# Supplementary material for: SLC13A2 promotes hepatocyte metabolic remodeling and liver regeneration by enhancing de novo cholesterol biosynthesis
Source: EMBO J. 2025 Jan 17;44(5):1442–63. doi: 10.1038/s44318-025-00362-y (PMC11876347; doi:10.1038/s44318-025-00362-y)
Supplement: Supplementary file 3 — Source data Fig. 1 [file 44318_2025_362_MOESM3_ESM.zip]

Archive with 46 entries (43 files):
- Figure 1/
- __MACOSX/._Figure 1
- Figure 1/Figure 1A/
- __MACOSX/Figure 1/._Figure 1A
- Figure 1/.DS_Store
- __MACOSX/Figure 1/._.DS_Store
- Figure 1/Figure 1F.xlsx
- __MACOSX/Figure 1/._Figure 1F.xlsx
- Figure 1/Figure 1B/
- __MACOSX/Figure 1/._Figure 1B
- Figure 1/Figure 1G.pptx
- __MACOSX/Figure 1/._Figure 1G.pptx
- Figure 1/Figure 1E.xlsx
- __MACOSX/Figure 1/._Figure 1E.xlsx
- Figure 1/Figure 1H.xlsx
- __MACOSX/Figure 1/._Figure 1H.xlsx
- Figure 1/Figure 1D.xlsx
- __MACOSX/Figure 1/._Figure 1D.xlsx
- Figure 1/Figure 1C.xlsx
- __MACOSX/Figure 1/._Figure 1C.xlsx
- Figure 1/Figure 1A/GSE211370.xlsx
- __MACOSX/Figure 1/Figure 1A/._GSE211370.xlsx
- Figure 1/Figure 1A/GSE188421.xlsx
- __MACOSX/Figure 1/Figure 1A/._GSE188421.xlsx
- Figure 1/Figure 1A/GSE204901.xlsx
- __MACOSX/Figure 1/Figure 1A/._GSE204901.xlsx
- Figure 1/Figure 1A/GSE188768.xlsx
- __MACOSX/Figure 1/Figure 1A/._GSE188768.xlsx
- Figure 1/Figure 1A/GSE95135.xlsx
- __MACOSX/Figure 1/Figure 1A/._GSE95135.xlsx
- Figure 1/Figure 1A/GSE215423.xlsx
- __MACOSX/Figure 1/Figure 1A/._GSE215423.xlsx
- Figure 1/Figure 1B/.DS_Store
- __MACOSX/Figure 1/Figure 1B/._.DS_Store
- Figure 1/Figure 1B/GSE211370.xlsx
- __MACOSX/Figure 1/Figure 1B/._GSE211370.xlsx
- Figure 1/Figure 1B/GSE188421.xlsx
- __MACOSX/Figure 1/Figure 1B/._GSE188421.xlsx
- Figure 1/Figure 1B/GSE204901.xlsx
- __MACOSX/Figure 1/Figure 1B/._GSE204901.xlsx
- Figure 1/Figure 1B/GSE188768.xlsx
- __MACOSX/Figure 1/Figure 1B/._GSE188768.xlsx
- Figure 1/Figure 1B/GSE95135.xlsx
- __MACOSX/Figure 1/Figure 1B/._GSE95135.xlsx
- Figure 1/Figure 1B/GSE215423.xlsx
- __MACOSX/Figure 1/Figure 1B/._GSE215423.xlsx
