# Supplementary material for: SLC13A2 promotes hepatocyte metabolic remodeling and liver regeneration by enhancing de novo cholesterol biosynthesis
Source: EMBO J. 2025 Jan 17;44(5):1442–63. doi: 10.1038/s44318-025-00362-y (PMC11876347; doi:10.1038/s44318-025-00362-y)
Supplement: Supplementary file 3 — Source data Fig. 1 [file 44318_2025_362_MOESM3_ESM.zip › Figure 1/Figure 1F.xlsx]

## Sheet: Sheet1
		p0	SLC13A2			△ct	SLC13A2			△△ct	SLC13A2			POWER	SLC13A2
	7d	21.4164	26.6855			7d	5.26905			7d	-1.22694			7d	2.3407
		20.5517	27.1883				6.63665				0.140654				0.907108
		20.9335	27.1607				6.22728				-0.268714				1.20473
		20.8352	27.8179				6.98276				0.486769				0.713621
		20.5647	27.8208				7.25614				0.760148				0.590436
	3d	21.29	28.9481			3d	7.65809			3d	1.1621			3d	0.446862
		20.4179	27.9296				7.51165				1.01566				0.494602
		20.7737	28.9066				8.13293				1.63693				0.321539
		20.7081	27.8266				7.11846				0.622466				0.64956
		20.1913	28.6474				8.45608				1.96009				0.257013
		20.966	27.7604				6.79446				0.298468				0.813115
	1d	20.4996	29.8737			1d	9.37414			1d	2.87814			1d	0.136017
		20.0204	29.6655				9.64506				3.14907				0.112729
		20.1116	31.1288				11.0171				4.52113				0.0435517
		20.2074	31.3637				11.1564				4.66036				0.0395449
		20.3477	32.95				12.6024				6.10638				0.0145144
		19.9342	30.7344				10.8001				4.30415				0.0506199
	sham	21.2843	27.8954			sham	6.61106			sham	0.115063			sham	0.923342
		20.5728	27.1396				6.56688				0.0708871				0.952052
		21.4391	27.457				6.01793				-0.478061				1.39287
		19.9719	26.76				6.7881				0.292111				0.816706
							6.49599
