# Supplementary material for: SLC13A2 promotes hepatocyte metabolic remodeling and liver regeneration by enhancing de novo cholesterol biosynthesis
Source: EMBO J. 2025 Jan 17;44(5):1442–63. doi: 10.1038/s44318-025-00362-y (PMC11876347; doi:10.1038/s44318-025-00362-y)
Supplement: Supplementary file 3 — Source data Fig. 1 [file 44318_2025_362_MOESM3_ESM.zip › Figure 1/Figure 1E.xlsx]

## Sheet: Sheet1
	blood glucose
	sham	1d	3d	7d
	3.6	4.3	3.7	5
	4.4	3.8	3.2	7.1
	6.3	3.8	3	5.2
	7.4	3.9	4.8	5.7
	6.4	3.7	3.7	4.3
		4.6	3.2
		3.4	5.8
MEAN	5.62	3.92857	3.91429	5.46
