# Supplementary material for: SLC13A2 promotes hepatocyte metabolic remodeling and liver regeneration by enhancing de novo cholesterol biosynthesis
Source: EMBO J. 2025 Jan 17;44(5):1442–63. doi: 10.1038/s44318-025-00362-y (PMC11876347; doi:10.1038/s44318-025-00362-y)
Supplement: Supplementary file 3 — Source data Fig. 1 [file 44318_2025_362_MOESM3_ESM.zip › Figure 1/Figure 1H.xlsx]

## Sheet: Sheet 1
SLC transporters RNA expression
CT	P0	SLC13A2	SLC13A3	SLC13A5	SLC25A1	SLC25A10	SLC25A11	SLC25A21
SHAM	17.2157	27.5692	30.7135	28.329	21.6296	23.4526	25.3198	29.8593
	17.3272	28.99	29.2709	28.5438	19.7565	21.4952	23.2297	28.9116
	17.3978	27.7805	30.3151	26.9516	20.2206	21.3239	23.6955	30.2262
1D	17.3126	32.9037	29.6904	29.8881	20.1199	21.7973	23.5597	30.2515
	16.9672	31.7667	29.8506	28.4132	20.1963	22.0772	23.4118	28.9663
	16.8316	30.9932	30.1582	29.2543	21.8577	23.8226	25.7522	30.3676
3D	16.6145	30.8838	29.293	28.7982	20.3102	22.598	24.5707	30.0603
	16.8283	30.7142	30.0905	28.5525	20.2087	21.1796	24.6464	29.5591
	17.4643	30.6743	29.958	28.0744	19.887	21.1779	24.3315	29.5984
7D	16.4863	27.9836	29.4574	28.5747	20.6499	21.6091	23.6391	30.1272
	17.1277	28.7509	29.757	28.4389	19.8059	21.556	23.7533	29.3681
	17.4421	29.0831	29.9674	27.4125	19.977	21.1673	24.9875	29.9199
		10.7997	12.7863	10.6279	3.22201	4.777	6.76809	12.3521
ΔCT		SLC13A2	SLC13A3	SLC13A5	SLC25A1	SLC25A10	SLC25A11	SLC25A21
SHAM	17.2157	10.3534	13.4978	11.1132	4.41388	6.23685	8.10406	12.6436
	17.3272	11.6628	11.9437	11.2165	2.42928	4.16795	5.90244	11.5843
	17.3978	10.3828	12.9174	9.55386	2.82288	3.92619	6.29778	12.8284
1D	17.3126	15.5911	12.3778	12.5755	2.80733	4.48473	6.2471	12.9389
	16.0672	14.7995	12.8835	11.446	3.22912	5.11001	6.44463	11.9991
	16.8316	14.1616	13.3266	12.4228	5.02615	6.99109	8.9206	13.536
3D	16.6145	14.2694	12.6785	12.1837	3.6957	5.98355	7.95623	13.4459
	16.8283	13.8859	13.2622	11.7242	3.3804	4.35128	7.81809	12.7308
	17.4643	13.2099	12.4937	10.6101	2.42263	3.71354	6.8672	12.1341
7D	16.4863	11.4973	12.9711	12.0884	4.16361	5.12288	7.15285	13.641
	17.1277	11.6231	12.6292	11.3112	2.67813	4.42824	6.62555	12.2404
	17.4421	11.6411	12.5254	9.97037	2.53487	3.72522	7.54541	12.4778
ΔΔCT		SLC13A2	SLC13A3	SLC13A5	SLC25A1	SLC25A10	SLC25A11	SLC25A21
SHAM		-0.446219	0.711478	0.485368	1.19187	1.45985	1.33597	0.291449
		0.86312	-0.842565	0.588649	-0.792735	-0.609048	-0.865658	-0.767769
		-0.416901	0.131087	-1.07402	-0.399135	-0.850803	-0.470309	0.47632
1D		4.79143	-0.408515	1.94758	-0.414682	-0.29227	-0.520995	0.586771
		3.99987	0.0971892	0.818162	0.00710704	0.333012	-0.323464	-0.352965
		3.36196	0.54033	1.79489	1.80414	2.21409	2.1525	1.18394
3D		3.46972	-0.107746	1.55583	0.473691	1.20656	1.18813	1.09377
		3.0862	0.475878	1.09628	0.158393	-0.425714	1.05	0.378721
		2.41025	-0.292598	-0.0177943	-0.799384	-1.06346	0.0991014	-0.218008
7D		0.697662	0.184808	1.46056	0.941603	0.345889	0.384755	1.28885
		0.823474	-0.157056	0.683275	-0.54388	-0.348754	-0.142544	-0.111708
		0.841392	-0.260926	-0.657506	-0.687145	-1.05177	0.777313	0.125677
POWER		SLC13A2	SLC13A3	SLC13A5	SLC25A1	SLC25A10	SLC25A11	SLC25A21
SHAM		1.36246	0.610694	0.714315	0.437735	0.363531	0.396126	0.817081
		0.549762	1.79324	0.664965	1.73236	1.52525	1.82217	1.70263
		1.33506	0.913143	2.10529	1.31872	1.8035	1.38541	0.718809
1D		0.0361108	1.32732	0.259251	1.333	1.22457	1.43494	0.665831
		0.0625058	0.934853	0.567164	0.995086	0.793877	1.25133	1.27718
		0.0972631	0.687614	0.288193	0.286352	0.215523	0.224922	0.440147
3D		0.0902632	1.07754	0.340133	0.72012	0.433302	0.43887	0.468534
		0.11775	0.719029	0.467721	0.896023	1.34324	0.482968	0.769119
		0.188124	1.22484	1.01241	1.74036	2.08993	0.933614	1.16313
7D		0.616571	0.879766	0.363352	0.520654	0.786823	0.765909	0.409276
		0.56508	1.11501	0.62275	1.45789	1.27346	1.10385	1.08051
		0.558105	1.19825	1.57735	1.61009	2.07308	0.583453	0.916574
	AVERAGE	1.08243	1.10569	1.16152	1.16294	1.23076	1.20123	1.07951
		0.0652932	0.983262	0.371536	0.871481	0.744655	0.970399	0.794387
		0.132046	1.00714	0.606755	1.11883	1.28882	0.618484	0.80026
		0.579918	1.06434	0.854485	1.19621	1.37779	0.817737	0.802119
