# Supplementary material for: SLC13A2 promotes hepatocyte metabolic remodeling and liver regeneration by enhancing de novo cholesterol biosynthesis
Source: EMBO J. 2025 Jan 17;44(5):1442–63. doi: 10.1038/s44318-025-00362-y (PMC11876347; doi:10.1038/s44318-025-00362-y)
Supplement: Supplementary file 3 — Source data Fig. 1 [file 44318_2025_362_MOESM3_ESM.zip › Figure 1/Figure 1D.xlsx]

## Sheet: Sheet1
Body weight	sham	1d	3d	7d
	18	19	18	20
	18	20	21	19
	19	21	18	20
	20	19	18	21
	19	21	20	22
		18	16
		18	19
Liver weight	sham	1d	3d	7d
	0.8447	0.5937	0.6217	0.9188
	0.8367	0.5871	0.8343	0.9663
	0.9032	0.6406	0.5052	0.895
	0.9359	0.5537	0.7129	0.8815
	0.8537	0.5256	0.8079	0.8577
		0.4754	0.5863
		0.4324	0.6836
Liver/body weight
	sham	1d	3d	7d
	0.0469278	0.0312474	0.0345389	0.04594
	0.0464833	0.029355	0.0397286	0.0508579
	0.0475368	0.0305048	0.0280667	0.04475
	0.046795	0.0291421	0.0396056	0.0419762
	0.0449316	0.0250286	0.040395	0.0389864
		0.0264111	0.0366438
		0.0240222	0.0359789
MEAN	0.0464367	0.0279587	0.0367364	0.0441426
