# Supplementary material for: SLC13A2 promotes hepatocyte metabolic remodeling and liver regeneration by enhancing de novo cholesterol biosynthesis
Source: EMBO J. 2025 Jan 17;44(5):1442–63. doi: 10.1038/s44318-025-00362-y (PMC11876347; doi:10.1038/s44318-025-00362-y)
Supplement: Supplementary file 3 — Source data Fig. 1 [file 44318_2025_362_MOESM3_ESM.zip › Figure 1/Figure 1C.xlsx]

## Sheet: Sheet1
																	MEAN
	Sham								PHx								Sham	PHx
GSE211370 PHx 72 h	1	0.556338	0.633803	0.239437	0.556338	0.753521			0.169014	0.028169	0.204225						0.623239	0.133803
GSE95135 PHx 20 h	1.45176	0.430417	0.175713						0.0438418	0.0644002	0.0396183	0.0918435	0.0342426	0.0510887			0.685962	0.0541725
GSE204901 PHx 48 h	1	0.603054	1.22901						0.0687023	0.0687023	0.0229008						0.944021	0.0534351
GSE188421 PHx 24 h	1	0.761658							0.0103627	0.015544							0.880829	0.0129534
GSE188768 PHx 24 h	1	1.16796	1.14877						0.761166	0.561487	0.698185						1.10558	0.673613
GSE215423 PHx 24 h	1	0.98341	0.941653						0.0405196	0	0.0255176						0.975021	0.0220124
