# Supplementary material for: SLC13A2 promotes hepatocyte metabolic remodeling and liver regeneration by enhancing de novo cholesterol biosynthesis
Source: EMBO J. 2025 Jan 17;44(5):1442–63. doi: 10.1038/s44318-025-00362-y (PMC11876347; doi:10.1038/s44318-025-00362-y)
Supplement: Supplementary file 3 — Source data Fig. 1 [file 44318_2025_362_MOESM3_ESM.zip › Figure 1/Figure 1A/GSE211370.xlsx]

## Sheet: GSE211370
	gene	baseMean	log2FoldChange	lfcSE	stat	pvalue	padj	Gene name	Sample1	Sample2	Sample3	Sample4	Sample5	Sample6	Sample11	Sample12	Sample13
1	ENSMUSG00000025902	41.1061	-0.686164	0.363346	-1.88846	0.058964	0.221063	Sox17	66	44	45	44	47	45	30	15	38
2	ENSMUSG00000033845	2164.22	0.0242388	0.153773	0.157627	0.87475	0.951953	Mrpl15	2180	1865	2448	2453	2311	2154	2113	2129	1901
3	ENSMUSG00000025903	5833.73	-0.0830499	0.135618	-0.61238	0.540286	0.768462	Lypla1	4873	5964	6131	7807	7008	5540	5281	4928	5626
4	ENSMUSG00000104217	3.15909	1.12149	1.10607	1.01394	0.310613	0.579037	Gm37988	3	4	1	1	3	2	7	0	7
5	ENSMUSG00000033813	1250.98	0.196185	0.105468	1.86014	0.062866	0.229419	Tcea1	1125	1220	1231	1510	1388	1018	1234	1277	1346
6	ENSMUSG00000033793	2081.44	0.122089	0.11625	1.05023	0.293612	0.560467	Atp6v1h	2103	1994	2234	2480	1953	1867	1967	2019	2229
7	ENSMUSG00000025907	2226.84	-0.232461	0.106203	-2.18883	0.0286093	0.137557	Rb1cc1	2450	2623	2385	2717	2632	1883	1738	1889	2007
8	ENSMUSG00000051285	4966.35	-0.39688	0.147897	-2.68349	0.00728576	0.0554806	Pcmtd1	4941	6426	6032	5852	6762	3987	3483	3462	4701
9	ENSMUSG00000025909	12.9053	-0.206986	0.680771	-0.304046	0.761093	0.898328	Sntg1	9	23	22	13	18	2	16	5	12
10	ENSMUSG00000061024	694.406	0.939145	0.275319	3.41112	0.000646965	0.00897089	Rrs1	578	503	532	554	776	399	559	1388	938
11	ENSMUSG00000025911	4720.63	-0.0534826	0.189494	-0.282239	0.77776	0.906418	Adhfe1	4135	5861	5290	4428	5582	4508	3730	5289	3928
12	ENSMUSG00000067879	12.8742	4.17562	0.86369	4.83463	1.33396e-06	5.22607e-05	Vxn	0	5	3	1	1	2	15	65	17
13	ENSMUSG00000025912	108.456	3.7422	0.652407	5.73598	9.6949e-09	7.65188e-07	Mybl1	7	29	8	59	17	16	141	539	106
14	ENSMUSG00000045210	1865.92	-0.0201116	0.159157	-0.126363	0.899445	0.96126	Vcpip1	1531	1970	1951	2446	2497	1452	1495	1706	2045
15	ENSMUSG00000025915	656.994	-0.0774905	0.24992	-0.310061	0.756515	0.89633	Sgk3	442	669	838	960	967	401	538	591	665
16	ENSMUSG00000046101	4.68581	0.672208	0.883464	0.760878	0.44673	0.699696	Mcmdc2	5	2	6	5	1	5	10	5	2
17	ENSMUSG00000099032	286.246	0.24612	1.06787	0.230477	0.817721	0.925508	Tcf24	67	26	692	278	663	51	149	107	690
18	ENSMUSG00000025916	23.2436	0.336247	0.789219	0.42605	0.670071	0.848923	Ppp1r42	7	3	38	21	60	10	24	10	44
19	ENSMUSG00000025917	2444.33	-0.105887	0.116902	-0.905771	0.365057	0.629395	Cops5	2509	2484	2622	2852	2604	2515	2010	2112	2461
20	ENSMUSG00000056763	609.323	-0.171622	0.172407	-0.995444	0.31952	0.587069	Cspp1	742	588	551	687	781	592	491	504	595
21	ENSMUSG00000067851	3932.22	-0.288515	0.150095	-1.92222	0.0545778	0.209661	Arfgef1	3734	4897	4721	4739	5322	2995	3085	2848	3776
22	ENSMUSG00000048960	327.66	-0.603522	0.442582	-1.36364	0.172682	0.417545	Prex2	288	497	446	439	643	76	239	164	288
23	ENSMUSG00000016918	74.2273	3.25368	0.620862	5.24058	1.60077e-07	8.65175e-06	Sulf1	19	26	22	21	33	3	93	52	400
24	ENSMUSG00000042414	2.31551	1.12215	1.18305	0.948518	0.342866	0.609511	Prdm14	1	1	0	3	1	4	5	2	3
25	ENSMUSG00000005886	2264.59	-0.291451	0.166275	-1.75283	0.0796312	0.266138	Ncoa2	2125	2847	2860	2848	3023	1565	1798	1816	1946
26	ENSMUSG00000025935	6768.24	0.509701	0.224935	2.26599	0.0234517	0.121666	Tram1	5666	5888	5067	8129	5625	6504	8424	8994	6150
27	ENSMUSG00000025937	9819.6	-0.572773	0.162881	-3.51651	0.000437257	0.00651443	Lactb2	11020	12272	10706	9975	13078	11322	7007	6730	7144
28	ENSMUSG00000067813	840.97	0.0289092	0.242522	0.119202	0.905115	0.963543	Xkr9	852	763	684	874	878	1082	742	939	711
29	ENSMUSG00000025930	6.81688	0.0771786	0.847422	0.0910746	0.927433	0.972688	Msc	10	7	7	10	3	5	1	3	17
30	ENSMUSG00000025925	597.498	0.257922	0.202044	1.27656	0.201757	0.455168	Terf1	568	499	611	682	559	574	677	706	489
31	ENSMUSG00000032719	2.40677	1.27848	1.10996	1.15182	0.249396	0.510471	Sbspon	4	2	1	1	1	1	2	7	2
32	ENSMUSG00000043716	10751.8	0.238403	0.157289	1.5157	0.129594	0.355532	Rpl7	9911	9948	10966	10344	10352	11302	11368	10175	12242
33	ENSMUSG00000025921	1047.16	-0.161506	0.152581	-1.0585	0.289829	0.555778	Rdh10	888	1085	1431	1191	1197	1010	910	816	1017
34	ENSMUSG00000025920	247.212	-0.390741	0.17879	-2.18547	0.0288542	0.138151	Stau2	212	319	337	274	290	248	173	195	211
35	ENSMUSG00000025939	959.854	0.120322	0.152782	0.787543	0.430964	0.688986	Ube2w	760	952	1007	1070	1157	896	856	837	1189
36	ENSMUSG00000079658	1433.07	0.323316	0.188784	1.71262	0.0867825	0.279565	Eloc	1227	1287	1372	1427	1287	1575	1411	1750	1496
37	ENSMUSG00000025940	1447.44	-0.0426542	0.153387	-0.278083	0.780949	0.908132	Tmem70	1214	1501	1585	1927	1450	1466	1142	1426	1446
38	ENSMUSG00000025779	169.511	0.108749	0.242807	0.447882	0.654238	0.839364	Ly96	152	203	158	216	127	172	177	128	199
39	ENSMUSG00000042686	52.5014	-0.134278	0.469344	-0.286098	0.774803	0.905118	Jph1	58	64	56	17	86	53	50	57	30
40	ENSMUSG00000067780	14.5695	0.493913	0.68983	0.715992	0.473996	0.721227	Pi15	16	23	9	16	16	2	6	13	34
41	ENSMUSG00000043760	356.079	-0.447047	0.289543	-1.54397	0.122594	0.344956	Pkhd1	276	399	538	395	643	237	298	196	317
42	ENSMUSG00000025931	22.5825	-0.266593	0.574767	-0.463828	0.642771	0.831813	Paqr8	32	19	30	32	38	3	17	23	16
43	ENSMUSG00000041809	6.68267	0.422404	0.641274	0.658694	0.510092	0.749029	Efhc1	5	3	9	8	8	5	5	8	10
44	ENSMUSG00000041779	670.072	0.674845	0.163778	4.12048	3.78089e-05	0.000891579	Tram2	594	590	626	555	581	532	653	965	908
45	ENSMUSG00000025933	151.355	-0.271003	0.296741	-0.913263	0.361104	0.625903	Tmem14a	125	144	167	136	194	221	87	132	160
46	ENSMUSG00000025934	55254.4	-0.343117	0.241465	-1.42098	0.155323	0.392615	Gsta3	57789	69601	61897	45657	71756	61499	54497	41448	34595
47	ENSMUSG00000028033	9.92618	-0.671195	0.878599	-0.763938	0.444904	0.698831	Kcnq5	7	7	13	23	20	4	5	0	16
48	ENSMUSG00000026158	731.918	-0.0812013	0.14978	-0.542138	0.587723	0.799194	Ogfrl1	671	758	744	917	968	629	710	626	645
49	ENSMUSG00000026156	8.86365	-0.79555	1.0686	-0.744478	0.456587	0.707444	B3gat2	16	19	11	15	5	0	8	0	9
50	ENSMUSG00000026155	1173.78	0.241119	0.175341	1.37514	0.169087	0.412469	Smap1	1195	1142	1033	1316	979	1192	1186	1254	1245
51	ENSMUSG00000026154	388.63	0.0235828	0.241921	0.0974812	0.922344	0.97086	Sdhaf4	381	337	362	438	351	508	364	406	332
52	ENSMUSG00000026153	1126.07	-0.00749095	0.177876	-0.0421132	0.966408	0.986522	Fam135a	1139	1174	971	1236	1305	1180	1155	1015	977
53	ENSMUSG00000073725	2903.41	-0.0465385	0.163391	-0.284829	0.775775	0.905601	Lmbrd1	2610	3481	3463	3164	3619	2154	2111	2659	3318
54	ENSMUSG00000048874	2393.85	0.036763	0.141456	0.259889	0.794949	0.914834	Phf3	2651	2577	2565	2501	2848	1751	2303	2050	2525
55	ENSMUSG00000026064	2776.27	2.1268	0.341907	6.22039	4.95921e-10	6.277e-08	Ptp4a1	1242	1354	1688	903	2094	943	2479	5794	8220
56	ENSMUSG00000026134	179.7	0.908547	0.408356	2.22489	0.0260886	0.129821	Prim2	122	129	154	222	159	97	128	463	138
57	ENSMUSG00000004768	373.521	-0.0496816	0.302302	-0.164344	0.86946	0.950204	Rab23	238	429	425	460	572	274	482	272	260
58	ENSMUSG00000042215	98.1508	-0.537717	0.315114	-1.70642	0.0879299	0.281425	Bag2	93	80	159	115	160	85	73	44	98
59	ENSMUSG00000042197	574.021	-0.102023	0.145488	-0.701249	0.483147	0.727158	Zfp451	658	624	606	663	681	452	452	470	633
60	ENSMUSG00000042182	6.0897	-0.0400846	1.08907	-0.0368061	0.97064	0.988328	Bend6	4	7	13	5	11	0	9	0	8
61	ENSMUSG00000026131	659.711	0.823163	0.245197	3.35715	0.000787506	0.0105152	Dst	494	634	418	579	498	619	622	1085	923
62	ENSMUSG00000042111	369.773	0.0949497	0.204584	0.46411	0.642569	0.831655	Ccdc115	362	313	369	403	364	426	326	308	464
63	ENSMUSG00000026127	1085.15	0.21182	0.126735	1.67136	0.0946512	0.294792	Imp4	950	1085	1096	1321	1210	827	1049	1211	1103
64	ENSMUSG00000026126	41.7428	0.0846156	0.453669	0.186514	0.852042	0.943605	Ptpn18	48	46	61	19	55	27	50	20	53
65	ENSMUSG00000037509	8.87412	-1.38246	0.772262	-1.79014	0.0734316	0.253662	Arhgef4	11	15	16	15	9	5	8	0	4
66	ENSMUSG00000037503	2735.68	-0.271686	0.146911	-1.84932	0.0644115	0.233163	Fam168b	2830	3026	3672	3193	3536	2043	1994	2163	2662
67	ENSMUSG00000026123	705.024	-0.188009	0.138704	-1.35547	0.175268	0.419897	Plekhb2	652	827	835	932	815	570	574	652	591
68	ENSMUSG00000045216	6169.64	0.314942	0.189563	1.66141	0.0966309	0.298189	Hs6st1	6648	5534	5492	6402	6529	5003	5055	5798	9481
69	ENSMUSG00000037470	3661.33	0.567165	0.271769	2.08694	0.0368937	0.163277	Uggt1	3492	3453	2653	4702	2658	2783	4914	5245	2818
70	ENSMUSG00000047180	227.751	-0.825074	0.336282	-2.45352	0.0141467	0.0880244	Neurl3	270	288	323	351	367	105	178	87	159
71	ENSMUSG00000037447	240.988	3.19158	0.60915	5.23939	1.61107e-07	8.67578e-06	Arid5a	61	67	108	75	55	44	61	1242	368
72	ENSMUSG00000010453	2180.66	-0.382257	0.198956	-1.92131	0.0546923	0.209937	Kansl3	2980	2618	2458	2071	2541	2021	1791	1337	2005
73	ENSMUSG00000037432	2.48004	-3.20997	1.4735	-2.17846	0.0293717	0.139995	Fer1l5	4	3	5	2	5	3	1	0	0
74	ENSMUSG00000001143	587.904	0.074659	0.165247	0.451801	0.651412	0.837925	Lman2l	577	545	563	796	542	582	533	555	632
75	ENSMUSG00000037408	163.266	0.961827	0.301942	3.18547	0.00144519	0.0167595	Cnnm4	108	149	147	110	187	82	303	144	231
76	ENSMUSG00000001138	530.292	-0.24254	0.213021	-1.13857	0.254882	0.51692	Cnnm3	514	688	700	601	466	519	527	349	452
77	ENSMUSG00000067653	9.8095	-0.755136	0.708501	-1.06582	0.286504	0.552166	Ankrd23	16	8	7	5	13	19	7	3	9
78	ENSMUSG00000079610	66.1474	-0.136089	0.270045	-0.503948	0.614298	0.815434	Ankrd39	79	61	74	65	66	76	67	50	57
79	ENSMUSG00000026121	132.616	0.365877	0.270585	1.35217	0.176321	0.420811	Sema4c	124	121	170	132	157	64	115	129	202
80	ENSMUSG00000061518	4726.98	0.0321848	0.191822	0.167785	0.866752	0.949212	Cox5b	5343	4381	5059	4597	4202	5342	4160	4698	4679
81	ENSMUSG00000037351	2680.06	0.0900711	0.140381	0.641619	0.521121	0.756666	Actr1b	2868	2756	2554	3183	2512	2475	2623	2641	2595
82	ENSMUSG00000026117	291.613	0.519761	0.215896	2.40746	0.0160641	0.0956417	Zap70	293	255	306	197	275	252	348	288	397
83	ENSMUSG00000026116	1621.31	0.174211	0.161719	1.07725	0.281371	0.546396	Tmem131	1696	1836	1812	1713	1624	1090	1411	1515	2065
84	ENSMUSG00000050122	48.434	2.24665	0.516024	4.35378	1.33809e-05	0.0003753	Vwa3b	40	21	35	9	19	10	113	114	56
85	ENSMUSG00000026113	831.254	0.151182	0.242031	0.624637	0.532209	0.763636	Inpp4a	1003	918	850	529	928	732	777	739	1010
86	ENSMUSG00000026112	3768.33	-0.213856	0.114726	-1.86406	0.0623128	0.228018	Coa5	3439	4391	4390	4291	4767	3479	3185	2994	3433
87	ENSMUSG00000026111	936.307	0.0983078	0.169462	0.580117	0.561836	0.782964	Unc50	857	958	921	1058	856	1023	912	805	1053
88	ENSMUSG00000026110	47.7522	-0.0138097	0.523842	-0.0263623	0.978968	0.991663	Mgat4a	44	55	71	67	66	7	51	25	59
89	ENSMUSG00000026090	5.5405	-2.42245	1.1153	-2.17202	0.0298541	0.141384	Cracdl	7	15	1	6	6	11	2	0	2
90	ENSMUSG00000060771	53.7832	-0.203549	0.317589	-0.640922	0.521574	0.756666	Tsga10	49	48	59	99	60	42	54	33	51
91	ENSMUSG00000037216	176.019	-0.538639	0.22577	-2.38579	0.0170425	0.0992461	Lipt1	137	179	220	238	246	209	123	140	117
92	ENSMUSG00000026088	322.54	-0.25403	0.163215	-1.55641	0.119611	0.340336	Mitd1	336	323	339	392	382	351	221	261	330
93	ENSMUSG00000026087	1724.97	0.0781045	0.213229	0.366294	0.714146	0.87396	Mrpl30	1955	1622	1802	1477	1542	2007	1609	1694	1738
94	ENSMUSG00000058407	1406.91	-0.0346312	0.16116	-0.214887	0.829856	0.932706	Txndc9	1187	1369	1381	1866	1561	1493	1123	1308	1493
95	ENSMUSG00000026083	3648.55	-0.121573	0.194505	-0.625035	0.531948	0.763636	Eif5b	3627	3700	3890	4563	3600	3946	2191	3462	4189
96	ENSMUSG00000026082	664.283	-0.110036	0.21921	-0.501967	0.615691	0.816182	Rev1	794	642	658	549	917	663	471	635	684
97	ENSMUSG00000037138	19.1141	0.170603	0.555658	0.307029	0.758822	0.897402	Aff3	9	30	24	14	31	9	9	27	23
98	ENSMUSG00000026080	1.70564	0.0118176	1.30872	0.00902991	0.992795	0.996226	Chst10	2	1	4	1	3	0	1	1	3
99	ENSMUSG00000026078	601.558	0.174944	0.158686	1.10245	0.270267	0.535173	Pdcl3	445	581	697	664	666	560	577	652	605
100	ENSMUSG00000026077	10.7779	0.0678681	0.805474	0.0842586	0.932851	0.975013	Npas2	3	5	23	24	3	10	10	5	17
101	ENSMUSG00000073702	1730.96	0.225472	0.182153	1.23782	0.215784	0.471667	Rpl31	1808	1596	1554	2083	1387	1738	1751	1788	1862
102	ENSMUSG00000003134	791.478	1.41698	0.202782	6.98768	2.79465e-12	6.46656e-10	Tbc1d8	537	612	580	545	528	386	1270	881	1716
103	ENSMUSG00000003135	747.009	0.121423	0.158887	0.764206	0.444744	0.698729	Cnot11	660	743	748	1065	698	646	703	767	756
104	ENSMUSG00000048234	3708.07	0.160569	0.0972439	1.6512	0.0986973	0.302474	Rnf149	3403	3801	4240	3861	3847	3171	3525	3559	4198
105	ENSMUSG00000026074	642.103	1.17823	0.294336	4.00301	6.25415e-05	0.00134228	Map4k4	354	460	731	548	556	236	1231	822	799
106	ENSMUSG00000026073	13.6286	3.46392	0.850045	4.07499	4.6017e-05	0.00104841	Il1r2	5	8	0	2	0	4	19	44	35
107	ENSMUSG00000026072	3534.04	2.66318	0.432798	6.15342	7.58305e-10	8.57232e-08	Il1r1	2153	1210	1072	894	1073	1356	2474	11663	8892
108	ENSMUSG00000070942	21.951	0.606922	0.535042	1.13434	0.256651	0.51866	Il1rl2	19	23	26	25	22	5	11	24	48
109	ENSMUSG00000026069	2.8007	1.7671	1.22976	1.43695	0.150732	0.386472	Il1rl1	0	5	1	1	3	0	7	2	6
110	ENSMUSG00000026070	29.7309	2.70738	0.688531	3.9321	8.42055e-05	0.00171291	Il18r1	2	15	21	13	10	6	36	19	147
111	ENSMUSG00000026068	12.5037	0.942814	0.745828	1.26412	0.206188	0.460202	Il18rap	10	13	16	3	17	2	9	9	36
112	ENSMUSG00000041945	93.1402	-1.01154	0.301203	-3.35832	0.000784175	0.0104904	Mfsd9	74	134	156	160	95	89	63	43	50
113	ENSMUSG00000060679	954.072	-0.21567	0.171405	-1.25825	0.208302	0.46248	Mrps9	964	1059	1145	972	1006	1060	634	851	962
114	ENSMUSG00000070939	1751.1	-0.193055	0.13401	-1.44061	0.149695	0.385175	Tgfbrap1	1799	2035	1873	2222	2167	1400	1612	1361	1526
115	ENSMUSG00000010290	456.463	-0.219912	0.152619	-1.44092	0.149607	0.385175	AI597479	429	523	544	591	560	371	427	336	395
116	ENSMUSG00000008136	15.6907	2.36244	0.70589	3.34676	0.000817617	0.0108205	Fhl2	3	10	7	13	10	0	37	14	46
117	ENSMUSG00000066877	103.232	0.766064	0.316159	2.42303	0.0153916	0.092992	Nck2	82	58	134	74	130	52	132	118	153
118	ENSMUSG00000057363	429.202	0.416398	0.211133	1.9722	0.0485862	0.194674	Uxs1	350	336	354	544	506	340	488	551	404
119	ENSMUSG00000041763	1860.49	-0.410927	0.148959	-2.75867	0.00580374	0.0471462	Tpp2	2200	2264	1889	2602	2123	1638	1175	1481	1673
120	ENSMUSG00000091844	6.07838	1.91034	1.23296	1.54939	0.121288	0.34304	Gm8251	14	2	0	2	0	1	11	6	17
121	ENSMUSG00000026049	236.213	0.617425	0.244072	2.52968	0.0114165	0.0762252	Tex30	236	201	188	193	194	224	311	324	223
122	ENSMUSG00000026047	309.067	0.340785	0.211572	1.61073	0.107239	0.318002	Poglut2	256	264	243	468	327	235	316	336	364
123	ENSMUSG00000041684	595.829	-0.379276	0.237072	-1.59984	0.109635	0.322388	Bivm	543	875	672	756	651	550	613	399	370
124	ENSMUSG00000026048	797.756	-0.141495	0.136879	-1.03373	0.301263	0.569129	Ercc5	824	935	868	889	893	735	581	659	884
125	ENSMUSG00000056870	19.7058	-0.334112	0.539253	-0.619583	0.535532	0.765585	Gulp1	31	16	19	24	19	22	7	9	33
126	ENSMUSG00000026043	3243.66	1.32128	0.552675	2.3907	0.0168164	0.0983546	Col3a1	1575	4691	1804	3048	1914	783	1206	3834	10934
127	ENSMUSG00000026042	393.876	1.66903	0.512772	3.25491	0.00113429	0.0138139	Col5a2	202	446	194	278	246	86	238	398	1509
128	ENSMUSG00000025995	453.62	-0.108175	0.189931	-0.569548	0.568984	0.78704	Wdr75	539	452	401	555	564	396	307	413	508
129	ENSMUSG00000025993	6457.4	-0.779641	0.323838	-2.4075	0.0160621	0.0956417	Slc40a1	7161	9144	10599	7491	9385	3831	5790	2197	4261
130	ENSMUSG00000041144	5.28975	1.08323	0.722266	1.49977	0.133675	0.362321	Dnah7b	4	6	4	2	5	3	5	11	7
131	ENSMUSG00000025986	122.742	0.0606931	0.329572	0.184157	0.85389	0.944028	Slc39a10	113	120	136	133	205	63	162	92	98
132	ENSMUSG00000026109	16.2831	-0.0213529	1.10321	-0.0193553	0.984558	0.993477	Tmeff2	10	42	0	15	3	28	3	35	7
133	ENSMUSG00000045954	665.748	-0.0234002	0.539294	-0.0433905	0.96539	0.986439	Cavin2	463	655	1119	899	1114	107	896	239	718
134	ENSMUSG00000026107	700.293	0.473891	0.208767	2.26995	0.0232103	0.121002	Nabp1	681	696	490	673	799	533	911	617	901
135	ENSMUSG00000018417	6762.11	0.218197	0.152354	1.43217	0.152095	0.388342	Myo1b	5372	7403	8354	6506	7472	5196	6949	6331	7806
136	ENSMUSG00000062939	13.4066	-1.35675	0.727464	-1.86504	0.062176	0.227686	Stat4	9	24	32	15	26	3	5	3	11
137	ENSMUSG00000026104	2556.4	-0.259975	0.253102	-1.02715	0.304347	0.572546	Stat1	1994	2213	3889	3742	3794	1654	1841	2371	2164
138	ENSMUSG00000026103	242.762	-0.0260452	0.321114	-0.081109	0.935355	0.975747	Gls	207	251	299	281	402	120	202	146	340
139	ENSMUSG00000002881	3920.29	0.00533177	0.172247	0.0309543	0.975306	0.990013	Nab1	3466	4198	4412	4562	5389	2732	4042	3299	3711
140	ENSMUSG00000043015	33.6243	-0.0196711	0.350921	-0.0560556	0.955298	0.981681	Nemp2	34	27	34	45	36	35	17	38	40
141	ENSMUSG00000041439	646.421	0.318497	0.255559	1.24627	0.212664	0.467538	Mfsd6	523	653	475	1027	625	474	749	781	550
142	ENSMUSG00000026102	570.85	-0.244612	0.160033	-1.5285	0.126387	0.350829	Inpp1	492	692	644	673	747	531	386	466	594
143	ENSMUSG00000041426	3434.31	-0.51622	0.1354	-3.81255	0.000137539	0.0025556	Hibch	3260	4147	4630	4169	4377	3356	2393	2140	3039
144	ENSMUSG00000026098	232.324	-1.07842	0.249125	-4.32884	1.49895e-05	0.000409919	Pms1	315	360	251	333	238	256	124	153	96
145	ENSMUSG00000026097	988.957	-0.219497	0.178488	-1.22976	0.218788	0.475008	Ormdl1	1059	1164	1022	990	1022	1154	828	844	837
146	ENSMUSG00000100679	1.46645	0.00924851	1.64371	0.00562661	0.995511	0.99757	Gm28778	0	2	4	0	1	2	2	2	0
147	ENSMUSG00000026096	682.447	-0.221146	0.171578	-1.2889	0.197434	0.449885	Osgepl1	620	742	756	814	749	775	494	673	565
148	ENSMUSG00000099913	1.81203	-3.79678	1.87541	-2.0245	0.0429185	0.180255	Gm28551	8	2	3	3	1	0	0	0	0
149	ENSMUSG00000026095	254.428	0.0488645	0.272716	0.179177	0.857799	0.945116	Asnsd1	239	231	262	221	234	352	184	245	312
150	ENSMUSG00000026094	327.306	0.72385	0.291528	2.48296	0.0130297	0.0834952	Stk17b	255	317	382	308	330	121	502	404	333
151	ENSMUSG00000042807	144.208	0.0126731	0.463908	0.0273182	0.978206	0.991394	Hecw2	125	157	193	165	243	42	204	56	147
152	ENSMUSG00000041303	636.993	-0.326655	0.19839	-1.64653	0.0996556	0.303913	Gtf3c3	488	832	796	885	760	551	435	609	491
153	ENSMUSG00000073678	1077.72	-0.544081	0.191689	-2.83836	0.00453459	0.0394784	Pgap1	1262	1313	999	1672	1432	904	604	857	881
154	ENSMUSG00000052331	190.419	-0.340493	0.31479	-1.08165	0.279406	0.54451	Ankrd44	168	181	329	187	331	109	131	141	188
155	ENSMUSG00000025982	5573.6	0.165745	0.226031	0.733285	0.463385	0.712867	Sf3b1	5098	5347	5618	5600	6938	4895	3316	5842	8103
156	ENSMUSG00000025981	2473.15	0.526839	0.411522	1.28022	0.200468	0.45331	Coq10b	2863	2772	1371	874	3514	1907	1838	3774	3208
157	ENSMUSG00000025980	15376.8	0.00544138	0.166036	0.0327724	0.973856	0.989152	Hspd1	13895	15935	16900	18483	17129	13897	10296	17550	15865
158	ENSMUSG00000073676	3490.68	0.102757	0.19125	0.53729	0.591067	0.800481	Hspe1	3286	3089	3243	3811	3518	4106	3208	3766	3322
159	ENSMUSG00000025979	1222.59	0.0803754	0.144623	0.555759	0.578376	0.792487	Mob4	1122	1196	1232	1266	1505	1166	975	1272	1348
160	ENSMUSG00000025978	34.6571	-0.172658	0.50094	-0.344667	0.730345	0.882552	Rftn2	32	36	56	35	65	8	31	21	39
161	ENSMUSG00000046994	176.835	-0.129066	0.342036	-0.377346	0.705917	0.869782	Mars2	187	138	184	242	258	140	68	232	174
162	ENSMUSG00000038349	41.8216	0.73295	0.449691	1.62989	0.103124	0.310625	Plcl1	24	33	31	48	73	12	54	60	46
163	ENSMUSG00000038331	29.4466	-0.250138	0.389049	-0.642946	0.520259	0.756666	Satb2	29	32	31	35	37	30	19	39	15
164	ENSMUSG00000038323	1227.85	-0.0110009	0.26995	-0.0407517	0.967494	0.987226	1700066M21Rik	1339	1208	965	1529	1182	1392	1558	965	871
165	ENSMUSG00000048495	307.598	-0.386909	0.220641	-1.75357	0.079504	0.265833	Tyw5	322	333	333	293	358	415	238	214	269
166	ENSMUSG00000025971	710.193	0.207587	0.232806	0.891676	0.372567	0.636225	Maip1	632	619	582	842	675	827	603	912	680
167	ENSMUSG00000038305	67.1658	0.16291	0.428064	0.380573	0.70352	0.868603	Spats2l	65	50	67	147	67	22	59	62	85
168	ENSMUSG00000054770	169.222	0.121282	0.240247	0.504822	0.613684	0.815395	Kctd18	141	178	182	141	187	189	123	165	222
169	ENSMUSG00000026039	101.679	3.66627	0.757	4.84316	1.27793e-06	5.03321e-05	Sgo2a	11	29	7	76	6	7	251	403	70
170	ENSMUSG00000063558	2361.49	-0.566109	0.460597	-1.22908	0.219043	0.475248	Aox1	3616	3127	1346	1604	1638	4440	1676	2224	1073
171	ENSMUSG00000064294	20682	-0.914099	0.435173	-2.10054	0.0356813	0.159591	Aox3	36856	33931	12643	15218	14948	33748	8270	16717	11756
172	ENSMUSG00000079554	5.59864	-0.275095	0.860599	-0.319655	0.74923	0.89252	Aox2	1	9	7	13	3	5	2	7	5
173	ENSMUSG00000051223	6251.58	0.104256	0.134485	0.775223	0.438208	0.694353	Bzw1	4944	6571	6365	8103	7387	5078	5851	6017	6653
174	ENSMUSG00000026034	1940.12	-0.297352	0.312322	-0.952071	0.341061	0.607619	Clk1	2356	1573	1930	1488	2202	3018	1282	1344	2186
175	ENSMUSG00000026035	368.407	-0.0751504	0.218849	-0.343389	0.731306	0.883137	Ppil3	324	365	413	334	402	472	294	342	370
176	ENSMUSG00000026036	515.372	0.0470013	0.234412	0.200507	0.841084	0.938205	Nif3l1	358	529	461	754	563	531	505	557	412
177	ENSMUSG00000026037	239.1	-0.00647863	0.19449	-0.0333109	0.973427	0.989123	Orc2	245	251	268	312	272	164	170	268	237
178	ENSMUSG00000038174	1244.08	-0.482559	0.157117	-3.07134	0.00213099	0.0226546	Hycc2	1214	1488	1430	1456	1786	1234	715	981	1099
179	ENSMUSG00000026032	2005.47	-0.211511	0.248506	-0.85113	0.394697	0.657562	Ndufb3	2265	1877	2132	1820	1906	2840	1416	1815	1909
180	ENSMUSG00000047528	3.47113	-1.67304	1.27319	-1.31406	0.188827	0.438638	Flacc1	4	0	9	7	2	6	2	0	2
181	ENSMUSG00000026031	4076.93	-0.13136	0.190344	-0.690121	0.490118	0.732966	Cflar	4033	4152	4297	5223	5604	3171	4404	3020	3305
182	ENSMUSG00000026029	1308.88	0.441618	0.280387	1.57503	0.11525	0.332545	Casp8	1215	1135	925	1600	1174	1227	889	2187	1411
183	ENSMUSG00000026028	1228.75	0.328511	0.174599	1.88151	0.0599022	0.22313	Trak2	1025	1377	1102	1363	1470	808	1112	1506	1401
184	ENSMUSG00000026027	1474.65	-0.161064	0.209169	-0.770018	0.441289	0.696257	Stradb	1560	1763	1261	1924	1261	1695	1137	1344	1383
185	ENSMUSG00000038079	155.956	0.322336	0.301116	1.07047	0.284406	0.549553	Tmem237	67	153	169	212	181	130	128	199	183
186	ENSMUSG00000079550	37.799	-0.44277	0.64138	-0.69034	0.48998	0.732966	Mpp4	89	25	18	38	15	62	19	20	49
187	ENSMUSG00000026024	2914.7	-0.187347	0.214491	-0.873448	0.382419	0.645973	Als2	2890	2742	3435	4903	3468	1900	2659	2133	2737
188	ENSMUSG00000026023	1.88762	-0.721006	1.82153	-0.395824	0.692235	0.862323	Cdk15	2	3	7	0	2	0	0	0	4
189	ENSMUSG00000041075	583.825	-0.992501	0.220193	-4.50742	6.56208e-06	0.000203727	Fzd7	794	597	747	759	711	732	281	428	278
190	ENSMUSG00000026021	869.628	0.016079	0.152996	0.105094	0.916301	0.968821	Sumo1	726	882	988	894	1102	827	764	890	814
191	ENSMUSG00000026020	836.833	0.662	0.278023	2.3811	0.0172612	0.0999694	Nop58	636	656	687	921	947	571	565	1539	1037
192	ENSMUSG00000067336	1776.67	-0.452607	0.246305	-1.83759	0.0661227	0.237097	Bmpr2	1488	2306	2272	2282	2895	1173	1074	1130	1877
193	ENSMUSG00000041040	337.966	-0.229728	0.266631	-0.861598	0.388909	0.652322	Fam117b	348	430	430	376	448	215	313	168	381
194	ENSMUSG00000026019	575.413	0.0563712	0.161525	0.348994	0.727094	0.880708	Wdr12	587	538	525	690	595	596	476	552	646
195	ENSMUSG00000026017	128.426	0.0903164	0.203495	0.443826	0.657168	0.840996	Carf	113	140	140	142	172	87	107	136	136
196	ENSMUSG00000073664	1290.19	-0.455144	0.185001	-2.46022	0.0138851	0.0869448	Nbeal1	1292	1593	1391	1765	1988	948	820	946	1173
197	ENSMUSG00000049439	560.097	-0.111458	0.21506	-0.518265	0.604274	0.809784	Cyp20a1	403	563	693	841	755	401	454	530	517
198	ENSMUSG00000026782	147.741	0.404479	0.512572	0.789117	0.430044	0.688265	Abi2	89	110	208	166	260	33	97	104	314
199	ENSMUSG00000026014	3713.02	0.853443	0.25296	3.37383	0.00074131	0.0100424	Raph1	2938	3190	2811	3093	4805	1702	5564	5038	4177
200	ENSMUSG00000026012	21.6317	2.3256	0.751035	3.09653	0.00195802	0.0212427	Cd28	0	13	15	3	17	10	59	45	24
201	ENSMUSG00000026009	36.2307	-1.04015	0.65995	-1.57611	0.115	0.332171	Icos	39	46	79	36	71	10	38	4	17
202	ENSMUSG00000052062	202.907	-0.349602	0.328839	-1.06314	0.287718	0.553425	Pard3b	287	361	177	149	224	158	164	174	143
203	ENSMUSG00000025969	656.026	-0.552822	0.441814	-1.25125	0.210841	0.465431	Nrp2	573	866	1089	596	1437	168	469	414	532
204	ENSMUSG00000040865	816.797	-0.315131	0.156215	-2.01729	0.0436653	0.18229	Ino80d	908	919	832	957	1115	741	540	622	838
205	ENSMUSG00000025968	5587.41	-0.349465	0.121349	-2.87983	0.00397883	0.0359723	Ndufs1	5391	6728	6817	6631	6693	5416	3640	4733	5018
206	ENSMUSG00000025967	6376.79	0.380694	0.175716	2.16653	0.0302707	0.142673	Eef1b2	5976	5887	5685	6432	5209	6619	6754	7320	7184
207	ENSMUSG00000027520	1.53656	4.70661	2.72373	1.728	0.083988	0.27499	Zdbf2	0	0	0	0	0	0	1	0	13
208	ENSMUSG00000025964	416.114	-0.326003	0.420463	-0.775343	0.438137	0.694353	Adam23	513	506	613	535	562	126	475	157	368
209	ENSMUSG00000025962	674.816	-0.0400161	0.156549	-0.255614	0.798249	0.91581	Fastkd2	573	708	705	911	818	574	659	620	581
210	ENSMUSG00000025959	276.06	-0.796757	0.272764	-2.92105	0.00348856	0.0328221	Klf7	263	393	365	393	469	167	190	128	206
211	ENSMUSG00000025958	741.759	-0.145664	0.157478	-0.924986	0.354973	0.620259	Creb1	736	733	812	821	1083	629	610	592	761
212	ENSMUSG00000025956	263.872	0.0614608	0.202922	0.302879	0.761982	0.898425	Mettl21a	214	243	276	351	271	271	249	292	220
213	ENSMUSG00000070871	149.476	0.374161	0.305246	1.22577	0.220286	0.476933	Ccnyl1	201	143	98	112	129	150	139	192	166
214	ENSMUSG00000045005	293.325	-0.823017	0.251834	-3.2681	0.00108272	0.0133617	Fzd5	390	448	353	274	325	331	220	164	158
215	ENSMUSG00000051344	112.51	-0.467188	0.421771	-1.10768	0.267998	0.532652	Plekhm3	75	167	128	263	115	53	59	117	77
216	ENSMUSG00000044816	1.43392	-0.557565	1.52709	-0.365116	0.715025	0.874511	D630023F18Rik	3	1	0	2	3	1	1	2	0
217	ENSMUSG00000025950	19840.2	-0.107301	0.15013	-0.714718	0.474783	0.721562	Idh1	17397	20803	20995	22275	24588	20728	16616	19624	16834
218	ENSMUSG00000025949	947.058	-0.184668	0.13307	-1.38775	0.165214	0.406624	Pikfyve	940	1021	1045	1136	1284	780	765	732	964
219	ENSMUSG00000025946	1.58877	4.74801	2.04576	2.3209	0.0202923	0.110959	Pth2r	0	0	0	0	0	0	6	6	1
220	ENSMUSG00000015222	51.7607	0.29871	0.275866	1.08281	0.278893	0.543835	Map2	42	59	55	55	61	32	45	48	76
221	ENSMUSG00000026005	1293.48	0.0700028	0.19308	0.362559	0.716934	0.875643	Rpe	1089	1337	1140	1785	1310	1294	1207	1435	1105
222	ENSMUSG00000026004	572.616	-0.346209	0.198052	-1.74807	0.0804521	0.267734	Kansl1l	513	761	660	702	719	517	463	320	596
223	ENSMUSG00000026003	10440.1	0.232539	0.182039	1.27742	0.201455	0.454641	Acadl	7968	8959	12485	11667	11217	9535	7966	11397	13670
224	ENSMUSG00000026000	805.758	0.0603609	0.244093	0.247286	0.804687	0.919159	Lancl1	1021	861	675	768	654	899	696	886	750
225	ENSMUSG00000025991	168813	-0.323964	0.231853	-1.39728	0.162328	0.402127	Cps1	166871	196629	231671	222245	240770	94211	114952	118842	178350
226	ENSMUSG00000062209	182.653	-0.946611	0.538781	-1.75695	0.0789261	0.264678	Erbb4	289	310	233	91	291	140	20	161	144
227	ENSMUSG00000025997	17.5918	-1.22667	0.571487	-2.14645	0.0318369	0.148076	Ikzf2	16	22	15	47	29	11	9	12	5
228	ENSMUSG00000026196	49.9033	2.87639	0.669394	4.29701	1.73117e-05	0.000461095	Bard1	14	16	17	29	16	10	33	267	26
229	ENSMUSG00000026192	920.714	0.062174	0.212352	0.292787	0.769685	0.902475	Atic	687	979	1036	1022	1241	753	624	1112	948
230	ENSMUSG00000026193	77618.1	0.436953	0.202946	2.15305	0.0313149	0.146199	Fn1	66037	76660	90510	74092	89786	42452	66732	94974	105550
231	ENSMUSG00000039395	1307.03	-0.0647559	0.256354	-0.252603	0.800575	0.917412	Mreg	1031	1083	1887	2100	1107	1171	1393	1043	1119
232	ENSMUSG00000026189	8304.51	-0.432525	0.203696	-2.12339	0.0337214	0.154035	Pecr	8336	8677	11480	8534	10280	9264	7448	4607	6919
233	ENSMUSG00000026188	11.2055	1.11294	0.820097	1.35708	0.174755	0.419577	Tmem169	0	5	15	17	13	3	23	11	15
234	ENSMUSG00000026187	970.501	-0.0309272	0.192155	-0.160949	0.872134	0.950982	Xrcc5	706	1024	1064	1148	1200	979	787	1074	830
235	ENSMUSG00000039354	448.183	-0.00154646	0.166738	-0.00927475	0.9926	0.996212	Smarcal1	363	454	529	578	484	408	424	455	378
236	ENSMUSG00000046330	3642.39	0.341562	0.155879	2.19121	0.0284369	0.137002	Rpl37a	3512	3406	3358	4049	3027	3434	3883	4161	3880
237	ENSMUSG00000039323	19198.8	0.257071	0.436605	0.588795	0.555999	0.778675	Igfbp2	21234	20926	23589	18758	18071	10919	11109	7192	45280
238	ENSMUSG00000026185	503.417	1.20542	0.511508	2.35659	0.0184434	0.103878	Igfbp5	251	638	356	442	353	188	500	189	1694
239	ENSMUSG00000055322	5016.48	0.958125	0.324651	2.95124	0.00316497	0.0304154	Tns1	4024	3703	4095	4351	4982	2860	3539	4816	13310
240	ENSMUSG00000061815	17.4937	1.37255	0.883487	1.55356	0.120288	0.341295	Rufy4	14	1	17	24	14	4	6	9	74
241	ENSMUSG00000026180	17.8174	4.14374	0.668909	6.19477	5.83694e-10	7.08518e-08	Cxcr2	2	8	3	0	3	1	40	54	41
242	ENSMUSG00000006304	4967.95	0.0990609	0.130987	0.756267	0.449489	0.702197	Arpc2	5005	5136	5324	4767	5107	4815	4581	4541	5595
243	ENSMUSG00000064272	1.85123	1.31441	1.77686	0.739737	0.45946	0.710254	Gpbar1	0	5	1	2	0	0	3	0	6
244	ENSMUSG00000006299	5304.72	-0.0522318	0.148792	-0.351038	0.72556	0.880001	Aamp	5457	5484	5712	5814	5038	5774	4436	4659	5569
245	ENSMUSG00000026179	2711.14	0.666056	0.296228	2.24846	0.024547	0.12471	Pnkd	2008	2113	2772	3303	1600	2368	4607	3103	2254
246	ENSMUSG00000006301	1861.34	0.0440332	0.135295	0.32546	0.744833	0.890324	Tmbim1	1896	1989	1988	1820	1923	1830	1624	1874	1863
247	ENSMUSG00000073650	2.22809	-0.830753	1.43408	-0.579295	0.56239	0.782964	Catip	6	3	5	0	1	1	2	2	0
248	ENSMUSG00000026177	256.226	-0.0254396	0.538695	-0.0472244	0.962334	0.985084	Slc11a1	289	273	373	327	359	40	378	86	244
249	ENSMUSG00000026176	5174.17	-0.0387165	0.0979462	-0.395283	0.692634	0.862464	Ctdsp1	5212	5465	6068	5796	5969	4242	4763	4614	4949
250	ENSMUSG00000026175	9.92926	0.221373	0.594639	0.372282	0.709683	0.872102	Vil1	11	13	10	16	7	3	13	7	11
251	ENSMUSG00000033364	310.254	0.313359	0.215009	1.45742	0.145	0.378655	Usp37	238	261	293	386	406	230	266	410	331
252	ENSMUSG00000026174	921.379	0.456336	0.20727	2.20165	0.0276899	0.134692	Cnot9	740	911	928	897	950	711	1081	1299	755
253	ENSMUSG00000026135	255.637	-0.258996	0.272577	-0.950175	0.342023	0.608756	Zfp142	283	243	283	297	450	159	153	209	284
254	ENSMUSG00000026172	538.365	-0.088626	0.155257	-0.570833	0.568113	0.786425	Bcs1l	480	509	601	707	611	532	459	534	460
255	ENSMUSG00000026171	621.979	0.206446	0.206299	1.00071	0.316968	0.584409	Rnf25	682	477	540	679	626	658	536	609	796
256	ENSMUSG00000033276	22.406	-0.0415128	0.538473	-0.0770936	0.938549	0.97612	Stk36	9	28	14	41	19	30	25	23	13
257	ENSMUSG00000033257	1053.1	0.383179	0.203768	1.88046	0.0600451	0.223429	Ttll4	1260	973	879	1057	1040	758	852	1309	1384
258	ENSMUSG00000026170	16019.1	-0.155369	0.283158	-0.548701	0.58321	0.795929	Cyp27a1	20440	20002	14126	12440	13822	20364	11179	12499	18853
259	ENSMUSG00000006542	3.22727	0.65134	2.03635	0.319857	0.749077	0.89252	Prkag3	5	0	6	0	0	5	0	0	13
260	ENSMUSG00000026167	2.5953	4.90234	1.96289	2.49751	0.012507	0.081164	Wnt10a	0	0	0	0	0	1	10	10	0
261	ENSMUSG00000006538	98.6774	-0.512891	0.528012	-0.971361	0.331368	0.598808	Ihh	187	165	28	94	66	124	85	73	56
262	ENSMUSG00000026162	93.224	0.489685	0.425956	1.14962	0.250302	0.511555	Nhej1	117	63	54	91	49	123	131	115	74
263	ENSMUSG00000026205	7.93237	1.98849	0.905744	2.19543	0.0281331	0.136062	Slc23a3	11	1	3	3	1	5	11	5	30
264	ENSMUSG00000033159	2394.8	-0.351998	0.25319	-1.39025	0.164453	0.405492	Cnppd1	3020	2912	2755	1966	2184	2993	1897	1469	2375
265	ENSMUSG00000049339	6869.4	-0.182294	0.141233	-1.29073	0.196797	0.449145	Retreg2	7496	7889	8755	6733	7360	6356	5919	5483	6391
266	ENSMUSG00000026197	957.5	-0.161905	0.218016	-0.742629	0.457706	0.708524	Zfand2b	1206	986	1080	835	933	1075	919	722	855
267	ENSMUSG00000026198	3127.36	0.0227063	0.180692	0.125663	0.899999	0.96126	Abcb6	3450	3070	3468	3314	2913	3101	2800	3500	2562
268	ENSMUSG00000033124	2909.58	-0.22797	0.142129	-1.60397	0.108721	0.320664	Atg9a	3533	3061	3140	3344	3304	2694	2508	2538	2287
269	ENSMUSG00000026199	694.987	-0.587063	0.250699	-2.3417	0.0191961	0.10691	Ankzf1	920	647	779	817	760	901	324	471	698
270	ENSMUSG00000026200	117.464	-0.219414	0.263139	-0.833833	0.404375	0.665895	Glb1l	171	131	134	125	116	92	89	75	138
271	ENSMUSG00000026201	2417.2	0.342563	0.234211	1.46262	0.14357	0.376804	Stk16	2885	2066	1909	2512	2001	2333	2991	2689	2179
272	ENSMUSG00000026202	4421.29	-0.392483	0.189226	-2.07414	0.038066	0.166778	Tuba4a	5924	3960	4122	5748	5490	4629	3134	3610	3583
273	ENSMUSG00000026203	1600.97	-0.12696	0.180191	-0.704586	0.481068	0.725767	Dnajb2	1634	1528	1621	1987	2016	1521	1719	1192	1313
274	ENSMUSG00000026204	2.33712	1.22965	1.53948	0.798743	0.42444	0.683432	Ptprn	3	6	1	0	0	0	3	1	7
275	ENSMUSG00000026209	1596.5	0.081822	0.243745	0.335687	0.737107	0.886247	Dnpep	1382	1370	1491	2732	1476	1422	1746	1608	1276
276	ENSMUSG00000026208	191.22	0.565086	0.234684	2.40786	0.0160464	0.0956417	Des	171	217	199	200	169	88	204	212	277
277	ENSMUSG00000026207	29.5431	0.0251615	0.441172	0.0570334	0.954519	0.981357	Speg	28	37	21	35	37	26	27	11	48
278	ENSMUSG00000033021	926.329	0.203683	0.260648	0.781448	0.434539	0.691901	Gmppa	835	807	732	1249	725	1104	1049	989	801
279	ENSMUSG00000032997	83.3746	0.974642	0.354597	2.74859	0.00598514	0.0480401	Chpf	51	97	82	71	79	23	87	117	150
280	ENSMUSG00000026211	43.3299	0.512969	0.485155	1.05733	0.29036	0.556314	Obsl1	34	42	30	77	49	13	24	49	84
281	ENSMUSG00000051703	1.38237	2.66174	2.04361	1.30247	0.192756	0.443318	Tmem198	0	0	0	0	1	2	0	4	5
282	ENSMUSG00000032968	3.38646	-0.650011	1.41712	-0.458683	0.646462	0.834506	Inha	4	7	0	0	1	10	2	1	4
283	ENSMUSG00000026213	270.361	-0.39331	0.225218	-1.74635	0.0807503	0.268405	Stk11ip	207	321	395	308	324	285	153	211	274
284	ENSMUSG00000006576	16.9614	0.0891089	0.563065	0.158257	0.874254	0.951639	Slc4a3	31	18	10	18	19	8	13	9	29
285	ENSMUSG00000026235	13.5811	0.035114	0.540549	0.0649598	0.948206	0.979189	Epha4	12	15	18	13	22	6	9	8	23
286	ENSMUSG00000032908	10.4058	-0.348022	0.578065	-0.602046	0.547143	0.773072	Sgpp2	13	5	13	18	9	12	8	6	11
287	ENSMUSG00000026245	1103.7	0.16154	0.187142	0.863197	0.388029	0.651219	Farsb	987	1132	1104	1032	1167	1160	966	1346	1028
288	ENSMUSG00000012187	5.47681	-0.388164	0.926297	-0.41905	0.67518	0.851166	Mogat1	4	4	9	15	1	5	1	7	5
289	ENSMUSG00000032883	1383.81	0.356626	0.354607	1.00569	0.314563	0.583046	Acsl3	799	1030	1408	1161	2259	1283	2150	1428	894
290	ENSMUSG00000079470	437.393	-1.1272	0.487762	-2.31097	0.0208344	0.113141	Utp14b	235	332	577	890	1266	188	277	201	206
291	ENSMUSG00000047330	9.8652	0.459615	0.677421	0.678477	0.497469	0.738377	Kcne4	3	12	14	11	5	10	4	11	20
292	ENSMUSG00000050711	3.08412	1.28494	1.31532	0.976903	0.328617	0.59573	Scg2	1	3	0	6	0	3	3	10	1
293	ENSMUSG00000054702	47.092	-0.164644	0.568054	-0.289838	0.77194	0.903573	Ap1s3	21	55	43	127	36	33	50	55	15
294	ENSMUSG00000073643	1246.42	-0.317506	0.142927	-2.22147	0.0263195	0.130507	Wdfy1	1203	1484	1480	1428	1415	1310	882	895	1268
295	ENSMUSG00000026248	801.859	-0.225865	0.19901	-1.13494	0.256401	0.518437	Mrpl44	726	800	935	1085	721	968	592	739	703
296	ENSMUSG00000026249	546.216	0.903082	0.872107	1.03552	0.300428	0.567841	Serpine2	826	272	146	274	92	853	623	1314	246
297	ENSMUSG00000004364	3305.06	-0.219394	0.106705	-2.05609	0.0397736	0.171572	Cul3	3272	3735	4026	3950	3911	2875	2499	2581	3377
298	ENSMUSG00000038608	235.666	-0.323937	0.427195	-0.758289	0.448278	0.701029	Dock10	243	293	335	314	385	57	226	115	230
299	ENSMUSG00000055980	982.668	-1.09942	0.314468	-3.49611	0.000472097	0.00694269	Irs1	1054	679	1435	1503	1632	1194	743	343	470
300	ENSMUSG00000026142	880.142	0.182507	0.139323	1.30996	0.190211	0.439786	Rhbdd1	803	929	858	1035	876	768	817	1019	854
301	ENSMUSG00000067158	32.4234	0.393276	0.682637	0.576113	0.564539	0.784176	Col4a4	51	41	14	33	41	6	17	14	83
302	ENSMUSG00000079465	31.2239	0.516747	0.767838	0.672989	0.500954	0.740752	Col4a3	24	28	42	17	60	5	12	9	96
303	ENSMUSG00000026150	1289.39	0.00767024	0.159825	0.0479915	0.961723	0.984736	Mff	1469	1353	1377	1262	1292	1237	1305	1134	1198
304	ENSMUSG00000026159	985.909	-0.070569	0.130502	-0.540752	0.588679	0.799353	Agfg1	875	1158	1125	1135	1226	786	891	844	958
305	ENSMUSG00000038496	3.37052	-2.67122	1.99738	-1.33736	0.181104	0.427419	Slc19a3	2	1	3	26	0	0	2	0	0
306	ENSMUSG00000045658	4022.21	0.260091	0.232273	1.11976	0.262816	0.526236	Pid1	2566	3681	4392	5071	3387	4420	3621	4969	4148
307	ENSMUSG00000036766	1.80221	3.25353	2.07205	1.5702	0.116368	0.334242	Dner	0	1	0	2	0	0	11	1	0
308	ENSMUSG00000026219	5606.88	-0.174498	0.144815	-1.20497	0.228213	0.486905	Trip12	5281	6331	6198	8083	6812	4163	4396	4975	5225
309	ENSMUSG00000073633	205.771	-0.799336	0.28426	-2.81199	0.00492366	0.0419202	Fbxo36	255	249	189	396	191	222	89	128	177
310	ENSMUSG00000052477	6.45615	-0.614387	1.07317	-0.5725	0.566983	0.785657	C130026I21Rik	6	9	7	17	9	0	4	0	10
311	ENSMUSG00000070034	85.337	-0.145912	0.376379	-0.387674	0.698258	0.864879	Sp110	116	94	118	96	95	39	92	37	97
312	ENSMUSG00000070031	114.523	-0.629966	0.420782	-1.49713	0.134359	0.363461	Sp140	72	188	180	142	195	56	66	45	131
313	ENSMUSG00000026222	435.568	-0.50107	0.363217	-1.37954	0.16773	0.410428	Sp100	431	479	785	533	669	194	340	173	461
314	ENSMUSG00000052760	26.8638	-0.167169	0.506635	-0.329959	0.741431	0.888409	A630001G21Rik	47	17	37	21	34	18	25	10	36
315	ENSMUSG00000036707	2913.01	-0.0335689	0.11171	-0.3005	0.763796	0.899352	Cab39	2965	2964	3032	3357	3232	2771	2634	2374	3110
316	ENSMUSG00000026223	1364.34	0.36172	0.166381	2.17405	0.0297013	0.140898	Itm2c	1270	1350	1428	1687	1340	807	1558	1365	1592
317	ENSMUSG00000049608	10.4243	-0.0996441	0.614806	-0.162074	0.871248	0.950982	Gpr55	8	8	9	16	14	12	4	6	19
318	ENSMUSG00000026227	2896.45	-0.387918	0.25239	-1.53698	0.124298	0.347809	2810459M11Rik	3851	3109	2808	3468	2527	3589	2784	2037	1882
319	ENSMUSG00000026229	3992.01	-0.0822856	0.143443	-0.573647	0.566206	0.7855	Psmd1	3675	4213	4532	5455	4251	3451	3144	4168	3513
320	ENSMUSG00000062590	144.988	0.16815	0.243709	0.689962	0.490218	0.732966	Armc9	109	138	153	211	116	145	156	120	166
321	ENSMUSG00000079445	4.23163	1.89247	1.32841	1.42461	0.154269	0.391194	B3gnt7	4	3	7	0	0	0	7	2	15
322	ENSMUSG00000026234	8761.09	0.0105832	0.195378	0.0541681	0.956801	0.982163	Ncl	9001	9344	8651	8466	10303	8568	5550	9777	9717
323	ENSMUSG00000026238	3061.53	0.760062	0.190075	3.99874	6.36801e-05	0.00136277	Ptma	2426	2765	2759	2755	2486	2324	3671	5000	3110
324	ENSMUSG00000026239	222.514	0.332525	0.214634	1.54927	0.121318	0.343058	Pde6d	195	206	219	251	167	232	267	222	235
325	ENSMUSG00000026240	354.481	-0.437228	0.306576	-1.42617	0.15382	0.39039	Cops7b	606	341	350	382	258	438	280	254	273
326	ENSMUSG00000053333	768.713	-0.0269756	0.241926	-0.111504	0.911217	0.966842	Dis3l2	851	826	738	649	718	959	591	842	708
327	ENSMUSG00000026254	1907.42	0.0736038	0.159859	0.460428	0.645209	0.833543	Eif4e2	2309	1776	1889	1930	1995	1748	1899	1734	1926
328	ENSMUSG00000026255	9.12399	-0.0392907	0.729548	-0.0538562	0.95705	0.982196	Efhd1	11	5	23	6	7	6	6	4	16
329	ENSMUSG00000048000	1642.36	-0.268898	0.173236	-1.55221	0.120612	0.341682	Gigyf2	1857	1724	1884	2391	2054	1111	1262	1235	1600
330	ENSMUSG00000026259	1732.98	-0.888919	0.25447	-3.49321	0.00047725	0.0070115	Ngef	2434	2226	2328	1422	3019	1393	994	900	1240
331	ENSMUSG00000079434	52.6912	-0.549432	0.319871	-1.71767	0.0858576	0.278159	Neu2	45	63	88	49	85	42	37	34	43
332	ENSMUSG00000026288	180.448	-0.315818	0.48172	-0.655604	0.512079	0.750487	Inpp5d	194	214	287	231	280	38	201	68	168
333	ENSMUSG00000026289	1257.69	-0.209425	0.150105	-1.39519	0.162959	0.403016	Atg16l1	1592	1217	1350	1421	1501	1136	1050	965	1206
334	ENSMUSG00000056055	7.73678	0.38131	0.802836	0.474954	0.63482	0.827272	Sag	6	6	6	16	11	1	3	6	18
335	ENSMUSG00000070738	1079.6	-0.311513	0.144222	-2.15996	0.0307758	0.144365	Dgkd	1274	1226	1186	1320	1425	828	833	803	997
336	ENSMUSG00000005501	1437.69	-0.418761	0.159741	-2.62151	0.00875415	0.0631467	Usp40	1462	1490	1693	2308	1769	1198	954	1048	1333
337	ENSMUSG00000090165	28.1073	0.619993	0.549452	1.12838	0.259158	0.52205	Ugt1a10	14	21	17	64	28	11	20	50	34
338	ENSMUSG00000090175	1596.36	-0.220122	0.357735	-0.61532	0.538343	0.767751	Ugt1a9	1263	1572	2731	2236	2435	573	1215	1049	1841
339	ENSMUSG00000090124	20.723	-0.0446233	0.49758	-0.0896808	0.928541	0.97323	Ugt1a7c	35	30	22	10	17	15	18	21	18
340	ENSMUSG00000090145	1120.82	-0.328139	0.38877	-0.844045	0.398645	0.660464	Ugt1a6b	1199	1893	1210	423	1450	1222	788	1134	765
341	ENSMUSG00000054545	487.497	-1.43372	0.444395	-3.22622	0.00125435	0.0148963	Ugt1a6a	1083	324	463	430	593	832	263	109	275
342	ENSMUSG00000089943	1497.69	-0.94616	0.767146	-1.23335	0.217445	0.473829	Ugt1a5	501	1023	3637	2248	4039	293	803	584	1262
343	ENSMUSG00000090171	4.89531	-1.57031	1.05602	-1.487	0.137014	0.367235	Ugt1a2	18	2	5	2	6	5	2	1	3
344	ENSMUSG00000089960	12068.2	-0.816668	0.356811	-2.28879	0.0220913	0.117216	Ugt1a1	10500	13468	21110	17905	20562	6845	4910	4862	13480
345	ENSMUSG00000079429	67.2025	0.0676448	0.477967	0.141526	0.887454	0.955975	Mroh2a	78	74	94	16	79	66	75	42	79
346	ENSMUSG00000044783	5302.48	-0.585471	0.244208	-2.39743	0.0165107	0.0973455	Hjurp	7524	4796	5506	5476	7510	6102	4168	3992	2933
347	ENSMUSG00000036251	4.1668	-0.0925412	1.11963	-0.0826532	0.934127	0.975564	Trpm8	5	6	3	2	10	1	2	9	0
348	ENSMUSG00000026295	4142.93	-0.420178	0.305729	-1.37435	0.169334	0.412648	Spp2	4231	3700	5430	5146	4271	5265	1589	2879	5335
349	ENSMUSG00000062310	2.14916	-0.0477613	1.20765	-0.0395489	0.968453	0.987484	Glrp1	2	4	1	2	5	0	1	3	2
350	ENSMUSG00000049866	91.7564	-0.37078	0.466369	-0.795037	0.426592	0.685389	Arl4c	87	133	143	114	140	22	63	42	116
351	ENSMUSG00000036206	82.7356	0.151386	0.350592	0.431801	0.665886	0.84652	Sh3bp4	68	98	85	93	81	74	46	140	63
352	ENSMUSG00000055013	455.027	0.577231	0.214135	2.69564	0.00702546	0.0540599	Agap1	365	483	341	431	481	344	546	657	427
353	ENSMUSG00000044337	34.1471	1.14431	0.480912	2.37946	0.0173381	0.100218	Ackr3	21	27	29	34	30	14	27	25	106
354	ENSMUSG00000034432	1019.49	0.0436637	0.135031	0.323362	0.746421	0.891432	Cops8	1026	1031	1034	1105	1041	1035	864	1029	1046
355	ENSMUSG00000048126	405.668	0.7739	0.524697	1.47495	0.140227	0.371955	Col6a3	327	522	290	506	353	103	138	386	1133
356	ENSMUSG00000026303	49.8953	-0.661467	0.355154	-1.86248	0.0625355	0.228551	Mlph	54	69	74	74	68	24	38	23	41
357	ENSMUSG00000026304	868.277	0.132305	0.224532	0.589246	0.555696	0.778405	Rab17	854	872	977	930	720	871	1091	796	681
358	ENSMUSG00000026305	1371.06	0.277326	0.192914	1.43756	0.150559	0.386417	Lrrfip1	919	1325	1525	1595	1694	1036	1156	1378	1892
359	ENSMUSG00000070732	3.58964	2.44056	1.47606	1.65342	0.098245	0.301604	Rbm44	2	2	0	0	4	1	0	19	3
360	ENSMUSG00000034353	118.522	0.64543	0.280849	2.29814	0.0215539	0.115482	Ramp1	84	80	135	102	138	88	162	92	189
361	ENSMUSG00000034343	1287.04	0.369819	0.199209	1.85644	0.0633912	0.230597	Ube2f	1383	1107	953	1352	1297	1186	1533	1443	1270
362	ENSMUSG00000026307	4050.98	-0.0857468	0.147586	-0.580997	0.561243	0.782964	Scly	3867	3937	4975	5516	4484	3261	3888	3620	3416
363	ENSMUSG00000049515	7.04108	-1.52214	0.846218	-1.79876	0.0720568	0.250815	Espnl	9	2	6	20	11	9	2	2	5
364	ENSMUSG00000047443	3.00968	4.12368	1.5299	2.69538	0.00703081	0.0540599	Erfe	0	0	0	3	0	0	6	10	7
365	ENSMUSG00000026309	1164.32	-0.0802105	0.216146	-0.371094	0.710567	0.872642	Ilkap	1396	1134	1004	1228	1116	1413	955	981	1244
366	ENSMUSG00000067071	1827.8	-0.753658	0.470242	-1.6027	0.109001	0.321104	Hes6	3426	1956	1034	1382	1581	3260	1636	1197	622
367	ENSMUSG00000055866	892.755	-0.828135	0.473163	-1.75021	0.0800819	0.266982	Per2	1385	984	543	399	2465	743	505	608	545
368	ENSMUSG00000034292	326.143	-0.225407	0.199847	-1.12789	0.259365	0.52222	Traf3ip1	354	302	360	488	334	310	227	336	263
369	ENSMUSG00000026311	276.311	-0.424104	0.195476	-2.1696	0.0300372	0.141979	Asb1	344	298	304	277	410	253	184	197	258
370	ENSMUSG00000007805	3.17807	0.0322762	1.08815	0.0296615	0.976337	0.990653	Twist2	6	3	7	3	1	0	4	3	2
371	ENSMUSG00000026313	399.675	0.114835	0.175769	0.653325	0.513547	0.751716	Hdac4	383	493	460	385	418	299	350	449	388
372	ENSMUSG00000026260	5786.02	-0.107981	0.167163	-0.645962	0.518304	0.755551	Ndufa10	6115	5615	6499	6357	5490	6617	4613	5467	5458
373	ENSMUSG00000073616	667.622	0.627073	0.277942	2.25613	0.0240627	0.123511	Cops9	578	525	517	482	498	837	796	849	811
374	ENSMUSG00000034220	163.502	1.2681	0.466612	2.71767	0.00657428	0.0515397	Gpc1	137	171	97	104	56	118	270	377	90
375	ENSMUSG00000034212	3.01447	-0.474973	1.17781	-0.403266	0.686752	0.858962	Ankmy1	0	1	5	6	4	5	1	1	5
376	ENSMUSG00000047067	226.87	-0.0176092	0.248982	-0.0707247	0.943617	0.977823	Dusp28	239	207	261	234	207	260	254	143	237
377	ENSMUSG00000026269	2666.52	-0.0802389	0.101796	-0.78823	0.430562	0.688723	Rnpepl1	2624	2748	3155	2985	2883	2560	2229	2438	2589
378	ENSMUSG00000026270	942.345	0.491675	0.274027	1.79426	0.0727717	0.25234	Capn10	991	652	1077	696	992	756	1468	742	1056
379	ENSMUSG00000026271	31.322	0.388576	0.62126	0.625464	0.531667	0.763622	Gpr35	21	35	42	44	41	2	40	18	48
380	ENSMUSG00000014602	8.80985	-1.29803	0.729925	-1.7783	0.0753542	0.257184	Kif1a	8	7	14	23	13	6	1	4	8
381	ENSMUSG00000026272	14761.6	-0.367752	0.295267	-1.24549	0.212951	0.467893	Agxt	11868	14821	25031	16287	18187	14141	10018	6688	18923
382	ENSMUSG00000034159	5.35248	0.384002	1.31132	0.292836	0.769648	0.902475	Mab21l4	1	0	3	14	2	10	15	1	1
383	ENSMUSG00000047793	558.568	-0.821651	0.298922	-2.74872	0.00598292	0.0480401	Sned1	842	506	657	607	732	690	309	202	551
384	ENSMUSG00000026273	697.515	-0.329394	0.203468	-1.6189	0.105469	0.314521	Mterf4	721	799	750	897	594	869	527	508	652
385	ENSMUSG00000026275	1089.7	-0.326412	0.172536	-1.89186	0.0585102	0.219977	Ppp1r7	850	1238	1423	1453	1390	1010	700	922	1024
386	ENSMUSG00000034088	20743	0.111556	0.190829	0.584585	0.558827	0.781313	Hdlbp	21416	21914	18666	30489	18492	16069	20336	22244	18685
387	ENSMUSG00000026276	3765.93	0.131987	0.179082	0.737022	0.461109	0.71153	Septin2	2599	3757	4364	4964	4620	2821	3541	3888	3848
388	ENSMUSG00000034066	866.377	0.0425129	0.127709	0.332889	0.739218	0.887084	Farp2	809	974	950	883	1009	743	834	836	816
389	ENSMUSG00000026277	1739.61	-0.0512328	0.176875	-0.289656	0.77208	0.903573	Stk25	1972	1746	1812	1633	1813	1900	1573	1394	1840
390	ENSMUSG00000026278	252.125	0.772937	0.311272	2.48315	0.0130226	0.0834855	Bok	226	232	186	192	137	272	412	273	288
391	ENSMUSG00000026279	499.325	-0.23912	0.173839	-1.37552	0.168969	0.412371	Thap4	514	512	624	597	467	556	379	376	510
392	ENSMUSG00000026280	1193.44	-0.0811703	0.109777	-0.73941	0.459658	0.710254	Atg4b	1169	1237	1316	1422	1343	1116	1119	1033	1082
393	ENSMUSG00000026281	547.949	0.799777	0.313874	2.54808	0.0108318	0.0735816	Dtymk	424	449	415	528	418	491	539	1157	436
394	ENSMUSG00000026283	422.059	0.00475025	0.205766	0.0230857	0.981582	0.992642	Ing5	407	545	519	362	516	299	358	361	482
395	ENSMUSG00000073609	889.097	-0.529616	0.169681	-3.12124	0.00180093	0.0199327	D2hgdh	921	1043	1123	950	1128	999	527	584	845
396	ENSMUSG00000094651	1.87187	-0.7009	1.6205	-0.432521	0.665363	0.84629	Gal3st2	0	2	1	7	2	2	0	0	4
397	ENSMUSG00000051185	395.259	0.163361	0.16695	0.978505	0.327825	0.595164	Fam174a	305	474	407	389	426	371	381	380	442
398	ENSMUSG00000040710	39.0421	-1.12237	0.55959	-2.0057	0.0448885	0.184962	St8sia4	34	70	65	32	93	12	11	21	31
399	ENSMUSG00000044768	676.051	0.784766	0.223672	3.50855	0.000450557	0.0066723	Macir	542	574	626	579	749	368	892	596	1185
400	ENSMUSG00000040648	2678.88	1.07723	0.199387	5.40272	6.56391e-08	4.0334e-06	Ppip5k2	1885	1935	1892	2878	2233	1518	2673	4006	5112
401	ENSMUSG00000026333	424.8	1.22009	0.211493	5.76897	7.97573e-09	6.45424e-07	Gin1	381	215	291	352	315	278	582	586	778
402	ENSMUSG00000026335	1244.75	-0.014313	0.312905	-0.0457423	0.963516	0.98568	Pam	1053	1703	1634	1551	1586	470	1072	918	1533
403	ENSMUSG00000047496	1534.75	-1.80227	0.200695	-8.98014	2.70431e-19	1.60192e-16	Rnf152	1905	2196	2596	1782	2489	1647	649	460	509
404	ENSMUSG00000056536	567.654	-0.232964	0.164718	-1.41432	0.157269	0.395282	Pign	527	610	742	788	677	433	476	505	448
405	ENSMUSG00000026319	720.683	-0.40499	0.186885	-2.16706	0.0302306	0.14253	Relch	602	767	967	791	983	794	447	576	660
406	ENSMUSG00000026321	45.1129	0.194025	0.411287	0.471752	0.637104	0.828856	Tnfrsf11a	44	62	50	54	52	13	57	31	51
407	ENSMUSG00000038866	1281.14	-0.586539	0.178123	-3.29289	0.000991647	0.0125301	Zcchc2	1367	1679	1704	1600	1711	1025	913	679	1134
408	ENSMUSG00000044340	1007.04	-0.3418	0.162932	-2.09781	0.0359218	0.160279	Phlpp1	924	1197	1378	1338	1190	811	821	657	942
409	ENSMUSG00000057329	69.5862	-0.181801	0.356473	-0.509998	0.610053	0.813352	Bcl2	60	71	89	98	117	30	67	43	71
410	ENSMUSG00000009905	1066.02	0.202563	0.1588	1.27559	0.202101	0.455751	Kdsr	957	1123	1019	1316	1101	858	809	1171	1345
411	ENSMUSG00000009907	2495.52	-0.272678	0.136249	-2.00131	0.0453585	0.186329	Vps4b	2177	2898	3221	3196	3059	2132	1857	1893	2470
412	ENSMUSG00000067006	3.52189	5.36979	1.79363	2.99381	0.00275519	0.0275315	Serpinb5	0	0	0	0	0	1	1	1	29
413	ENSMUSG00000062345	26.2141	4.16651	0.84107	4.95382	7.27698e-07	3.1789e-05	Serpinb2	1	11	4	6	1	2	8	116	79
414	ENSMUSG00000026315	362.85	1.10071	0.429559	2.56241	0.0103949	0.0714333	Serpinb8	134	239	429	326	493	83	594	537	444
415	ENSMUSG00000038702	46.3402	-0.0218753	0.370033	-0.0591171	0.952859	0.980657	Dsel	46	68	61	44	59	18	45	35	50
416	ENSMUSG00000026374	1867.64	0.0259159	0.135719	0.190953	0.848563	0.94116	Tsn	1689	1875	1956	2274	1988	1817	1748	1907	1655
417	ENSMUSG00000026377	985.533	0.0544134	0.145053	0.375127	0.707566	0.871018	Nifk	934	997	1021	1139	1065	923	732	1084	1047
418	ENSMUSG00000064302	671.448	-0.00895674	0.160192	-0.0559125	0.955412	0.98173	Clasp1	680	717	710	833	792	504	495	741	655
419	ENSMUSG00000026380	269.739	-0.924847	0.308236	-3.00045	0.00269579	0.0270859	Tfcp2l1	179	264	408	478	476	239	185	114	177
420	ENSMUSG00000048402	4.02646	1.50964	0.990412	1.52425	0.127445	0.35284	Gli2	3	4	2	2	5	0	3	3	15
421	ENSMUSG00000037035	100.817	1.74848	0.620739	2.81677	0.0048509	0.0416225	Inhbb	40	44	73	113	98	3	116	170	259
422	ENSMUSG00000004451	489.215	-0.309777	0.241626	-1.28205	0.199826	0.45236	Ralb	406	540	592	714	740	336	452	283	457
423	ENSMUSG00000098923	318.152	0.354885	0.151414	2.34381	0.0190881	0.106509	Tmem185b	291	317	340	290	348	238	291	358	407
424	ENSMUSG00000026383	2320.58	-0.261529	0.174452	-1.49914	0.133837	0.362501	Epb41l5	2207	3170	2042	3079	2751	2143	1969	1873	1925
425	ENSMUSG00000026384	519.245	-0.321483	0.199768	-1.60928	0.107555	0.318512	Ptpn4	444	568	557	802	733	420	399	471	381
426	ENSMUSG00000036975	337.262	-0.121592	0.273415	-0.444718	0.656524	0.840411	Tmem177	290	312	374	516	307	368	288	395	205
427	ENSMUSG00000050777	1880.29	0.961815	0.293899	3.27261	0.0010656	0.0131943	Tmem37	1498	1296	1447	1387	1185	1931	3259	2689	1774
428	ENSMUSG00000026385	28262.5	0.654626	0.223608	2.92756	0.00341638	0.0322842	Dbi	20419	21802	25829	26642	21629	30123	39438	34165	30920
429	ENSMUSG00000026388	15.2321	0.309359	0.565253	0.547292	0.584178	0.796602	3110009E18Rik	5	19	11	10	17	24	16	17	16
430	ENSMUSG00000026389	856.546	0.383386	0.266765	1.43717	0.15067	0.386472	Steap3	718	869	1096	704	664	781	1257	855	706
431	ENSMUSG00000026390	1360.34	2.86982	0.949477	3.02253	0.00250675	0.025637	Marco	678	353	734	554	444	48	7214	508	911
432	ENSMUSG00000003721	4129.16	0.667112	0.286633	2.32741	0.0199435	0.109875	Insig2	3291	3691	4163	5153	2484	2922	4497	3083	8191
433	ENSMUSG00000026339	600.196	-0.53602	0.143107	-3.74559	0.00017997	0.00320674	Ccdc93	668	689	793	798	777	492	462	390	449
434	ENSMUSG00000001674	438.337	-0.113628	0.154969	-0.733233	0.463416	0.712867	Ddx18	427	468	509	593	426	397	331	439	404
435	ENSMUSG00000026341	2462.97	0.0773058	0.112223	0.688859	0.490912	0.733134	Actr3	2198	2666	2627	2823	2774	2083	2495	2121	2583
436	ENSMUSG00000026342	1881.98	0.141338	0.136853	1.03277	0.30171	0.569393	Slc35f5	1517	2093	2190	2163	1993	1491	1891	1921	1833
437	ENSMUSG00000026343	234.066	0.577134	0.247673	2.33022	0.0197943	0.10946	Gpr39	143	255	213	212	204	223	252	353	236
438	ENSMUSG00000026344	1.93323	-0.107505	1.53159	-0.0701916	0.944041	0.977986	Lypd1	0	3	4	3	3	0	4	1	0
439	ENSMUSG00000049690	20.2653	-0.603616	0.663679	-0.9095	0.363086	0.62842	Nckap5	22	17	38	37	33	2	16	7	20
440	ENSMUSG00000036155	636.609	1.15487	0.219236	5.26768	1.38158e-07	7.54977e-06	Mgat5	360	536	525	551	547	335	935	1162	713
441	ENSMUSG00000026347	7.16298	-0.894235	0.708105	-1.26286	0.206641	0.460518	Tmem163	8	6	12	7	12	8	5	1	7
442	ENSMUSG00000026348	1144.6	0.897524	0.339528	2.64345	0.00820662	0.0605238	Acmsd	1130	906	1076	1377	697	452	1942	1733	905
443	ENSMUSG00000026349	1110.17	-0.201149	0.18021	-1.11619	0.26434	0.528502	Ccnt2	1401	1199	1172	1075	1374	1004	820	835	1219
444	ENSMUSG00000036104	1577.86	-0.0421166	0.125759	-0.3349	0.7377	0.886247	Rab3gap1	1487	1819	1852	2001	1696	1186	1319	1468	1589
445	ENSMUSG00000036086	231.635	0.853846	0.3851	2.21721	0.0266089	0.131394	Zranb3	160	190	237	268	195	111	181	561	179
446	ENSMUSG00000056211	933.721	0.114788	0.152282	0.753784	0.450979	0.7031	R3hdm1	1048	1026	801	1076	938	782	857	914	1010
447	ENSMUSG00000026353	3352.23	-0.032289	0.203068	-0.159006	0.873664	0.951597	Ubxn4	2926	3151	3151	5631	3454	2986	3302	2921	3062
448	ENSMUSG00000026355	849.119	2.71125	0.573856	4.72462	2.30546e-06	8.32721e-05	Mcm6	217	309	290	690	280	140	689	4146	578
449	ENSMUSG00000026356	3411.07	-0.262111	0.158875	-1.64979	0.0989854	0.302702	Dars	3033	3765	3809	4478	4245	3323	2087	3081	3397
450	ENSMUSG00000045382	29.2257	0.326723	0.623545	0.523976	0.600295	0.807794	Cxcr4	12	54	30	25	48	5	19	25	54
451	ENSMUSG00000026399	604.698	0.0214992	0.461467	0.0465888	0.962841	0.98544	Cd55	671	588	837	595	965	191	894	198	619
452	ENSMUSG00000026405	28321.2	1.50124	0.259423	5.78684	7.17247e-09	5.90095e-07	C4bp	17972	22010	15225	18728	16313	18623	47767	59937	30784
453	ENSMUSG00000101904	29.1123	1.67967	0.550229	3.05267	0.00226819	0.023688	Gm29427	26	6	16	12	18	24	27	83	41
454	ENSMUSG00000026409	371.406	0.285719	0.314594	0.908216	0.363764	0.628806	Pfkfb2	528	255	238	362	474	294	298	343	568
455	ENSMUSG00000046404	788.219	0.822418	0.245975	3.34349	0.000827303	0.0108806	Yod1	807	511	667	499	853	562	877	895	1394
456	ENSMUSG00000042510	107.188	2.45343	0.422238	5.81054	6.22717e-09	5.2999e-07	AA986860	72	42	29	34	64	27	273	104	291
457	ENSMUSG00000026415	6.81275	1.88941	0.870324	2.17093	0.0299364	0.141638	Fcamr	0	4	2	9	5	3	9	22	6
458	ENSMUSG00000026417	64246.1	-0.577453	0.408173	-1.41472	0.157149	0.395181	Pigr	61406	83280	112949	50042	100517	47235	33716	18482	88903
459	ENSMUSG00000042474	19.3995	-1.19293	0.723058	-1.64983	0.0989771	0.302702	Fcmr	16	18	45	30	39	7	2	5	24
460	ENSMUSG00000016529	3.06781	1.33769	1.37609	0.972097	0.331002	0.598293	Il10	4	2	0	3	4	0	5	0	10
461	ENSMUSG00000016528	2339.82	0.356721	0.14587	2.44546	0.0144666	0.089451	Mapkapk2	2079	2439	2555	2785	1992	1621	2363	2688	2683
462	ENSMUSG00000016526	74.7136	1.63885	0.304221	5.38702	7.16339e-08	4.32991e-06	Dyrk3	57	49	43	54	28	41	137	142	102
463	ENSMUSG00000026427	1568.7	0.2986	0.159721	1.86951	0.0615513	0.22635	Eif2d	1499	1526	1520	1819	1364	1367	1440	1992	1616
464	ENSMUSG00000026430	467.39	-1.17661	0.217965	-5.39816	6.73286e-08	4.09106e-06	Rassf5	556	723	665	623	546	480	235	159	330
465	ENSMUSG00000042349	918.667	0.424665	0.227086	1.87006	0.0614751	0.226239	Ikbke	732	930	628	1301	913	693	879	891	1388
466	ENSMUSG00000026425	816.031	-0.0174265	0.225377	-0.0773218	0.938368	0.976085	Srgap2	654	826	1093	1080	1077	490	830	622	832
467	ENSMUSG00000055184	69.7567	1.16676	0.526989	2.21401	0.0268283	0.132037	Fam72a	50	26	51	29	50	90	123	140	41
468	ENSMUSG00000004552	9.17881	-0.994315	0.776052	-1.28125	0.200106	0.452838	Ctse	10	8	16	21	16	1	4	3	9
469	ENSMUSG00000052688	56.0421	-0.136017	0.440416	-0.308838	0.757445	0.896892	Rab7b	48	70	67	78	92	17	61	27	61
470	ENSMUSG00000042251	5337.15	-0.479596	0.17564	-2.73057	0.00632253	0.0500697	Pm20d1	5101	6357	8011	5580	7165	4796	3611	3432	4971
471	ENSMUSG00000013275	351.255	0.873216	0.420929	2.0745	0.0380332	0.166723	Slc41a1	335	357	239	234	287	251	166	885	369
472	ENSMUSG00000026433	411.404	0.228994	0.221704	1.03288	0.301659	0.569393	Rab29	333	409	460	374	352	474	442	446	391
473	ENSMUSG00000026434	4320.53	0.961365	0.199437	4.82039	1.43277e-06	5.46852e-05	Nucks1	3352	3476	3531	3560	3684	2917	4446	8189	5364
474	ENSMUSG00000026435	848.445	2.56407	0.375999	6.81934	9.14613e-12	1.85541e-09	Slc45a3	171	272	445	663	220	279	2224	1785	1276
475	ENSMUSG00000026436	1919.24	-0.153649	0.184367	-0.833384	0.404628	0.666089	Elk4	2115	2078	2125	2093	1901	2016	1201	1691	2207
476	ENSMUSG00000059149	8.53699	-2.73848	0.919468	-2.97833	0.00289819	0.0285368	Mfsd4a	14	17	17	9	17	2	3	1	1
477	ENSMUSG00000026437	1353.43	-0.270824	0.235231	-1.15131	0.249603	0.51069	Cdk18	1960	1644	1326	1123	1451	1351	981	1250	1124
478	ENSMUSG00000042115	60.7341	0.529698	0.491107	1.07858	0.280776	0.545792	Klhdc8a	35	37	75	121	23	46	96	67	49
479	ENSMUSG00000009772	452.89	-0.605267	0.264805	-2.28571	0.0222714	0.117666	Nuak2	750	520	388	445	545	501	251	350	351
480	ENSMUSG00000042066	112.733	-0.309538	0.498766	-0.620608	0.534858	0.765285	Tmcc2	100	135	194	119	193	34	87	33	161
481	ENSMUSG00000042046	472.37	-0.345126	0.194239	-1.77682	0.0755986	0.257484	Dstyk	474	568	587	572	634	370	389	267	481
482	ENSMUSG00000026439	860.793	-0.227185	0.117638	-1.93122	0.0534561	0.207071	Rbbp5	878	902	1056	940	1042	834	701	722	757
483	ENSMUSG00000048174	83.028	-0.656898	0.294569	-2.23003	0.0257454	0.128805	Tmem81	137	78	96	101	95	81	37	60	74
484	ENSMUSG00000053024	17.286	-0.161928	0.551194	-0.293777	0.768929	0.901984	Cntn2	10	16	21	40	11	16	21	9	15
485	ENSMUSG00000026442	42.1411	3.29038	0.525629	6.2599	3.85226e-10	5.09359e-08	Nfasc	5	28	9	11	5	9	98	121	74
486	ENSMUSG00000054387	1697.79	-0.163187	0.188143	-0.867356	0.385747	0.649298	Mdm4	2238	1684	1670	1593	2070	1659	1315	1422	1720
487	ENSMUSG00000026447	278.928	-1.02327	0.25801	-3.966	7.30879e-05	0.0015223	Pik3c2b	293	370	392	443	442	196	183	102	182
488	ENSMUSG00000046062	5288.62	0.02981	0.167235	0.178253	0.858525	0.945552	Ppp1r15b	5518	5509	5174	4922	7234	4470	4727	5423	4948
489	ENSMUSG00000041757	2778.77	-0.858591	0.24653	-3.48271	0.000496374	0.00723504	Plekha6	4455	3326	3057	3484	3801	2316	1389	1242	2540
490	ENSMUSG00000103421	88.6242	0.467981	0.310605	1.50668	0.131893	0.359376	Golt1a	56	73	71	147	92	61	80	128	99
491	ENSMUSG00000070645	2.50697	2.62123	1.27348	2.05832	0.0395593	0.17105	Ren1	1	0	0	3	2	0	7	4	5
492	ENSMUSG00000070644	13589.2	0.522785	0.183403	2.85047	0.00436553	0.0384359	Etnk2	12825	13416	12197	10546	15847	9375	13020	15307	20203
493	ENSMUSG00000070643	281.537	-0.551166	0.270835	-2.03506	0.0418445	0.17725	Sox13	336	390	260	411	212	340	224	196	182
494	ENSMUSG00000090553	611.817	0.333826	0.22564	1.47946	0.139017	0.370136	Snrpe	571	537	518	585	536	715	591	776	629
495	ENSMUSG00000102976	376.352	-0.440311	0.224845	-1.95829	0.0501961	0.198386	Zc3h11a	497	396	402	380	615	297	272	249	341
496	ENSMUSG00000094410	123.181	-0.541022	0.292988	-1.84657	0.0648102	0.233975	Zbed6	166	124	142	123	229	83	86	76	106
497	ENSMUSG00000051998	8.1887	-0.63831	0.749666	-0.85146	0.394514	0.657479	Lax1	7	5	13	8	24	3	4	7	6
498	ENSMUSG00000026463	297.438	-0.706107	0.488598	-1.44517	0.148411	0.38383	Atp2b4	316	438	452	367	558	68	243	82	270
499	ENSMUSG00000010311	4.11337	3.14584	1.18315	2.65888	0.00784013	0.0584615	Optc	4	1	2	0	0	0	8	14	6
500	ENSMUSG00000041577	1980.55	-0.0843378	0.316757	-0.266254	0.790043	0.912732	Prelp	1787	2575	2486	3104	2330	692	1706	1644	2040
501	ENSMUSG00000041559	85.5615	-0.367015	0.426339	-0.860853	0.389319	0.652862	Fmod	73	123	124	106	128	38	41	40	128
502	ENSMUSG00000020423	1253.83	3.14535	0.472364	6.65875	2.76166e-11	5.04907e-09	Btg2	206	615	476	475	351	108	1057	4315	3393
503	ENSMUSG00000064246	40.294	4.77289	0.726612	6.56869	5.07593e-11	8.70281e-09	Chil1	4	12	5	1	4	0	85	181	46
504	ENSMUSG00000042429	1129.03	0.414661	0.388062	1.06854	0.285275	0.5506	Adora1	765	1376	777	1085	824	1404	697	2166	940
505	ENSMUSG00000026458	39.7968	-0.583132	0.739712	-0.788322	0.430508	0.688723	Ppfia4	60	41	63	58	65	2	32	6	48
506	ENSMUSG00000042305	4839.76	0.042695	0.144582	0.2953	0.767764	0.901222	Tmem183a	4776	4710	5028	5771	4637	4904	4938	4292	4654
507	ENSMUSG00000026456	363.884	0.0925348	0.25141	0.368064	0.712826	0.873427	Cyb5r1	487	329	289	364	325	395	332	400	335
508	ENSMUSG00000026457	4819.21	0.119769	0.0944142	1.26855	0.204603	0.458543	Adipor1	4586	5049	5316	5476	5158	3817	4826	4545	4976
509	ENSMUSG00000026455	688.445	-0.148975	0.175409	-0.849302	0.395713	0.658015	Klhl12	717	795	775	679	768	692	444	676	703
510	ENSMUSG00000042229	646.762	-0.135066	0.204131	-0.661663	0.508187	0.747269	Rabif	615	719	643	924	821	490	669	417	625
511	ENSMUSG00000042207	823.545	-0.0311043	0.203085	-0.153159	0.878273	0.953502	Kdm5b	788	1107	735	1145	750	681	657	688	965
512	ENSMUSG00000073557	277.32	-0.424119	0.178267	-2.37913	0.0173538	0.100265	Ppp1r12b	323	338	327	307	359	243	237	168	232
513	ENSMUSG00000026429	60.2719	2.30512	0.573199	4.0215	5.7829e-05	0.0012594	Ube2t	25	23	20	46	22	27	107	223	23
514	ENSMUSG00000042793	2.19247	-3.03729	1.61042	-1.88602	0.059292	0.221731	Lgr6	3	1	5	2	8	1	0	1	0
515	ENSMUSG00000031506	16.3435	-0.789604	0.701303	-1.12591	0.260203	0.523054	Ptpn7	8	19	31	37	27	3	7	6	19
516	ENSMUSG00000026426	522.379	-0.0109107	0.260767	-0.0418409	0.966626	0.986612	Arl8a	624	593	441	467	418	658	480	440	549
517	ENSMUSG00000003051	39.9883	2.44896	0.581704	4.20998	2.55391e-05	0.000644309	Elf3	11	13	23	27	15	13	25	175	46
518	ENSMUSG00000041926	1312.76	-0.260293	0.206354	-1.26139	0.207168	0.461093	Rnpep	1566	1379	1300	1464	1211	1634	1068	1140	1054
519	ENSMUSG00000062580	1016.66	-0.151488	0.162964	-0.929578	0.35259	0.61909	Timm17a	1079	1043	1196	1042	1041	1118	738	916	1031
520	ENSMUSG00000048096	9.64383	0.820482	0.614081	1.33612	0.181512	0.428299	Lmod1	9	10	11	9	8	2	13	6	20
521	ENSMUSG00000041889	9.96919	1.14473	0.518064	2.20963	0.027131	0.133129	Shisa4	6	8	7	11	8	5	12	12	21
522	ENSMUSG00000041879	1339.21	0.289334	0.210572	1.37404	0.169429	0.412763	Ipo9	1131	1385	1413	1563	1405	960	1169	1949	1155
523	ENSMUSG00000009418	223.493	-0.785881	0.383243	-2.0506	0.0403055	0.17291	Nav1	208	318	357	308	396	84	118	98	217
524	ENSMUSG00000026421	775.918	0.808283	0.268728	3.00781	0.00263136	0.0265992	Csrp1	525	715	801	965	689	281	915	1097	1056
525	ENSMUSG00000041801	63.2822	2.61917	0.492984	5.3129	1.07896e-07	6.09859e-06	Phlda3	19	39	31	37	20	4	76	188	143
526	ENSMUSG00000041782	113.429	-0.492331	0.748948	-0.657364	0.510947	0.749848	Lad1	101	134	26	387	25	124	38	168	43
527	ENSMUSG00000026414	9.45107	-0.183359	0.704518	-0.260262	0.794662	0.914834	Tnnt2	13	8	16	9	11	5	6	16	2
528	ENSMUSG00000026413	17.6587	2.27616	1.15103	1.97749	0.0479857	0.193471	Pkp1	5	1	1	38	6	1	45	55	2
529	ENSMUSG00000026411	782.094	0.199235	0.133519	1.49218	0.135652	0.36505	Tmem9	800	778	827	782	779	680	819	814	772
530	ENSMUSG00000041642	124.187	-0.691192	0.451721	-1.53013	0.125985	0.350384	Kif21b	142	151	189	171	222	39	111	36	102
531	ENSMUSG00000041605	8.29049	2.55602	0.77777	3.28635	0.00101495	0.0127377	Inava	4	3	2	9	0	2	20	17	15
532	ENSMUSG00000041570	893.159	-0.00745577	0.196359	-0.0379701	0.969712	0.987924	Camsap2	840	986	996	1003	1283	558	837	712	971
533	ENSMUSG00000026404	193.095	-0.154606	0.268823	-0.575121	0.56521	0.784754	Ddx59	130	254	236	242	203	189	128	231	146
534	ENSMUSG00000041498	55.9234	4.18063	0.850836	4.91356	8.94384e-07	3.78427e-05	Kif14	1	22	7	20	2	2	104	280	32
535	ENSMUSG00000041483	966.214	-0.148033	0.157529	-0.939723	0.34736	0.613864	Zfp281	1002	1062	1113	1029	1287	777	927	812	790
536	ENSMUSG00000026398	2999.82	0.0342206	0.187215	0.182788	0.854964	0.944419	Nr5a2	2325	2629	3743	3763	4025	2344	3092	2540	2947
537	ENSMUSG00000026395	397.369	-0.319822	0.471374	-0.678489	0.497462	0.738377	Ptprc	351	524	602	470	699	98	409	134	424
538	ENSMUSG00000026393	3169.94	0.190654	0.0999207	1.90806	0.0563839	0.21421	Nek7	2946	3131	3174	3899	3248	2598	3004	3321	3431
539	ENSMUSG00000019230	2.08341	4.59804	2.14724	2.14137	0.0322441	0.1495	Lhx9	0	0	0	1	0	0	2	0	16
540	ENSMUSG00000079283	113.092	0.183547	0.284282	0.645651	0.518505	0.755551	2310009B15Rik	135	91	116	118	78	128	88	120	141
541	ENSMUSG00000056268	753.342	-0.231707	0.136553	-1.69682	0.0897301	0.285092	Dennd1b	855	843	807	967	940	575	609	621	676
542	ENSMUSG00000033964	882.595	-0.0819134	0.156794	-0.522428	0.601373	0.808381	Zbtb41	892	1026	842	1008	1162	714	718	890	786
543	ENSMUSG00000033952	158.636	3.57041	0.946915	3.77058	0.000162871	0.00294861	Aspm	24	49	11	121	7	12	208	767	156
544	ENSMUSG00000026368	10544.7	-0.160943	0.156997	-1.02513	0.305301	0.573683	F13b	8916	11890	12882	12411	14157	8643	7976	8218	11625
545	ENSMUSG00000057037	7711.11	-0.191101	0.190326	-1.00407	0.315343	0.583593	Cfhr1	7884	8426	8332	6867	9659	8644	7347	6050	6384
546	ENSMUSG00000070594	12036.9	0.0950581	0.194282	0.489278	0.624645	0.821598	Cfhr4	11681	14856	12126	9965	14511	10246	13381	9938	12029
547	ENSMUSG00000033898	19716.9	0.0516458	0.155974	0.331117	0.740556	0.887898	Cfhr2	18764	21051	19545	20556	21371	19844	21183	15667	20003
548	ENSMUSG00000026365	44375.5	1.10379	0.219238	5.03466	4.78686e-07	2.18119e-05	Cfh	29083	48603	32989	27186	36188	26338	70640	58861	64337
549	ENSMUSG00000052726	87.9038	1.63059	0.464747	3.50856	0.000450547	0.0066723	Kcnt2	44	99	30	27	42	72	162	174	110
550	ENSMUSG00000026361	897.606	0.00885582	0.191846	0.0461611	0.963182	0.985627	Cdc73	758	900	1018	1200	1184	621	665	804	1102
551	ENSMUSG00000018196	875.096	-0.28558	0.143664	-1.98784	0.0468298	0.190314	Glrx2	915	1004	1009	925	1023	916	723	611	826
552	ENSMUSG00000018199	217.247	-0.614628	0.397562	-1.54599	0.122106	0.344433	Ro60	135	266	361	299	413	108	167	82	208
553	ENSMUSG00000018189	857.111	0.340223	0.203892	1.66864	0.0951886	0.295942	Uchl5	732	790	771	1034	702	866	702	1106	1015
554	ENSMUSG00000026360	161.631	-0.199841	0.448662	-0.445416	0.656019	0.840366	Rgs2	141	226	241	182	234	58	184	49	184
555	ENSMUSG00000026358	46.8053	1.66034	0.581064	2.85741	0.00427119	0.0377849	Rgs1	20	42	35	34	37	7	83	19	147
556	ENSMUSG00000026357	5.52104	-0.848926	0.761768	-1.11441	0.265101	0.529166	Rgs18	4	7	6	9	5	9	4	4	2
557	ENSMUSG00000056220	67.078	-0.477569	0.634422	-0.752762	0.451593	0.703518	Pla2g4a	56	104	103	101	111	6	82	22	44
558	ENSMUSG00000032487	5.6546	3.8218	1.31879	2.89797	0.00375592	0.0345905	Ptgs2	0	0	0	5	2	0	3	21	19
559	ENSMUSG00000006010	1722.86	0.0463827	0.144989	0.319905	0.74904	0.89252	Odr4	1531	1772	1719	2244	1782	1621	1733	1661	1547
560	ENSMUSG00000006005	3518.64	-0.171851	0.206328	-0.832904	0.404899	0.666387	Tpr	3075	3928	3937	5799	4080	2425	2421	3460	3307
561	ENSMUSG00000006014	4016.02	2.35113	0.220564	10.6596	1.57224e-26	2.32834e-23	Prg4	1375	2275	2066	1796	1888	1279	8388	9572	6199
562	ENSMUSG00000066842	103.029	-1.03805	0.501693	-2.0691	0.0385369	0.168283	Hmcn1	100	153	194	155	179	23	43	35	97
563	ENSMUSG00000023150	3795.15	0.458764	0.256793	1.78651	0.0740167	0.254496	Ivns1abp	4238	3831	2710	2646	4454	3035	3089	4292	5881
564	ENSMUSG00000052748	614.223	-0.184729	0.146982	-1.25681	0.208822	0.46292	Swt1	587	684	683	786	835	465	482	508	605
565	ENSMUSG00000053286	725.939	-0.105657	0.16708	-0.632373	0.527143	0.760454	Trmt1l	774	693	769	713	1004	686	559	637	764
566	ENSMUSG00000026484	859.873	0.193504	0.143046	1.35274	0.176138	0.420726	Rnf2	658	838	895	1068	954	745	752	891	1018
567	ENSMUSG00000026483	233.026	-0.736201	0.503135	-1.46323	0.143405	0.376539	Niban1	193	302	333	455	421	47	185	74	199
568	ENSMUSG00000043019	1582.74	0.175508	0.199655	0.879059	0.379369	0.642955	Edem3	1445	1508	1305	2301	1825	1194	1412	1906	1504
569	ENSMUSG00000032666	207.132	-0.608548	0.303958	-2.00208	0.0452761	0.186042	1700025G04Rik	212	267	287	272	356	101	138	110	189
570	ENSMUSG00000014980	157.438	-0.036079	0.267897	-0.134675	0.892869	0.958152	Tsen15	115	144	137	195	185	207	135	165	135
571	ENSMUSG00000032649	60.0867	0.536552	0.540226	0.993198	0.320613	0.5882	Colgalt2	56	52	36	99	19	62	55	123	32
572	ENSMUSG00000026482	649.109	-0.877756	0.494453	-1.77521	0.0758639	0.257913	Rgl1	614	883	1191	961	1151	152	609	172	382
573	ENSMUSG00000008475	2993.24	0.164033	0.124799	1.31437	0.18872	0.438531	Arpc5	2709	3063	3354	3198	3242	2471	3309	2648	3118
574	ENSMUSG00000026480	126.338	0.156725	0.424599	0.369114	0.712043	0.872956	Ncf2	128	127	158	142	189	36	184	68	128
575	ENSMUSG00000042772	1597.98	-0.172868	0.158496	-1.09068	0.275414	0.540071	Smg7	1892	1656	1785	1697	2004	1352	1295	1144	1748
576	ENSMUSG00000042751	18.7117	0.156862	0.447525	0.35051	0.725956	0.880121	Nmnat2	20	27	20	12	23	11	13	23	21
577	ENSMUSG00000026479	35.129	1.5057	0.533392	2.82287	0.00475956	0.0410934	Lamc2	16	19	24	31	25	22	20	31	132
578	ENSMUSG00000026478	734.076	0.388422	0.244281	1.59006	0.111821	0.326335	Lamc1	652	761	781	795	879	359	546	906	1034
579	ENSMUSG00000042699	3121.79	0.0863343	0.213897	0.403626	0.686488	0.858858	Dhx9	3733	3447	2537	3383	3337	2620	2192	3834	3163
580	ENSMUSG00000042684	47.1966	-0.339431	0.540008	-0.628567	0.529632	0.762173	Npl	51	58	62	58	85	12	62	14	36
581	ENSMUSG00000042671	3.66295	1.39108	1.50417	0.924816	0.355062	0.620279	Rgs8	4	5	3	0	3	0	0	1	18
582	ENSMUSG00000026475	3228.88	0.592378	1.23368	0.480173	0.631105	0.825424	Rgs16	2095	4435	6705	719	2628	958	186	191	12361
583	ENSMUSG00000066800	136.806	-0.657586	0.518922	-1.26722	0.205078	0.458947	Rnasel	146	181	228	172	245	32	99	32	153
584	ENSMUSG00000045968	74.204	-1.74955	0.430588	-4.06318	4.84096e-05	0.00108795	Teddm2	87	156	98	149	93	37	14	27	42
585	ENSMUSG00000043282	5.57563	-1.16599	0.993573	-1.17353	0.240584	0.500746	Teddm1b	8	8	6	2	10	8	1	0	8
586	ENSMUSG00000026473	39726.6	-0.155853	0.268644	-0.580146	0.561816	0.782964	Glul	33996	42438	37546	66728	40130	38010	19713	45913	39407
587	ENSMUSG00000004110	4.92338	-1.93766	1.02008	-1.89952	0.0574962	0.216933	Cacna1e	7	7	5	7	14	2	0	1	4
588	ENSMUSG00000056708	199.586	1.47592	0.246214	5.99446	2.04166e-09	2.00232e-07	Ier5	125	125	161	149	172	64	258	366	364
589	ENSMUSG00000026471	265.087	-0.880115	0.34669	-2.53862	0.0111291	0.0748292	Mr1	197	391	409	307	538	157	144	113	229
590	ENSMUSG00000026470	308.845	-0.212177	0.141324	-1.50135	0.133265	0.361585	Stx6	302	321	378	367	352	303	258	274	254
591	ENSMUSG00000033722	14.1575	-0.0500411	0.67426	-0.0742163	0.940838	0.976923	BC034090	15	2	26	13	16	17	8	9	23
592	ENSMUSG00000026469	1636.58	-0.172151	0.149049	-1.15499	0.248094	0.508937	Xpr1	1494	1949	1896	2095	2117	1197	1258	1363	1659
593	ENSMUSG00000033701	760.23	0.168685	0.184563	0.913965	0.360735	0.62583	Acbd6	782	796	800	705	668	768	620	750	965
594	ENSMUSG00000033684	22455.9	1.40238	0.254606	5.50806	3.62812e-08	2.38795e-06	Qsox1	19475	17423	14104	14384	11123	13237	40650	38591	27680
595	ENSMUSG00000033671	1541.53	-0.0583993	0.190251	-0.306959	0.758874	0.897402	Cep350	1526	1600	1652	2097	2074	963	1473	1390	1353
596	ENSMUSG00000026466	2371.17	-0.0801505	0.147614	-0.542974	0.587148	0.799106	Tor1aip1	2341	2713	2944	2583	2935	1700	1861	2274	2326
597	ENSMUSG00000050565	7452.32	-0.131075	0.121386	-1.07982	0.280222	0.545422	Tor1aip2	7133	8959	8545	9248	8234	6118	6296	7016	6412
598	ENSMUSG00000015484	2.09353	-0.473197	2.24146	-0.211111	0.8328	0.934782	Fam163a	0	0	2	14	0	0	0	1	4
599	ENSMUSG00000026601	2.01107	-1.98145	1.56468	-1.26636	0.205385	0.459285	Axdnd1	0	4	3	4	3	3	0	0	2
600	ENSMUSG00000078193	47.6624	0.312241	0.348366	0.896302	0.370092	0.633678	Gm2000	52	30	44	51	36	58	41	64	49
601	ENSMUSG00000026600	199.808	-0.0309494	0.49329	-0.0627407	0.949973	0.9798	Soat1	183	263	268	233	307	42	227	70	264
602	ENSMUSG00000101523	123.783	0.0384564	0.484293	0.0794073	0.936709	0.975959	Csnk2a1-ps3	67	107	126	130	137	187	69	228	53
603	ENSMUSG00000026596	431.679	-0.216691	0.177629	-1.21991	0.222499	0.479769	Abl2	392	484	564	553	492	366	314	300	498
604	ENSMUSG00000060519	198.888	0.0498922	0.336819	0.148127	0.882242	0.954146	Tor3a	146	189	355	254	233	85	216	160	197
605	ENSMUSG00000033557	1124.22	-0.377269	0.178419	-2.11451	0.0344714	0.155969	Fam20b	1003	1391	1324	1312	1725	924	796	976	870
606	ENSMUSG00000026594	953.347	0.00640012	0.174252	0.0367291	0.970701	0.988328	Ralgps2	810	936	960	1304	1130	848	805	731	1189
607	ENSMUSG00000033544	5.41686	-1.75394	1.07027	-1.63879	0.101258	0.306798	Angptl1	4	3	21	8	8	2	0	4	2
608	ENSMUSG00000070565	554.398	0.0933361	0.323744	0.288302	0.773116	0.904207	Rasal2	617	675	513	637	719	274	487	791	332
609	ENSMUSG00000033488	993.944	-0.0575416	0.171209	-0.33609	0.736803	0.886018	Cryzl2	1098	1047	1068	1190	947	930	660	1013	1078
610	ENSMUSG00000026589	3189.78	-0.197061	0.0992636	-1.98523	0.0471191	0.190974	Sec16b	3071	3612	3679	3917	3968	2698	2533	2592	3103
611	ENSMUSG00000026587	3.87323	0.0765951	1.08101	0.0708553	0.943513	0.977823	Astn1	0	4	6	4	1	8	6	3	2
612	ENSMUSG00000073530	2.46756	0.855575	1.72737	0.495305	0.620385	0.818758	Pappa2	4	2	0	0	0	5	0	6	4
613	ENSMUSG00000040782	1053.72	-0.234115	0.115077	-2.03442	0.0419094	0.177411	Cop1	1148	1145	1206	1378	1202	887	794	830	1051
614	ENSMUSG00000015829	1.48211	-3.50854	1.89063	-1.85575	0.063489	0.230799	Tnr	2	4	2	0	5	1	0	0	0
615	ENSMUSG00000090394	615.154	0.0533893	0.229877	0.232251	0.816343	0.924889	4930523C07Rik	587	800	778	590	702	376	426	610	763
616	ENSMUSG00000026725	4.50872	6.25724	1.63067	3.83721	0.000124442	0.0023566	Tnn	0	0	0	0	0	0	1	21	17
617	ENSMUSG00000058267	906.304	0.164487	0.223657	0.735445	0.462068	0.711825	Mrps14	843	755	857	982	775	1147	873	915	967
618	ENSMUSG00000014226	1108.69	0.206662	0.185972	1.11125	0.266459	0.531053	Cacybp	993	999	884	1436	1238	1044	1253	1084	1078
619	ENSMUSG00000026721	1603.44	-0.229295	0.161431	-1.42039	0.155494	0.392934	Rabgap1l	1480	1854	1903	2017	2173	1223	1146	1221	1729
620	ENSMUSG00000040423	1523.22	0.0477359	0.173339	0.27539	0.783017	0.90911	Rc3h1	1406	1657	1611	1739	2012	1080	1099	1567	1763
621	ENSMUSG00000026715	85138.4	0.0655918	0.17922	0.365985	0.714376	0.874097	Serpinc1	75134	84338	107456	76604	99675	80000	78783	66078	104547
622	ENSMUSG00000043467	260.911	-0.419683	0.24623	-1.70443	0.0883001	0.282122	Zbtb37	225	284	342	338	449	175	191	167	247
623	ENSMUSG00000026709	820.49	0.0567231	0.252327	0.2248	0.822135	0.92868	Dars2	647	853	796	1313	824	682	621	1091	652
624	ENSMUSG00000026708	410.528	0.712005	0.277909	2.56201	0.0104069	0.0714824	Cenpl	421	308	347	393	288	341	621	591	325
625	ENSMUSG00000026705	375.175	-0.499689	0.149818	-3.33531	0.000852032	0.0110974	Klhl20	451	374	476	457	511	338	269	258	304
626	ENSMUSG00000026701	17712	-0.250449	0.169835	-1.47466	0.140303	0.37204	Prdx6	18918	19683	18871	17442	19807	20882	12887	15662	15912
627	ENSMUSG00000000817	2.80461	0.104221	1.49063	0.0699176	0.944259	0.978143	Fasl	0	3	4	5	5	1	0	0	9
628	ENSMUSG00000040297	824.113	0.637339	0.235685	2.7042	0.00684701	0.0531711	Suco	486	825	774	807	897	591	727	1368	956
629	ENSMUSG00000026698	436.938	-0.438599	0.206055	-2.12855	0.0332916	0.152683	Pigc	487	527	475	594	364	521	332	305	360
630	ENSMUSG00000040265	31.8822	-0.685217	0.514437	-1.33197	0.182868	0.430472	Dnm3	25	18	60	34	68	27	22	10	33
631	ENSMUSG00000026694	404.043	-0.429405	0.171932	-2.49753	0.0125063	0.081164	Mettl13	539	452	423	466	465	403	278	338	309
632	ENSMUSG00000026696	481.495	-0.189185	0.177802	-1.06402	0.287318	0.553158	Vamp4	476	519	549	477	645	468	447	326	471
633	ENSMUSG00000026697	2.4154	-0.342455	1.52656	-0.22433	0.8225	0.92888	Myoc	0	0	7	2	2	5	0	2	4
634	ENSMUSG00000040225	1992.34	-0.348511	0.243097	-1.43363	0.151679	0.387678	Prrc2c	2132	2146	2568	2212	3115	1390	995	1641	2195
635	ENSMUSG00000026692	557.692	-0.261299	0.358369	-0.729134	0.465919	0.715277	Fmo4	243	500	999	825	804	411	429	347	629
636	ENSMUSG00000040181	9103.63	-0.103122	0.281213	-0.366704	0.71384	0.873858	Fmo1	5791	7634	12711	13032	13876	6451	5713	8072	11032
637	ENSMUSG00000040170	1143.09	-0.622525	0.986097	-0.631303	0.527843	0.760909	Fmo2	290	558	2761	959	3739	205	355	278	1861
638	ENSMUSG00000026691	6341.84	-0.689557	2.45202	-0.28122	0.778542	0.906686	Fmo3	7	4	23394	1568	23260	1	11	21	13794
639	ENSMUSG00000026586	23.9808	-0.23579	0.404492	-0.58293	0.559941	0.782058	Prrx1	21	37	30	26	22	22	11	26	24
640	ENSMUSG00000040124	160.188	-0.0551314	0.1817	-0.30342	0.76157	0.898425	Gorab	137	157	168	207	195	153	148	153	138
641	ENSMUSG00000026585	269.97	0.048829	0.252297	0.193538	0.846538	0.940534	Kifap3	201	224	413	322	320	209	189	318	275
642	ENSMUSG00000026584	1135.61	-0.249474	0.177041	-1.40913	0.158797	0.397033	Scyl3	1259	1267	1034	1577	1098	1224	951	898	995
643	ENSMUSG00000041406	42.5753	2.19124	0.606449	3.61323	0.000302402	0.00488361	BC055324	12	25	24	38	12	13	36	179	32
644	ENSMUSG00000041396	106.299	0.133575	0.190342	0.70176	0.482829	0.727136	Mettl18	100	94	114	140	106	92	102	104	113
645	ENSMUSG00000026582	6.15897	1.73977	0.892329	1.9497	0.0512119	0.20138	Sele	1	11	3	3	3	1	4	17	12
646	ENSMUSG00000026581	79.6325	0.770763	0.38474	2.00334	0.0451412	0.185693	Sell	69	55	99	84	89	18	88	108	116
647	ENSMUSG00000026580	39.908	-0.751359	0.345837	-2.17258	0.0298118	0.141229	Selp	42	74	50	49	39	35	30	23	24
648	ENSMUSG00000026579	27805	-0.0378122	0.206927	-0.182732	0.855008	0.944419	F5	28552	33515	31538	29316	36104	17923	18613	24814	34701
649	ENSMUSG00000040918	4621.41	-0.331275	0.215765	-1.53535	0.124698	0.348624	Slc19a2	4106	4352	5782	5860	6126	4851	4582	2549	3959
650	ENSMUSG00000026578	188.199	-0.0254209	0.230087	-0.110484	0.912026	0.967358	Ccdc181	132	180	236	271	188	184	144	159	227
651	ENSMUSG00000026577	429.306	0.00839963	0.19648	0.0427505	0.9659	0.986497	Blzf1	333	422	488	540	496	410	282	461	483
652	ENSMUSG00000026575	288.655	-0.012028	0.250663	-0.0479847	0.961728	0.984736	Nme7	186	274	339	365	333	315	180	295	344
653	ENSMUSG00000026576	2933.1	0.353356	0.295156	1.19718	0.231235	0.489652	Atp1b1	2939	2084	2721	3108	3792	2212	2961	1690	5219
654	ENSMUSG00000026574	216.01	-0.338155	0.400068	-0.845245	0.397974	0.660244	Dpt	215	402	268	221	267	100	104	117	313
655	ENSMUSG00000026573	7.21957	-0.48244	0.68014	-0.709324	0.478123	0.723611	Xcl1	8	6	8	16	9	4	8	4	4
656	ENSMUSG00000040848	2906.86	-0.506161	0.214667	-2.35789	0.0183794	0.103648	Sft2d2	2680	3660	4271	3494	4277	2058	2258	1623	2549
657	ENSMUSG00000040843	714.629	-0.008424	0.13153	-0.0640464	0.948933	0.979475	Tiprl	627	727	803	807	808	702	584	636	800
658	ENSMUSG00000040836	12.3448	0.0558086	0.666134	0.0837798	0.933231	0.975041	Gpr161	11	21	17	18	7	4	8	5	24
659	ENSMUSG00000026571	2280.85	-0.218803	0.30198	-0.724561	0.468721	0.717224	Dcaf6	2013	2187	3121	3039	3017	1772	1661	984	3294
660	ENSMUSG00000026568	5816.54	0.205652	0.18029	1.14068	0.254005	0.515876	Mpc2	4916	5025	6974	6924	6144	4810	6292	4353	7458
661	ENSMUSG00000026567	3.28044	1.37373	1.08655	1.26431	0.206119	0.460174	Adcy10	3	3	1	0	3	3	5	1	10
662	ENSMUSG00000026566	154.842	0.958462	0.498045	1.92445	0.0542981	0.209273	Mpzl1	66	97	211	248	90	52	355	115	164
663	ENSMUSG00000040723	242.749	0.438353	0.329622	1.32987	0.183562	0.431277	Rcsd1	199	219	287	345	244	97	318	160	357
664	ENSMUSG00000040713	12841.7	-0.297613	0.170611	-1.7444	0.0810901	0.269131	Creg1	12464	13127	16549	15170	13190	14647	11655	9231	10422
665	ENSMUSG00000005763	8.34745	-0.231489	0.815853	-0.283739	0.77661	0.906005	Cd247	6	2	18	10	13	7	4	2	16
666	ENSMUSG00000026565	422.596	-0.595795	0.302093	-1.97223	0.0485839	0.194674	Pou2f1	291	505	687	649	657	263	234	380	274
667	ENSMUSG00000040612	2566.2	0.24334	0.478693	0.508342	0.611213	0.813614	Ildr2	1112	1968	4646	1433	5433	992	2209	2663	3265
668	ENSMUSG00000026563	487.709	0.481323	0.179019	2.68866	0.00717387	0.0549601	Tada1	443	478	491	386	443	432	551	616	522
669	ENSMUSG00000040596	343.213	-0.296752	0.268358	-1.10581	0.26881	0.533476	Pogk	504	425	353	313	443	247	293	193	360
670	ENSMUSG00000060568	5.43657	0.385113	1.20038	0.320826	0.748342	0.892287	Fam78b	5	5	3	3	16	0	5	0	14
671	ENSMUSG00000026558	464.136	0.546165	0.177758	3.07252	0.00212262	0.0225818	Uck2	438	352	378	529	503	328	510	615	529
672	ENSMUSG00000052428	3672.31	0.17508	0.145784	1.20095	0.229769	0.48885	Tmco1	3192	3363	3808	4643	3487	3514	3726	3830	3624
673	ENSMUSG00000026687	10256.6	-0.495407	0.128018	-3.86983	0.000108913	0.00211112	Aldh9a1	9571	10852	13670	14013	12496	10625	6717	7357	8762
674	ENSMUSG00000026688	646.708	0.0241757	0.409396	0.0590521	0.952911	0.980657	Mgst3	288	398	1271	677	1028	451	715	403	731
675	ENSMUSG00000015843	150.108	-1.03073	0.343547	-3.00026	0.00269746	0.0270859	Rxrg	82	165	316	206	196	176	66	82	104
676	ENSMUSG00000052534	796.037	-0.529105	0.336837	-1.57081	0.116228	0.334242	Pbx1	519	959	1376	937	1346	525	459	389	922
677	ENSMUSG00000026683	209.617	4.63672	1.29463	3.5815	0.000341631	0.00539362	Nuf2	18	27	6	98	7	0	426	1047	128
678	ENSMUSG00000026678	1961.31	-0.0181336	0.356029	-0.0509328	0.959379	0.983615	Rgs5	1393	2094	2572	3831	1974	852	2322	1178	1970
679	ENSMUSG00000038530	64.4367	0.518419	0.444563	1.16613	0.24356	0.504415	Rgs4	41	71	94	91	52	15	66	58	107
680	ENSMUSG00000026675	2521.78	-0.0297676	0.365634	-0.0814135	0.935113	0.975747	Hsd17b7	1841	1936	2030	2308	4987	2760	2629	2887	1376
681	ENSMUSG00000026674	299.602	-0.190401	0.282335	-0.674379	0.500071	0.740319	Ddr2	272	397	382	399	393	150	258	178	344
682	ENSMUSG00000026670	1555.05	0.582999	0.18047	3.23045	0.00123596	0.0147369	Uap1	1175	1338	1286	1857	1705	1059	1484	1747	2470
683	ENSMUSG00000026667	2649.85	-0.286623	0.17058	-1.68029	0.0929016	0.291232	Uhmk1	2444	3156	3020	3451	3901	1886	1978	2164	2396
684	ENSMUSG00000102752	328.678	1.20945	0.422018	2.86587	0.00415867	0.0370744	Gm7694	209	305	355	179	178	199	306	917	248
685	ENSMUSG00000038473	80.1137	0.55077	0.497844	1.10631	0.268592	0.533258	Nos1ap	41	119	117	60	70	34	86	156	39
686	ENSMUSG00000038463	21.125	0.52294	0.458636	1.14021	0.254201	0.516103	Olfml2b	9	29	18	20	18	21	15	24	37
687	ENSMUSG00000026663	3858.8	0.204746	0.178392	1.14773	0.25108	0.512225	Atf6	3719	4213	3415	5326	3974	2551	3746	3463	4799
688	ENSMUSG00000026659	612.746	0.00196737	0.193848	0.010149	0.991902	0.996005	Dusp12	560	534	625	774	664	659	675	503	541
689	ENSMUSG00000096968	11.8661	-0.311179	0.662404	-0.469773	0.638517	0.829564	Gm26620	15	15	18	4	8	17	11	4	14
690	ENSMUSG00000038421	15.4032	-0.614116	0.588649	-1.04326	0.296827	0.564203	Fcrla	21	20	22	13	25	9	9	3	21
691	ENSMUSG00000026656	1888.48	-0.853254	0.388318	-2.19731	0.0279986	0.13569	Fcgr2b	2078	2725	3077	2395	3295	659	1317	635	1538
692	ENSMUSG00000059089	199.141	0.151316	0.664105	0.227849	0.819764	0.927133	Fcgr4	170	218	324	196	296	35	381	23	188
693	ENSMUSG00000059498	272.549	0.137388	0.549424	0.250057	0.802543	0.918432	Fcgr3	218	357	356	342	390	43	384	80	357
694	ENSMUSG00000026649	91.6388	-0.471599	0.26414	-1.78542	0.0741939	0.254969	Cfap126	77	93	127	133	86	114	56	76	74
695	ENSMUSG00000058076	5420.75	-0.189265	0.137491	-1.37656	0.168647	0.411983	Sdhc	5442	5475	6378	6361	5563	5930	4138	4508	5407
696	ENSMUSG00000056569	10.5104	-0.105885	0.599272	-0.176689	0.859752	0.945889	Mpz	14	9	10	21	7	7	8	14	6
697	ENSMUSG00000038370	630.768	-0.541847	0.581962	-0.93107	0.351818	0.618185	Pcp4l1	496	233	1372	214	1456	653	219	385	803
698	ENSMUSG00000005677	9916.54	-0.631794	0.42831	-1.47509	0.140189	0.371921	Nr1i3	19752	6524	9460	5406	13250	13737	4377	5981	10556
699	ENSMUSG00000005674	485.96	-0.0419294	0.34985	-0.11985	0.904602	0.963274	Tomm40l	741	474	401	503	314	566	547	488	286
700	ENSMUSG00000005681	215291	-0.343234	0.260283	-1.3187	0.18727	0.43645	Apoa2	226419	208466	275342	181901	233429	296503	142771	136406	243383
701	ENSMUSG00000058715	380.353	0.213994	0.442116	0.484022	0.628371	0.824228	Fcer1g	414	387	553	383	456	113	587	151	438
702	ENSMUSG00000013593	8539.14	0.0417437	0.147304	0.283385	0.776882	0.906047	Ndufs2	8712	8167	8955	9994	8086	8676	7878	8762	7843
703	ENSMUSG00000006403	15.4258	2.38099	0.573097	4.15461	3.2584e-05	0.000789834	Adamts4	5	11	9	10	4	2	20	24	53
704	ENSMUSG00000052423	400.61	-0.177135	0.206965	-0.85587	0.392069	0.655027	B4galt3	549	382	401	405	408	428	331	329	381
705	ENSMUSG00000062729	633.096	-0.0888606	0.286302	-0.310374	0.756276	0.896119	Ppox	878	521	575	561	544	854	555	539	621
706	ENSMUSG00000053483	549.492	-0.299705	0.156167	-1.91913	0.0549681	0.210558	Usp21	659	569	610	616	608	579	462	390	492
707	ENSMUSG00000062963	2242.82	0.430103	0.221081	1.94546	0.05172	0.202486	Ufc1	2215	2010	1918	1951	1825	2436	2566	2800	2224
708	ENSMUSG00000013973	982.031	-0.123544	0.134018	-0.921846	0.356609	0.621516	Dedd	1060	1071	1060	1169	941	984	805	838	979
709	ENSMUSG00000013997	4095.85	0.0190752	0.12597	0.151427	0.879639	0.953629	Nit1	3721	4292	4530	4193	4489	4157	3646	3675	4370
710	ENSMUSG00000006412	1861.65	-0.0929974	0.189151	-0.491656	0.622962	0.820233	Pfdn2	1742	1945	2085	1816	1986	2187	1290	1778	1998
711	ENSMUSG00000045259	5.7525	-2.21094	1.144	-1.93265	0.0532799	0.206574	Klhdc9	12	10	8	2	14	3	0	0	5
712	ENSMUSG00000006411	13.6613	-0.106676	0.554945	-0.192227	0.847564	0.940671	Nectin4	15	14	20	14	15	10	16	3	18
713	ENSMUSG00000048865	1.82375	-0.971184	1.83137	-0.530305	0.5959	0.803999	Arhgap30	2	2	6	0	4	0	3	0	0
714	ENSMUSG00000026641	816.893	-0.179629	0.186173	-0.96485	0.33462	0.600985	Usf1	959	740	935	867	823	933	715	620	785
715	ENSMUSG00000103711	354.934	-0.435212	0.337742	-1.28859	0.19754	0.450057	Tstd1	382	428	454	236	514	394	191	174	467
716	ENSMUSG00000038235	3584.62	0.244521	0.141664	1.72606	0.0843359	0.27558	F11r	2960	3721	3903	3396	4123	3032	3794	3191	4334
717	ENSMUSG00000060244	114.095	0.603397	0.241775	2.4957	0.0125708	0.0813642	Alyref2	83	81	113	127	113	93	128	174	112
718	ENSMUSG00000004709	11.6936	1.08531	0.764321	1.41997	0.155617	0.393064	Cd244a	8	10	13	6	18	0	17	8	27
719	ENSMUSG00000004707	82.5147	-0.361712	0.605936	-0.596947	0.550542	0.775273	Ly9	96	111	109	113	136	10	94	19	83
720	ENSMUSG00000038179	19.4248	-0.984742	0.754639	-1.30492	0.191921	0.442153	Slamf7	18	34	19	38	33	8	5	1	29
721	ENSMUSG00000015355	81.7707	-0.322617	0.531302	-0.60722	0.543705	0.770705	Cd48	78	89	120	120	129	28	105	15	77
722	ENSMUSG00000015316	2.04161	-0.341433	1.31904	-0.258849	0.795752	0.91488	Slamf1	3	4	3	1	3	0	2	0	3
723	ENSMUSG00000038147	226.924	-0.554039	0.54928	-1.00866	0.313135	0.581908	Cd84	214	314	434	283	343	50	247	44	196
724	ENSMUSG00000073492	8.96495	-2.08045	0.820647	-2.53513	0.0112404	0.075287	Gm10521	20	7	14	14	16	5	5	0	3
725	ENSMUSG00000015314	14.2253	0.163717	0.618304	0.264785	0.791175	0.913256	Slamf6	15	12	26	11	18	5	23	5	15
726	ENSMUSG00000026556	22.5756	-0.643551	0.466147	-1.38058	0.16741	0.410014	Vangl2	24	31	39	26	35	9	14	11	22
727	ENSMUSG00000003458	2162.41	0.160873	0.129	1.24709	0.212366	0.467231	Ncstn	1989	2234	2584	2207	2335	1704	1807	2224	2572
728	ENSMUSG00000026553	8171.6	0.094375	0.141343	0.667704	0.504323	0.743876	Copa	7677	8402	8151	10901	8469	6642	7113	9124	7797
729	ENSMUSG00000003464	4966	-0.218642	0.124791	-1.75207	0.0797624	0.266352	Pex19	4698	5148	5974	5875	6205	4741	3438	4520	4732
730	ENSMUSG00000026554	6233.28	-0.310677	0.125384	-2.47781	0.0132192	0.0841281	Dcaf8	7213	7251	6765	7428	6753	6119	4372	5453	5359
731	ENSMUSG00000013698	833.072	0.0408274	0.280454	0.145576	0.884256	0.95479	Pea15a	737	933	1136	951	1143	369	938	681	762
732	ENSMUSG00000007122	6.79256	1.29354	0.678324	1.90696	0.0565255	0.214583	Casq1	8	3	3	4	4	6	8	8	16
733	ENSMUSG00000007107	2.67277	1.12154	0.98784	1.13534	0.256233	0.518239	Atp1a4	1	4	1	2	2	2	2	4	6
734	ENSMUSG00000038034	498.673	0.636341	0.186624	3.40976	0.000650211	0.00900495	Igsf8	468	482	487	362	528	309	601	623	619
735	ENSMUSG00000007097	38.4147	0.0947988	0.493182	0.192219	0.847571	0.940671	Atp1a2	49	39	34	50	37	27	19	16	83
736	ENSMUSG00000038026	3.9755	-1.16572	1.21502	-0.959426	0.337344	0.603506	Kcnj9	3	4	8	8	9	0	5	0	1
737	ENSMUSG00000044708	91.4452	-0.699275	0.687903	-1.01653	0.309376	0.577312	Kcnj10	109	113	122	182	140	14	123	9	46
738	ENSMUSG00000050229	527.717	-0.0649802	0.201079	-0.323157	0.746576	0.891467	Pigm	616	534	534	549	565	527	330	500	632
739	ENSMUSG00000026548	25.8286	0.460764	0.498068	0.925103	0.354912	0.620238	Slamf9	16	27	26	46	24	9	42	15	32
740	ENSMUSG00000037995	10.6996	0.55296	0.600488	0.92085	0.357129	0.622129	Igsf9	5	9	9	20	8	8	13	6	20
741	ENSMUSG00000026547	942.979	1.12614	0.306452	3.67477	0.000238063	0.00402912	Tagln2	550	860	838	965	885	247	1300	1301	1579
742	ENSMUSG00000026546	8.27266	0.2468	0.702727	0.351203	0.725436	0.879923	Cfap45	9	3	10	7	4	14	10	5	11
743	ENSMUSG00000053318	26.8154	-1.14414	0.521365	-2.19451	0.0281985	0.136284	Slamf8	28	33	47	41	56	7	13	15	14
744	ENSMUSG00000026544	453.255	0.157992	0.187957	0.840578	0.400585	0.661835	Dusp23	458	383	522	538	382	436	428	512	429
745	ENSMUSG00000037942	18386.7	0.349424	0.144627	2.41604	0.0156905	0.094417	Crp	14033	16701	20903	20441	20922	13317	19268	17741	23830
746	ENSMUSG00000026542	15374.6	3.52394	0.429052	8.21331	2.15172e-16	9.10422e-14	Apcs	2255	3076	4200	6714	3401	2252	61695	31418	14155
747	ENSMUSG00000037924	2.21353	-0.0231889	1.62024	-0.014312	0.988581	0.994356	Or10j5	1	2	2	2	0	6	0	6	0
748	ENSMUSG00000037872	38.4755	-0.975345	0.588049	-1.65861	0.097194	0.299303	Ackr1	51	43	76	47	70	9	18	8	42
749	ENSMUSG00000005338	313.352	-0.739898	0.354187	-2.089	0.0367073	0.162755	Cadm3	315	359	496	506	520	131	181	136	304
750	ENSMUSG00000037860	50.4739	-1.10402	0.53581	-2.06048	0.0393531	0.170446	Aim2	57	54	84	71	95	31	33	4	45
751	ENSMUSG00000037849	45.8428	-1.08801	0.75056	-1.4496	0.147171	0.381959	Ifi206	26	51	138	65	82	3	28	9	38
752	ENSMUSG00000070501	1.85904	-1.20982	1.88307	-0.64247	0.520568	0.756666	Ifi214	1	2	7	0	5	0	0	0	3
753	ENSMUSG00000073491	61.8003	-0.596953	0.568305	-1.05041	0.293529	0.560381	Ifi213	64	69	135	44	108	25	45	11	77
754	ENSMUSG00000043263	86.5737	-0.80296	0.521778	-1.53889	0.123831	0.347223	Ifi209	92	92	195	109	145	19	61	27	77
755	ENSMUSG00000066677	69.5576	-1.41503	0.590438	-2.39657	0.0165491	0.0974207	Ifi208	69	83	193	88	122	14	43	13	37
756	ENSMUSG00000073490	240.206	-0.0761639	0.489212	-0.155687	0.87628	0.952864	Ifi207	204	248	402	327	345	55	215	87	366
757	ENSMUSG00000073489	318.221	-0.322686	0.460186	-0.701208	0.483173	0.727158	Ifi204	296	334	574	456	464	80	297	117	363
758	ENSMUSG00000090272	283.333	-0.45105	0.398874	-1.13081	0.258136	0.520666	Mndal	339	261	453	339	405	176	232	71	351
759	ENSMUSG00000026536	33.1833	-0.243011	0.79529	-0.305563	0.759937	0.898064	Ifi211	28	34	69	56	42	0	35	12	37
760	ENSMUSG00000039997	362.388	-0.568382	0.37624	-1.51069	0.130868	0.358032	Ifi203	379	395	569	500	610	154	266	129	390
761	ENSMUSG00000054203	33.3039	-0.116833	0.66475	-0.175755	0.860486	0.946132	Ifi205	33	38	65	29	54	2	33	15	42
762	ENSMUSG00000026532	2.04521	-0.765893	1.47476	-0.519334	0.603528	0.809349	Spta1	5	1	6	0	3	0	1	1	2
763	ENSMUSG00000028354	59.9701	0.312623	0.666291	0.469199	0.638927	0.829598	Fmn2	70	97	18	39	13	93	45	108	39
764	ENSMUSG00000050069	705.472	-0.279426	0.308826	-0.904802	0.36557	0.62965	Grem2	759	1123	924	614	859	439	385	465	932
765	ENSMUSG00000026527	4.38269	-1.37368	0.906179	-1.51591	0.129543	0.355523	Rgs7	4	3	8	6	10	4	3	1	2
766	ENSMUSG00000026526	7532.92	0.828612	0.211322	3.92108	8.81522e-05	0.00177863	Fh1	6244	5771	6451	6574	6270	5934	8582	13446	7721
767	ENSMUSG00000039783	12745.1	0.368231	0.182874	2.01357	0.0440542	0.183155	Kmo	11095	13612	12466	11158	13101	10955	12107	17637	12384
768	ENSMUSG00000026525	19.7495	0.732245	0.51248	1.42882	0.153055	0.389582	Opn3	7	27	24	19	12	13	23	36	16
769	ENSMUSG00000078185	139.383	0.179015	0.296753	0.603245	0.546346	0.772632	Chml	87	135	143	214	197	79	160	118	148
770	ENSMUSG00000039748	40.1387	3.986	0.818206	4.87164	1.10678e-06	4.45391e-05	Exo1	3	8	6	21	4	2	45	234	16
771	ENSMUSG00000078184	1.82018	-1.00357	1.4261	-0.703716	0.48161	0.726266	Rbm8a2	1	1	4	1	6	1	2	1	0
772	ENSMUSG00000057335	326.892	0.385645	0.20844	1.85015	0.0642913	0.232899	Cep170	257	371	314	335	401	197	296	427	372
773	ENSMUSG00000026504	268.554	-0.148976	0.157386	-0.94656	0.343863	0.610599	Sdccag8	260	309	348	309	321	202	231	218	259
774	ENSMUSG00000019699	160.843	-0.398411	0.467516	-0.852187	0.39411	0.657028	Akt3	155	209	259	214	258	34	167	73	133
775	ENSMUSG00000063659	1077.13	-0.0448885	0.192459	-0.233236	0.815578	0.924597	Zbtb18	1084	1040	1123	1029	1355	1128	1044	1079	828
776	ENSMUSG00000015962	2.10403	4.60486	2.23186	2.06323	0.0390904	0.169845	1700016C15Rik	0	0	0	1	0	0	15	1	0
777	ENSMUSG00000015961	1803.66	0.11392	0.189218	0.602057	0.547136	0.773072	Adss	1732	1910	1636	1992	1872	1779	1288	2228	1860
778	ENSMUSG00000091476	5.39219	-2.39682	0.998836	-2.39962	0.0164123	0.0969484	Catspere2	3	9	5	11	8	10	0	2	2
779	ENSMUSG00000026502	809.579	0.907767	0.257091	3.53092	0.000414124	0.00621984	Desi2	507	539	703	987	780	464	1439	969	864
780	ENSMUSG00000026500	705.487	0.0651448	0.216106	0.301449	0.763072	0.898988	Cox20	593	676	784	605	753	872	679	665	704
781	ENSMUSG00000039630	1555.26	-0.164554	0.240399	-0.684503	0.493657	0.73584	Hnrnpu	1543	1547	1649	1380	1851	1969	905	1527	1670
782	ENSMUSG00000026495	179.029	-0.435955	0.269942	-1.615	0.106311	0.31619	Efcab2	149	206	262	179	266	170	108	101	207
783	ENSMUSG00000026494	43.1222	1.432	0.578455	2.47555	0.013303	0.0843809	Kif26b	31	44	27	6	24	35	69	105	31
784	ENSMUSG00000055067	185.049	-0.225348	0.270719	-0.832404	0.405181	0.666555	Smyd3	136	242	230	211	227	175	92	155	231
785	ENSMUSG00000026492	440.225	-0.104539	0.153658	-0.680338	0.496291	0.73776	Tfb2m	417	455	533	475	459	466	337	414	435
786	ENSMUSG00000038949	461.236	-0.14067	0.299031	-0.470418	0.638056	0.829367	Cnst	382	322	773	467	711	358	365	307	561
787	ENSMUSG00000038936	122.598	0.584668	0.262583	2.2266	0.0259741	0.129441	Sccpdh	85	75	149	112	141	98	167	120	157
788	ENSMUSG00000026491	2376.14	0.335884	0.224517	1.49603	0.134646	0.363965	Ahctf1	1885	1731	2644	3324	2764	1542	2989	2123	2642
789	ENSMUSG00000026490	1487.73	-0.0496889	0.14804	-0.335644	0.737139	0.886247	Cdc42bpa	1573	1666	1623	1849	1761	1020	1168	1366	1590
790	ENSMUSG00000026489	10455.2	-0.900164	0.388727	-2.31567	0.0205763	0.112151	Coq8a	7538	10961	22197	19223	8702	9955	8244	2829	7647
791	ENSMUSG00000010609	5495.34	-0.415518	0.252351	-1.64659	0.0996422	0.303913	Psen2	4023	6390	8526	7441	5252	5959	4720	2873	5134
792	ENSMUSG00000038855	414.123	-0.923692	0.464863	-1.98702	0.0469201	0.190576	Itpkb	457	604	678	574	741	111	329	103	300
793	ENSMUSG00000053963	6.49923	-0.6537	0.986203	-0.662845	0.50743	0.746748	Stum	6	9	12	14	6	1	10	0	3
794	ENSMUSG00000026496	1493.72	-0.0204127	0.151834	-0.134441	0.893054	0.958152	Parp1	1289	1635	1723	1878	1652	1261	1319	1595	1240
795	ENSMUSG00000058729	203.628	0.340811	0.320569	1.06315	0.287716	0.553425	Lin9	221	174	201	188	186	189	132	363	170
796	ENSMUSG00000026499	835.198	0.382848	0.153305	2.4973	0.0125142	0.0811696	Acbd3	654	792	795	994	973	581	929	953	900
797	ENSMUSG00000060743	1129.68	0.30237	0.168898	1.79025	0.0734133	0.253658	H3f3a	1038	1099	1142	1063	1121	1054	1403	1121	1095
798	ENSMUSG00000038806	488.852	0.123741	0.187971	0.658298	0.510347	0.749179	Sde2	455	455	553	514	606	397	334	563	574
799	ENSMUSG00000026520	145.921	0.516408	0.263007	1.96347	0.0495912	0.197196	Pycr2	94	133	140	218	119	104	186	182	143
800	ENSMUSG00000038793	15.4877	-1.3321	0.578476	-2.30278	0.0212912	0.114654	Lefty1	17	21	22	9	25	25	3	8	11
801	ENSMUSG00000026519	639.651	-0.300806	0.236923	-1.26964	0.204215	0.458284	Tmem63a	637	691	983	523	827	602	613	468	470
802	ENSMUSG00000038776	12866	0.24469	0.376057	0.650672	0.515258	0.752734	Ephx1	11202	13503	9187	9236	8404	21231	12330	17127	10733
803	ENSMUSG00000038768	349.329	-1.2833	0.607001	-2.11416	0.0345017	0.156058	9130409I23Rik	363	687	232	103	267	902	114	266	120
804	ENSMUSG00000026516	777.501	0.00588999	0.157505	0.0373955	0.97017	0.988133	Nvl	770	797	696	955	939	703	578	800	833
805	ENSMUSG00000062169	439.068	0.331766	0.170336	1.94771	0.0514492	0.201991	Cnih4	360	402	489	405	494	378	366	516	563
806	ENSMUSG00000038733	5168.27	0.00991283	0.125568	0.0789441	0.937077	0.975959	Wdr26	5361	5588	5429	5925	5771	4240	3995	4662	6122
807	ENSMUSG00000004880	587.396	0.728913	0.275968	2.64129	0.00825905	0.0607133	Lbr	433	488	484	422	784	410	634	1037	563
808	ENSMUSG00000022995	37.9783	0.253788	0.433956	0.584824	0.558666	0.781162	Enah	22	37	37	66	45	22	18	43	62
809	ENSMUSG00000026511	2038.14	0.351083	0.233579	1.50306	0.132824	0.361167	Srp9	1640	1768	1670	2204	1693	2511	2199	2346	2150
810	ENSMUSG00000038633	3043.95	-0.0217186	0.177975	-0.122032	0.902874	0.962498	Degs1	2528	3798	3444	3416	3453	2569	3356	2394	2699
811	ENSMUSG00000047539	433.29	0.235909	0.161134	1.46405	0.143179	0.376228	Fbxo28	464	414	486	399	427	360	377	492	494
812	ENSMUSG00000026510	759.525	0.394636	0.216017	1.82687	0.0677188	0.241011	Trp53bp2	685	722	684	712	791	684	597	716	1285
813	ENSMUSG00000026509	1868.14	0.139393	0.158485	0.879536	0.379111	0.642955	Capn2	1653	2092	2002	1902	1680	1894	1921	1762	1923
814	ENSMUSG00000038599	163.778	1.76178	1.42316	1.23794	0.215738	0.471667	Capn8	193	56	6	19	11	229	306	530	4
815	ENSMUSG00000038576	1252.96	-0.294948	1.14126	-0.258441	0.796066	0.91488	Susd4	2089	2154	76	1240	215	2156	843	2035	99
816	ENSMUSG00000079164	279.683	-1.07107	0.391298	-2.73721	0.00619619	0.049333	Tlr5	272	388	270	426	311	427	100	269	80
817	ENSMUSG00000030768	118.111	-0.0741672	0.236317	-0.313845	0.753638	0.894281	Disp1	96	108	179	136	135	102	121	93	107
818	ENSMUSG00000046836	930.612	-0.137334	0.130879	-1.04932	0.29403	0.560863	Brox	803	1084	1110	1165	1124	761	732	824	914
819	ENSMUSG00000042901	364.352	0.032542	0.178912	0.181888	0.855671	0.944673	Aida	268	393	469	409	439	300	352	348	341
820	ENSMUSG00000056050	7304.63	-0.0988213	0.181117	-0.54562	0.585327	0.797548	Mia3	7252	8905	8678	7763	7810	6324	5167	5485	9323
821	ENSMUSG00000072258	225.888	-0.701452	0.309294	-2.26791	0.0233346	0.121378	Taf1a	317	180	240	274	278	308	99	122	238
822	ENSMUSG00000053461	29.2815	0.973267	0.865344	1.12472	0.260709	0.523504	Hhipl2	3	29	51	26	37	0	32	33	60
823	ENSMUSG00000039384	138.34	0.0226523	0.230051	0.0984666	0.921562	0.970589	Dusp10	137	131	133	183	173	109	133	157	101
824	ENSMUSG00000044854	22.3319	-0.34658	0.472676	-0.733229	0.463419	0.712867	1700056E22Rik	22	33	27	25	11	30	12	16	26
825	ENSMUSG00000039377	111.419	-0.348389	0.391788	-0.889231	0.373879	0.638045	Hlx	129	139	206	97	141	50	64	63	145
826	ENSMUSG00000026621	13704.8	0.145399	0.171143	0.849576	0.395561	0.658015	Mtarc1	13916	14655	14820	13154	12175	13381	14949	11335	15010
827	ENSMUSG00000073481	14011.5	-0.112919	0.17707	-0.637712	0.523661	0.757955	Mtarc2	14422	14164	16147	13975	13901	16239	10281	12539	14934
828	ENSMUSG00000039349	10158.1	-0.449635	0.192947	-2.33036	0.0197871	0.10946	C130074G19Rik	11454	12136	13474	11191	9811	11183	8930	6034	8010
829	ENSMUSG00000026620	53.1284	-0.19007	0.376198	-0.50524	0.61339	0.815267	Mark1	41	69	71	65	81	27	46	26	67
830	ENSMUSG00000039318	947.932	-0.00743776	0.120201	-0.0618777	0.95066	0.980079	Rab3gap2	961	983	989	1221	1023	785	810	810	1060
831	ENSMUSG00000026618	3008.02	-0.0933617	0.121743	-0.766874	0.443156	0.697792	Iars2	3020	3528	3141	3904	3098	2576	2558	2827	2731
832	ENSMUSG00000026617	2642.31	0.164165	0.177952	0.922527	0.356254	0.621342	Bpnt1	2504	2673	2489	3031	2288	2772	2515	3000	2485
833	ENSMUSG00000026615	5347.42	-0.0723109	0.185292	-0.390254	0.696349	0.863454	Eprs	4985	5561	5235	8516	5614	4395	3932	5582	5105
834	ENSMUSG00000026614	1021.59	0.230664	0.303422	0.760208	0.44713	0.699805	Slc30a10	837	691	1152	1664	809	929	1403	678	1099
835	ENSMUSG00000039246	712.877	-0.0905526	0.177443	-0.51032	0.609827	0.813304	Lyplal1	582	750	767	997	775	695	526	758	645
836	ENSMUSG00000039239	23.7983	-0.0542081	0.609747	-0.0889027	0.929159	0.973464	Tgfb2	12	37	30	34	36	7	14	9	45
837	ENSMUSG00000001305	436.108	0.0547614	0.144851	0.378053	0.705391	0.8695	Rrp15	429	425	468	479	468	416	379	475	405
838	ENSMUSG00000026611	3.94144	-0.950473	0.894608	-1.06245	0.288033	0.553886	Spata17	4	3	8	7	5	3	2	1	4
839	ENSMUSG00000039210	540.271	-0.292163	0.174715	-1.67223	0.0944799	0.294496	Gpatch2	516	578	676	757	677	431	350	529	449
840	ENSMUSG00000026610	208.245	-0.983418	0.424442	-2.31696	0.0205057	0.111808	Esrrg	125	106	395	319	427	216	86	101	175
841	ENSMUSG00000026609	22.2066	-1.12748	0.603254	-1.869	0.0616229	0.226501	Ush2a	10	19	27	35	63	20	6	9	21
842	ENSMUSG00000026608	597.944	0.36551	0.219086	1.66834	0.0952481	0.295942	Kctd3	587	523	557	851	483	433	619	787	565
843	ENSMUSG00000037624	4.73612	-1.31516	1.08037	-1.21733	0.22348	0.481035	Kcnk2	1	3	9	8	7	9	1	0	6
844	ENSMUSG00000026605	225.381	3.71664	1.04695	3.54997	0.000385271	0.00587583	Cenpf	23	45	18	186	25	2	510	893	217
845	ENSMUSG00000026604	98.4706	-0.651243	0.445825	-1.46076	0.144082	0.377314	Ptpn14	95	159	141	140	158	28	69	37	98
846	ENSMUSG00000026603	600.75	-0.220483	0.27439	-0.80354	0.421663	0.680596	Smyd2	876	497	623	488	613	758	506	501	517
847	ENSMUSG00000010175	4955.19	-0.426711	0.318022	-1.34176	0.179672	0.425454	Prox1	5659	3451	5716	5830	7716	5430	1785	5045	4691
848	ENSMUSG00000089872	450.019	-0.277239	0.186559	-1.48607	0.137261	0.36751	Rps6kc1	375	625	564	557	563	336	363	341	411
849	ENSMUSG00000026634	818.146	-0.264253	0.167719	-1.57557	0.115126	0.332339	Angel2	710	972	918	958	1173	719	621	761	649
850	ENSMUSG00000066595	143.525	0.693564	0.240356	2.88558	0.00390697	0.0354307	Flvcr1	98	122	127	119	144	130	195	204	138
851	ENSMUSG00000026632	183.064	-0.33581	0.221958	-1.51295	0.130294	0.356993	Tatdn3	192	177	199	200	202	243	131	160	148
852	ENSMUSG00000062510	46.4441	2.428	0.511687	4.74508	2.08424e-06	7.63628e-05	Nsl1	16	15	15	31	25	17	58	184	40
853	ENSMUSG00000026630	22.7379	-0.414065	0.584018	-0.708994	0.478328	0.723772	Batf3	34	18	25	43	32	7	29	7	16
854	ENSMUSG00000026628	76.8751	2.06433	0.674587	3.06014	0.00221237	0.0232691	Atf3	19	51	32	64	74	4	33	223	193
855	ENSMUSG00000037499	187.143	0.349076	0.213941	1.63164	0.102754	0.309685	Nenf	193	214	172	168	148	168	165	209	246
856	ENSMUSG00000026627	73.5935	0.126181	0.256495	0.491946	0.622758	0.820233	Pacc1	53	81	92	100	69	56	81	71	67
857	ENSMUSG00000026626	6128.85	-0.556144	0.190736	-2.91577	0.00354807	0.0332913	Ppp2r5a	6182	7411	8303	5622	7718	7304	4224	3797	5204
858	ENSMUSG00000037474	89.5578	3.29036	0.715819	4.59663	4.29376e-06	0.00014257	Dtl	20	22	21	61	12	11	68	507	42
859	ENSMUSG00000037461	815.379	0.3387	0.278877	1.21452	0.224551	0.482218	Ints7	696	738	793	940	714	786	593	1388	677
860	ENSMUSG00000026623	9334.67	0.596703	0.264789	2.25351	0.0242272	0.123846	Lpgat1	5214	10059	9287	10001	10528	5530	11475	14133	7990
861	ENSMUSG00000026622	546.674	3.49658	0.935024	3.73956	0.000184342	0.00326545	Nek2	102	96	33	416	18	122	1026	2379	440
862	ENSMUSG00000037434	1943.29	0.0823979	0.147556	0.558418	0.576559	0.791386	Slc30a1	1963	1855	2049	1906	2214	1873	2045	1650	1989
863	ENSMUSG00000049353	48.2481	-1.40624	0.696586	-2.01876	0.043512	0.181768	Rd3	57	61	90	6	62	92	7	19	41
864	ENSMUSG00000026637	110.587	-0.664549	0.296308	-2.24276	0.0249121	0.12587	Traf5	138	102	159	118	144	123	104	63	54
865	ENSMUSG00000037395	356.751	-0.763389	0.221687	-3.44355	0.000574133	0.00812067	Rcor3	481	389	453	407	512	342	179	181	338
866	ENSMUSG00000037375	48.4882	-0.44853	0.412442	-1.0875	0.276817	0.541904	Hhat	36	34	72	92	49	53	53	23	33
867	ENSMUSG00000016262	7.96668	0.502834	0.737477	0.681831	0.495346	0.737528	Sertad4	9	6	4	16	3	6	4	16	8
868	ENSMUSG00000016200	3.31307	0.39978	1.28046	0.312215	0.754877	0.89504	Syt14	0	4	2	10	4	0	3	7	1
869	ENSMUSG00000016181	324.963	-0.0954788	0.156643	-0.60953	0.542173	0.769729	Utp25	365	305	390	340	406	273	274	299	304
870	ENSMUSG00000026638	2010.59	-0.295134	0.24229	-1.2181	0.223185	0.480679	Irf6	2001	2089	2386	3055	1701	2155	2058	1122	1728
871	ENSMUSG00000079144	318.271	-0.55662	0.248923	-2.23611	0.0253445	0.127402	A130010J15Rik	387	398	362	381	366	325	320	162	193
872	ENSMUSG00000037318	23.5826	-0.698176	0.436548	-1.59931	0.109752	0.322547	Traf3ip3	27	24	40	28	40	13	20	11	16
873	ENSMUSG00000026639	123.57	0.282317	0.272688	1.03531	0.300524	0.567951	Lamb3	113	119	148	128	107	105	109	188	95
874	ENSMUSG00000016194	21302.7	-0.762516	0.386932	-1.97067	0.0487611	0.195206	Hsd11b1	20318	25799	36100	22394	32233	18682	9329	5558	27678
875	ENSMUSG00000009633	1334.39	0.497611	0.819225	0.607416	0.543575	0.770684	G0s2	1177	955	519	986	780	2515	391	3620	603
876	ENSMUSG00000026640	906.919	-0.258976	0.385314	-0.672117	0.501509	0.741277	Plxna2	486	1037	1255	1341	1538	512	1157	473	595
877	ENSMUSG00000016494	94.5462	1.43581	0.499952	2.8719	0.00408007	0.0365749	Cd34	63	70	78	74	87	15	114	61	301
878	ENSMUSG00000016493	40.8744	-1.00832	0.424352	-2.37614	0.0174948	0.100575	Cd46	60	46	40	29	49	73	21	20	28
879	ENSMUSG00000016481	1730.31	0.079394	0.107844	0.736192	0.461614	0.711556	Cr1l	1594	1759	1922	1776	1992	1570	1639	1615	1812
880	ENSMUSG00000026616	15.9925	-0.0771624	0.506954	-0.152208	0.879023	0.953629	Cr2	22	12	14	27	23	6	12	14	18
881	ENSMUSG00000050530	188.681	-0.630302	0.381091	-1.65394	0.0981399	0.301463	Fam171a1	191	231	327	239	297	84	182	69	137
882	ENSMUSG00000026643	942.293	-0.255146	0.142577	-1.78954	0.0735283	0.253878	Nmt2	885	979	1294	1147	1210	766	726	750	887
883	ENSMUSG00000049950	101.363	0.487527	0.360871	1.35097	0.176704	0.421319	Rpp38	79	127	92	86	123	57	58	183	114
884	ENSMUSG00000026650	4.45392	-2.4758	1.34555	-1.83999	0.0657696	0.236327	Meig1	6	9	0	5	3	13	2	1	0
885	ENSMUSG00000026648	253.049	-0.849383	0.285846	-2.97147	0.00296382	0.0290094	Dclre1c	475	332	259	289	242	241	122	155	192
886	ENSMUSG00000026646	33.9022	0.839803	0.500984	1.67631	0.0936779	0.292551	Suv39h2	19	36	23	34	40	18	36	80	17
887	ENSMUSG00000051396	667.153	0.473483	0.347631	1.36203	0.17319	0.417987	Gm45902	488	559	590	733	723	601	455	1368	468
888	ENSMUSG00000039496	25.0732	-1.26729	0.474478	-2.67092	0.00756441	0.0569527	Cdnf	18	40	49	46	32	15	8	13	16
889	ENSMUSG00000026655	2950.75	-0.269941	0.271142	-0.995573	0.319458	0.587027	Fam107b	2707	2969	3340	3385	4327	2883	1408	2021	4086
890	ENSMUSG00000026657	268.621	-0.839495	0.396117	-2.11931	0.0340642	0.154979	Frmd4a	256	352	487	420	416	98	162	95	247
891	ENSMUSG00000039449	1586.01	-0.188671	0.135375	-1.39369	0.163411	0.403729	Prpf18	1524	1926	1733	1955	1827	1405	1252	1542	1288
892	ENSMUSG00000048186	512.682	0.037347	0.184045	0.202923	0.839195	0.937526	Bend7	588	593	516	530	500	439	555	390	524
893	ENSMUSG00000026662	1458.84	0.00591582	0.171365	0.0345217	0.972461	0.988813	Sephs1	1619	1538	1287	1683	1488	1438	1348	1512	1246
894	ENSMUSG00000026664	78559.1	-0.2812	0.300744	-0.935015	0.349781	0.616128	Phyh	104280	94836	63833	67055	64541	112524	54925	75204	63578
895	ENSMUSG00000026669	2273.53	-0.845675	0.55216	-1.53157	0.125627	0.349768	Mcm10	4403	3321	1251	755	1828	4244	1594	1755	757
896	ENSMUSG00000026672	3337.77	-0.261891	0.161571	-1.62091	0.105038	0.313787	Optn	3744	3911	3836	3521	3564	3389	2212	3250	2866
897	ENSMUSG00000026676	111.42	0.379243	0.348736	1.08748	0.276825	0.541904	Ccdc3	78	140	98	163	119	50	85	98	197
898	ENSMUSG00000039145	3659.83	-0.383854	0.537128	-0.714641	0.474831	0.721562	Camk1d	2583	2879	9684	3925	5243	1316	3705	780	4178
899	ENSMUSG00000039128	1668.28	0.202694	0.202511	1.0009	0.316874	0.584409	Cdc123	1508	1641	1478	1685	1616	1884	1430	2066	1655
900	ENSMUSG00000025817	698.829	0.553155	0.228262	2.42333	0.0153789	0.0929578	Nudt5	545	590	555	844	649	600	721	1110	653
901	ENSMUSG00000056718	5.54785	-0.163032	1.01284	-0.160965	0.872121	0.950982	Gm13199	11	1	6	3	2	11	2	2	11
902	ENSMUSG00000025816	182.888	0.139816	0.31634	0.441981	0.658503	0.842243	Sec61a2	277	128	146	141	189	201	186	180	182
903	ENSMUSG00000025815	3280.14	-1.24134	0.396991	-3.12687	0.00176678	0.0195841	Dhtkd1	2419	6006	3968	2169	7185	3656	850	2055	2002
904	ENSMUSG00000043241	882.121	-0.407377	0.137608	-2.96041	0.0030723	0.0298167	Upf2	965	1002	1113	972	1157	808	665	580	808
905	ENSMUSG00000045319	459.683	0.0355101	0.323373	0.109812	0.912559	0.967641	Proser2	465	307	565	604	556	375	612	209	493
906	ENSMUSG00000039063	3928.04	-0.183696	0.201555	-0.911391	0.362089	0.627229	Echdc3	3288	4220	5627	4478	5085	3127	3523	2477	4220
907	ENSMUSG00000039046	1161.96	0.106653	0.235185	0.453484	0.6502	0.836779	Usp6nl	1016	1027	1486	1883	964	814	1225	951	1268
908	ENSMUSG00000002107	464.029	-0.237575	0.27791	-0.854862	0.392627	0.655737	Celf2	448	533	455	587	445	560	351	549	255
909	ENSMUSG00000015619	2.7317	1.55452	2.033	0.764646	0.444482	0.69853	Gata3	0	4	2	5	0	0	0	0	15
910	ENSMUSG00000025782	255.077	-0.0385909	0.182256	-0.21174	0.83231	0.93433	Taf3	287	233	258	339	301	200	191	266	252
911	ENSMUSG00000025781	10288.9	-0.254898	0.123559	-2.06297	0.0391154	0.169871	Atp5c1	10884	10609	12383	11689	11239	10887	8060	7861	9894
912	ENSMUSG00000037262	364.63	-0.0206983	0.296937	-0.0697061	0.944428	0.978181	Kin	451	314	319	359	300	493	229	395	403
913	ENSMUSG00000037254	58809.5	0.537636	0.210842	2.54995	0.0107738	0.0732214	Itih2	38162	56168	69431	50233	69250	39303	62545	57596	91235
914	ENSMUSG00000025780	1201.47	-0.483989	0.329669	-1.46811	0.142075	0.374843	Itih5	952	1292	1240	3056	1217	787	840	826	1022
915	ENSMUSG00000061186	5.20403	0.337146	1.0823	0.311508	0.755414	0.895481	Sfmbt2	3	10	3	3	12	0	2	2	14
916	ENSMUSG00000026778	64.338	-0.5921	0.61781	-0.958386	0.337868	0.603845	Prkcq	67	85	131	55	110	17	55	8	75
917	ENSMUSG00000026773	938.784	0.465933	0.456125	1.0215	0.307016	0.575073	Pfkfb3	1839	750	408	559	1071	506	642	1302	1339
918	ENSMUSG00000037197	1754.59	-0.127237	0.178525	-0.712713	0.476023	0.722128	Rbm17	1682	1933	2277	1754	1811	1783	1194	1492	2030
919	ENSMUSG00000026770	3.8987	-0.0507748	1.18342	-0.0429052	0.965777	0.986494	Il2ra	0	1	11	5	8	1	4	1	6
920	ENSMUSG00000023206	1372.33	-0.329496	0.344953	-0.95519	0.339482	0.605855	Il15ra	2239	1327	1194	940	1469	1786	667	1217	1470
921	ENSMUSG00000058594	1136.01	-0.322217	0.152787	-2.10893	0.0349509	0.157417	Fbh1	1138	1288	1365	1550	1481	868	947	765	1041
922	ENSMUSG00000047909	436.505	-0.412483	0.329608	-1.25143	0.210776	0.465431	Ankrd16	587	387	371	369	571	622	280	228	519
923	ENSMUSG00000026768	321.128	-0.082265	0.480387	-0.171247	0.864029	0.948089	Itga8	242	433	375	546	422	97	134	174	600
924	ENSMUSG00000026767	1323.2	0.357862	0.262448	1.36355	0.172708	0.417545	Mindy3	1284	1421	974	1366	1104	1329	1717	1606	982
925	ENSMUSG00000026730	3294.5	0.129213	0.327236	0.394863	0.692944	0.862621	Pter	1986	2877	3639	6208	3713	2082	4029	1968	3869
926	ENSMUSG00000049630	1.84019	0.415155	1.52787	0.271722	0.785836	0.910315	C1ql3	0	3	2	0	2	3	2	4	0
927	ENSMUSG00000026727	905.475	0.200566	0.141619	1.41623	0.156707	0.394528	Rsu1	718	995	1006	892	963	817	874	859	1074
928	ENSMUSG00000026723	116.697	-0.888393	0.359319	-2.47244	0.0134196	0.0848551	Trdmt1	68	141	222	160	208	83	57	87	66
929	ENSMUSG00000026728	1062.54	1.13206	0.383737	2.9501	0.00317669	0.0304884	Vim	668	1359	702	928	898	292	1225	978	2610
930	ENSMUSG00000003418	4.34304	-2.52781	1.20961	-2.08977	0.0366387	0.162644	St8sia6	5	2	3	15	11	3	1	0	2
931	ENSMUSG00000063275	208.601	0.224929	0.276642	0.813069	0.416179	0.676456	Hacd1	216	141	191	233	205	235	159	292	199
932	ENSMUSG00000026718	785.129	0.040473	0.148326	0.272866	0.784956	0.909863	Stam	656	791	885	1006	961	611	625	788	855
933	ENSMUSG00000026712	1890.64	-1.17648	0.525832	-2.23737	0.025262	0.127148	Mrc1	2034	2791	3668	2410	3663	418	1187	303	1442
934	ENSMUSG00000057914	9.17693	-0.400221	0.742613	-0.538937	0.589931	0.799879	Cacnb2	11	8	11	19	15	1	5	4	13
935	ENSMUSG00000026707	146.238	-0.460465	0.241139	-1.90954	0.0561919	0.2137	Nsun6	100	163	198	222	208	129	103	116	111
936	ENSMUSG00000017418	1967.93	-0.149439	0.26154	-0.571382	0.567741	0.786269	Arl5b	1875	1905	2488	2282	3203	1181	2133	1248	1772
937	ENSMUSG00000075520	1.54874	-3.58017	2.63507	-1.35866	0.174254	0.419257	Malrd1	0	0	3	12	1	0	0	0	0
938	ENSMUSG00000026748	36.7162	0.183702	0.451719	0.406674	0.684248	0.857496	Plxdc2	21	58	44	34	40	25	24	22	70
939	ENSMUSG00000053702	9.73925	-0.39645	0.665466	-0.595748	0.551343	0.775905	Nebl	8	12	9	12	23	4	9	3	11
940	ENSMUSG00000054057	44.0749	-0.711001	0.386296	-1.84056	0.0656859	0.236102	A930004D18Rik	35	66	79	36	71	33	34	25	28
941	ENSMUSG00000054074	37.447	-0.735659	0.345496	-2.12928	0.0332307	0.152467	Skida1	41	43	58	43	51	35	33	14	26
942	ENSMUSG00000026743	1087.88	-0.213139	0.117504	-1.81389	0.0696944	0.245798	Mllt10	1144	1131	1410	1225	1302	938	840	922	1020
943	ENSMUSG00000026740	1394.47	0.248462	0.1527	1.62712	0.103711	0.311475	Dnajc1	1448	1505	1370	1466	1367	1055	1511	1554	1306
944	ENSMUSG00000051154	2756.41	0.310506	0.168673	1.84087	0.0656401	0.236102	Commd3	2692	2599	2629	2954	2421	2571	3162	3138	2560
945	ENSMUSG00000026739	1068.72	0.0454636	0.138862	0.327401	0.743364	0.889695	Bmi1	995	1191	1126	1140	1204	954	1101	1019	941
946	ENSMUSG00000026737	240.161	-0.320994	0.367623	-0.87316	0.382576	0.64609	Pip4k2a	232	296	352	315	370	86	241	119	221
947	ENSMUSG00000026736	2.36674	-1.12894	1.59951	-0.705803	0.480311	0.72529	4930426L09Rik	2	2	10	4	1	0	0	0	4
948	ENSMUSG00000023094	454.853	-0.181793	0.15956	-1.13934	0.254563	0.516528	Msrb2	436	465	536	525	470	511	402	367	407
949	ENSMUSG00000043415	246.335	0.165188	0.307867	0.536558	0.591573	0.80086	Otud1	195	260	283	144	352	238	304	238	198
950	ENSMUSG00000036617	426.462	0.131695	0.255586	0.515268	0.606366	0.811017	Etl4	328	479	391	579	624	235	472	381	420
951	ENSMUSG00000036591	1705.68	-0.346495	0.205489	-1.6862	0.0917574	0.288807	Arhgap21	1622	2140	2167	2046	2561	1109	1458	1306	1292
952	ENSMUSG00000026679	1.50611	-2.44388	1.78004	-1.37294	0.169772	0.413444	Enkur	5	3	2	2	1	0	1	0	0
953	ENSMUSG00000048550	179.054	-0.540141	0.269609	-2.00342	0.0451321	0.185693	Thnsl1	150	232	165	348	211	160	145	119	122
954	ENSMUSG00000026786	134.601	-0.327376	0.498098	-0.657252	0.511019	0.749869	Apbb1ip	122	206	196	178	201	28	134	46	147
955	ENSMUSG00000026784	124.803	0.414051	0.377697	1.09625	0.272968	0.53727	Pdss1	126	90	79	136	134	130	94	235	89
956	ENSMUSG00000058835	1692.42	-0.0650563	0.140779	-0.462117	0.643997	0.832725	Abi1	1419	1930	2030	1964	1990	1461	1310	1441	1919
957	ENSMUSG00000026781	12292.8	-0.542879	0.162851	-3.33359	0.000857343	0.0111568	Acbd5	12728	14645	12144	14440	16182	15026	8038	8752	9874
958	ENSMUSG00000026779	110.822	3.53322	0.654548	5.39795	6.74063e-08	4.09106e-06	Mastl	12	19	20	83	14	12	207	495	80
959	ENSMUSG00000026775	4606.26	-0.101358	0.134115	-0.755754	0.449797	0.702197	Yme1l1	3987	5037	4989	6426	5204	4023	4156	4120	4087
960	ENSMUSG00000026771	405.258	-0.523816	0.148052	-3.53805	0.000403087	0.00607874	Spopl	419	494	512	464	566	374	303	259	324
961	ENSMUSG00000026986	980.94	0.167083	0.37641	0.443887	0.657124	0.840996	Hnmt	796	1529	1154	346	1253	784	884	1089	1012
962	ENSMUSG00000044103	7.44622	2.45454	0.81082	3.02723	0.00246809	0.0253467	Il36g	2	7	6	1	3	0	15	18	13
963	ENSMUSG00000026981	480.172	3.17806	0.510512	6.22524	4.80823e-10	6.13837e-08	Il1rn	78	161	267	147	169	23	557	1097	1757
964	ENSMUSG00000026979	204.999	-0.00254616	0.481146	-0.00529186	0.995778	0.997597	Psd4	93	284	275	348	291	46	144	160	284
965	ENSMUSG00000026976	3.08485	-1.0126	1.36018	-0.744461	0.456597	0.707444	Pax8	0	10	1	2	6	4	3	2	0
966	ENSMUSG00000004113	3.291	5.27258	1.59215	3.3116	0.000927635	0.0118733	Cacna1b	0	0	1	0	0	0	12	13	1
967	ENSMUSG00000036893	979.348	-0.445481	0.178349	-2.4978	0.0124966	0.081164	Ehmt1	1364	1050	1076	1126	1137	935	598	842	792
968	ENSMUSG00000026972	94.9431	0.0137171	0.23457	0.0584779	0.953368	0.980923	Arrdc1	97	101	99	79	133	82	90	79	101
969	ENSMUSG00000026974	376.919	0.495098	0.225388	2.19665	0.0280455	0.135769	Zmynd19	435	312	288	384	329	311	413	525	372
970	ENSMUSG00000026975	147.548	-0.249967	0.251174	-0.995195	0.319641	0.587139	Dph7	118	185	143	177	153	189	94	140	137
971	ENSMUSG00000036850	733.247	0.0723403	0.22899	0.31591	0.752071	0.893997	Mrpl41	762	609	713	900	582	883	592	737	820
972	ENSMUSG00000036833	4970.41	0.314298	0.296625	1.05958	0.289336	0.55531	Pnpla7	6089	5133	3815	3710	3365	5861	5551	5715	4756
973	ENSMUSG00000006476	3527.98	-0.290521	0.248446	-1.16935	0.242261	0.503105	Nsmf	4499	3731	3129	5385	2596	3952	2991	2611	3057
974	ENSMUSG00000036813	2747.54	-0.175136	0.221702	-0.789962	0.42955	0.687698	Entpd8	3529	2462	3075	3204	2601	2846	2586	1648	2936
975	ENSMUSG00000036805	2.56193	1.18599	1.28103	0.925805	0.354548	0.620112	Noxa1	2	3	0	1	3	2	7	4	0
976	ENSMUSG00000078202	44.7859	0.0402285	0.42479	0.0947022	0.924551	0.971582	Nrarp	38	38	85	50	54	19	47	25	58
977	ENSMUSG00000059555	201.438	-0.513871	0.376812	-1.36373	0.172652	0.417545	Tor4a	152	250	315	351	282	92	186	80	177
978	ENSMUSG00000013465	893.329	-0.208705	0.134723	-1.54914	0.121347	0.343076	Nelfb	844	982	1094	1198	899	846	776	717	788
979	ENSMUSG00000026969	3.1935	-0.849568	1.07164	-0.792777	0.427907	0.686549	Fam166a	7	1	6	2	3	4	1	1	4
980	ENSMUSG00000036752	3943.73	1.201	0.347237	3.45873	0.000542738	0.00776561	Tubb4b	3219	2115	1919	5270	2316	2461	5306	8383	3945
981	ENSMUSG00000006471	513.965	-0.309672	0.184702	-1.6766	0.0936209	0.292551	Ndor1	711	547	500	595	549	508	373	434	445
982	ENSMUSG00000078201	250.373	-0.0329664	0.215849	-0.152729	0.878612	0.953502	Tmem203	238	248	283	258	219	310	208	241	247
983	ENSMUSG00000048707	110.376	-0.00764553	0.26344	-0.0290218	0.976847	0.990792	Tprn	140	101	92	125	133	98	117	70	124
984	ENSMUSG00000026966	433.413	0.401062	0.201549	1.98989	0.0466025	0.189725	Ssna1	469	345	436	408	395	379	494	548	405
985	ENSMUSG00000026965	1616.43	-0.0241227	0.1588	-0.151906	0.879261	0.953629	Anapc2	1393	1716	1835	1922	1664	1621	1141	1662	1735
986	ENSMUSG00000036646	1755.16	0.160329	0.163248	0.982119	0.326041	0.593673	Man1b1	1662	1775	1974	2255	1829	1176	1889	1790	1615
987	ENSMUSG00000026958	821.036	0.435006	0.269356	1.61499	0.106314	0.31619	Dpp7	795	893	513	843	563	906	847	1034	917
988	ENSMUSG00000026956	236.606	1.00742	0.314052	3.2078	0.00133752	0.0157202	Uap1l1	184	273	161	234	152	111	437	323	227
989	ENSMUSG00000026955	8.53878	3.33796	1.33855	2.49372	0.0126413	0.0816062	Sapcd2	0	5	0	9	0	0	21	31	7
990	ENSMUSG00000015085	95.7134	-0.300882	0.308291	-0.975967	0.329081	0.596421	Entpd2	71	104	122	164	97	88	84	46	106
991	ENSMUSG00000015094	145.944	1.00841	0.347319	2.90342	0.00369115	0.0341426	Npdc1	125	101	108	214	105	46	235	199	181
992	ENSMUSG00000036587	2.87851	0.713318	1.05471	0.676316	0.49884	0.739249	Fut7	1	2	1	1	8	2	4	3	4
993	ENSMUSG00000026944	2389.05	-0.377442	0.265628	-1.42094	0.155333	0.392615	Abca2	2480	3048	3513	3040	2692	1599	2496	1148	1946
994	ENSMUSG00000047617	655.626	-0.325176	0.391401	-0.830799	0.406087	0.667378	Paxx	641	467	1285	690	792	555	795	217	560
995	ENSMUSG00000015093	11.8513	-0.891664	0.752403	-1.18509	0.235983	0.495557	Clic3	31	7	14	16	15	5	5	2	15
996	ENSMUSG00000015090	235.867	-1.43338	0.977393	-1.46653	0.142503	0.375578	Ptgds	175	160	861	105	542	85	63	12	253
997	ENSMUSG00000026943	4.55257	-0.595978	1.14127	-0.522208	0.601525	0.808381	Lcn12	2	1	14	3	5	7	2	0	8
998	ENSMUSG00000015083	10790.6	-0.331867	0.244465	-1.35752	0.174615	0.419465	C8g	12710	11512	12177	9026	10511	14913	8738	7460	9828
999	ENSMUSG00000015095	1337.09	-0.103482	0.185562	-0.557666	0.577072	0.791724	Fbxw5	1661	1513	1334	1598	1244	1179	1342	1144	1083
1000	ENSMUSG00000026942	402.205	0.204067	0.230867	0.883916	0.376741	0.640487	Traf2	499	346	361	419	405	349	521	338	374
1001	ENSMUSG00000015092	4898.75	0.218791	0.243432	0.898778	0.368771	0.632051	Edf1	5850	4340	4365	4308	3859	5714	4871	5447	4889
1002	ENSMUSG00000026941	24.8028	-0.338752	0.51549	-0.657146	0.511087	0.749895	Mamdc4	49	13	14	33	32	24	18	15	27
1003	ENSMUSG00000036504	57.5392	-0.015613	0.318838	-0.0489686	0.960944	0.984614	Phpt1	51	57	60	60	44	82	46	58	57
1004	ENSMUSG00000015087	882.844	-0.346282	0.225014	-1.53894	0.12382	0.347223	Rabl6	1368	903	885	881	1147	733	739	628	740
1005	ENSMUSG00000026940	1.69869	-2.63606	1.79069	-1.47209	0.140996	0.373326	Ccdc183	3	5	5	1	1	0	1	0	0
1006	ENSMUSG00000026939	508.683	0.578085	0.288003	2.00722	0.0447264	0.184705	Tmem141	440	438	422	626	396	411	916	436	456
1007	ENSMUSG00000026938	1474.54	-0.566646	0.493401	-1.14845	0.250783	0.511909	Fcna	1801	1716	2527	2235	1929	419	1821	352	926
1008	ENSMUSG00000036449	9.02961	-0.705186	0.653236	-1.07953	0.280353	0.545422	Lcn8	7	12	7	17	6	15	6	4	8
1009	ENSMUSG00000062061	49.0387	-0.545118	2.46496	-0.221146	0.824979	0.930614	Obp2a	39	26	0	0	1	228	37	65	0
1010	ENSMUSG00000049086	86.5246	0.122111	0.364634	0.334886	0.737711	0.886247	Bmyc	69	144	88	94	58	72	60	127	70
1011	ENSMUSG00000026933	412.293	0.0756941	0.198495	0.381341	0.702951	0.868278	Camsap1	499	393	395	355	528	351	375	367	467
1012	ENSMUSG00000036352	591.76	-0.0667083	0.218353	-0.305507	0.75998	0.898064	Ubac1	759	643	625	457	640	587	458	565	601
1013	ENSMUSG00000026932	940.343	-0.589269	0.124654	-4.72722	2.27611e-06	8.24129e-05	Nacc2	1024	1202	1148	1163	1120	957	698	591	694
1014	ENSMUSG00000036327	323.194	0.118821	0.227272	0.522816	0.601102	0.808381	Qsox2	249	346	398	341	332	300	222	426	316
1015	ENSMUSG00000026930	57.4613	-0.0656288	0.305867	-0.214566	0.830106	0.932849	Gpsm1	77	60	46	79	52	50	44	42	73
1016	ENSMUSG00000075467	709.047	0.240527	0.189873	1.26678	0.205236	0.459183	Dnlz	645	643	695	905	607	677	714	857	644
1017	ENSMUSG00000026928	16.9151	0.249359	0.578314	0.431183	0.666336	0.8468	Card9	22	25	20	13	18	3	19	10	25
1018	ENSMUSG00000036281	346.831	-0.268586	0.252558	-1.06347	0.287571	0.553392	Snapc4	534	341	297	353	371	370	231	289	347
1019	ENSMUSG00000026927	1534.1	0.245617	0.187029	1.31325	0.189098	0.438858	Entr1	1753	1363	1285	1500	1482	1544	1522	1675	1630
1020	ENSMUSG00000026926	3266.35	-0.0404873	0.128815	-0.314305	0.753289	0.894281	Pmpca	3380	3341	3214	4056	3501	3095	2611	3324	3116
1021	ENSMUSG00000026925	258.019	-1.04514	0.16972	-6.15801	7.36668e-10	8.45683e-08	Inpp5e	340	301	333	335	351	284	139	114	175
1022	ENSMUSG00000026924	4379.1	-0.124844	0.149327	-0.836045	0.40313	0.664361	Sec16a	4620	4858	4735	5892	5114	3189	3787	4178	3643
1023	ENSMUSG00000026923	820.692	0.21836	0.286627	0.761827	0.446163	0.699543	Notch1	722	775	1065	1014	856	503	630	541	1448
1024	ENSMUSG00000026921	667.5	-0.0417303	0.233678	-0.178581	0.858267	0.945409	Egfl7	852	591	826	654	799	498	651	421	787
1025	ENSMUSG00000026922	5053.28	0.678927	0.271601	2.49972	0.0124292	0.0810141	Agpat2	4149	3934	4843	4713	3223	5113	7724	6658	4330
1026	ENSMUSG00000036186	4.68093	-0.991426	1.17452	-0.844109	0.398608	0.660464	Dipk1b	2	11	3	3	1	13	0	5	3
1027	ENSMUSG00000036160	497.339	0.00279683	0.183137	0.0152718	0.987815	0.994324	Surf6	614	481	535	508	634	347	450	439	519
1028	ENSMUSG00000015776	979.103	-0.123442	0.167195	-0.738309	0.460327	0.710843	Med22	1091	989	1066	1250	1267	688	922	747	938
1029	ENSMUSG00000062647	10072.9	0.341645	0.165983	2.05831	0.0395602	0.17105	Rpl7a	9826	9026	9387	9397	9128	10391	10564	11181	11297
1030	ENSMUSG00000015790	1340.98	-0.148146	0.190765	-0.776589	0.437401	0.693742	Surf1	1398	1355	1474	1305	1391	1628	964	1204	1382
1031	ENSMUSG00000014873	499.531	0.0346671	0.197608	0.175434	0.860739	0.946132	Surf2	574	434	503	483	559	517	379	452	615
1032	ENSMUSG00000014867	10900.8	0.576277	0.230973	2.49499	0.0125959	0.0814555	Surf4	9485	9011	8386	13544	8421	9574	14559	14567	9795
1033	ENSMUSG00000049897	4.62861	0.553826	0.889722	0.622472	0.533632	0.764492	Stkld1	3	1	7	5	9	1	5	3	9
1034	ENSMUSG00000052406	814.844	0.140183	0.213519	0.656536	0.511479	0.750111	Rexo4	965	660	853	837	971	642	1002	686	742
1035	ENSMUSG00000014852	269.026	-0.909779	0.314881	-2.88928	0.00386123	0.0351666	Adamts13	312	415	311	307	483	187	100	129	261
1036	ENSMUSG00000015488	1541.22	-0.0502535	0.185103	-0.27149	0.786014	0.910432	Cacfd1	1409	1575	1394	2467	1690	1299	1422	1241	1594
1037	ENSMUSG00000036067	14.1614	2.16485	0.787152	2.75023	0.00595531	0.0479305	Slc2a6	16	9	9	5	2	0	37	21	24
1038	ENSMUSG00000036040	279.222	0.964448	0.413276	2.33367	0.0196133	0.108621	Adamtsl2	360	336	108	208	131	163	340	290	553
1039	ENSMUSG00000009614	30971.1	-0.425067	0.189396	-2.24433	0.0248112	0.125531	Sardh	28223	34070	48102	37398	43404	23163	21018	21758	28837
1040	ENSMUSG00000009621	2138.53	-0.233991	0.140326	-1.66748	0.0954191	0.295966	Vav2	2415	2275	2447	2230	2708	1977	1795	1886	1697
1041	ENSMUSG00000026918	1468.96	-0.30498	0.141453	-2.15605	0.0310796	0.145375	Brd3	1493	1493	1744	1726	1774	1553	1000	1354	1232
1042	ENSMUSG00000026917	1347.26	-0.102556	0.136394	-0.751909	0.452106	0.703798	Wdr5	1441	1357	1536	1422	1431	1383	1058	1272	1300
1043	ENSMUSG00000015846	18033.8	-0.129142	0.118857	-1.08653	0.277244	0.542437	Rxra	20195	19969	18139	22425	20015	15478	13687	16213	18209
1044	ENSMUSG00000026837	482.294	0.452643	0.440813	1.02684	0.304498	0.572683	Col5a1	407	617	487	599	496	145	204	475	1040
1045	ENSMUSG00000026833	110.578	-0.650854	0.374095	-1.73981	0.0818924	0.270642	Olfm1	97	179	175	133	178	44	74	57	97
1046	ENSMUSG00000035829	7.1722	0.54408	0.610349	0.891425	0.372701	0.636381	Ppp1r26	5	6	8	5	9	6	6	7	13
1047	ENSMUSG00000026831	1.59583	1.0224	2.10335	0.486083	0.626908	0.823112	Pierce1	0	0	0	3	0	4	0	3	4
1048	ENSMUSG00000035772	1444.44	-0.104102	0.220619	-0.471862	0.637025	0.828835	Mrps2	1040	1575	1584	1900	1581	1567	895	1581	1427
1049	ENSMUSG00000026829	15.2221	-0.0855792	0.611183	-0.140022	0.888642	0.956024	Gbgt1	13	10	26	20	26	5	22	6	13
1050	ENSMUSG00000063611	4.24795	-0.408508	0.913953	-0.446968	0.654898	0.839614	Gm10134	9	7	5	2	5	1	2	3	5
1051	ENSMUSG00000026821	105.752	0.78659	0.353437	2.22554	0.0260448	0.129646	Ralgds	84	90	110	120	93	45	65	204	149
1052	ENSMUSG00000026816	302.2	-0.0668659	0.193747	-0.34512	0.730004	0.882356	Gtf3c5	282	291	363	458	315	231	240	318	268
1053	ENSMUSG00000026812	1349.9	-0.651379	0.209416	-3.11045	0.00186805	0.0205174	Tsc1	1729	1819	2029	1503	1631	956	972	754	1037
1054	ENSMUSG00000026809	2.24159	-0.573226	1.63644	-0.350288	0.726123	0.880121	Spaca9	5	2	1	0	8	0	1	0	4
1055	ENSMUSG00000026807	1.70343	-0.942337	1.28756	-0.73188	0.464242	0.713688	Ak8	1	2	3	2	4	1	1	1	1
1056	ENSMUSG00000035666	1168.24	-0.441776	0.187969	-2.35026	0.0187602	0.105115	Gtf3c4	1090	1288	1441	1647	1798	862	949	800	906
1057	ENSMUSG00000026806	215.242	-0.252876	0.183753	-1.37617	0.168769	0.412085	Ddx31	253	239	190	249	284	204	165	172	203
1058	ENSMUSG00000026805	1.54883	-2.47513	1.76497	-1.40236	0.160806	0.399976	Barhl1	0	3	1	2	3	4	1	0	0
1059	ENSMUSG00000079502	5.0731	-0.960017	1.3469	-0.712763	0.475993	0.722128	Cfap77	0	2	12	0	21	4	2	2	5
1060	ENSMUSG00000026803	382.833	-0.24592	0.176179	-1.39585	0.162759	0.402758	Ttf1	376	454	471	468	528	259	300	308	356
1061	ENSMUSG00000043535	1219.47	-0.196819	0.172344	-1.14201	0.253449	0.515039	Setx	1066	1454	1385	1778	1544	853	968	1015	1161
1062	ENSMUSG00000035513	64.9971	-1.01856	0.461968	-2.20483	0.0274658	0.134296	Ntng2	93	101	134	50	88	29	40	19	51
1063	ENSMUSG00000026799	190.669	0.241906	0.237786	1.01733	0.308998	0.577043	Med27	200	151	193	198	173	198	158	257	183
1064	ENSMUSG00000039844	2425.49	-0.292094	0.207429	-1.40817	0.159082	0.397343	Rapgef1	2933	2795	2907	2313	3647	1659	1983	1992	1963
1065	ENSMUSG00000039826	364.122	-0.167536	0.206151	-0.812683	0.4164	0.676593	Trub2	324	367	350	570	430	338	273	382	292
1066	ENSMUSG00000026798	255.803	0.000515271	0.283196	0.00181948	0.998548	0.999088	Coq4	249	191	250	312	241	334	176	320	225
1067	ENSMUSG00000059316	1339.57	0.281135	0.158293	1.77604	0.0757256	0.257793	Slc27a4	1313	1228	1407	1335	1217	1266	1420	1542	1301
1068	ENSMUSG00000069020	455.304	0.0313808	0.162688	0.19289	0.847045	0.940629	Urm1	471	405	495	603	431	422	376	472	457
1069	ENSMUSG00000039787	14.3285	0.653748	0.572369	1.14218	0.25338	0.515039	Cercam	10	21	10	16	16	4	12	11	32
1070	ENSMUSG00000026790	507.182	0.00370965	0.245257	0.0151255	0.987932	0.994324	Odf2	642	517	538	424	536	480	335	630	470
1071	ENSMUSG00000019715	1501.76	0.0186019	0.146423	0.127043	0.898907	0.96126	Gle1	1508	1356	1657	2085	1486	1297	1330	1501	1439
1072	ENSMUSG00000057738	4130.13	-0.0749895	0.213211	-0.351715	0.725052	0.87989	Sptan1	3911	4471	5602	5525	4871	2345	3574	3117	4635
1073	ENSMUSG00000039715	186.764	-0.242383	0.252732	-0.959053	0.337532	0.603623	Dync2i2	178	223	215	162	204	233	112	154	209
1074	ENSMUSG00000054766	2223.92	0.13452	0.178448	0.753832	0.45095	0.7031	Set	2241	2104	2098	2200	2247	2426	1891	2526	2255
1075	ENSMUSG00000026785	56.1362	1.29145	0.396732	3.25522	0.00113307	0.0138139	Pkn3	57	34	32	56	21	35	66	123	71
1076	ENSMUSG00000015335	497.657	0.201646	0.234068	0.861485	0.388971	0.652352	Zdhhc12	510	437	442	564	398	572	450	614	468
1077	ENSMUSG00000039686	989.196	-0.315978	0.114774	-2.75305	0.00590431	0.0477276	Zer1	975	1156	1263	1226	1115	904	774	820	802
1078	ENSMUSG00000039678	1234.94	-0.55385	0.165762	-3.34123	0.000834072	0.0109366	Tbc1d13	1541	1429	1595	1578	1481	1047	1029	763	849
1079	ENSMUSG00000015337	795.052	0.328854	0.237471	1.38482	0.166107	0.40785	Endog	882	775	729	848	489	798	898	820	871
1080	ENSMUSG00000039660	546.705	0.807788	0.23156	3.48846	0.000485805	0.00710898	Spout1	454	456	432	504	483	401	677	963	494
1081	ENSMUSG00000039648	5700.16	0.893989	0.207277	4.31301	1.61049e-05	0.000433632	Kyat1	5631	4694	4189	4206	4267	4404	8933	6682	7497
1082	ENSMUSG00000007476	744.855	1.37451	0.269641	5.09754	3.44087e-07	1.6228e-05	Lrrc8a	582	453	465	525	487	502	630	1552	1415
1083	ENSMUSG00000099041	21.3478	-0.728314	0.493125	-1.47693	0.139693	0.371365	Gm28035	37	17	19	19	22	35	12	12	18
1084	ENSMUSG00000079484	139.947	-0.322197	0.398397	-0.808734	0.418668	0.678853	Phyhd1	218	117	91	122	139	219	109	74	159
1085	ENSMUSG00000075419	543.47	-0.199794	0.152339	-1.31151	0.189687	0.439332	Dolk	517	550	593	691	577	608	414	476	508
1086	ENSMUSG00000052533	344.335	0.14319	0.173281	0.826347	0.408608	0.669218	Nup188	347	354	388	320	417	260	288	395	355
1087	ENSMUSG00000026860	663.085	-0.275057	0.171389	-1.60487	0.108522	0.320331	Sh3glb2	794	653	737	724	699	750	559	517	562
1088	ENSMUSG00000026858	1444.27	-0.172087	0.233769	-0.736142	0.461644	0.711556	Miga2	1480	1402	1438	2006	1534	1505	1372	1488	843
1089	ENSMUSG00000026856	616.652	-0.241142	0.221778	-1.08731	0.276899	0.541977	Dolpp1	701	557	640	806	594	729	550	567	420
1090	ENSMUSG00000026853	1598.54	1.40509	0.319061	4.40382	1.0636e-05	0.00030985	Crat	858	631	1214	1577	1110	1084	2752	3318	1506
1091	ENSMUSG00000039515	1469.61	0.315771	0.178024	1.77376	0.0761034	0.258431	Ptpa	1576	1277	1430	1639	1284	1261	1744	1615	1374
1092	ENSMUSG00000089762	23.0616	-0.348274	0.43311	-0.804124	0.421325	0.680596	Ier5l	29	24	39	30	25	11	13	16	27
1093	ENSMUSG00000026857	206.31	0.213028	0.216697	0.98307	0.325573	0.593331	Ntmt1	215	219	194	183	187	212	218	232	186
1094	ENSMUSG00000039483	260.516	0.292705	0.185648	1.57666	0.114873	0.332062	Asb6	314	218	241	272	245	218	262	268	309
1095	ENSMUSG00000050737	6.62427	1.06394	0.801723	1.32707	0.184485	0.43243	Ptges	6	7	4	2	1	9	6	8	15
1096	ENSMUSG00000026848	1637.84	0.314761	0.21336	1.47526	0.140142	0.371863	Tor1b	1669	1732	1181	1430	1758	1596	1572	2054	1676
1097	ENSMUSG00000026849	1577.94	0.0624758	0.1821	0.343086	0.731534	0.883269	Tor1a	1522	1644	1470	1520	1686	1770	1372	1706	1496
1098	ENSMUSG00000026851	990.71	-0.100056	0.128439	-0.779016	0.435971	0.692514	BC005624	1047	937	1136	1216	1051	945	773	850	1060
1099	ENSMUSG00000026854	260.306	-0.253853	0.190231	-1.33445	0.182057	0.429067	Usp20	313	268	253	314	302	262	236	222	188
1100	ENSMUSG00000075415	769.823	-0.13462	0.156183	-0.861939	0.388721	0.652081	Fnbp1	919	833	862	735	872	714	670	683	682
1101	ENSMUSG00000000194	799.316	0.0504153	0.17919	0.281352	0.778441	0.906686	Gpr107	896	876	778	879	841	664	613	957	736
1102	ENSMUSG00000062661	9.50529	1.15375	0.700145	1.64788	0.099378	0.303441	Ncs1	8	10	5	7	11	2	4	13	27
1103	ENSMUSG00000055632	52.0189	2.74482	0.444866	6.16999	6.82939e-10	8.02671e-08	Hmcn2	20	17	19	10	20	24	50	110	188
1104	ENSMUSG00000076441	71994.9	-0.117932	0.258378	-0.456432	0.648079	0.835719	Ass1	64591	76637	110316	87323	92219	39775	71543	44646	76572
1105	ENSMUSG00000026843	878.413	-0.115792	0.160601	-0.720992	0.470914	0.719325	Fubp3	753	982	1059	1002	1082	783	587	823	958
1106	ENSMUSG00000039356	452.651	0.354491	0.215987	1.64126	0.100743	0.305782	Exosc2	371	387	416	439	482	474	395	634	462
1107	ENSMUSG00000026842	1097.52	-0.456144	0.210625	-2.16566	0.030337	0.142828	Abl1	1315	1305	1375	1238	1655	730	828	906	733
1108	ENSMUSG00000026840	35.1483	-0.118591	0.385103	-0.307947	0.758123	0.897158	Lamc3	32	37	37	27	56	36	30	18	47
1109	ENSMUSG00000001864	10.6124	0.433594	0.571143	0.759168	0.447752	0.700556	Aif1l	14	6	17	8	6	8	12	13	11
1110	ENSMUSG00000001855	612.035	-0.161801	0.171893	-0.941289	0.346557	0.613235	Nup214	704	643	712	763	760	420	433	583	591
1111	ENSMUSG00000050592	40.9666	-0.520767	0.599964	-0.867997	0.385396	0.648929	Fam78a	38	51	63	56	80	7	52	14	22
1112	ENSMUSG00000051373	17.5182	0.0235236	0.60239	0.0390505	0.96885	0.987484	Plpp7	27	15	15	36	12	6	22	19	8
1113	ENSMUSG00000039262	2846.17	-0.545838	0.189962	-2.87341	0.00406065	0.036445	Prrc2b	3611	3551	3709	3300	4012	1883	1902	1985	2275
1114	ENSMUSG00000039254	622.079	0.52156	0.262518	1.98676	0.046949	0.190641	Pomt1	402	502	711	778	521	506	626	1009	546
1115	ENSMUSG00000002550	717.155	-0.0202717	0.21459	-0.0944671	0.924738	0.971582	Uck1	728	640	839	1078	570	662	632	753	611
1116	ENSMUSG00000044627	4226.44	0.257315	0.19953	1.2896	0.197189	0.449603	Swi5	3654	3420	4069	4742	3973	4725	3827	5215	4322
1117	ENSMUSG00000002546	1838.14	-0.213083	0.131975	-1.61457	0.106403	0.316276	Golga2	1922	2034	2409	2142	1966	1601	1328	1475	1921
1118	ENSMUSG00000026825	10.1518	0.371928	0.643335	0.578124	0.56318	0.783332	Dnm1	5	6	8	19	13	8	15	4	15
1119	ENSMUSG00000039205	862.201	-0.115673	0.179591	-0.644092	0.519516	0.75628	Ciz1	1094	798	856	1080	845	833	638	802	875
1120	ENSMUSG00000039195	525.087	0.907849	0.315948	2.87342	0.00406059	0.036445	Bbln	461	432	305	520	276	504	850	774	494
1121	ENSMUSG00000026822	24113.9	7.98066	0.505867	15.7762	4.53753e-56	3.35982e-52	Lcn2	148	683	306	395	186	100	85311	79331	33177
1122	ENSMUSG00000026820	696.813	0.198269	0.170529	1.16267	0.244964	0.506375	Ptges2	709	691	699	750	614	665	576	836	741
1123	ENSMUSG00000026819	6931.4	1.0134	0.292561	3.4639	0.000532405	0.00765475	Slc25a25	4986	7248	6645	3771	5584	4082	6601	14347	8451
1124	ENSMUSG00000039164	151.983	0.393902	0.21227	1.85567	0.0635006	0.230799	Naif1	129	162	158	173	140	104	133	215	162
1125	ENSMUSG00000039157	1294.69	-0.358838	0.301845	-1.18881	0.234513	0.49359	Eeig1	1680	1294	651	1829	1815	1414	909	1059	1113
1126	ENSMUSG00000026810	561.746	0.243195	0.191506	1.26991	0.204118	0.458137	Dpm2	537	500	535	567	533	603	659	553	544
1127	ENSMUSG00000079442	42.4691	-0.668104	0.47078	-1.41914	0.155858	0.39336	St6galnac4	42	59	77	63	59	12	37	18	31
1128	ENSMUSG00000026811	2271.29	0.473468	0.213054	2.22229	0.0262637	0.130385	St6galnac6	1688	2141	2702	2459	2027	1644	3071	2750	1953
1129	ENSMUSG00000026817	16.6074	1.33003	0.547355	2.42993	0.0151018	0.0919163	Ak1	8	19	11	16	9	7	12	20	49
1130	ENSMUSG00000026814	2277.68	-0.485179	0.389958	-1.24418	0.213432	0.468532	Eng	2705	3148	3550	2822	3275	630	1924	1109	2058
1131	ENSMUSG00000009566	4272.96	0.619965	0.247424	2.50568	0.0122216	0.0800838	Fpgs	3101	2644	4688	5347	2847	4009	4887	5619	5184
1132	ENSMUSG00000009555	1096.43	0.200917	0.188222	1.06745	0.28577	0.551252	Cdk9	1301	901	1036	1156	981	1089	1054	1066	1277
1133	ENSMUSG00000059013	236.206	0.0494725	0.246436	0.200752	0.840893	0.938148	Sh2d3c	254	193	288	320	263	158	289	174	214
1134	ENSMUSG00000039021	4.14825	0.14707	0.991892	0.148272	0.882128	0.954146	Ttc16	4	4	2	8	3	4	8	4	0
1135	ENSMUSG00000009563	1227.07	0.457753	0.190985	2.3968	0.0165391	0.0974207	Tor2a	1183	1063	1171	1243	966	1143	1562	1424	1206
1136	ENSMUSG00000053746	25.0972	1.24761	0.494582	2.52256	0.0116504	0.0773959	Ptrh1	23	18	12	38	13	6	39	41	35
1137	ENSMUSG00000026797	102.883	0.0125979	0.368412	0.0341951	0.972722	0.988813	Stxbp1	100	105	153	134	132	34	121	71	99
1138	ENSMUSG00000026796	306.548	0.404279	0.255304	1.58352	0.113304	0.329003	Niban2	213	310	459	295	299	178	387	306	336
1139	ENSMUSG00000026792	462.602	-0.021534	0.170986	-0.12594	0.899779	0.96126	Lrsam1	405	508	506	599	528	380	475	441	366
1140	ENSMUSG00000038900	4272.28	0.431327	0.211005	2.04416	0.0409382	0.174748	Rpl12	4231	3876	3496	4185	3258	4529	4939	5056	4495
1141	ENSMUSG00000026791	613.963	-0.0636393	0.176525	-0.360511	0.718465	0.876276	Slc2a8	602	678	659	642	578	696	581	532	564
1142	ENSMUSG00000038860	12.4128	-0.377739	0.552867	-0.683236	0.494458	0.736588	Garnl3	14	16	21	12	14	8	5	7	18
1143	ENSMUSG00000038831	246.608	0.404382	0.356463	1.13443	0.256615	0.518658	Ralgps1	234	201	206	482	174	126	344	261	216
1144	ENSMUSG00000004105	756.938	-0.854496	0.347956	-2.45576	0.0140587	0.0876613	Angptl2	836	1123	1053	1213	1146	327	294	377	750
1145	ENSMUSG00000068966	210.904	-0.354398	0.197521	-1.79423	0.0727762	0.25234	Zbtb34	236	245	287	233	289	145	154	159	191
1146	ENSMUSG00000026788	1004.5	-0.332322	0.134019	-2.47966	0.0131508	0.0838918	Zbtb43	1114	1132	1084	1101	1181	1088	766	773	881
1147	ENSMUSG00000038740	86.7755	-0.397855	0.300823	-1.32255	0.185984	0.434839	Mvb12b	83	119	130	100	116	51	68	46	90
1148	ENSMUSG00000038718	140.324	1.42229	0.347573	4.09204	4.27589e-05	0.000987858	Pbx3	102	113	58	118	76	91	178	342	153
1149	ENSMUSG00000038696	1636.61	0.0494238	0.154399	0.320104	0.748889	0.89252	Mapkap1	1729	1848	1511	1959	1526	1509	1648	1507	1553
1150	ENSMUSG00000026867	1924.78	-0.26408	0.12996	-2.032	0.0421532	0.177899	Gapvd1	2222	2053	2103	2489	2455	1503	1497	1534	1770
1151	ENSMUSG00000026864	25839.9	0.672742	0.382515	1.75873	0.0786229	0.26393	Hspa5	16012	18381	12653	50846	22312	17505	41139	31207	23148
1152	ENSMUSG00000070953	314.33	0.307066	0.200382	1.5324	0.125423	0.349528	Rabepk	305	262	293	320	312	315	300	411	301
1153	ENSMUSG00000035949	1747.79	-0.0632307	0.0910197	-0.694692	0.487248	0.731142	Fbxw2	1725	1897	1925	2081	1917	1557	1563	1582	1639
1154	ENSMUSG00000026869	1330.33	-0.310577	0.158437	-1.96025	0.0499668	0.197896	Psmd5	1483	1339	1370	1752	1447	1458	1154	1011	1058
1155	ENSMUSG00000026870	2198.76	-0.0437381	0.260904	-0.167641	0.866866	0.949212	Cutal	1662	2137	2689	3186	2443	1907	2859	1462	1675
1156	ENSMUSG00000026873	31.675	1.1546	0.399417	2.89071	0.00384373	0.0350935	Phf19	18	21	17	29	44	14	35	57	50
1157	ENSMUSG00000026875	15.1116	0.412543	0.53552	0.770361	0.441086	0.696257	Traf1	15	9	14	18	25	6	17	9	26
1158	ENSMUSG00000026874	40312.2	0.671169	0.232865	2.88222	0.00394883	0.0357665	Hc	40434	48073	30525	27018	31546	30607	43707	52474	55534
1159	ENSMUSG00000035875	14438	0.178558	0.177779	1.00438	0.315196	0.583593	AI182371	14353	15036	15469	13588	15172	12593	16846	14945	11900
1160	ENSMUSG00000057110	863.503	-0.00879959	0.247346	-0.0355761	0.97162	0.98844	Cntrl	1063	803	750	1252	944	632	509	960	982
1161	ENSMUSG00000026878	5965.23	-0.220384	0.0978817	-2.25153	0.0243518	0.124118	Rab14	5572	6720	7039	7544	7177	5287	4617	4790	5818
1162	ENSMUSG00000026879	646.059	-0.863716	0.35854	-2.40898	0.015997	0.0955239	Gsn	765	962	1145	673	911	364	309	216	684
1163	ENSMUSG00000026880	2734.22	0.226603	0.131811	1.71915	0.0855868	0.277646	Stom	2211	2645	3289	3143	2952	2068	2800	2581	3179
1164	ENSMUSG00000035778	147.691	-0.273644	0.491489	-0.556764	0.577688	0.792055	Ggta1	138	189	219	184	249	32	160	52	155
1165	ENSMUSG00000026883	537.693	-0.177888	0.279488	-0.63648	0.524464	0.758543	Dab2ip	371	672	719	694	831	291	385	535	477
1166	ENSMUSG00000026885	4.12266	0.891433	1.02239	0.871908	0.383259	0.646596	Ttll11	9	5	1	3	2	0	5	4	8
1167	ENSMUSG00000026895	2965.58	0.563274	0.225778	2.49481	0.0126023	0.0814611	Ndufa8	2926	2452	2609	2234	2377	3104	3332	3996	3296
1168	ENSMUSG00000026890	169.181	0.857455	0.425263	2.0163	0.0437691	0.182482	Lhx6	113	210	119	66	171	142	305	249	110
1169	ENSMUSG00000026889	648.476	0.586075	0.142638	4.10882	3.97678e-05	0.000928897	Rbm18	546	625	555	603	683	469	650	754	968
1170	ENSMUSG00000026887	889.051	0.554991	0.13709	4.04837	5.15759e-05	0.00114855	Mrrf	718	767	808	944	780	778	1048	1089	1041
1171	ENSMUSG00000047250	486.354	0.0319492	0.467058	0.0684052	0.945463	0.978432	Ptgs1	469	491	769	603	676	105	645	206	539
1172	ENSMUSG00000009030	898.818	0.166838	0.197346	0.845409	0.397883	0.660241	Pdcl	602	863	952	1270	1076	706	851	990	889
1173	ENSMUSG00000075376	1056.81	0.041928	0.180064	0.232851	0.815877	0.924635	Rc3h2	914	1047	1049	1212	1369	968	732	1018	1326
1174	ENSMUSG00000066798	353.963	0.0276249	0.179444	0.153947	0.877652	0.953488	Zbtb6	303	357	405	385	474	289	254	365	400
1175	ENSMUSG00000050714	139.945	-1.21392	0.308496	-3.93496	8.32116e-05	0.00170205	Zbtb26	172	151	167	215	226	153	53	40	122
1176	ENSMUSG00000035437	1075.05	-0.154471	0.151331	-1.02075	0.307373	0.575387	Rabgap1	1040	1202	1313	1295	1378	794	942	791	1098
1177	ENSMUSG00000026915	1749.73	-0.216825	0.196541	-1.10321	0.269938	0.534941	Strbp	2343	1991	1700	1801	1746	1773	1328	1677	1442
1178	ENSMUSG00000053164	2.0013	-1.8992	1.61637	-1.17498	0.240002	0.500168	Gpr21	8	1	3	2	0	2	1	0	1
1179	ENSMUSG00000035403	5.46759	2.62617	1.16709	2.25019	0.0244367	0.124359	Crb2	4	0	1	6	2	0	5	3	29
1180	ENSMUSG00000035392	970.613	-0.421552	0.198117	-2.12779	0.0333548	0.15287	Dennd1a	1116	1037	1329	1236	1193	766	714	528	1015
1181	ENSMUSG00000000247	105.838	-0.711077	0.265965	-2.67358	0.00750468	0.0566925	Lhx2	98	136	188	140	125	83	53	67	92
1182	ENSMUSG00000026749	2246.56	0.462839	0.247951	1.86665	0.0619501	0.227204	Nek6	2268	2265	1366	2798	1713	1991	2588	2872	2246
1183	ENSMUSG00000026750	4775.99	0.0907165	0.18579	0.488274	0.625356	0.821967	Psmb7	5098	4708	4758	4940	4166	5211	4523	5106	4359
1184	ENSMUSG00000063972	382.597	-0.632849	0.229225	-2.76082	0.00576562	0.0469138	Nr6a1	382	495	564	506	444	340	324	169	296
1185	ENSMUSG00000046618	8.13752	-0.429739	0.66939	-0.641986	0.520882	0.756666	Olfml2a	8	6	9	20	8	6	6	3	10
1186	ENSMUSG00000035295	16.3907	-0.693021	0.49269	-1.40661	0.159544	0.397826	Wdr38	25	20	27	19	11	15	11	7	15
1187	ENSMUSG00000062997	1970.23	0.343313	0.175206	1.95948	0.050056	0.198044	Rpl35	1772	1648	1791	2485	1724	1860	2164	2279	1999
1188	ENSMUSG00000026755	1354.64	0.362545	0.206299	1.75738	0.0788533	0.264553	Arpc5l	1358	1160	1065	1431	1158	1459	1560	1458	1451
1189	ENSMUSG00000026754	555.204	-0.157404	0.202393	-0.777714	0.436737	0.693135	Golga1	646	498	517	727	674	530	577	394	476
1190	ENSMUSG00000035236	197.182	-0.815308	0.301673	-2.70262	0.00687946	0.0533393	Scai	224	272	155	209	279	279	109	88	177
1191	ENSMUSG00000026753	1998.37	0.0904428	0.127711	0.708183	0.478832	0.724054	Ppp6c	1937	2100	2069	2046	2118	1910	1640	2088	2169
1192	ENSMUSG00000026866	6473.15	-0.0723832	0.202133	-0.358098	0.72027	0.877388	Kynu	6913	7940	6567	7424	6036	6100	7375	4683	5456
1193	ENSMUSG00000049744	39.4818	-0.620441	0.388424	-1.59733	0.110192	0.323457	Arhgap15	39	48	67	63	49	20	28	17	38
1194	ENSMUSG00000036890	275.294	0.353327	0.226792	1.55793	0.119249	0.33987	Gtdc1	242	266	346	199	294	225	324	319	258
1195	ENSMUSG00000026872	560.479	-1.02412	0.451017	-2.2707	0.0231654	0.120932	Zeb2	468	806	944	813	1163	170	406	155	376
1196	ENSMUSG00000052155	1132.84	-0.299449	0.140577	-2.13015	0.0331593	0.152417	Acvr2a	1066	1275	1438	1388	1482	959	934	775	1070
1197	ENSMUSG00000026761	676.996	-0.164848	0.163378	-1.009	0.312975	0.581761	Orc4	674	651	644	851	800	750	595	571	598
1198	ENSMUSG00000036792	357.826	-0.260289	0.186334	-1.39689	0.162447	0.402355	Mbd5	360	490	406	454	438	244	255	315	325
1199	ENSMUSG00000069495	652.057	0.0822464	0.142192	0.578417	0.562982	0.783321	Epc2	575	692	802	730	732	496	553	593	778
1200	ENSMUSG00000026764	7.51787	-0.360784	0.678333	-0.531868	0.594817	0.803342	Kif5c	7	7	12	14	8	4	8	2	8
1201	ENSMUSG00000050447	9.83145	-0.438519	0.746589	-0.587363	0.55696	0.779512	Lypd6	5	20	15	14	10	5	8	1	14
1202	ENSMUSG00000026766	2361.46	0.616803	0.176876	3.48721	0.000488088	0.0071283	Mmadhc	1946	1857	1972	2384	2164	2145	2559	3454	2629
1203	ENSMUSG00000017144	925.871	0.383957	0.226458	1.69549	0.0899827	0.285649	Rnd3	826	986	999	738	1212	539	783	1089	1248
1204	ENSMUSG00000036249	200.688	-0.193125	0.253263	-0.762548	0.445733	0.699317	Rbm43	134	261	209	321	255	151	161	190	165
1205	ENSMUSG00000026946	851.819	-0.305844	0.177898	-1.71921	0.0855765	0.277646	Nmi	644	884	1113	1136	1167	794	664	632	787
1206	ENSMUSG00000053475	10.6701	3.51671	0.812426	4.32865	1.50028e-05	0.000409919	Tnfaip6	4	4	3	1	3	0	9	47	21
1207	ENSMUSG00000036202	553.419	-0.179385	0.260221	-0.689359	0.490597	0.733115	Rif1	487	500	654	703	913	397	413	631	381
1208	ENSMUSG00000026950	828.064	-0.91578	0.316198	-2.89622	0.00377683	0.0346597	Neb	992	1396	893	702	1355	787	534	265	684
1209	ENSMUSG00000036093	4491.57	-0.31088	0.235337	-1.321	0.186501	0.435699	Arl5a	4101	5502	4809	6888	6248	2984	4512	3192	3104
1210	ENSMUSG00000017412	4.36987	-1.08137	0.936524	-1.15466	0.248229	0.509129	Cacnb4	2	7	3	8	11	3	3	3	1
1211	ENSMUSG00000055371	769.565	-0.246855	0.133335	-1.85139	0.0641131	0.232367	Stam2	705	900	900	1054	891	663	564	693	677
1212	ENSMUSG00000036053	400.568	-0.128695	0.394545	-0.326187	0.744283	0.890098	Fmnl2	292	452	690	508	558	153	447	179	441
1213	ENSMUSG00000061136	2258.81	-0.121797	0.17415	-0.69938	0.484315	0.728265	Prpf40a	2078	2405	2269	2960	3179	1765	1693	2337	1988
1214	ENSMUSG00000026960	416.289	0.200042	0.226923	0.881545	0.378023	0.642009	Arl6ip6	347	382	415	351	553	419	319	520	450
1215	ENSMUSG00000026826	15.1017	0.356018	0.708374	0.502585	0.615256	0.815988	Nr4a2	28	15	12	11	18	3	5	12	35
1216	ENSMUSG00000026827	1239.64	-0.0173537	0.276002	-0.0628752	0.949866	0.97977	Gpd2	1172	1282	1393	1270	1583	1093	536	1453	1537
1217	ENSMUSG00000026832	46.3326	0.616102	0.392915	1.56803	0.116874	0.334953	Cytip	24	38	64	52	43	29	64	28	80
1218	ENSMUSG00000026834	4.73615	-1.55351	0.917884	-1.69249	0.0905533	0.286913	Acvr1c	3	5	7	8	12	4	1	1	4
1219	ENSMUSG00000026836	595.615	-0.180247	0.186153	-0.968275	0.332907	0.599978	Acvr1	477	703	696	754	769	508	431	626	484
1220	ENSMUSG00000026839	27324.5	-0.554273	0.462881	-1.19744	0.231134	0.489652	Upp2	33239	40930	37137	11850	44198	23056	7545	14349	39228
1221	ENSMUSG00000036641	73.8822	-0.507463	0.583817	-0.869215	0.38473	0.648323	Ccdc148	54	117	109	122	111	18	93	14	54
1222	ENSMUSG00000026991	3284.33	-0.0985969	0.137858	-0.715204	0.474483	0.721422	Pkp4	3619	3952	3417	3675	3428	2877	3132	2781	2905
1223	ENSMUSG00000035168	437.311	-0.248754	0.222665	-1.11717	0.263922	0.52795	Tanc1	364	549	619	602	538	267	364	326	409
1224	ENSMUSG00000026988	249.363	-0.185557	0.233169	-0.795803	0.426146	0.685063	Wdsub1	264	367	237	341	248	179	188	181	282
1225	ENSMUSG00000026987	556.396	-0.0732975	0.163434	-0.448484	0.653804	0.839156	Baz2b	533	589	678	568	683	492	397	479	657
1226	ENSMUSG00000026977	1190.7	-0.15822	0.202794	-0.780201	0.435272	0.692141	Marchf7	1141	1349	1438	1159	1495	1123	724	963	1482
1227	ENSMUSG00000060703	13435.2	1.10748	0.153431	7.21809	5.27234e-13	1.4196e-10	Cd302	9193	11331	11669	9720	11128	7795	21712	18496	18430
1228	ENSMUSG00000026980	233.884	0.876129	0.311509	2.81253	0.00491531	0.0419127	Ly75	129	202	235	278	252	80	309	361	272
1229	ENSMUSG00000054580	41.399	-0.57725	0.427542	-1.35016	0.176965	0.421601	Pla2r1	42	46	61	61	53	32	11	23	57
1230	ENSMUSG00000026970	1819.14	-0.243627	0.18589	-1.3106	0.189994	0.439465	Rbms1	1798	1962	2186	2096	2418	1588	1102	1368	2175
1231	ENSMUSG00000064289	675.69	0.164936	0.17958	0.918454	0.358381	0.623504	Tank	578	684	569	839	717	666	590	793	669
1232	ENSMUSG00000026914	1848.9	0.154592	0.215453	0.717519	0.473054	0.720874	Psmd14	1597	1667	1840	2257	1676	2030	1843	2221	1481
1233	ENSMUSG00000035000	5544.1	-0.491812	0.22487	-2.1871	0.0287354	0.137763	Dpp4	4860	7370	7345	5923	8573	4603	2876	3966	5648
1234	ENSMUSG00000000392	7.60799	0.478969	0.65068	0.736104	0.461667	0.711556	Fap	10	8	8	8	3	5	6	6	15
1235	ENSMUSG00000026896	1675.49	-0.390138	0.194851	-2.00224	0.0452589	0.186042	Ifih1	1322	2079	2333	2216	2361	1235	1147	1330	1453
1236	ENSMUSG00000026893	292.208	0.32965	0.289733	1.13777	0.255215	0.517197	Gca	291	246	189	364	347	247	342	394	204
1237	ENSMUSG00000075324	304.074	-1.01498	0.28456	-3.56684	0.000361306	0.00559685	Fign	265	259	444	443	615	292	171	193	143
1238	ENSMUSG00000026888	2455.64	-0.299522	0.221506	-1.35221	0.176309	0.420811	Grb14	2783	2855	2452	3477	1874	2805	1648	1965	2437
1239	ENSMUSG00000034903	2606.9	0.212843	0.176885	1.20328	0.228868	0.487529	Cobll1	2601	2530	2458	2847	2971	2098	1855	2783	3562
1240	ENSMUSG00000061171	1.88325	-1.06057	1.64886	-0.643216	0.520084	0.756666	Slc38a11	1	4	0	6	4	0	2	1	0
1241	ENSMUSG00000057182	7.82381	-1.04125	0.94132	-1.10616	0.268659	0.53327	Scn3a	1	17	11	16	16	1	6	2	5
1242	ENSMUSG00000075318	2.37851	0.675658	1.19014	0.567713	0.57023	0.787443	Scn2a	1	1	4	3	4	0	1	6	2
1243	ENSMUSG00000026994	17.9447	-0.303743	0.682649	-0.444948	0.656358	0.840394	Galnt3	12	15	28	45	19	6	22	3	19
1244	ENSMUSG00000034848	141.424	-0.581171	0.39641	-1.46609	0.142625	0.375578	Ttc21b	81	157	250	234	243	64	79	88	137
1245	ENSMUSG00000034810	9.37746	-1.79566	0.765148	-2.34682	0.0189346	0.105757	Scn7a	12	23	9	8	22	4	3	4	3
1246	ENSMUSG00000034780	2153.84	2.1892	0.497145	4.40354	1.06498e-05	0.00030985	B3galt1	887	1693	992	895	737	910	1425	9059	2055
1247	ENSMUSG00000027030	78.5421	-0.100389	0.324926	-0.308961	0.757351	0.896892	Stk39	54	76	122	117	103	43	71	55	87
1248	ENSMUSG00000027035	1055.69	0.571082	0.489725	1.16613	0.243563	0.504415	Cers6	420	1073	1371	1369	1487	204	839	894	2178
1249	ENSMUSG00000034738	837.228	0.0273442	0.215928	0.126636	0.899229	0.96126	Nostrin	556	920	1091	1027	1092	594	833	802	746
1250	ENSMUSG00000005233	550.142	2.36194	0.589169	4.00893	6.09942e-05	0.00131479	Spc25	237	140	105	730	136	143	917	1931	436
1251	ENSMUSG00000027048	26648.2	-0.176401	0.255838	-0.689504	0.490506	0.733061	Abcb11	26555	30159	39431	33431	28284	17534	27433	13755	28191
1252	ENSMUSG00000027068	113.42	1.20657	0.71223	1.69407	0.0902517	0.286319	Dhrs9	55	82	114	221	26	19	334	35	134
1253	ENSMUSG00000027070	35.9397	1.70624	0.86601	1.97023	0.0488123	0.195206	Lrp2	37	7	5	5	6	56	43	105	38
1254	ENSMUSG00000063145	96.6485	-0.294983	0.360725	-0.817749	0.4135	0.674249	Bbs5	54	83	87	147	146	127	72	101	62
1255	ENSMUSG00000075307	4.37708	0.669839	0.855261	0.783198	0.433511	0.690976	Klhl41	3	4	1	3	4	7	6	7	3
1256	ENSMUSG00000027086	779.847	-0.692464	0.149493	-4.63207	3.62032e-06	0.000122907	Fastkd1	958	937	910	871	1018	861	461	478	630
1257	ENSMUSG00000042133	1347.04	-0.204129	0.125264	-1.62959	0.103188	0.310655	Ppig	1146	1470	1625	1708	1638	1263	1025	1155	1282
1258	ENSMUSG00000070883	8.27441	-0.486746	0.754336	-0.645264	0.518756	0.755611	Ccdc173	10	4	18	15	4	7	3	4	12
1259	ENSMUSG00000027088	825.15	0.0643988	0.187085	0.344223	0.730679	0.882693	Phospho2	1019	780	756	828	888	772	873	684	836
1260	ENSMUSG00000042155	59.656	0.0480037	0.296737	0.161772	0.871486	0.950982	Klhl23	58	59	72	78	80	29	46	55	73
1261	ENSMUSG00000068882	2462.81	0.0298209	0.174399	0.170993	0.86423	0.948239	Ssb	1906	2382	2452	3363	2873	2378	1876	2575	2626
1262	ENSMUSG00000051730	461.971	-0.256042	0.164817	-1.55349	0.120306	0.341295	Mettl5	428	520	464	605	506	519	387	382	382
1263	ENSMUSG00000044308	4614.89	-0.593677	0.134926	-4.40004	1.08232e-05	0.000313661	Ubr3	4563	5819	6172	6483	5939	3848	2843	3092	3843
1264	ENSMUSG00000075304	46.6254	-1.32872	0.527903	-2.51698	0.0118365	0.0783228	Sp5	73	53	49	87	17	78	16	33	16
1265	ENSMUSG00000097025	4.05668	0.0957617	0.98863	0.096863	0.922835	0.970881	Gm26558	2	5	4	7	3	4	0	9	3
1266	ENSMUSG00000014959	4009.81	0.300253	0.18248	1.6454	0.0998866	0.304366	Gorasp2	3761	3668	3460	4694	3551	3993	4556	4492	3794
1267	ENSMUSG00000041997	2361.8	-0.20483	0.109381	-1.87264	0.0611184	0.225428	Tlk1	2172	2581	2645	2959	2838	2283	2019	1844	2190
1268	ENSMUSG00000041975	433.426	-0.178288	0.175028	-1.01862	0.308381	0.576522	Mettl8	381	522	431	494	509	470	380	390	349
1269	ENSMUSG00000041966	496.596	-0.578854	0.132148	-4.38034	1.18493e-05	0.000340072	Dcaf17	573	614	556	662	589	495	354	307	395
1270	ENSMUSG00000027015	5.57476	3.51261	1.0421	3.3707	0.000749776	0.0101124	Cybrd1	1	2	2	2	1	0	10	2	30
1271	ENSMUSG00000027012	1845.53	0.0366794	0.138601	0.26464	0.791286	0.913256	Dync1i2	1540	1904	1895	2338	2070	1724	1450	1877	1993
1272	ENSMUSG00000027010	695.802	0.359192	0.188541	1.90511	0.0567659	0.215219	Slc25a12	552	741	749	724	699	528	832	848	597
1273	ENSMUSG00000027018	564.448	0.969294	0.364817	2.65693	0.00788549	0.0587332	Hat1	345	408	551	555	449	383	377	1433	540
1274	ENSMUSG00000041921	1339.2	-0.0297357	0.251198	-0.118376	0.90577	0.963825	Metap1d	1473	1137	1151	1549	1260	1721	977	1083	1717
1275	ENSMUSG00000027111	146.037	-0.0864165	0.362392	-0.238462	0.811523	0.922982	Itga6	79	147	226	195	246	67	131	127	138
1276	ENSMUSG00000006494	3207.36	-1.25725	0.381613	-3.29457	0.000985721	0.0124659	Pdk1	2490	3974	6224	3066	6773	2720	1179	872	2774
1277	ENSMUSG00000049044	8061.44	0.331411	0.282371	1.17367	0.240527	0.500697	Rapgef4	8249	9290	6346	8452	8580	5602	4257	9920	12702
1278	ENSMUSG00000004085	721.996	0.0128342	0.214736	0.0597674	0.952341	0.980604	Map3k20	676	841	938	801	822	470	495	864	695
1279	ENSMUSG00000055612	76.2782	0.644573	0.371749	1.73389	0.0829372	0.272749	Cdca7	70	51	71	75	69	64	56	162	63
1280	ENSMUSG00000027109	1990.43	0.0334398	0.13104	0.255189	0.798577	0.916044	Sp3	1660	2022	2284	2372	2342	1730	1614	2087	2013
1281	ENSMUSG00000027108	1674.07	-0.0124003	0.220213	-0.0563107	0.955094	0.981578	Ola1	1598	1778	1595	2055	1431	1937	1621	1766	1266
1282	ENSMUSG00000041777	371.599	-0.343362	0.151491	-2.26655	0.0234176	0.121647	Cir1	350	474	441	496	401	346	291	309	287
1283	ENSMUSG00000008226	2264.11	-0.360895	0.139137	-2.59381	0.00949198	0.0669365	Scrn3	2217	2683	2439	2533	2928	2432	1627	1644	2128
1284	ENSMUSG00000041762	1226.89	-0.0355019	0.267299	-0.132817	0.894338	0.958629	Gpr155	1077	1503	1444	895	1511	1249	1169	1394	799
1285	ENSMUSG00000075284	245.972	-0.331206	0.386101	-0.857821	0.390991	0.654442	Wipf1	239	343	353	309	366	83	215	110	273
1286	ENSMUSG00000056486	5.31702	1.08038	0.758478	1.4244	0.154331	0.391217	Chn1	2	6	4	4	3	5	4	13	6
1287	ENSMUSG00000027104	1329.82	-0.171364	0.148681	-1.15256	0.24909	0.510275	Atf2	1179	1578	1560	1605	1707	1075	930	1164	1393
1288	ENSMUSG00000018770	11840.8	0.0506462	0.213289	0.237454	0.812305	0.923267	Atp5g3	12586	11371	12126	10927	10420	14446	10093	12499	11601
1289	ENSMUSG00000009207	196.769	-0.125655	0.211781	-0.593325	0.552963	0.776856	Lnpk	175	215	193	296	249	152	149	208	166
1290	ENSMUSG00000027099	1914.62	-0.155273	0.160782	-0.965738	0.334175	0.600863	Mtx2	1963	2141	1998	2191	1840	2152	1436	1773	1826
1291	ENSMUSG00000059005	3863.86	0.0297389	0.119116	0.249664	0.802848	0.918432	Hnrnpa3	3519	3697	4152	4196	4793	3636	3496	3709	3847
1292	ENSMUSG00000015839	2839.61	-0.526948	0.117864	-4.47082	7.79194e-06	0.000235491	Nfe2l2	3098	2802	3468	3992	3695	2787	1915	2007	2285
1293	ENSMUSG00000042410	606.065	-0.0951799	0.220391	-0.431868	0.665837	0.84652	Agps	438	597	658	958	842	448	529	554	551
1294	ENSMUSG00000075273	168.155	-0.856148	0.269634	-3.17522	0.00149724	0.0172148	Ttc30b	142	226	222	314	146	192	86	111	112
1295	ENSMUSG00000075272	2.64927	-0.0699161	1.14045	-0.0613056	0.951116	0.980112	Ttc30a2	2	4	2	6	1	2	4	3	0
1296	ENSMUSG00000075271	43.5841	0.252753	0.354447	0.713092	0.475789	0.722128	Ttc30a1	31	56	35	61	35	39	27	57	55
1297	ENSMUSG00000042369	443.609	0.204406	0.191223	1.06894	0.285097	0.550405	Rbm45	449	417	361	579	412	415	400	520	451
1298	ENSMUSG00000042359	2.56659	0.105679	1.30379	0.0810549	0.935398	0.975747	Osbpl6	6	1	3	4	2	0	0	2	6
1299	ENSMUSG00000002731	648.287	-0.40148	0.185174	-2.16812	0.0301495	0.142264	Prkra	618	741	811	754	655	795	542	454	506
1300	ENSMUSG00000002732	128.756	0.379956	0.226596	1.6768	0.0935813	0.292496	Fkbp7	91	133	104	163	160	89	147	130	153
1301	ENSMUSG00000002733	798.495	0.0810488	0.145467	0.557163	0.577416	0.791828	Plekha3	688	924	747	843	962	732	700	794	849
1302	ENSMUSG00000051747	6.78295	1.37348	1.07005	1.28357	0.199293	0.451618	Ttn	3	4	5	15	1	1	26	3	2
1303	ENSMUSG00000044033	544.646	-0.271121	0.270225	-1.00332	0.315708	0.583758	Ccdc141	576	493	650	678	755	479	372	267	741
1304	ENSMUSG00000042272	141.959	0.0949624	0.202667	0.468565	0.639381	0.829786	Sestd1	150	144	133	152	188	105	110	147	164
1305	ENSMUSG00000027016	878.472	-0.435053	0.286959	-1.51608	0.129499	0.355469	Zfp385b	874	993	1160	821	1516	697	625	400	1015
1306	ENSMUSG00000027014	458.309	-0.0968488	0.167227	-0.579147	0.56249	0.782964	Cwc22	400	547	622	532	492	358	361	386	497
1307	ENSMUSG00000027011	1219.02	0.171422	0.145792	1.1758	0.239676	0.49991	Ube2e3	1141	1254	1212	1234	1189	1232	1090	1333	1297
1308	ENSMUSG00000027009	129.094	-0.536879	0.548558	-0.97871	0.327723	0.595126	Itga4	68	168	209	191	271	31	119	36	127
1309	ENSMUSG00000075256	172.563	1.53718	0.393665	3.90479	9.43089e-05	0.00188224	Cerkl	65	103	190	158	122	43	176	396	297
1310	ENSMUSG00000027007	2382.89	-0.0927046	0.237062	-0.391056	0.695756	0.86336	Itprid2	2354	2642	3017	2759	3224	1431	2015	1483	3021
1311	ENSMUSG00000059173	114.262	0.0687824	0.409095	0.168133	0.866479	0.949019	Pde1a	93	158	142	142	147	39	89	62	190
1312	ENSMUSG00000027006	1625.57	0.656408	0.23208	2.82837	0.00467851	0.0405644	Dnajc10	1201	1553	1378	2019	1533	954	2154	2385	1449
1313	ENSMUSG00000027004	95.1436	0.682443	0.31139	2.1916	0.0284081	0.136945	Frzb	60	117	62	131	68	62	98	140	121
1314	ENSMUSG00000027002	5229.07	0.14908	0.14671	1.01615	0.309557	0.577578	Nckap1	4485	5840	5608	6501	5697	3720	5526	5187	5003
1315	ENSMUSG00000027001	200.946	-0.102323	0.203965	-0.501667	0.615902	0.816182	Dusp19	160	209	269	263	228	168	208	158	172
1316	ENSMUSG00000026999	68.0271	0.835907	0.307362	2.71962	0.0065358	0.0512923	Nup35	60	39	58	59	67	53	69	128	73
1317	ENSMUSG00000027091	2055.33	0.310401	0.138586	2.23977	0.0251061	0.126677	Zc3h15	1940	1866	1827	2513	1890	1845	2054	2245	2366
1318	ENSMUSG00000027087	1042.73	0.134228	0.18132	0.740282	0.459129	0.710029	Itgav	832	1243	1164	1132	1245	753	781	1107	1266
1319	ENSMUSG00000048388	125.261	-0.582688	0.41375	-1.40831	0.159039	0.397303	Fam171b	94	161	192	241	183	42	103	60	103
1320	ENSMUSG00000059588	710.6	-0.591696	0.422571	-1.40023	0.161445	0.400756	Calcrl	641	939	1164	986	1196	231	743	265	475
1321	ENSMUSG00000027082	280.235	-0.463665	0.381738	-1.21462	0.224512	0.482205	Tfpi	278	327	460	382	438	98	235	122	279
1322	ENSMUSG00000034101	1079.85	-0.128281	0.199909	-0.641696	0.521071	0.756666	Ctnnd1	926	1108	1168	1252	1180	1268	679	1019	1200
1323	ENSMUSG00000076437	358.724	1.94009	0.376294	5.15578	2.52577e-07	1.24266e-05	Selenoh	162	217	172	207	155	225	507	1132	324
1324	ENSMUSG00000050043	1178.26	0.448575	0.240136	1.868	0.0617614	0.226852	Tmx2	1031	1039	1051	1188	1054	1153	1268	1796	933
1325	ENSMUSG00000027080	549.581	0.122182	0.205715	0.593941	0.552551	0.776571	Med19	475	539	521	623	536	616	521	645	462
1326	ENSMUSG00000034075	3341.75	-0.132489	0.135602	-0.977042	0.328548	0.59573	Zdhhc5	3600	3697	3715	3795	4283	2551	3041	2890	2902
1327	ENSMUSG00000027079	660.812	0.846986	0.322424	2.62694	0.00861574	0.062538	Clp1	624	468	479	537	602	526	448	1438	762
1328	ENSMUSG00000034059	8.79462	4.39078	0.910632	4.82168	1.42351e-06	5.46133e-05	Ypel4	2	2	0	1	0	2	30	26	10
1329	ENSMUSG00000097187	43.8586	0.421253	0.404957	1.04024	0.298229	0.565489	Gm19426	32	37	51	29	35	57	43	70	34
1330	ENSMUSG00000023224	39618.1	0.87061	0.205112	4.24456	2.19026e-05	0.000564097	Serping1	32458	40909	33765	23993	30688	30357	50790	48910	60987
1331	ENSMUSG00000027078	2926.19	0.797979	0.250636	3.18382	0.00145347	0.0168341	Ube2l6	2006	2184	3045	2173	3010	2256	4593	4185	2553
1332	ENSMUSG00000027076	518.913	-0.00887184	0.190339	-0.0466108	0.962823	0.98544	Timm10	529	542	528	526	577	529	339	502	634
1333	ENSMUSG00000027075	544.37	0.939418	0.358618	2.61955	0.00880461	0.0634798	Slc43a1	249	659	508	511	514	219	445	1134	677
1334	ENSMUSG00000050896	19.3234	2.26475	0.712803	3.17725	0.00148679	0.0171212	Rtn4rl2	11	5	13	16	9	1	8	59	51
1335	ENSMUSG00000027074	990.694	0.0408981	0.376093	0.108745	0.913405	0.968123	Slc43a3	953	1292	1495	985	1256	296	780	681	1438
1336	ENSMUSG00000027073	1.41706	2.26548	1.95372	1.15958	0.246221	0.507597	Prg2	1	0	1	1	1	0	8	0	0
1337	ENSMUSG00000027071	42.539	-1.40254	0.35989	-3.89713	9.73409e-05	0.00192836	P2rx3	47	40	68	89	57	40	15	16	27
1338	ENSMUSG00000027067	2466.36	0.332022	0.18297	1.81463	0.0695813	0.245606	Ssrp1	2190	2384	2485	2766	2465	1949	2085	3538	2421
1339	ENSMUSG00000033955	2317.32	-0.455124	0.226433	-2.00997	0.0444341	0.184139	Tnks1bp1	2619	2831	2562	2053	3649	2184	1220	2002	2062
1340	ENSMUSG00000044338	3.58165	1.23754	1.22684	1.00872	0.313107	0.581908	Aplnr	0	5	0	3	2	5	1	5	11
1341	ENSMUSG00000045392	74.6895	0.511497	0.241675	2.11647	0.0343048	0.155596	Or5m3b	60	87	57	66	73	64	88	90	84
1342	ENSMUSG00000102091	35.022	0.0257228	0.36889	0.0697302	0.944408	0.978181	Or5m9	46	27	27	36	31	46	29	33	38
1343	ENSMUSG00000025314	2044.99	-0.170136	0.267507	-0.636008	0.524771	0.758731	Ptprj	1683	2486	2733	2649	3039	995	1928	1509	1882
1344	ENSMUSG00000051329	386.783	0.288891	0.268487	1.076	0.281928	0.547121	Nup160	317	422	402	437	451	248	254	610	378
1345	ENSMUSG00000008200	850.091	-0.289299	0.346789	-0.83422	0.404157	0.665609	Fnbp4	1509	632	781	609	996	998	646	508	959
1346	ENSMUSG00000040812	2.53209	-0.386205	1.39794	-0.276267	0.782343	0.90881	Agbl2	7	6	1	0	3	0	2	1	3
1347	ENSMUSG00000027282	5785.41	-0.0311612	0.160294	-0.194401	0.845862	0.94019	Mtch2	6120	5859	5669	6890	5300	6288	5245	5043	5816
1348	ENSMUSG00000040794	9.74617	0.319418	0.603062	0.52966	0.596348	0.804321	C1qtnf4	5	10	14	11	15	3	12	7	13
1349	ENSMUSG00000005510	3251.86	-0.139425	0.168311	-0.828373	0.407459	0.66818	Ndufs3	3682	3298	3593	3401	3092	3673	2685	2708	3225
1350	ENSMUSG00000005505	561.41	-0.19706	0.14728	-1.338	0.180897	0.427189	Kbtbd4	649	575	623	675	691	464	512	468	457
1351	ENSMUSG00000005506	4520.07	-0.021503	0.149478	-0.143855	0.885615	0.955432	Celf1	4884	5000	4656	4533	5622	3719	3448	4693	4521
1352	ENSMUSG00000002104	1.74347	-2.6795	1.93732	-1.3831	0.166636	0.408628	Rapsn	0	0	3	2	5	5	0	0	1
1353	ENSMUSG00000002102	4264.34	0.091403	0.200452	0.455985	0.648401	0.835843	Psmc3	4128	4024	4158	4751	3775	4949	3454	4918	4174
1354	ENSMUSG00000002105	384.413	0.290163	0.245498	1.18194	0.23723	0.49747	Slc39a13	331	348	343	400	321	461	330	516	386
1355	ENSMUSG00000002111	193.504	-0.0883086	0.513975	-0.171815	0.863583	0.948021	Spi1	210	246	280	228	260	43	298	63	155
1356	ENSMUSG00000002100	1.51238	-0.079518	1.56857	-0.0506947	0.959569	0.983622	Mybpc3	5	1	0	0	1	2	2	1	1
1357	ENSMUSG00000040687	915.152	-0.933728	0.19816	-4.71199	2.45311e-06	8.79615e-05	Madd	1208	1226	1100	1007	1260	971	641	407	553
1358	ENSMUSG00000002108	3793.81	0.141384	0.169425	0.834491	0.404004	0.665432	Nr1h3	3927	3414	3768	4644	3838	3341	4411	3587	3317
1359	ENSMUSG00000002103	2548.06	-0.0169432	0.161407	-0.104972	0.916398	0.968821	Acp2	2357	2744	3050	2644	3134	2121	2597	2435	2043
1360	ENSMUSG00000002109	220.638	-0.184023	0.244533	-0.752547	0.451722	0.703575	Ddb2	245	203	286	199	271	225	125	237	212
1361	ENSMUSG00000027257	1746.77	-0.0696229	0.170464	-0.408433	0.682956	0.856384	Pacsin3	1909	1684	1644	2187	1727	1870	1301	1649	1848
1362	ENSMUSG00000027255	4529.42	0.021195	0.147556	0.14364	0.885785	0.955461	Arfgap2	5102	4186	4307	5922	4548	4094	4264	4093	4546
1363	ENSMUSG00000040591	81.0447	0.0101064	0.259499	0.0389458	0.968934	0.987484	Cstpp1	55	99	110	86	101	60	74	66	91
1364	ENSMUSG00000027253	1390.46	-0.942742	0.255228	-3.69372	0.000220998	0.00378275	Lrp4	2234	1691	1557	1368	2352	1145	595	894	959
1365	ENSMUSG00000040549	722.762	0.398692	0.314971	1.26581	0.205582	0.459473	Ckap5	448	734	868	1041	751	347	681	1135	593
1366	ENSMUSG00000027249	73565.5	0.200651	0.140036	1.43285	0.151902	0.387981	F2	72780	75074	85328	68484	75600	60476	68032	66889	93991
1367	ENSMUSG00000075040	224.884	0.192542	0.250785	0.767756	0.442632	0.697334	Zfp408	259	189	211	195	309	178	184	190	328
1368	ENSMUSG00000027247	569.891	-0.0109195	0.143308	-0.0761961	0.939263	0.976634	Arhgap1	593	579	644	701	690	397	500	534	568
1369	ENSMUSG00000027244	1889.97	0.00289309	0.175065	0.0165258	0.986815	0.994058	Atg13	2266	2046	1784	2420	1765	1532	1836	1823	1654
1370	ENSMUSG00000027243	512.678	-0.351946	0.186099	-1.89118	0.0586004	0.220172	Harbi1	451	633	552	754	535	535	454	367	395
1371	ENSMUSG00000040506	1154.37	-0.377843	0.166604	-2.26792	0.0233342	0.121378	Ambra1	1099	1286	1536	1422	1655	902	730	954	1047
1372	ENSMUSG00000027239	18.9179	0.601132	0.598605	1.00422	0.315271	0.583593	Mdk	12	16	22	29	8	15	11	11	50
1373	ENSMUSG00000040479	1539.17	0.0836452	0.188988	0.442594	0.658059	0.841845	Dgkz	1572	1471	1771	1982	1806	954	1665	1225	1618
1374	ENSMUSG00000027230	54.6275	0.855368	0.463704	1.84464	0.0650896	0.234643	Creb3l1	25	64	64	59	45	19	35	58	134
1375	ENSMUSG00000058318	565.992	-0.236083	0.184558	-1.27918	0.200834	0.453584	Phf21a	747	645	547	610	583	563	445	426	563
1376	ENSMUSG00000040434	27.8145	0.0685675	0.488031	0.140498	0.888266	0.956024	Large2	12	24	33	57	27	22	27	37	16
1377	ENSMUSG00000027222	2332.44	-0.201636	0.246975	-0.81642	0.41426	0.67467	Pex16	2502	2241	2604	2386	2052	3176	1423	2136	2483
1378	ENSMUSG00000044916	41.3379	0.11657	0.483607	0.241044	0.809521	0.921779	Frey1	45	23	27	49	28	71	28	34	63
1379	ENSMUSG00000027223	68.3773	0.280545	0.314555	0.891877	0.372459	0.636173	Mapk8ip1	67	68	88	64	82	35	75	46	100
1380	ENSMUSG00000068742	1769.7	-0.427046	0.274882	-1.55356	0.12029	0.341295	Cry2	2543	2006	2303	1289	2135	1705	1213	962	1942
1381	ENSMUSG00000049922	628.198	0.256101	0.14043	1.8237	0.068198	0.242309	Slc35c1	604	580	695	781	627	433	605	645	745
1382	ENSMUSG00000027221	5.64799	0.633684	0.869197	0.729045	0.465974	0.715277	Chst1	0	6	7	8	8	2	4	11	6
1383	ENSMUSG00000075028	60.0519	-0.12991	0.338953	-0.383269	0.70152	0.867542	Prdm11	60	56	77	74	85	40	42	32	89
1384	ENSMUSG00000068735	266.249	-0.565555	0.440484	-1.28394	0.199164	0.451545	Trp53i11	266	325	519	311	388	104	166	79	339
1385	ENSMUSG00000027217	91.0123	-0.928253	0.480866	-1.93038	0.0535601	0.207257	Tspan18	102	124	154	134	156	26	76	23	61
1386	ENSMUSG00000027215	3283.17	-0.388506	0.154987	-2.5067	0.0121865	0.0800312	Cd82	3502	3977	4231	3261	3868	3352	2423	2192	3110
1387	ENSMUSG00000027198	1167.48	0.17933	0.168429	1.06472	0.287004	0.552875	Ext2	1056	1366	1448	1073	1109	941	1190	1226	1144
1388	ENSMUSG00000040272	162.587	-0.607488	0.307829	-1.97346	0.0484434	0.194522	Accs	115	222	298	188	203	136	78	101	167
1389	ENSMUSG00000087006	46.9733	1.10332	0.348334	3.16742	0.00153796	0.017466	Gm13889	38	45	36	43	41	13	48	78	82
1390	ENSMUSG00000040174	621.334	-0.220776	0.175869	-1.25534	0.209354	0.463773	Alkbh3	530	630	805	769	623	707	471	512	602
1391	ENSMUSG00000027195	6143.75	0.310761	0.231607	1.34176	0.179674	0.425454	Hsd17b12	6191	5932	5229	6670	5443	5841	6103	8790	4804
1392	ENSMUSG00000027194	1339.27	0.177549	0.158544	1.11987	0.262767	0.526215	Ttc17	1325	1332	1522	1572	1495	858	1114	1465	1535
1393	ENSMUSG00000027193	2454.71	-0.000104606	0.113582	-0.000920973	0.999265	0.999468	Api5	2218	2533	2468	2930	2921	2295	2157	2386	2381
1394	ENSMUSG00000050587	52.247	-0.853774	0.427245	-1.99832	0.0456817	0.187293	Lrrc4c	43	77	92	89	76	19	37	24	35
1395	ENSMUSG00000027165	573.91	-0.136899	0.16896	-0.810247	0.417798	0.677983	Iftap	460	612	687	635	675	622	437	545	539
1396	ENSMUSG00000027164	954.134	-0.194516	0.128972	-1.50821	0.131502	0.359202	Traf6	934	1187	1091	1087	1127	820	760	728	981
1397	ENSMUSG00000032841	54.2767	-0.702433	0.491842	-1.42817	0.153244	0.389776	Prr5l	41	99	91	65	90	15	45	23	40
1398	ENSMUSG00000027163	556.126	0.34073	0.179113	1.90232	0.0571288	0.216233	Commd9	593	485	539	593	443	517	540	659	626
1399	ENSMUSG00000048058	468.873	0.39833	0.182732	2.17986	0.0292681	0.139706	Ldlrad3	366	470	413	481	575	358	601	475	491
1400	ENSMUSG00000027189	2421.03	-0.0814011	0.174356	-0.466866	0.640595	0.830297	Trim44	2192	2742	3077	2572	3257	1728	2290	1860	2433
1401	ENSMUSG00000075012	1.95882	1.4846	1.71878	0.863756	0.387722	0.650994	Fjx1	0	4	1	3	0	0	0	5	5
1402	ENSMUSG00000027188	146.551	-0.163822	0.429352	-0.381556	0.702791	0.868278	Pamr1	123	192	185	223	179	71	69	66	263
1403	ENSMUSG00000005089	7791.57	-0.0414242	0.239792	-0.172751	0.862847	0.947494	Slc1a2	6552	8821	8099	9807	10742	5724	4204	8977	8604
1404	ENSMUSG00000005087	451.413	0.415587	0.485183	0.856557	0.39169	0.654687	Cd44	314	541	589	494	607	80	723	231	569
1405	ENSMUSG00000010914	1214.56	-0.0856888	0.253221	-0.338395	0.735065	0.884719	Pdhx	1491	1265	923	1401	1204	1360	913	1437	925
1406	ENSMUSG00000010911	590.037	-0.140862	0.282775	-0.498141	0.618385	0.81756	Apip	668	592	573	480	586	818	411	670	473
1407	ENSMUSG00000012350	42.3084	-0.806553	0.416802	-1.9351	0.0529783	0.205758	Ehf	43	64	37	72	54	41	13	19	50
1408	ENSMUSG00000027187	123794	-0.700027	0.16144	-4.33614	1.45008e-05	0.000399894	Cat	139303	158033	147297	136929	148341	150174	75906	70831	101560
1409	ENSMUSG00000032724	351.533	0.218259	0.418509	0.521515	0.602008	0.808556	Abtb2	173	337	374	671	276	291	603	242	223
1410	ENSMUSG00000027185	681.382	-0.106483	0.16699	-0.63766	0.523695	0.757955	Nat10	777	616	673	811	750	711	641	541	645
1411	ENSMUSG00000027184	6864.79	0.268681	0.229603	1.1702	0.241922	0.502471	Caprin1	4589	6028	7811	10568	7182	4727	8042	7132	6512
1412	ENSMUSG00000032698	135.484	-0.584866	0.32565	-1.796	0.0724949	0.251718	Lmo2	152	193	178	187	186	73	127	55	104
1413	ENSMUSG00000046085	2.39243	-0.564496	1.34756	-0.418901	0.675289	0.851166	4931422A03Rik	5	4	1	3	4	0	4	0	1
1414	ENSMUSG00000027180	4955.36	-0.209708	0.174858	-1.19931	0.230409	0.489263	Fbxo3	4151	5433	6723	5126	6939	4276	4416	3913	4305
1415	ENSMUSG00000068686	134.322	-0.771326	0.356804	-2.16176	0.0306365	0.143893	Cd59b	166	158	156	106	141	221	49	87	126
1416	ENSMUSG00000032679	2330.09	-0.414244	0.232169	-1.78423	0.0743858	0.255172	Cd59a	2192	2756	3389	2237	2999	2314	1742	1184	2519
1417	ENSMUSG00000032671	4.03321	-0.944331	1.0435	-0.904964	0.365485	0.629643	A930018P22Rik	3	9	4	3	7	4	0	6	1
1418	ENSMUSG00000027177	4306.55	0.0365933	0.191632	0.190956	0.84856	0.94116	Hipk3	3382	4720	5716	4235	5730	3168	3368	4250	4814
1419	ENSMUSG00000027176	472.199	0.346649	0.22747	1.52393	0.127525	0.352874	Cstf3	396	329	443	716	477	373	561	513	470
1420	ENSMUSG00000027175	155.051	-0.313493	0.267311	-1.17277	0.240889	0.501099	Tcp11l1	107	173	212	171	257	129	120	143	112
1421	ENSMUSG00000027173	1323.1	-0.464429	0.291416	-1.5937	0.111003	0.324971	Depdc7	1158	1505	1692	2003	1453	1343	922	1454	555
1422	ENSMUSG00000074994	1109.13	-0.403134	0.191967	-2.10001	0.0357279	0.159707	Qser1	1137	1530	1488	1260	1463	750	761	799	1032
1423	ENSMUSG00000027171	36.2505	0.929966	0.578109	1.60864	0.107696	0.318627	Prrg4	37	26	14	65	19	16	41	85	21
1424	ENSMUSG00000045106	21.2859	-0.975017	0.468823	-2.07971	0.0375521	0.165336	Ccdc73	27	19	20	35	22	34	8	10	19
1425	ENSMUSG00000027170	1981.02	0.081464	0.134186	0.607097	0.543786	0.770705	Eif3m	1863	2019	2016	2055	2058	2058	1869	1835	2104
1426	ENSMUSG00000016458	33.1321	2.599	0.898642	2.89214	0.00382625	0.0349771	Wt1	7	34	8	12	16	2	17	8	201
1427	ENSMUSG00000055312	635.952	-0.313326	0.287392	-1.09024	0.275608	0.540306	Them7	808	780	590	510	590	870	428	630	483
1428	ENSMUSG00000005973	376.163	0.287616	0.324216	0.88711	0.37502	0.638866	Rcn1	316	475	483	371	463	130	430	304	477
1429	ENSMUSG00000027167	404.659	-0.538127	0.192907	-2.78957	0.00527784	0.044158	Elp4	338	464	542	554	492	441	223	280	384
1430	ENSMUSG00000042670	397.738	-0.0264857	0.187366	-0.141358	0.887587	0.955975	Immp1l	387	369	391	455	409	467	318	351	446
1431	ENSMUSG00000027166	172.944	0.065765	0.243418	0.270173	0.787027	0.911194	Dnajc24	108	152	200	251	195	167	153	188	161
1432	ENSMUSG00000016386	13.3592	-0.350539	0.768457	-0.456159	0.648275	0.835754	Mpped2	2	11	31	9	23	15	4	8	21
1433	ENSMUSG00000027122	407.665	-0.32841	0.139486	-2.35443	0.0185513	0.104248	Arl14ep	363	465	456	539	530	393	298	329	358
1434	ENSMUSG00000057234	154.021	0.226114	0.303368	0.745346	0.456063	0.70708	Mettl15	79	207	164	223	151	103	165	176	137
1435	ENSMUSG00000027115	56.6048	2.04923	0.543449	3.77079	0.000162729	0.00294861	Kif18a	27	26	31	58	21	14	102	183	30
1436	ENSMUSG00000048482	69.7189	-0.541742	0.501811	-1.07957	0.280332	0.545422	Bdnf	107	88	25	147	56	64	71	45	32
1437	ENSMUSG00000027162	2253.33	0.0274164	0.172496	0.158939	0.873717	0.951597	Lin7c	2014	2318	2183	2462	3115	1954	1752	2531	2159
1438	ENSMUSG00000050199	2873.71	0.135272	0.129252	1.04658	0.295295	0.562013	Lgr4	2539	3157	3068	2851	2973	2744	2538	2990	3113
1439	ENSMUSG00000027160	132.557	2.11992	0.371001	5.71406	1.1031e-08	8.59781e-07	Ccdc34	54	69	59	99	67	48	170	438	152
1440	ENSMUSG00000041660	7149.52	-0.234426	0.149326	-1.5699	0.11644	0.334242	Bbox1	6830	7741	8454	7143	9153	7546	5503	5452	7195
1441	ENSMUSG00000074971	29.9713	-0.0790047	0.597127	-0.132308	0.894741	0.95884	Fibin	28	19	49	28	56	15	25	6	53
1442	ENSMUSG00000027134	28.6253	0.871897	0.34667	2.51507	0.011901	0.0786095	Lpcat4	20	31	25	18	32	15	36	39	41
1443	ENSMUSG00000027133	1405.43	0.164314	0.257757	0.637475	0.523815	0.757981	Nop10	1493	1239	1121	1465	1175	1785	1519	1510	1207
1444	ENSMUSG00000027130	396.62	-0.460769	0.145779	-3.16073	0.00157374	0.0177904	Slc12a6	464	521	480	461	446	357	286	273	338
1445	ENSMUSG00000027131	1190.72	0.252236	0.210643	1.19746	0.231128	0.489652	Emc4	1216	1049	1148	1044	1109	1327	1320	1302	1114
1446	ENSMUSG00000027132	218.201	0.254224	0.21953	1.15804	0.246849	0.508078	Katnbl1	176	203	199	202	258	234	180	271	240
1447	ENSMUSG00000055943	2819.17	0.189242	0.10885	1.73856	0.0821125	0.271248	Emc7	2640	2758	3038	2814	3007	2545	2854	2836	2964
1448	ENSMUSG00000003604	556.207	0.342314	0.239353	1.43017	0.15267	0.389191	Aven	599	501	519	516	380	620	567	652	604
1449	ENSMUSG00000044042	371.609	0.428678	0.46471	0.922463	0.356287	0.621342	Fmn1	235	498	264	136	634	308	631	360	245
1450	ENSMUSG00000041219	277.941	2.87	0.459541	6.24537	4.22786e-10	5.49214e-08	Arhgap11a	70	101	71	195	85	52	604	978	222
1451	ENSMUSG00000068614	2.00557	0.628956	1.61845	0.388616	0.69756	0.864377	Actc1	0	1	1	3	0	5	5	2	0
1452	ENSMUSG00000040383	939.645	-0.0982598	0.185934	-0.528466	0.597176	0.804547	Aqr	833	1060	1069	1328	1176	630	703	961	872
1453	ENSMUSG00000040321	336.108	-0.179	0.253909	-0.704978	0.480824	0.725621	Zfp770	251	360	369	568	452	231	233	354	285
1454	ENSMUSG00000057147	188.534	-0.265091	0.229083	-1.15718	0.247198	0.508156	Dph6	139	190	274	259	260	146	136	150	186
1455	ENSMUSG00000040282	225.498	0.628604	0.322592	1.94861	0.0513425	0.201786	Cdin1	94	188	288	290	188	163	232	364	232
1456	ENSMUSG00000027210	158.911	-0.721957	0.366412	-1.97034	0.0487993	0.195206	Meis2	152	221	260	201	275	64	124	72	117
1457	ENSMUSG00000027351	1087.49	0.150546	0.300615	0.500795	0.616516	0.816635	Spred1	767	1100	1562	1153	1669	472	942	1133	1223
1458	ENSMUSG00000027349	522.767	-0.0791946	0.275552	-0.287404	0.773803	0.90444	Fam98b	345	513	577	717	685	514	290	662	474
1459	ENSMUSG00000027347	79.8611	-0.611999	0.563773	-1.08554	0.277682	0.542792	Rasgrp1	71	81	136	113	160	23	88	14	64
1460	ENSMUSG00000040152	174.508	2.47259	0.599096	4.1272	3.67213e-05	0.000874285	Thbs1	28	162	73	60	99	22	91	368	667
1461	ENSMUSG00000027344	2.15978	0.00685344	1.25018	0.00548198	0.995626	0.99757	Fsip1	1	2	3	0	3	4	1	4	1
1462	ENSMUSG00000040133	2.90554	2.59664	1.17111	2.21724	0.0266065	0.131394	Gpr176	0	3	1	2	1	0	2	8	9
1463	ENSMUSG00000005102	408.847	-0.252198	0.16586	-1.52055	0.128372	0.35428	Eif2ak4	375	456	456	488	537	395	280	303	451
1464	ENSMUSG00000009549	1150.41	0.0828574	0.213878	0.387406	0.698456	0.864942	Srp14	1114	960	1065	1255	1108	1446	1100	1133	1132
1465	ENSMUSG00000040093	620.728	-1.81557	0.352742	-5.147	2.64681e-07	1.2979e-05	Bmf	896	707	1198	360	833	997	216	228	207
1466	ENSMUSG00000040084	155.508	3.00146	0.641028	4.68226	2.83727e-06	9.95667e-05	Bub1b	31	67	46	126	28	7	304	604	122
1467	ENSMUSG00000074923	14.9765	-0.574795	0.494023	-1.1635	0.244628	0.506033	Pak6	20	18	17	29	15	8	12	8	12
1468	ENSMUSG00000040061	64.3862	-0.870262	0.457798	-1.90097	0.0573054	0.216478	Plcb2	83	70	107	105	104	19	45	21	52
1469	ENSMUSG00000045838	112.464	-0.16368	0.350294	-0.467263	0.640311	0.830185	Ccdc9b	156	148	106	104	156	63	104	54	139
1470	ENSMUSG00000040035	170.109	-0.535302	0.468483	-1.14263	0.253193	0.514862	Disp2	134	184	238	332	307	41	93	91	193
1471	ENSMUSG00000027331	345.7	4.17987	0.929857	4.49518	6.95125e-06	0.000213006	Knstrn	27	50	27	215	14	10	880	1283	420
1472	ENSMUSG00000027332	10516.9	-0.426696	0.101083	-4.22124	2.42966e-05	0.000619253	Ivd	10297	12435	13232	13187	12408	10435	7063	7968	9210
1473	ENSMUSG00000040007	561.436	-0.12528	0.192032	-0.652391	0.514149	0.752067	Bahd1	597	693	714	599	600	423	395	436	682
1474	ENSMUSG00000074916	78.137	-0.115174	0.266435	-0.43228	0.665538	0.84644	Chst14	75	83	92	104	111	45	63	58	90
1475	ENSMUSG00000039983	266.266	-0.10122	0.210323	-0.481259	0.630332	0.825145	Ccdc32	246	267	288	334	294	272	303	185	223
1476	ENSMUSG00000027324	99.4481	-0.227453	0.25633	-0.887344	0.374894	0.638801	Rpusd2	81	132	120	126	128	74	59	106	88
1477	ENSMUSG00000027326	90.1988	3.89047	1.06006	3.67005	0.000242501	0.00408555	Knl1	4	23	4	66	7	3	197	398	61
1478	ENSMUSG00000027323	174.561	3.82141	0.642083	5.95159	2.65553e-09	2.47332e-07	Rad51	30	43	23	84	11	17	227	917	125
1479	ENSMUSG00000070730	2515.82	-0.051703	0.167323	-0.309	0.757321	0.896892	Rmdn3	2287	2580	2439	3307	2576	2679	2087	2619	2207
1480	ENSMUSG00000046814	3407.12	0.142136	0.177895	0.798984	0.4243	0.683432	Gchfr	3272	2928	3983	3427	3619	3285	4002	2821	3381
1481	ENSMUSG00000034278	94.6355	-0.181769	0.310436	-0.585527	0.558194	0.780649	Dnajc17	68	82	113	141	80	128	63	82	102
1482	ENSMUSG00000055926	2.40886	0.361195	1.07704	0.335359	0.737354	0.886247	Gm14137	1	4	4	2	2	1	1	5	2
1483	ENSMUSG00000068580	616.358	-0.198767	0.149503	-1.32952	0.183677	0.431347	Zfyve19	649	632	683	729	649	663	536	450	600
1484	ENSMUSG00000027315	29.3984	-0.155876	0.433961	-0.359194	0.71945	0.876683	Spint1	20	26	19	51	40	35	24	17	37
1485	ENSMUSG00000034216	551.738	0.0999627	0.126451	0.790528	0.429219	0.687556	Vps18	543	604	593	660	530	448	481	564	588
1486	ENSMUSG00000027314	111.538	-1.18746	0.545956	-2.175	0.0296298	0.140751	Dll4	139	174	233	111	193	29	88	19	62
1487	ENSMUSG00000027313	261.04	2.84418	0.494161	5.75558	8.63458e-09	6.8747e-07	Chac1	86	207	68	75	29	64	311	700	741
1488	ENSMUSG00000034154	799.464	-0.346886	0.166451	-2.08401	0.0371593	0.164119	Ino80	972	940	989	882	983	633	551	558	818
1489	ENSMUSG00000048647	85.7893	-0.169643	0.329774	-0.51442	0.606958	0.811424	Exd1	61	67	91	142	142	65	74	88	60
1490	ENSMUSG00000014077	12380.3	0.130971	0.102751	1.27465	0.202433	0.456143	Chp1	10961	13143	13336	14641	14108	9379	11471	12010	13686
1491	ENSMUSG00000072980	75.1617	3.09839	0.711854	4.35256	1.34557e-05	0.000376684	Oip5	9	16	20	77	8	10	112	335	59
1492	ENSMUSG00000027306	249.797	3.83358	0.840334	4.56198	5.06746e-06	0.00016421	Nusap1	14	58	35	159	23	15	590	1019	200
1493	ENSMUSG00000027305	1187.17	-0.328758	0.175187	-1.87661	0.0605711	0.22453	Ndufaf1	1051	1268	1379	1516	1250	1451	809	968	1098
1494	ENSMUSG00000027304	1065.13	-0.0512928	0.133757	-0.383478	0.701365	0.867518	Rtf1	976	1093	1278	1086	1320	988	858	1014	1070
1495	ENSMUSG00000027296	47.5656	0.315184	0.292892	1.07611	0.281879	0.547096	Itpka	57	39	52	43	40	42	51	40	64
1496	ENSMUSG00000027297	4.19266	0.00920675	0.999549	0.0092109	0.992651	0.996212	Ltk	3	10	6	6	2	0	2	6	4
1497	ENSMUSG00000034032	380.715	-0.100228	0.205323	-0.488145	0.625447	0.821967	Rpap1	354	433	451	463	437	311	272	457	292
1498	ENSMUSG00000027298	16.5076	0.907522	0.461882	1.96484	0.0494331	0.196842	Tyro3	8	10	11	26	14	12	19	24	25
1499	ENSMUSG00000033943	1282.2	-0.264748	0.218376	-1.21235	0.225378	0.483502	Mga	1400	1472	1553	1581	1858	751	835	1038	1348
1500	ENSMUSG00000033902	226.52	-0.317414	0.210978	-1.50449	0.132456	0.36051	Mapkbp1	306	192	258	261	290	207	146	184	223
1501	ENSMUSG00000098789	12.0622	0.138161	0.559645	0.246873	0.805006	0.919289	Jmjd7	8	15	6	9	19	15	14	10	12
1502	ENSMUSG00000098488	4.2109	-0.247035	0.959585	-0.257439	0.79684	0.915043	Pla2g4b	3	10	2	3	7	3	1	2	8
1503	ENSMUSG00000074899	2.04275	0.833228	1.47885	0.563431	0.573142	0.789287	Sptbn5	0	4	0	0	4	2	4	2	2
1504	ENSMUSG00000027293	309.613	0.116977	0.333464	0.350794	0.725743	0.880079	Ehd4	174	378	381	520	334	150	290	374	251
1505	ENSMUSG00000027291	876.593	-0.245101	0.141067	-1.73748	0.0823017	0.271691	Vps39	909	1147	965	1102	986	702	749	684	767
1506	ENSMUSG00000033808	444.443	-0.149788	0.190374	-0.78681	0.431393	0.689386	Tmem87a	487	430	500	462	516	462	279	393	510
1507	ENSMUSG00000062646	757.691	-0.397739	0.14856	-2.6773	0.00742178	0.0562483	Ganc	706	747	896	989	1088	748	571	553	643
1508	ENSMUSG00000079110	134.541	0.345455	0.317054	1.08958	0.2759	0.540578	Capn3	139	132	100	138	103	148	103	108	241
1509	ENSMUSG00000027288	3749.2	-0.275709	0.161544	-1.70672	0.0878748	0.281309	Zfp106	4230	4027	4196	5452	4582	2668	3204	2839	3222
1510	ENSMUSG00000027287	1376.69	0.066601	0.21824	0.305174	0.760234	0.8981	Snap23	1250	1433	1417	1824	1787	883	1661	1061	1253
1511	ENSMUSG00000027286	420.28	-0.178856	0.195846	-0.913248	0.361112	0.625903	Lrrc57	345	484	469	468	498	461	268	424	403
1512	ENSMUSG00000027285	494.484	-0.239018	0.198879	-1.20183	0.229429	0.488445	Haus2	409	536	634	719	640	368	320	469	463
1513	ENSMUSG00000033705	175.823	-1.25653	0.429284	-2.92703	0.00342213	0.0322997	Stard9	259	246	228	218	369	71	78	42	143
1514	ENSMUSG00000027284	269.865	-0.138177	0.237444	-0.581935	0.56061	0.782477	Cdan1	387	250	265	238	293	283	216	226	274
1515	ENSMUSG00000090100	197.142	0.149131	0.158125	0.943123	0.345618	0.612232	Ttbk2	184	206	218	227	219	143	205	195	194
1516	ENSMUSG00000027272	936.042	-0.306699	0.144845	-2.11743	0.0342231	0.155511	Ubr1	845	1117	1200	1118	1229	788	637	787	868
1517	ENSMUSG00000054484	672.109	0.486318	0.182517	2.66451	0.00771014	0.0576373	Tmem62	505	617	586	831	589	584	719	902	713
1518	ENSMUSG00000023572	744.845	0.0198544	0.171672	0.115653	0.907927	0.964883	Ccndbp1	630	697	857	902	727	806	623	647	865
1519	ENSMUSG00000023216	1.63645	0.50016	2.13607	0.234149	0.814869	0.924492	Epb42	4	0	5	0	0	0	0	2	4
1520	ENSMUSG00000079103	1.90052	1.1138	1.5941	0.698701	0.484739	0.728767	Tgm7	2	0	2	4	1	0	0	1	8
1521	ENSMUSG00000074890	262.95	0.199452	0.225536	0.884343	0.376511	0.640376	Lcmt2	255	262	229	393	196	234	235	264	317
1522	ENSMUSG00000027259	564.965	-0.0391995	0.216386	-0.181155	0.856246	0.944934	Adal	669	566	568	800	579	407	589	372	607
1523	ENSMUSG00000050619	562.575	-0.336614	0.169867	-1.98163	0.0475208	0.192068	Zscan29	610	554	587	686	820	531	427	377	555
1524	ENSMUSG00000027263	1008.97	-0.0208726	0.166947	-0.125025	0.900504	0.96126	Tubgcp4	963	1070	878	1419	1017	990	893	956	969
1525	ENSMUSG00000043909	336.569	-0.44519	0.190028	-2.34276	0.0191414	0.106686	Trp53bp1	295	414	435	490	399	297	214	216	344
1526	ENSMUSG00000027254	20.7639	0.580277	0.471047	1.23189	0.217991	0.47439	Map1a	18	27	20	16	24	8	13	24	40
1527	ENSMUSG00000033526	186.782	-0.53065	0.240374	-2.20761	0.0272717	0.133687	Ppip5k1	174	199	257	338	170	176	128	145	133
1528	ENSMUSG00000000308	8.66406	2.23922	0.893521	2.50607	0.0122082	0.0800823	Ckmt1	7	1	4	10	3	0	16	6	31
1529	ENSMUSG00000033486	90.2251	-0.770007	0.245142	-3.14106	0.00168336	0.0188426	Catsper2	89	114	85	130	122	112	61	50	62
1530	ENSMUSG00000027248	21386.8	0.491962	0.27058	1.81818	0.0690374	0.244263	Pdia3	19085	18198	15261	27034	15709	21537	27359	29015	17324
1531	ENSMUSG00000027246	9.52576	-1.00973	0.741991	-1.36084	0.173565	0.418483	Ell3	6	21	14	15	16	2	8	3	5
1532	ENSMUSG00000046110	8.67524	-1.36821	0.774474	-1.76663	0.0772903	0.261144	Serinc4	19	12	19	10	7	2	4	3	5
1533	ENSMUSG00000074884	2785.68	0.202969	0.160683	1.26316	0.20653	0.46047	Serf2	2665	2529	2756	3399	2629	2579	3086	2943	2521
1534	ENSMUSG00000027245	87.771	-0.0628171	0.37484	-0.167584	0.866911	0.949212	Hypk	114	64	68	90	96	114	44	71	131
1535	ENSMUSG00000048222	230.775	-0.182785	0.240047	-0.761456	0.446385	0.699543	Mfap1b	245	179	241	245	280	294	164	187	251
1536	ENSMUSG00000068479	298.228	-0.0749889	0.166723	-0.449781	0.652869	0.838537	Mfap1a	283	280	376	321	399	248	240	257	320
1537	ENSMUSG00000027242	116.481	0.72019	0.448916	1.60429	0.108651	0.320519	Wdr76	84	115	116	120	107	64	70	298	72
1538	ENSMUSG00000060227	333.021	0.476047	0.371394	1.28178	0.199919	0.452483	Golm2	136	231	364	515	360	269	194	456	526
1539	ENSMUSG00000033411	360.027	-0.116764	0.250434	-0.466249	0.641037	0.830743	Ctdspl2	322	387	481	442	526	197	245	373	348
1540	ENSMUSG00000027236	844.424	-0.0930264	0.130366	-0.713581	0.475486	0.722128	Eif3j1	845	927	837	1133	926	742	696	695	902
1541	ENSMUSG00000033396	739.206	-0.506784	0.202216	-2.50615	0.0122053	0.0800823	Spg11	936	895	891	1096	906	468	541	549	535
1542	ENSMUSG00000027233	1.40942	1.16807	2.21016	0.528498	0.597153	0.804547	Patl2	5	0	0	1	0	0	4	2	0
1543	ENSMUSG00000060802	69531.8	-0.095029	0.164412	-0.577993	0.563269	0.783382	B2m	64592	74347	80620	69674	81741	71384	52081	54683	83005
1544	ENSMUSG00000027227	52337.5	-0.451116	0.128348	-3.51479	0.000440104	0.00655026	Sord	60040	59575	56408	61759	63078	56681	36096	42389	40085
1545	ENSMUSG00000033256	392.862	-0.296119	0.23713	-1.24876	0.211752	0.466434	Shf	504	382	450	420	322	496	321	306	334
1546	ENSMUSG00000027219	24.7218	-0.827087	0.518248	-1.59593	0.110505	0.324078	Slc28a2	25	32	46	25	42	14	23	5	18
1547	ENSMUSG00000027199	466.176	-0.467821	0.415011	-1.12725	0.259637	0.522342	Gatm	470	528	714	566	804	205	524	135	383
1548	ENSMUSG00000033213	2.7317	3.09987	1.62984	1.90194	0.0571789	0.216233	AA467197	0	1	3	0	1	0	0	13	6
1549	ENSMUSG00000005802	733.744	0.325792	0.159988	2.03635	0.041715	0.176907	Slc30a4	672	692	708	837	758	576	898	795	679
1550	ENSMUSG00000005804	566.76	-0.326083	0.124088	-2.62783	0.00859322	0.0624115	Bloc1s6	560	635	714	769	652	493	444	459	464
1551	ENSMUSG00000005803	8575.75	-0.141489	0.266009	-0.531897	0.594797	0.803342	Sqor	6553	9109	13345	8553	12466	6062	7697	5054	10094
1552	ENSMUSG00000027200	558.481	-0.0975591	0.362953	-0.268792	0.788089	0.912139	Sema6d	509	579	759	634	966	214	542	288	690
1553	ENSMUSG00000035183	24.5377	-0.602381	0.426353	-1.41287	0.157694	0.395851	Slc24a5	29	26	35	31	36	18	20	7	25
1554	ENSMUSG00000027201	404.385	0.964577	0.293207	3.28974	0.00100279	0.0126385	Myef2	313	308	247	366	319	348	465	834	372
1555	ENSMUSG00000027203	394.58	0.994698	0.345972	2.87508	0.0040392	0.0364069	Dut	285	315	310	356	279	301	393	958	292
1556	ENSMUSG00000027204	181.966	0.567927	0.45025	1.26136	0.207179	0.461093	Fbn1	126	208	210	250	171	46	93	203	380
1557	ENSMUSG00000068394	165.391	-0.0578816	0.308574	-0.187578	0.851208	0.943175	Cep152	170	112	247	183	247	104	115	198	141
1558	ENSMUSG00000035109	14.2533	0.196959	0.808667	0.243561	0.807571	0.920619	Shc4	8	17	7	47	10	1	17	12	15
1559	ENSMUSG00000091337	586.833	0.186244	0.359525	0.518029	0.604438	0.809784	Eid1	366	463	694	1236	624	255	581	516	713
1560	ENSMUSG00000035093	2797.51	-0.140213	0.196701	-0.712826	0.475954	0.722128	Secisbp2l	2014	3013	3034	4054	3951	2238	2152	2377	2903
1561	ENSMUSG00000027206	2978.89	-0.261965	0.173592	-1.50909	0.131276	0.358817	Cops2	2901	3569	3551	3235	3755	2734	2090	1981	3447
1562	ENSMUSG00000027207	729.06	0.282706	0.169837	1.66457	0.0959989	0.297038	Galk2	495	749	843	825	826	553	792	759	778
1563	ENSMUSG00000023330	203.11	-0.0236852	0.25807	-0.0917782	0.926874	0.972558	Dtwd1	161	246	185	247	183	243	203	208	150
1564	ENSMUSG00000060131	59.4956	0.943847	0.589996	1.59975	0.109654	0.322388	Atp8b4	50	46	43	49	19	69	118	104	16
1565	ENSMUSG00000027359	48085.5	0.0864992	0.233554	0.370361	0.711114	0.872728	Slc27a2	53277	53296	48031	41711	46169	48683	31863	42583	69287
1566	ENSMUSG00000027360	94.313	1.07842	0.358457	3.00851	0.00262529	0.0265854	Hdc	83	72	91	89	86	19	129	135	147
1567	ENSMUSG00000027361	417.013	0.107609	0.174005	0.618421	0.536298	0.766235	Gabpb1	386	412	473	427	415	416	380	480	370
1568	ENSMUSG00000027363	2276.99	-0.221775	0.114285	-1.94054	0.052314	0.204034	Usp8	2099	2463	2712	2873	2882	2005	1666	1922	2224
1569	ENSMUSG00000027364	9.2754	0.89411	0.604219	1.47978	0.138933	0.370046	Usp50	6	3	11	5	12	8	13	9	16
1570	ENSMUSG00000027365	2705.72	-0.464592	0.150003	-3.09721	0.00195349	0.0212092	Trpm7	2954	3494	3335	3262	3553	2149	2176	1738	2173
1571	ENSMUSG00000027366	7804	0.115839	0.166767	0.694616	0.487296	0.731142	Sppl2a	7422	10056	7062	8103	8490	6350	8333	7324	7451
1572	ENSMUSG00000001998	229.849	-0.0928374	0.199378	-0.465635	0.641477	0.831114	Ap4e1	224	266	241	267	323	161	164	201	262
1573	ENSMUSG00000001999	489.601	0.134525	0.171488	0.784458	0.432772	0.690318	Blvra	391	486	509	529	534	505	439	558	468
1574	ENSMUSG00000034906	164.775	3.33169	0.568938	5.85599	4.74185e-09	4.17795e-07	Ncaph	51	40	36	83	31	20	247	797	93
1575	ENSMUSG00000074825	298.285	0.101699	0.221445	0.459254	0.646052	0.834122	Itpripl1	230	323	401	333	373	187	303	311	263
1576	ENSMUSG00000044145	73.8021	-0.0412587	0.32427	-0.127236	0.898754	0.96126	1810024B03Rik	77	70	67	66	65	109	73	54	77
1577	ENSMUSG00000003660	3198.34	-0.400455	0.182706	-2.1918	0.0283938	0.136921	Snrnp200	2955	3450	4399	4436	4135	2620	1769	2679	3062
1578	ENSMUSG00000003662	1573.5	-0.095256	0.170707	-0.558009	0.576838	0.791696	Ciao1	1457	1633	1639	1879	1619	1763	1089	1494	1695
1579	ENSMUSG00000034850	2441.57	-0.242169	0.123056	-1.96796	0.0490728	0.195828	Tmem127	2570	2808	2980	2980	2678	2124	2156	1743	2244
1580	ENSMUSG00000027367	6022.16	-0.449532	0.13912	-3.23124	0.00123252	0.0147079	Stard7	6678	6821	7502	6920	6494	6681	4374	4813	4440
1581	ENSMUSG00000027368	6.37378	0.722479	0.716643	1.00814	0.313386	0.582167	Dusp2	5	9	9	4	3	3	5	6	14
1582	ENSMUSG00000058620	175.875	-1.52243	0.368425	-4.13227	3.59195e-05	0.000857956	Adra2b	167	280	268	360	268	100	95	38	88
1583	ENSMUSG00000046338	85.017	-0.373227	0.315575	-1.18269	0.236932	0.497015	Gpat2	110	123	66	100	87	85	70	41	91
1584	ENSMUSG00000027371	545.939	-0.453782	0.290803	-1.56045	0.118655	0.338853	Fahd2a	582	601	741	369	612	770	362	342	544
1585	ENSMUSG00000079056	15.3212	-0.0138567	0.586496	-0.0236262	0.981151	0.992341	Kcnip3	12	13	23	21	24	6	4	19	21
1586	ENSMUSG00000027376	2.90527	-0.466274	1.91534	-0.243442	0.807663	0.920619	Prom2	0	1	4	17	0	0	0	1	6
1587	ENSMUSG00000034800	139.324	-0.498629	0.201042	-2.48023	0.0131299	0.083847	Zfp661	157	162	144	204	140	155	95	97	117
1588	ENSMUSG00000027374	1410.09	-0.238619	0.149051	-1.60092	0.109394	0.322016	Mrps5	1371	1426	1673	1702	1532	1548	961	1277	1330
1589	ENSMUSG00000027375	28.7067	0.0685091	0.412011	0.16628	0.867937	0.949634	Mal	39	24	36	34	28	17	26	15	44
1590	ENSMUSG00000027378	201.717	-0.0582008	0.228548	-0.254655	0.79899	0.916309	Nphp1	153	224	239	315	174	183	153	200	203
1591	ENSMUSG00000051319	287.502	-0.180946	0.181113	-0.999082	0.317755	0.585278	Mtln	275	316	306	349	283	329	241	265	236
1592	ENSMUSG00000027379	86.5188	4.29738	1.24857	3.44185	0.000577749	0.00815623	Bub1	4	19	7	48	2	0	163	421	66
1593	ENSMUSG00000027381	329.849	-0.104078	0.309309	-0.336485	0.736505	0.886018	Bcl2l11	387	308	404	257	384	349	157	274	477
1594	ENSMUSG00000014355	1840.17	-0.10774	0.167687	-0.64251	0.520542	0.756666	Anapc1	1723	2113	2060	2559	2204	1277	1753	1600	1561
1595	ENSMUSG00000014361	1014.02	-0.388011	0.296493	-1.30867	0.190648	0.440178	Mertk	1014	1077	1520	1302	1596	519	811	510	1075
1596	ENSMUSG00000014353	1306.66	0.641965	0.265592	2.41711	0.0156444	0.094178	Tmem87b	1060	1181	1275	1076	1308	981	788	2048	2082
1597	ENSMUSG00000027386	20.694	0.136959	0.535215	0.255896	0.798031	0.915673	Fbln7	12	45	17	26	16	11	20	13	30
1598	ENSMUSG00000027387	149.636	-0.640954	0.395841	-1.61922	0.1054	0.3145	Zc3h8	232	161	122	101	237	189	71	69	175
1599	ENSMUSG00000074807	172.787	-0.417622	0.302578	-1.38021	0.167521	0.410121	Gm10762	166	199	201	163	144	277	133	113	153
1600	ENSMUSG00000042851	95.94	-1.3979	0.372458	-3.75317	0.000174615	0.00311927	Zc3h6	82	148	196	72	128	126	38	32	61
1601	ENSMUSG00000027394	227.654	-0.615078	0.259829	-2.36725	0.017921	0.102153	Ttl	224	267	352	253	340	188	163	98	218
1602	ENSMUSG00000027395	505.633	-0.163922	0.186509	-0.878898	0.379457	0.642955	Polr1b	590	536	440	612	646	454	336	453	543
1603	ENSMUSG00000037938	458.715	-0.0618306	0.251776	-0.245578	0.806009	0.919855	Chchd5	459	466	523	405	399	602	331	388	552
1604	ENSMUSG00000027397	1645.31	-0.0680791	0.316161	-0.215331	0.82951	0.932706	Slc20a1	2316	1642	1388	930	2435	1590	1141	1578	1815
1605	ENSMUSG00000048327	334.912	4.29354	1.10429	3.88807	0.000101045	0.00198721	Ckap2l	20	67	9	192	17	5	750	1531	226
1606	ENSMUSG00000027399	139.009	-0.515198	0.406999	-1.26585	0.205568	0.459473	Il1a	138	176	229	160	245	44	131	84	87
1607	ENSMUSG00000027398	55.4725	0.532941	0.52989	1.00576	0.314532	0.583046	Il1b	37	68	96	49	52	9	35	90	74
1608	ENSMUSG00000037902	792.827	-0.347132	0.387374	-0.896115	0.370191	0.63372	Sirpa	804	1079	1094	1098	1134	268	823	320	751
1609	ENSMUSG00000037885	832.204	0.447493	0.30078	1.48778	0.13681	0.367122	Stk35	1004	859	671	513	913	635	680	1347	820
1610	ENSMUSG00000027404	1668.07	0.437788	0.163772	2.67316	0.00751407	0.0567155	Snrpb	1692	1491	1558	1440	1540	1521	1797	2049	1840
1611	ENSMUSG00000027405	652.456	0.251287	0.262746	0.956387	0.338877	0.605067	Nop56	795	535	575	600	665	624	432	929	707
1612	ENSMUSG00000027406	6745.09	-0.511676	0.115556	-4.42795	9.51325e-06	0.000280083	Idh3b	7505	7151	8912	8524	8308	6522	4272	4655	5999
1613	ENSMUSG00000053552	5.67604	0.357776	0.833587	0.429201	0.667777	0.847905	Ebf4	14	6	3	4	3	2	4	6	9
1614	ENSMUSG00000027408	85.6677	0.69097	0.572756	1.2064	0.227665	0.486357	Cpxm1	46	99	80	121	87	26	27	64	250
1615	ENSMUSG00000037773	594.147	-0.0644672	0.151479	-0.425584	0.670411	0.848923	Pced1a	541	609	670	710	590	635	469	529	637
1616	ENSMUSG00000027411	942.504	-0.0150828	0.177559	-0.0849454	0.932305	0.975013	Vps16	1029	915	1032	1015	857	1011	715	866	1080
1617	ENSMUSG00000027303	1534.11	-0.183361	0.150986	-1.21442	0.224586	0.482224	Ptpra	1438	1760	1893	2074	1783	1147	1416	1204	1340
1618	ENSMUSG00000037740	606.947	-0.127934	0.203248	-0.629447	0.529056	0.761917	Mrps26	755	570	625	608	610	686	434	558	630
1619	ENSMUSG00000027300	227.341	-0.13496	0.220613	-0.61175	0.540703	0.768526	Ubox5	275	260	242	240	212	225	138	235	233
1620	ENSMUSG00000079043	247.353	-0.0949105	0.206229	-0.460218	0.64536	0.833665	Fastkd5	295	212	231	301	253	274	191	225	254
1621	ENSMUSG00000037703	1254.25	-0.498655	0.154885	-3.21951	0.00128408	0.0151885	Lzts3	1398	1504	1748	1374	1504	1166	1018	863	880
1622	ENSMUSG00000068290	4569	0.0234278	0.165762	0.141334	0.887606	0.955975	Ddrgk1	4564	4381	5157	4399	4652	4986	4003	3872	5231
1623	ENSMUSG00000074797	612.25	0.532589	0.25013	2.12924	0.033234	0.152467	Itpa	607	467	449	656	514	603	768	845	536
1624	ENSMUSG00000074796	4.18116	2.13324	1.33025	1.60363	0.108795	0.320816	Slc4a11	8	1	1	0	2	0	8	1	16
1625	ENSMUSG00000027309	1325.8	-0.254273	0.176248	-1.4427	0.149105	0.384686	Dnaaf9	1612	1568	1198	1800	1488	1113	1121	1154	1024
1626	ENSMUSG00000027312	3244.04	-0.517463	0.199412	-2.59494	0.00946066	0.066843	Atrn	3470	3786	3251	5560	3936	2768	1903	2869	2337
1627	ENSMUSG00000027316	1.6212	1.97355	1.72425	1.14458	0.252382	0.513962	Gfra4	4	0	0	1	0	0	4	2	3
1628	ENSMUSG00000027318	19.0788	0.314353	0.629631	0.499265	0.617593	0.817112	Adam33	31	16	10	10	18	22	13	8	43
1629	ENSMUSG00000027322	401.742	-0.905544	0.804588	-1.12548	0.260388	0.523169	Siglec1	476	460	881	560	665	40	392	57	262
1630	ENSMUSG00000074793	43.737	-0.196127	0.469419	-0.417808	0.676087	0.85181	Hspa12b	42	60	75	43	49	21	57	14	41
1631	ENSMUSG00000027327	152.342	0.0849126	0.218607	0.388426	0.697701	0.86441	1700037H04Rik	159	172	185	116	159	137	141	156	149
1632	ENSMUSG00000027329	51.5396	0.452414	0.370944	1.21963	0.222605	0.479779	Spef1	41	52	58	82	40	21	61	40	78
1633	ENSMUSG00000068267	3409.46	-0.127664	0.13249	-0.963574	0.335259	0.601728	Cenpb	3532	3761	3872	3910	3305	3456	3060	2949	3031
1634	ENSMUSG00000027330	71.6168	1.40285	0.347565	4.03624	5.43145e-05	0.00119872	Cdc25b	38	54	34	85	57	27	119	136	87
1635	ENSMUSG00000068264	523.69	0.059133	0.166318	0.355541	0.722185	0.878137	Ap5s1	498	529	628	533	480	540	501	514	499
1636	ENSMUSG00000037523	3180.29	-0.523631	0.160668	-3.25908	0.00111773	0.0136724	Mavs	3569	3545	4124	4231	4552	2352	2355	2025	2577
1637	ENSMUSG00000037514	1079.76	0.036125	0.111896	0.322846	0.746812	0.891467	Pank2	1054	1149	1125	1199	1208	960	900	1119	1082
1638	ENSMUSG00000048911	485.871	0.455749	0.183643	2.48171	0.0130752	0.0837143	Rnf24	465	432	561	449	488	321	417	567	706
1639	ENSMUSG00000027333	107.358	-0.0914627	0.30555	-0.299338	0.764682	0.899803	Smox	93	88	105	165	149	93	55	96	145
1640	ENSMUSG00000079037	1424.51	-0.278218	0.162486	-1.71226	0.0868486	0.279718	Prnp	1245	1877	1638	1503	1794	1400	980	1252	1301
1641	ENSMUSG00000027339	92.7906	0.694598	0.539806	1.28675	0.19818	0.450545	Rassf2	71	100	108	65	134	16	164	40	148
1642	ENSMUSG00000027340	1217.67	-0.439215	0.260129	-1.68845	0.0913245	0.288479	Slc23a2	1103	1323	2101	1332	1644	935	572	1007	1238
1643	ENSMUSG00000027341	441.337	-0.0572983	0.177734	-0.322382	0.747163	0.891613	Tmem230	363	457	521	472	485	485	327	431	460
1644	ENSMUSG00000027342	1027.08	1.34789	0.372516	3.61835	0.000296489	0.00481965	Pcna	605	655	774	785	812	618	797	3059	969
1645	ENSMUSG00000058793	4673.21	-0.465273	0.281663	-1.65188	0.0985591	0.302235	Cds2	4046	6044	8318	4668	7032	2649	3373	2992	4206
1646	ENSMUSG00000027346	8572	-0.595401	0.534968	-1.11297	0.265723	0.530121	Gpcpd1	8330	18718	10995	5077	10178	6967	1087	5689	12044
1647	ENSMUSG00000044991	173.644	-0.0966741	0.325115	-0.297353	0.766197	0.900452	Shld1	209	198	160	117	168	230	128	119	228
1648	ENSMUSG00000037376	492.802	-0.0393708	0.219453	-0.179405	0.85762	0.945116	Trmt6	424	501	522	721	535	429	340	610	413
1649	ENSMUSG00000027353	116.938	0.784101	0.436523	1.79624	0.0724564	0.251647	Mcm8	69	105	115	131	102	74	81	298	73
1650	ENSMUSG00000027357	1845.83	0.363836	0.246298	1.47722	0.139617	0.371268	Crls1	1165	1320	2473	2112	1923	1612	2441	1786	1840
1651	ENSMUSG00000043110	25.6355	4.48264	0.813072	5.51322	3.52335e-08	2.32934e-06	Lrrn4	3	9	0	7	0	1	61	37	105
1652	ENSMUSG00000027356	17.3904	-0.188939	0.514502	-0.367226	0.71345	0.873743	Fermt1	13	16	14	35	31	8	16	14	15
1653	ENSMUSG00000027358	609.305	-0.518499	0.409183	-1.26716	0.205099	0.458947	Bmp2	553	715	1053	805	1015	219	620	221	488
1654	ENSMUSG00000027261	10724.6	0.187622	0.370772	0.506032	0.612834	0.814893	Hao1	13698	10705	5748	12426	6659	13309	10840	14459	7183
1655	ENSMUSG00000034723	932.372	-0.181927	0.225305	-0.807473	0.419394	0.679222	Tmx4	1169	1136	920	839	1007	935	689	1013	701
1656	ENSMUSG00000051177	600.206	0.428257	0.259467	1.65052	0.0988362	0.30266	Plcb1	522	780	505	423	696	434	584	865	584
1657	ENSMUSG00000039943	101.103	-0.488228	0.370846	-1.31653	0.187997	0.437449	Plcb4	111	118	149	140	163	36	92	58	74
1658	ENSMUSG00000027274	1094.42	0.147099	0.184227	0.798467	0.424599	0.683587	Mkks	968	978	1044	1404	1070	1123	1241	1028	1010
1659	ENSMUSG00000027281	134.694	0.356869	0.39428	0.905114	0.365405	0.629585	Slx4ip	72	129	95	278	157	65	152	166	124
1660	ENSMUSG00000027276	203.072	0.742381	0.434275	1.70947	0.0873635	0.280704	Jag1	202	171	159	171	241	101	102	503	174
1661	ENSMUSG00000062098	243.645	-0.229268	0.206033	-1.11277	0.265806	0.530144	Btbd3	209	286	295	342	313	178	237	170	208
1662	ENSMUSG00000074766	3.51002	-1.7293	1.12237	-1.54075	0.123378	0.346567	Ism1	1	7	7	4	6	4	1	0	3
1663	ENSMUSG00000039033	312.721	-0.0760109	0.200058	-0.379944	0.703987	0.868779	Tasp1	256	326	294	374	418	321	293	305	248
1664	ENSMUSG00000045624	598.266	-0.0153725	0.20914	-0.0735034	0.941406	0.977132	Esf1	457	581	654	763	780	544	379	587	731
1665	ENSMUSG00000027384	215.89	0.449358	0.22648	1.9841	0.0472451	0.191423	Ndufaf5	207	159	206	200	203	216	273	258	203
1666	ENSMUSG00000068205	134.896	0.609542	0.25751	2.36706	0.0179299	0.102153	Macrod2	109	96	142	138	134	101	190	186	111
1667	ENSMUSG00000051379	11.3469	-0.744936	0.621711	-1.1982	0.230838	0.489652	Flrt3	14	8	13	18	21	9	12	2	8
1668	ENSMUSG00000038844	506.323	-0.343278	0.28831	-1.19066	0.233789	0.492977	Kif16b	477	630	762	617	752	241	472	328	407
1669	ENSMUSG00000008333	509.353	0.0574041	0.174066	0.329783	0.741564	0.888487	Snrpb2	430	539	532	538	525	557	398	526	558
1670	ENSMUSG00000027420	1.98105	-0.776383	1.46198	-0.531049	0.595385	0.803633	Bfsp1	5	1	1	3	1	3	0	0	4
1671	ENSMUSG00000015932	6320.63	0.256716	0.120517	2.13012	0.0331614	0.152417	Dstn	4923	6138	6398	7438	6728	5586	6575	6272	7172
1672	ENSMUSG00000027422	12917.5	0.533705	0.107082	4.98406	6.22648e-07	2.76901e-05	Rrbp1	11811	12264	12088	12928	11364	9801	13244	15928	16883
1673	ENSMUSG00000027423	2150.07	0.140051	0.106849	1.31074	0.189947	0.439465	Snx5	1921	2228	2375	2343	2451	1736	2043	1936	2513
1674	ENSMUSG00000027424	340.615	0.139968	0.190931	0.733085	0.463507	0.712928	Mgme1	298	346	373	416	392	252	303	426	290
1675	ENSMUSG00000037279	1.91636	1.16056	1.3422	0.864669	0.387221	0.650743	Ovol2	1	0	2	4	2	0	1	2	6
1676	ENSMUSG00000027425	731.352	-0.248716	0.144864	-1.7169	0.0859979	0.278237	Kat14	751	805	795	916	859	703	622	664	536
1677	ENSMUSG00000037259	16.9773	-1.54006	0.677779	-2.27221	0.0230738	0.120614	Dzank1	14	12	30	30	23	27	1	4	17
1678	ENSMUSG00000027427	509.002	-0.356445	0.218995	-1.62764	0.103601	0.311391	Polr3f	462	545	563	695	730	464	258	410	561
1679	ENSMUSG00000027428	808.754	-0.231163	0.145571	-1.58797	0.112293	0.327155	Rbbp9	671	947	947	977	936	841	601	694	756
1680	ENSMUSG00000027429	1340.73	0.0862434	0.276237	0.312208	0.754882	0.89504	Sec23b	1028	1223	894	2264	1614	1258	1040	1610	1285
1681	ENSMUSG00000074754	258.732	-0.17067	0.277008	-0.616118	0.537817	0.767444	Smim26	242	267	252	247	243	390	246	207	217
1682	ENSMUSG00000027430	359.544	-0.277687	0.1761	-1.57687	0.114825	0.331988	Dtd1	373	403	448	372	444	345	296	226	372
1683	ENSMUSG00000063873	20.9981	-0.0971154	0.590917	-0.164347	0.869458	0.950204	Slc24a3	18	30	28	21	36	5	18	7	33
1684	ENSMUSG00000001768	604.016	-0.436032	0.253237	-1.72184	0.085099	0.276852	Rin2	538	856	872	794	814	340	517	406	451
1685	ENSMUSG00000002728	362.13	0.204384	0.198541	1.02943	0.303276	0.571184	Naa20	289	264	436	395	401	367	328	369	428
1686	ENSMUSG00000001767	628.804	0.110469	0.193366	0.571295	0.567799	0.786269	Crnkl1	567	566	630	815	704	561	492	800	570
1687	ENSMUSG00000037110	1983.23	-0.130624	0.271611	-0.480924	0.63057	0.825172	Ralgapa2	2303	2520	2082	2072	2779	1139	1370	1291	2703
1688	ENSMUSG00000074749	697.903	-0.0404304	0.190744	-0.211961	0.832137	0.93433	Kiz	558	817	928	720	868	547	532	587	833
1689	ENSMUSG00000027433	2242.13	-0.244764	0.152846	-1.60137	0.109294	0.321905	Xrn2	2220	2658	2457	3059	2647	1850	1437	2136	2086
1690	ENSMUSG00000037025	746.556	-0.403877	0.197936	-2.04045	0.041306	0.175827	Foxa2	687	988	968	703	1075	674	462	614	667
1691	ENSMUSG00000074743	232.043	2.06845	0.379506	5.45037	5.02652e-08	3.1811e-06	Thbd	97	148	197	115	126	36	495	295	546
1692	ENSMUSG00000027435	278.5	0.10043	0.460922	0.217889	0.827516	0.931945	Cd93	194	410	406	326	356	62	339	139	348
1693	ENSMUSG00000036992	245.903	0.388892	0.2002	1.94252	0.0520744	0.20349	Nxt1	240	206	248	220	229	238	295	283	239
1694	ENSMUSG00000027439	2099.88	-0.164241	0.20271	-0.810226	0.41781	0.677983	Gzf1	1824	2039	2753	3097	2687	1447	1978	1479	2030
1695	ENSMUSG00000027438	78.4538	-0.623366	0.353223	-1.76479	0.0775984	0.261945	Napb	120	75	72	55	118	104	53	47	63
1696	ENSMUSG00000027447	4078.1	0.320196	0.123409	2.59459	0.00947048	0.0668628	Cst3	3746	4084	4322	4159	3768	3437	4707	3987	4544
1697	ENSMUSG00000068134	466.496	-0.580164	0.280407	-2.06901	0.0385451	0.168283	Zfp120	355	622	758	567	617	396	346	194	460
1698	ENSMUSG00000060336	26.033	-0.23788	0.420543	-0.56565	0.571632	0.788493	Zfp937	17	31	27	43	44	14	18	25	23
1699	ENSMUSG00000063364	10.7244	0.216671	0.599754	0.361267	0.7179	0.875842	3300002I08Rik	6	9	14	22	11	4	7	12	15
1700	ENSMUSG00000095315	8.85636	0.779015	0.632853	1.23096	0.218339	0.474701	Gm10130	3	8	11	15	5	4	8	14	13
1701	ENSMUSG00000068130	25.5396	-0.536985	0.667205	-0.804826	0.42092	0.680518	Zfp442	19	38	27	62	35	5	5	32	19
1702	ENSMUSG00000068129	3.81062	-0.418469	0.913553	-0.458068	0.646904	0.834858	Cst7	3	4	7	7	5	1	3	1	5
1703	ENSMUSG00000033096	1694.39	0.287991	0.190991	1.50788	0.131586	0.359202	Apmap	1454	1735	1827	1389	1661	1711	1434	2073	1946
1704	ENSMUSG00000027452	15.5327	-0.712307	0.599776	-1.18762	0.234983	0.494041	Acss1	10	13	20	35	26	11	14	3	14
1705	ENSMUSG00000033068	294.671	0.229057	0.204483	1.12017	0.26264	0.5261	Entpd6	235	264	323	371	306	252	316	357	240
1706	ENSMUSG00000033059	235.851	0.353852	0.367405	0.963111	0.335492	0.601853	Pygb	213	210	297	243	341	78	350	230	186
1707	ENSMUSG00000032046	1300.21	-0.0205269	0.143568	-0.142977	0.886308	0.955622	Abhd12	1303	1472	1417	1623	1197	1159	1258	1201	1160
1708	ENSMUSG00000027454	187.41	1.30864	0.417992	3.13078	0.0017434	0.0193604	Gins1	100	116	159	114	131	156	198	534	131
1709	ENSMUSG00000068115	34.5646	0.700587	0.357282	1.96088	0.0498931	0.197768	Ninl	31	22	26	26	43	30	33	36	64
1710	ENSMUSG00000053916	3.52771	0.26627	1.07245	0.248283	0.803915	0.918752	Nanp	3	5	0	1	6	5	3	6	2
1711	ENSMUSG00000027455	1681.71	-0.185757	0.169926	-1.09316	0.274322	0.538856	Nsfl1c	1611	1635	1882	2020	1730	1993	1205	1492	1672
1712	ENSMUSG00000032966	2162.39	0.511776	0.120484	4.24767	2.16002e-05	0.000558251	Fkbp1a	1793	1961	2020	2477	1988	1645	2335	2753	2520
1713	ENSMUSG00000027456	4.55658	0.544942	0.960348	0.567442	0.570414	0.787564	Sdcbp2	3	4	3	9	7	0	2	4	11
1714	ENSMUSG00000032869	1205.47	0.117993	0.197336	0.597932	0.549885	0.774936	Psmf1	1074	1210	1144	1398	1124	1322	918	1452	1225
1715	ENSMUSG00000027460	2.77596	-1.2264	1.54521	-0.793679	0.427382	0.686082	Angpt4	4	5	4	0	0	7	1	3	0
1716	ENSMUSG00000027459	75.2506	0.531046	0.317894	1.67052	0.0948173	0.295176	Fam110a	48	88	73	97	49	57	113	81	70
1717	ENSMUSG00000027463	17.8594	1.01894	0.501038	2.03366	0.0419857	0.177502	Slc52a3	10	16	13	21	19	6	39	18	18
1718	ENSMUSG00000032802	1637.05	0.0694689	0.244637	0.283967	0.776435	0.905957	Srxn1	1017	1962	1600	2709	1472	1422	1449	1610	1718
1719	ENSMUSG00000074698	3098.53	-0.256428	0.183306	-1.39891	0.161841	0.40139	Csnk2a1	2781	3436	3537	3818	3261	3552	1873	2717	3226
1720	ENSMUSG00000027465	2105.36	-0.241251	0.171075	-1.41021	0.158479	0.396705	Tbc1d20	2659	2232	2608	2248	2012	2035	1615	1560	2156
1721	ENSMUSG00000027466	1930.35	-0.115325	0.156298	-0.737852	0.460604	0.711049	Rbck1	2281	1891	1934	2201	1992	1996	1583	1841	1731
1722	ENSMUSG00000032715	669.479	-1.68002	0.464889	-3.61381	0.000301728	0.00487804	Trib3	966	714	908	738	342	1537	271	124	380
1723	ENSMUSG00000051817	207.75	-0.0300144	0.365779	-0.082056	0.934602	0.975578	Sox12	260	222	212	102	230	251	196	245	129
1724	ENSMUSG00000074682	23.1983	0.76643	0.415243	1.84574	0.0649302	0.234239	Zcchc3	24	20	18	22	15	18	16	29	47
1725	ENSMUSG00000000359	10.7485	0.519947	0.606266	0.857623	0.391101	0.654442	Rem1	9	14	5	4	11	14	10	13	15
1726	ENSMUSG00000019188	5138.78	0.454577	0.220804	2.05874	0.0395195	0.171024	H13	5286	4659	4179	4633	3871	5476	6105	5981	5512
1727	ENSMUSG00000042814	160.515	0.333463	0.371028	0.898754	0.368784	0.632051	Mcts2	158	132	117	113	147	228	162	241	115
1728	ENSMUSG00000042745	315.443	0.984613	0.413937	2.37866	0.0173758	0.100265	Id1	222	244	270	481	160	142	283	242	848
1729	ENSMUSG00000009876	3.46599	-0.0193206	1.04602	-0.0184705	0.985264	0.993651	Cox4i2	2	4	3	9	5	0	1	4	5
1730	ENSMUSG00000007659	2039.55	1.41121	0.291285	4.84477	1.26761e-06	5.00589e-05	Bcl2l1	1612	1293	1396	1590	1269	1054	2180	2110	5849
1731	ENSMUSG00000027469	397.945	4.03037	0.933194	4.3189	1.56809e-05	0.0004243	Tpx2	34	74	36	248	24	15	740	1920	271
1732	ENSMUSG00000074676	11.7819	1.44501	0.674767	2.14149	0.0322348	0.1495	Foxs1	8	2	4	5	16	11	11	23	24
1733	ENSMUSG00000074673	1.45714	0.395778	1.88442	0.210027	0.833647	0.935012	Ttll9	0	0	0	6	3	0	1	2	2
1734	ENSMUSG00000027472	568.627	-0.232498	0.222467	-1.04509	0.295981	0.563029	Pdrg1	733	619	594	585	549	617	511	343	589
1735	ENSMUSG00000027474	95.5729	0.0291932	0.395979	0.0737242	0.94123	0.977124	Ccm2l	153	89	125	67	110	50	106	49	120
1736	ENSMUSG00000003283	217.374	0.347753	0.557487	0.623787	0.532767	0.763851	Hck	237	202	299	235	265	41	451	73	175
1737	ENSMUSG00000068040	2427.73	0.17522	0.151759	1.1546	0.248256	0.509129	Tm9sf4	2148	2529	2844	2562	2726	1828	1987	2900	2539
1738	ENSMUSG00000074671	16.6053	0.555372	0.459102	1.20969	0.226397	0.484637	Tspyl3	16	26	12	15	12	9	17	18	25
1739	ENSMUSG00000051413	233.591	-0.159371	0.238162	-0.66917	0.503387	0.743196	Plagl2	195	248	304	232	354	192	142	209	268
1740	ENSMUSG00000046020	653.587	-0.0107531	0.170247	-0.063162	0.949638	0.97974	Pofut1	546	741	730	777	788	540	576	717	532
1741	ENSMUSG00000027475	651.433	-0.225019	0.179877	-1.25097	0.210947	0.465431	Kif3b	641	770	722	925	796	473	560	601	481
1742	ENSMUSG00000042548	1031.02	0.413795	0.231821	1.78498	0.0742653	0.255073	Asxl1	948	1017	1167	1132	1047	564	807	1539	1149
1743	ENSMUSG00000061411	49.0755	-0.493028	0.377737	-1.30521	0.19182	0.442127	Nol4l	47	49	67	77	87	22	35	28	47
1744	ENSMUSG00000056941	665.094	-0.0787639	0.198654	-0.396488	0.691745	0.861859	Commd7	718	661	786	787	609	656	725	453	624
1745	ENSMUSG00000027478	56.4386	0.185558	0.421495	0.440239	0.659764	0.842934	Dnmt3b	41	36	86	104	37	40	64	68	39
1746	ENSMUSG00000027479	1388.22	0.270154	0.142108	1.90104	0.0572964	0.216478	Mapre1	1167	1266	1424	1583	1623	1104	1368	1657	1381
1747	ENSMUSG00000027487	574.749	0.358065	0.389086	0.920272	0.35743	0.622435	Cdk5rap1	676	329	744	567	644	349	772	231	916
1748	ENSMUSG00000027488	536.518	-0.0100651	0.169198	-0.0594872	0.952564	0.980604	Snta1	588	562	591	615	518	482	529	382	601
1749	ENSMUSG00000038533	482.861	-0.333428	0.17064	-1.95399	0.0507026	0.199855	Cbfa2t2	466	661	529	577	583	434	436	334	387
1750	ENSMUSG00000027489	3.6129	0.919614	1.27409	0.721779	0.470431	0.719171	Necab3	1	0	3	11	0	3	2	8	5
1751	ENSMUSG00000038523	1.85989	-0.0992437	1.3617	-0.0728823	0.9419	0.977332	1700003F12Rik	4	3	1	2	2	0	3	0	2
1752	ENSMUSG00000027490	265.581	2.39754	0.516055	4.6459	3.386e-06	0.000116884	E2f1	115	146	93	155	71	103	270	1159	170
1753	ENSMUSG00000000876	3609.95	0.751853	0.198958	3.77896	0.000157484	0.00286509	Pxmp4	3388	2374	2819	4263	2648	2854	4601	4352	5023
1754	ENSMUSG00000059842	83.2106	-0.0770748	0.277763	-0.277484	0.781409	0.90837	Zfp341	108	65	79	128	95	59	61	78	89
1755	ENSMUSG00000038467	2344.69	0.27828	0.114038	2.44024	0.0146774	0.0903022	Chmp4b	2230	2292	2551	2268	2281	2031	2313	2567	2614
1756	ENSMUSG00000027593	2265.47	0.338432	0.155833	2.17176	0.0298738	0.141432	Raly	2195	2059	2316	2286	2065	2036	2526	2678	2174
1757	ENSMUSG00000074656	1941.23	0.152855	0.12525	1.2204	0.222314	0.479499	Eif2s2	1957	1904	1817	2208	1988	1793	2007	1805	2053
1758	ENSMUSG00000027597	20890.5	-0.0698883	0.270441	-0.258424	0.79608	0.91488	Ahcy	23338	24635	28811	17708	27009	12309	21762	12423	23041
1759	ENSMUSG00000027598	3041.5	-0.184327	0.151726	-1.21487	0.224416	0.482138	Itch	3087	3762	3549	3273	3985	2279	2301	2479	3135
1760	ENSMUSG00000047459	2489.98	0.207115	0.193095	1.07261	0.283448	0.548918	Dynlrb1	2354	2329	2533	2313	2233	2838	2218	2821	2682
1761	ENSMUSG00000027602	786.232	0.229063	0.292257	0.783773	0.433173	0.69071	Map1lc3a	965	843	662	652	529	893	843	941	651
1762	ENSMUSG00000038383	652.792	0.277861	0.167741	1.65649	0.0976225	0.300185	Pigu	707	590	741	585	589	576	612	692	789
1763	ENSMUSG00000038375	7704.46	1.14512	0.30284	3.78127	0.000156031	0.00284565	Trp53inp2	7450	4565	3887	5330	4976	7236	8393	13892	12076
1764	ENSMUSG00000038369	1206.02	-0.166896	0.171877	-0.97102	0.331538	0.598855	Ncoa6	1151	1377	1495	1469	1473	926	769	1239	1153
1765	ENSMUSG00000027603	9.68027	-0.260298	0.657739	-0.395746	0.692292	0.862323	Ggt7	11	11	10	17	14	3	4	5	16
1766	ENSMUSG00000027605	7046.49	-1.03474	0.311264	-3.3243	0.000886402	0.0114744	Acss2	6505	8774	11345	5935	14519	6461	4950	3653	2930
1767	ENSMUSG00000027610	3324.58	0.701004	0.162321	4.31862	1.5701e-05	0.0004243	Gss	3311	2635	2568	3576	2626	2451	3924	4268	4432
1768	ENSMUSG00000074652	4.17206	3.07457	1.90863	1.61088	0.107206	0.318002	Myh7b	0	0	0	0	3	4	0	26	2
1769	ENSMUSG00000038324	3949.81	0.0323482	0.14398	0.224672	0.822234	0.928721	Trpc4ap	4546	4239	4094	4578	3821	3226	3906	3739	3621
1770	ENSMUSG00000038312	2532.58	0.34497	0.249127	1.38472	0.166139	0.40785	Edem2	2604	2446	2030	3074	1789	2462	3008	3140	2079
1771	ENSMUSG00000027611	41.4452	0.973395	0.409381	2.37772	0.01742	0.100364	Procr	22	26	50	33	56	14	67	44	63
1772	ENSMUSG00000027612	1.91994	-0.661967	1.26987	-0.521288	0.602166	0.808622	Mmp24	3	2	2	5	1	1	0	2	2
1773	ENSMUSG00000027613	1834.32	0.643703	0.160055	4.02177	5.7763e-05	0.0012594	Eif6	1638	1493	1607	1759	1548	1560	2279	2480	2008
1774	ENSMUSG00000005882	1481.51	-0.274943	0.114754	-2.39594	0.0165778	0.0974984	Uqcc1	1514	1687	1665	1694	1932	1356	1199	1241	1220
1775	ENSMUSG00000038241	465.491	-0.363998	0.221202	-1.64555	0.0998574	0.30434	Cep250	535	654	588	478	626	291	321	389	395
1776	ENSMUSG00000074646	52.1296	-0.73616	0.275211	-2.6749	0.00747525	0.0565089	6430550D23Rik	66	53	68	59	83	48	34	31	37
1777	ENSMUSG00000005881	2978.41	0.200535	0.155395	1.29049	0.196881	0.449145	Ergic3	2858	2864	3158	2895	2766	3046	3078	3095	2998
1778	ENSMUSG00000038180	32.8079	0.248477	0.535179	0.464287	0.642442	0.831655	Spag4	34	37	50	14	37	21	53	11	39
1779	ENSMUSG00000074643	3.45657	0.29577	0.969582	0.305049	0.760329	0.8981	Cpne1	3	1	2	3	2	8	3	4	4
1780	ENSMUSG00000089824	199.406	-0.250883	0.231748	-1.08257	0.279	0.54386	Rbm12	182	183	212	290	210	236	123	161	221
1781	ENSMUSG00000027618	2087.55	0.0230972	0.175167	0.131858	0.895097	0.959013	Nfs1	1853	2161	2075	2820	1923	2129	1879	2215	1835
1782	ENSMUSG00000067847	1037.6	0.249141	0.218184	1.14188	0.253503	0.515039	Romo1	1063	938	990	1003	826	1186	1100	1158	998
1783	ENSMUSG00000027620	3765.65	0.00568817	0.185742	0.0306241	0.975569	0.99021	Rbm39	3681	3395	3766	4208	4486	3880	2584	3407	4805
1784	ENSMUSG00000038116	434.933	0.317602	0.174245	1.82273	0.0683439	0.242553	Phf20	360	471	433	392	553	316	432	502	479
1785	ENSMUSG00000046229	340.783	0.609096	0.31506	1.93327	0.0532029	0.206414	Scand1	337	365	381	270	156	284	318	542	386
1786	ENSMUSG00000038085	29.2986	-0.932183	0.439558	-2.12073	0.0339445	0.154615	Cnbd2	25	53	57	24	35	25	12	18	22
1787	ENSMUSG00000027624	111.417	-0.440697	0.365117	-1.207	0.227432	0.486008	Epb41l1	93	154	198	135	139	60	90	45	122
1788	ENSMUSG00000027628	745.635	0.0663958	0.186616	0.355789	0.721999	0.878137	Aar2	756	667	851	946	658	706	622	869	672
1789	ENSMUSG00000061689	590.576	-0.16404	0.237813	-0.689785	0.49033	0.732966	Dlgap4	826	591	618	559	657	548	388	434	745
1790	ENSMUSG00000067818	109.877	0.536015	0.245917	2.17966	0.0292827	0.139706	Myl9	84	116	138	85	98	78	107	116	172
1791	ENSMUSG00000062175	19.7828	-0.173819	0.451263	-0.385185	0.700101	0.866293	Tgif2	28	23	22	21	27	9	10	21	21
1792	ENSMUSG00000074629	17.5601	-1.01548	0.679484	-1.49449	0.135048	0.364286	4930518I15Rik	50	18	9	13	23	16	9	4	17
1793	ENSMUSG00000027637	3104.66	0.116519	0.206815	0.563397	0.573164	0.789287	Rab5if	3629	3102	3136	3292	2614	2954	3534	3090	2517
1794	ENSMUSG00000027636	14.9748	-1.96444	0.848964	-2.31393	0.0206716	0.112546	Sla2	41	21	26	21	10	6	3	0	12
1795	ENSMUSG00000027634	724.025	-0.365198	0.201005	-1.81686	0.0692386	0.244773	Ndrg3	1021	737	781	848	698	761	612	498	601
1796	ENSMUSG00000027635	93.8403	2.78948	0.534703	5.21689	1.81957e-07	9.52153e-06	Dsn1	24	30	26	77	23	22	125	397	84
1797	ENSMUSG00000055485	83.686	-0.956249	0.574538	-1.66438	0.0960366	0.297038	Soga1	63	104	133	138	203	11	52	34	60
1798	ENSMUSG00000027639	907.137	-0.302147	0.171237	-1.7645	0.0776477	0.262052	Samhd1	893	919	1201	1216	1200	693	682	616	935
1799	ENSMUSG00000027641	190.956	1.7714	0.549202	3.22541	0.00125791	0.0149146	Rbl1	49	115	111	264	123	31	296	563	140
1800	ENSMUSG00000074627	6.08608	0.0109815	0.85709	0.0128125	0.989777	0.994883	Mroh8	10	6	7	0	8	6	6	7	4
1801	ENSMUSG00000027642	8442.89	0.693861	0.211792	3.27615	0.00105234	0.0131069	Rpn2	7483	7284	6905	8989	6064	6873	10166	13210	8287
1802	ENSMUSG00000063019	324.79	-0.0145888	0.155623	-0.0937447	0.925312	0.971838	Manbal	310	348	374	376	316	310	327	290	289
1803	ENSMUSG00000027646	81.5458	-0.235717	0.270867	-0.87023	0.384175	0.647682	Src	94	83	93	138	86	51	56	73	78
1804	ENSMUSG00000067787	843.293	-0.0387249	0.197442	-0.196133	0.844506	0.939798	Blcap	786	810	995	1045	728	926	885	702	736
1805	ENSMUSG00000067786	10.6381	4.71843	0.967327	4.87781	1.07272e-06	4.35231e-05	Nnat	0	5	0	0	1	1	25	18	42
1806	ENSMUSG00000027649	615.949	-0.0610489	0.300638	-0.203064	0.839085	0.937526	Ctnnbl1	543	498	591	742	564	896	378	757	557
1807	ENSMUSG00000027650	552.512	0.12465	0.188704	0.66056	0.508894	0.747937	Tti1	517	564	565	665	597	457	477	709	454
1808	ENSMUSG00000027651	1109.62	-0.058447	0.170409	-0.342982	0.731612	0.883291	Rprd1b	1017	1215	1345	1336	1314	859	808	1253	985
1809	ENSMUSG00000037820	5935.52	1.1255	0.303704	3.70591	0.000210635	0.00364829	Tgm2	3442	4712	5753	5679	5018	2510	6412	13607	5947
1810	ENSMUSG00000037813	23.1497	-0.276927	0.590085	-0.4693	0.638855	0.829598	D630003M21Rik	27	21	21	57	25	8	15	8	36
1811	ENSMUSG00000016024	7914.44	1.99889	0.382017	5.23246	1.67273e-07	8.90716e-06	Lbp	2883	3075	5158	2497	3486	6841	13767	18862	11635
1812	ENSMUSG00000044349	173.094	-1.60265	0.535661	-2.99192	0.00277232	0.0276181	Snhg11	472	237	62	150	155	263	75	47	86
1813	ENSMUSG00000027652	853.279	-0.131524	0.180762	-0.727607	0.466854	0.716207	Ralgapb	931	908	910	1128	1126	556	798	692	769
1814	ENSMUSG00000037761	234.912	-0.0965929	0.180722	-0.534484	0.593007	0.802091	Actr5	236	231	233	290	238	263	201	222	209
1815	ENSMUSG00000037754	101.595	-1.27913	0.484178	-2.64186	0.00824523	0.0607133	Ppp1r16b	110	139	187	120	203	49	88	20	36
1816	ENSMUSG00000027654	84.3813	3.93494	0.731861	5.37662	7.58982e-08	4.52636e-06	Fam83d	28	20	8	30	5	2	182	385	48
1817	ENSMUSG00000027655	205.81	-0.0908926	0.218131	-0.416688	0.676907	0.85248	Dhx35	194	193	264	247	214	202	121	221	219
1818	ENSMUSG00000074623	51.9852	1.27144	0.489559	2.5971	0.00940132	0.0665507	Gm826	52	37	26	14	34	50	48	121	71
1819	ENSMUSG00000074622	2023.46	0.373666	0.331483	1.12726	0.259634	0.522342	Mafb	1806	3168	1727	1072	2161	1509	1779	1715	3357
1820	ENSMUSG00000078956	4.79987	-0.237449	1.14072	-0.208158	0.835106	0.935385	Gm14221	4	3	12	6	8	0	8	0	4
1821	ENSMUSG00000070544	2158.12	0.182191	0.214455	0.849556	0.395572	0.658015	Top1	1997	1927	1826	2757	3028	1520	1604	2333	2740
1822	ENSMUSG00000016933	2284.89	-0.817251	0.196932	-4.14992	3.32598e-05	0.000803498	Plcg1	3247	3033	2194	3064	2374	2629	1358	1477	1434
1823	ENSMUSG00000035877	3494.08	-0.050033	0.187035	-0.267505	0.78908	0.912365	Zhx3	4464	3797	3593	3934	3460	2814	3645	2550	3419
1824	ENSMUSG00000027412	177.697	-0.374412	0.276126	-1.35595	0.175116	0.419831	Lpin3	141	190	193	353	169	171	108	155	158
1825	ENSMUSG00000057133	638.773	-0.525115	0.184098	-2.85236	0.00433957	0.0382756	Chd6	696	749	840	792	864	535	369	389	656
1826	ENSMUSG00000053141	5.82547	-0.772331	1.06497	-0.725212	0.468322	0.717058	Ptprt	8	9	2	9	3	10	0	10	1
1827	ENSMUSG00000016921	3608.13	0.288578	0.27804	1.0379	0.299317	0.566754	Srsf6	4282	2741	2592	3383	3334	4243	2631	4243	4829
1828	ENSMUSG00000017868	2345.14	0.177052	0.31987	0.553513	0.579912	0.793703	Sgk2	1694	1679	2560	3028	1519	3336	2587	1845	2749
1829	ENSMUSG00000017858	1017.97	-0.333998	0.187345	-1.7828	0.0746192	0.255441	Ift52	1021	1305	1355	881	1267	987	778	726	953
1830	ENSMUSG00000017861	14.024	0.764446	0.540415	1.41455	0.157199	0.395239	Mybl2	12	17	5	21	10	7	12	22	21
1831	ENSMUSG00000074607	16.5265	-0.167984	0.421792	-0.398263	0.690436	0.861315	Tox2	20	17	22	21	17	11	17	12	14
1832	ENSMUSG00000017817	4.3018	0.246781	0.992452	0.248657	0.803626	0.918562	Jph2	0	7	5	7	4	3	4	1	9
1833	ENSMUSG00000035399	184.464	0.426414	0.193483	2.20388	0.0275327	0.134343	Oser1	178	143	186	224	151	153	221	193	212
1834	ENSMUSG00000048486	2047.79	0.215181	0.272385	0.789986	0.429536	0.687698	Fitm2	2042	2013	1777	2738	1866	1734	1111	2987	2315
1835	ENSMUSG00000017950	29083.4	0.434383	0.206638	2.10215	0.0355402	0.159197	Hnf4a	33071	26590	26528	31358	28163	17801	30883	24822	44606
1836	ENSMUSG00000017679	820.708	1.12625	0.278592	4.04266	5.2848e-05	0.00117511	Ttpal	834	627	416	746	565	478	851	1606	1171
1837	ENSMUSG00000017707	11316.7	0.838531	0.16742	5.00855	5.48424e-07	2.46857e-05	Serinc3	9057	10574	10872	9519	10525	5946	15818	14818	14381
1838	ENSMUSG00000035268	492.854	0.473717	0.189588	2.49867	0.012466	0.0810942	Pkig	389	422	509	482	451	463	435	696	581
1839	ENSMUSG00000017697	114.351	0.426329	0.51356	0.830143	0.406458	0.667765	Ada	112	134	160	128	107	18	190	57	140
1840	ENSMUSG00000027656	9.71971	-0.832647	0.759444	-1.09639	0.272908	0.53727	Ccn5	3	23	11	14	12	9	2	12	4
1841	ENSMUSG00000035226	16.1249	0.724964	0.76096	0.952696	0.340744	0.607214	Rims4	14	9	13	27	21	2	43	6	11
1842	ENSMUSG00000018326	3879.13	0.322931	0.139998	2.30668	0.0210726	0.113892	Ywhab	3453	3823	3728	3496	4050	3687	3960	4372	4292
1843	ENSMUSG00000054582	1.58776	2.11017	1.54489	1.36591	0.171968	0.416614	Pabpc1l	0	0	1	3	1	0	5	3	1
1844	ENSMUSG00000018322	323.363	-0.100424	0.271386	-0.370042	0.711351	0.872728	Tomm34	364	320	350	263	321	411	210	256	418
1845	ENSMUSG00000018209	950.72	-0.315704	0.162661	-1.94088	0.0522734	0.203983	Stk4	783	1215	1214	1240	1213	763	715	786	807
1846	ENSMUSG00000042845	2.79042	3.91838	2.08146	1.88252	0.0597661	0.222773	Wfdc12	0	3	0	0	0	0	11	9	0
1847	ENSMUSG00000018211	7.99188	0.423415	0.662025	0.639576	0.522449	0.75691	Wfdc15b	3	6	5	11	6	13	8	10	9
1848	ENSMUSG00000017002	145.868	4.22357	1.0389	4.06543	4.79442e-05	0.00108068	Slpi	11	71	13	37	2	2	539	196	371
1849	ENSMUSG00000017009	19348.8	1.00568	0.196081	5.12891	2.91429e-07	1.39669e-05	Sdc4	12535	13773	19697	14107	15175	14922	24196	22350	36373
1850	ENSMUSG00000045503	732.898	0.211126	0.238857	0.883902	0.376749	0.640487	Sys1	896	613	654	728	617	780	702	900	659
1851	ENSMUSG00000017734	38.3587	0.385053	0.387665	0.993265	0.320581	0.5882	Dbndd2	27	47	60	25	35	25	37	32	61
1852	ENSMUSG00000017721	1803.45	0.27593	0.171732	1.60675	0.10811	0.319624	Pigt	1805	1783	1934	1865	1592	1530	1617	2362	1761
1853	ENSMUSG00000017723	99.9474	0.712856	0.464389	1.53504	0.124774	0.348703	Wfdc2	59	51	118	29	120	126	117	130	134
1854	ENSMUSG00000074595	1.47166	-0.618063	1.5354	-0.402541	0.687286	0.859267	Wfdc6a	3	3	0	1	1	2	2	0	1
1855	ENSMUSG00000070530	5.42444	1.12028	1.29148	0.867438	0.385702	0.649296	Wfdc16	1	0	6	9	0	8	1	16	7
1856	ENSMUSG00000076434	10.6448	2.69866	0.833138	3.23915	0.00119885	0.0143755	Wfdc3	4	9	1	6	4	0	35	23	9
1857	ENSMUSG00000017299	484.971	0.164085	0.141741	1.15764	0.247011	0.50808	Dnttip1	457	507	485	559	435	462	473	480	521
1858	ENSMUSG00000001403	374.177	4.6849	1.00257	4.67288	2.97003e-06	0.000103734	Ube2c	27	36	12	170	16	8	1007	1625	222
1859	ENSMUSG00000017300	2.6702	2.61965	2.09405	1.251	0.210936	0.465431	Tnnc2	4	1	0	1	0	0	16	0	0
1860	ENSMUSG00000050373	328.177	-0.547728	0.238845	-2.29324	0.0218343	0.116437	Snx21	340	382	546	382	319	326	244	163	306
1861	ENSMUSG00000017307	431.391	0.333353	0.296096	1.12583	0.260238	0.523054	Acot8	484	323	330	435	359	504	344	650	413
1862	ENSMUSG00000045822	47.0564	0.307718	0.330598	0.930791	0.351962	0.618365	Zswim3	35	38	42	74	37	47	58	50	43
1863	ENSMUSG00000017764	109.655	0.0194353	0.229879	0.0845459	0.932622	0.975013	Zswim1	140	93	100	135	127	88	110	91	111
1864	ENSMUSG00000039873	48.08	0.0307321	0.296743	0.103565	0.917515	0.968821	Neurl2	47	39	52	49	59	51	50	31	57
1865	ENSMUSG00000017760	5774.89	0.071369	0.154473	0.462016	0.64407	0.832725	Ctsa	5920	6052	6868	5387	5968	5189	4697	5154	7140
1866	ENSMUSG00000017754	976.02	-0.335923	0.424019	-0.792235	0.428224	0.686763	Pltp	1019	1158	1624	984	1536	379	1234	337	746
1867	ENSMUSG00000039849	818.609	-0.119948	0.170569	-0.703221	0.481918	0.72631	Pcif1	706	833	1164	968	1026	618	652	762	773
1868	ENSMUSG00000039834	603.864	-0.0814751	0.233397	-0.349083	0.727027	0.880698	Zfp335	913	547	663	575	581	532	580	491	566
1869	ENSMUSG00000017737	39.8205	0.907952	0.708854	1.28087	0.200239	0.45293	Mmp9	10	75	52	34	24	4	78	57	24
1870	ENSMUSG00000017740	60.4363	-0.501889	0.368423	-1.36227	0.173114	0.417941	Slc12a5	86	65	69	70	84	46	69	23	40
1871	ENSMUSG00000039804	397.414	0.296057	0.182401	1.62312	0.104564	0.312891	Ncoa5	351	323	341	539	406	355	413	442	422
1872	ENSMUSG00000017652	17.6359	0.538703	0.580493	0.92801	0.353402	0.619308	Cd40	13	20	24	22	18	2	27	12	24
1873	ENSMUSG00000017664	1030.64	0.161709	0.161281	1.00266	0.316026	0.584003	Slc35c2	1040	990	1082	1158	899	997	1127	989	998
1874	ENSMUSG00000017670	414.435	0.480063	0.182647	2.62836	0.00857967	0.0623436	Elmo2	333	389	402	454	431	295	537	505	385
1875	ENSMUSG00000017667	82.2669	0.395989	0.389753	1.016	0.30963	0.577641	Zfp334	45	108	87	130	78	31	115	71	89
1876	ENSMUSG00000027670	34.1853	2.82168	0.653371	4.31865	1.56988e-05	0.0004243	Ocstamp	4	17	9	21	2	17	71	115	35
1877	ENSMUSG00000018459	978.931	2.09483	0.208533	10.0456	9.60986e-24	1.0171e-20	Slc13a3	454	579	477	601	384	430	1573	2346	1707
1878	ENSMUSG00000039725	185.109	-0.012649	0.173689	-0.0728259	0.941945	0.977332	Trp53rka	211	162	197	213	198	176	159	181	179
1879	ENSMUSG00000027661	5.6742	0.382022	0.986467	0.387262	0.698562	0.864942	Slc2a10	2	7	7	10	8	0	2	3	15
1880	ENSMUSG00000017897	3.35188	0.325639	1.25252	0.259987	0.794874	0.914834	Eya2	10	4	2	0	3	0	4	2	5
1881	ENSMUSG00000039671	857.822	-0.0461994	0.195051	-0.236858	0.812767	0.923346	Zmynd8	859	788	919	1130	933	800	613	1031	720
1882	ENSMUSG00000027678	1041.56	-0.467154	0.250383	-1.86576	0.062075	0.227429	Ncoa3	1099	1407	1420	1210	1555	593	879	594	869
1883	ENSMUSG00000006800	810.431	0.0403022	0.39101	0.103072	0.917906	0.968821	Sulf2	479	770	1388	945	1024	516	292	855	1245
1884	ENSMUSG00000039621	315.287	-0.535487	0.449168	-1.19218	0.233192	0.492	Prex1	305	486	479	402	462	118	378	90	207
1885	ENSMUSG00000042854	32.9618	0.38412	0.354786	1.08268	0.27895	0.543835	Trp53rkb	35	24	35	28	45	21	29	48	33
1886	ENSMUSG00000074582	2766.19	-0.250441	0.216258	-1.15807	0.246836	0.508078	Arfgef2	2159	3196	3659	4121	3695	1795	2341	1973	2632
1887	ENSMUSG00000002718	1496.28	0.134086	0.210208	0.637874	0.523555	0.757914	Cse1l	1507	1590	1266	2009	1683	1076	1259	1914	1294
1888	ENSMUSG00000039536	3130.2	0.0408198	0.145377	0.280786	0.778874	0.906789	Stau1	2729	3027	3848	3846	3353	2684	2411	2890	3782
1889	ENSMUSG00000017999	881.386	0.0967823	0.154887	0.624858	0.532064	0.763636	Ddx27	941	825	808	1072	944	791	690	940	982
1890	ENSMUSG00000039501	1497.04	-0.779465	0.217719	-3.58014	0.000343408	0.00540438	Znfx1	1692	1768	2190	2131	2364	921	846	961	1061
1891	ENSMUSG00000074578	318.298	-0.142945	0.387744	-0.368659	0.712382	0.8731	Zfas1	428	307	299	229	284	448	191	166	507
1892	ENSMUSG00000050556	40.8436	-1.85587	0.79813	-2.32528	0.020057	0.110313	Kcnb1	35	88	85	31	105	4	22	2	18
1893	ENSMUSG00000017969	63.5991	1.15616	0.480349	2.40691	0.0160881	0.0956741	Ptgis	48	76	34	57	60	13	68	54	170
1894	ENSMUSG00000017929	1299.88	-0.0125337	0.276118	-0.0453927	0.963794	0.985829	B4galt5	1125	1760	1447	1118	2092	719	1335	1144	1148
1895	ENSMUSG00000039463	1370.72	-0.492775	0.151925	-3.24354	0.00118055	0.0142252	Slc9a8	1701	1704	1577	1644	1721	1160	852	930	1287
1896	ENSMUSG00000047030	402.479	0.173924	0.201334	0.863858	0.387666	0.650994	Spata2	480	370	401	416	505	255	368	450	410
1897	ENSMUSG00000006418	2866.8	0.254056	0.127007	2.00033	0.045465	0.186559	Rnf114	2953	2899	2855	2904	2639	2518	2764	3156	3147
1898	ENSMUSG00000042821	35.486	0.882661	0.440531	2.00363	0.0451096	0.185667	Snai1	20	36	32	59	18	13	38	45	63
1899	ENSMUSG00000078923	50.7818	0.247242	0.294963	0.838213	0.401911	0.663091	Ube2v1	37	52	54	78	52	31	59	48	53
1900	ENSMUSG00000090213	513.685	0.912182	0.28778	3.16972	0.00152587	0.0174028	Peds1	424	489	385	332	437	392	572	1040	473
1901	ENSMUSG00000056501	1818.39	2.19021	0.347398	6.30461	2.88912e-10	3.88954e-08	Cebpb	928	1211	655	777	505	1008	2020	4653	4125
1902	ENSMUSG00000027540	1229	0.757401	0.232835	3.25296	0.00114211	0.0138863	Ptpn1	1108	1010	1097	1188	1276	631	1249	2153	1342
1903	ENSMUSG00000074577	53.962	0.131533	0.463868	0.283556	0.77675	0.906047	Ripor3	75	54	48	34	46	62	19	84	60
1904	ENSMUSG00000044641	243.937	-0.206394	0.230045	-0.897188	0.369619	0.633089	Pard6b	218	234	219	387	299	246	243	187	190
1905	ENSMUSG00000051149	21.0025	-0.626531	0.640879	-0.977613	0.328266	0.595471	Adnp	27	28	23	41	33	2	21	11	11
1906	ENSMUSG00000093752	1.51569	-0.130917	1.4093	-0.0928949	0.925987	0.972204	Gm20716	2	1	5	1	1	0	2	1	1
1907	ENSMUSG00000078919	148.364	-0.465834	0.321208	-1.45025	0.146988	0.381695	Dpm1	242	127	130	140	188	177	96	83	159
1908	ENSMUSG00000074576	146.323	0.0720156	0.216974	0.331908	0.739959	0.887573	Mocs3	118	140	144	183	153	159	106	149	175
1909	ENSMUSG00000027544	15.537	0.143778	1.07282	0.134018	0.893388	0.958286	Nfatc2	12	11	40	14	21	0	5	1	44
1910	ENSMUSG00000027546	2197.2	0.470747	0.275708	1.70741	0.0877456	0.281304	Atp9a	1860	2169	1921	2136	1621	2309	1848	3726	1994
1911	ENSMUSG00000027551	281.755	-8.09163e-06	0.249783	-3.23946e-05	0.999974	0.999974	Zfp64	274	287	271	329	236	342	240	333	216
1912	ENSMUSG00000047907	668.007	-0.379169	0.259483	-1.46125	0.143947	0.377314	Tshz2	658	981	817	871	955	330	491	514	568
1913	ENSMUSG00000052056	463.914	-0.229828	0.143612	-1.60034	0.109523	0.322257	Zfp217	491	576	506	565	567	362	389	392	391
1914	ENSMUSG00000052033	222.006	0.148126	0.21757	0.680821	0.495985	0.737528	Pfdn4	170	256	214	237	215	239	185	268	216
1915	ENSMUSG00000027495	4070.69	-0.0511817	0.204645	-0.2501	0.80251	0.918432	Fam210b	3802	4677	4819	4054	4390	3930	4803	2948	3357
1916	ENSMUSG00000027496	307.121	4.6001	1.02056	4.50742	6.56201e-06	0.000203727	Aurka	24	20	12	155	16	7	778	1386	169
1917	ENSMUSG00000027498	756.34	0.18809	0.153029	1.22911	0.21903	0.475248	Cstf1	687	705	765	811	782	749	677	886	757
1918	ENSMUSG00000074570	3.93992	-0.910414	1.09689	-0.829997	0.40654	0.667826	Cass4	6	4	3	7	9	1	0	6	1
1919	ENSMUSG00000027502	2333.51	0.261639	0.20617	1.26905	0.204425	0.458543	Rtf2	2394	2103	2437	2390	1898	2335	1857	2234	3416
1920	ENSMUSG00000027505	4.09986	2.89139	1.26753	2.28112	0.0225411	0.118667	Fam209	0	4	0	0	2	2	9	2	17
1921	ENSMUSG00000008999	106.167	0.562609	0.577785	0.973734	0.330188	0.597618	Bmp7	191	98	36	58	53	113	169	153	49
1922	ENSMUSG00000027509	762.238	-0.025422	0.180098	-0.141156	0.887746	0.955975	Rae1	880	703	758	853	717	833	696	641	792
1923	ENSMUSG00000027510	106.517	0.522583	0.3331	1.56885	0.116683	0.334554	Rbm38	145	72	96	87	67	103	139	93	145
1924	ENSMUSG00000070495	21.5534	0.507548	0.518672	0.978552	0.327801	0.595164	Ctcfl	18	26	22	23	26	6	20	12	46
1925	ENSMUSG00000027513	99298.3	0.893687	0.281727	3.17217	0.00151303	0.0173559	Pck1	104412	78603	96071	48657	84778	65730	116215	101977	192322
1926	ENSMUSG00000027514	422.558	1.10399	0.333812	3.30721	0.000942298	0.012009	Zbp1	188	236	509	314	528	179	632	641	571
1927	ENSMUSG00000038400	116.943	0.324298	0.3818	0.849394	0.395662	0.658015	Pmepa1	109	129	140	158	117	38	65	165	156
1928	ENSMUSG00000027519	1476.26	-0.253471	0.136772	-1.85324	0.0638485	0.231578	Rab22a	1530	1620	1746	1718	1887	1287	1158	1015	1546
1929	ENSMUSG00000054455	2828.41	0.0103983	0.122618	0.0848019	0.932419	0.975013	Vapb	2811	2851	3102	3412	2789	2657	2670	2740	2582
1930	ENSMUSG00000027522	932.454	-0.135472	0.224608	-0.603149	0.546409	0.772632	Stx16	1258	875	851	895	994	1046	698	759	1032
1931	ENSMUSG00000039263	1931.79	-0.0850559	0.198867	-0.427703	0.668867	0.848561	Npepl1	2292	1896	2112	1621	2047	2170	1602	1752	1893
1932	ENSMUSG00000027523	13499	0.188369	0.190934	0.986569	0.323854	0.591436	Gnas	12993	13287	13329	12861	11670	15365	12776	14858	13784
1933	ENSMUSG00000016253	1081.04	0.101847	0.253645	0.401532	0.688028	0.85976	Nelfcd	1400	1018	926	1122	883	1149	931	1342	904
1934	ENSMUSG00000016256	9478.27	0.463044	0.159936	2.89519	0.00378933	0.0347468	Ctsz	8790	8609	9596	8445	7821	8889	9284	10902	12727
1935	ENSMUSG00000016255	4.92134	-0.625711	1.10051	-0.568563	0.569652	0.78717	Tubb1	3	5	11	0	2	12	3	5	2
1936	ENSMUSG00000016252	2722.82	0.336934	0.25136	1.34045	0.1801	0.426192	Atp5e	2799	2254	2280	2639	2053	3305	3340	2674	2860
1937	ENSMUSG00000016257	1189.88	0.451605	0.20764	2.17494	0.0296348	0.140751	Prelid3b	1208	968	848	1227	1234	1095	1142	1635	1307
1938	ENSMUSG00000050600	7.07375	-1.05475	0.765449	-1.37795	0.168218	0.411283	Zfp831	9	6	12	10	15	3	2	2	8
1939	ENSMUSG00000078905	3.89576	0.220411	1.00789	0.218685	0.826895	0.931772	Gm14393	0	5	6	4	3	5	7	1	4
1940	ENSMUSG00000090093	27.9875	-1.48271	0.500998	-2.95951	0.00308133	0.0298635	Gm14399	22	38	47	50	54	18	7	7	23
1941	ENSMUSG00000078902	5.3751	-0.867325	0.932479	-0.930129	0.352304	0.61882	Gm14443	9	5	3	6	4	11	0	4	6
1942	ENSMUSG00000078878	37.6596	-0.687544	0.361218	-1.9034	0.0569881	0.215896	Gm14305	46	41	55	37	66	27	27	17	32
1943	ENSMUSG00000078877	47.4604	-0.882365	0.315001	-2.80115	0.00509213	0.0428949	Gm14295	47	60	59	90	68	33	28	28	30
1944	ENSMUSG00000074527	2.20208	-0.0722535	1.09899	-0.0657454	0.947581	0.978845	Gm14296	5	1	2	3	2	1	2	2	2
1945	ENSMUSG00000078872	1.62009	-0.442906	2.12695	-0.208235	0.835046	0.935385	Gm14401	0	0	4	4	4	0	0	0	4
1946	ENSMUSG00000078870	37.4596	-0.955244	0.389719	-2.45111	0.0142417	0.0884845	Gm14410	20	42	57	57	67	40	23	20	22
1947	ENSMUSG00000078868	3.48574	-1.69024	1.20053	-1.40792	0.159156	0.39746	Gm14412	8	4	5	5	7	0	2	0	2
1948	ENSMUSG00000078867	22.3936	0.563288	0.377357	1.49272	0.135511	0.365007	Gm14418	13	22	25	30	21	12	24	28	29
1949	ENSMUSG00000078866	619.153	0.264082	0.374531	0.7051	0.480748	0.725621	Zfp970	607	943	463	534	915	222	840	544	561
1950	ENSMUSG00000094786	408.902	-0.208124	0.544508	-0.382225	0.702295	0.867992	Gm14403	346	1084	296	209	651	125	477	293	259
1951	ENSMUSG00000078864	13.9816	-0.00771812	0.630426	-0.0122427	0.990232	0.995205	Gm14322	5	20	25	24	13	4	12	9	19
1952	ENSMUSG00000095362	155.693	-0.757092	0.251679	-3.00816	0.00262831	0.0265865	Gm14325	149	227	203	160	270	127	106	97	97
1953	ENSMUSG00000074521	42.7214	1.50396	0.617335	2.43621	0.014842	0.0907606	Gm14327	28	39	7	20	49	22	107	78	20
1954	ENSMUSG00000074529	13.6031	0.322112	0.498412	0.646278	0.5181	0.755468	Zfp972	14	16	16	10	10	12	12	9	24
1955	ENSMUSG00000078862	95.8473	0.000703301	0.3083	0.00228122	0.99818	0.999088	Gm14326	66	103	122	88	157	70	112	71	86
1956	ENSMUSG00000074519	85.7614	-0.869964	0.355723	-2.44562	0.0144602	0.0894491	Zfp971	88	102	107	134	163	51	74	40	40
1957	ENSMUSG00000078861	156.03	-0.324485	0.280713	-1.15593	0.247709	0.508598	Zfp931	101	174	205	217	243	123	151	94	131
1958	ENSMUSG00000049999	9.92503	0.942095	0.663816	1.41921	0.155837	0.39336	Ppp1r3d	5	14	10	11	8	1	13	8	21
1959	ENSMUSG00000070476	28.6601	0.492695	0.54286	0.907593	0.364093	0.628994	Fam217b	26	32	28	29	42	5	48	15	37
1960	ENSMUSG00000000305	22.6704	-0.595597	0.803037	-0.741681	0.458281	0.708866	Cdh4	13	17	38	51	49	1	22	5	21
1961	ENSMUSG00000039117	517.11	-0.168567	0.173646	-0.97075	0.331673	0.598855	Taf4	448	565	651	575	573	539	354	428	579
1962	ENSMUSG00000039108	1031.82	-0.0869711	0.143978	-0.604057	0.545806	0.772147	Lsm14b	1045	1089	1075	1234	1048	1061	754	965	1093
1963	ENSMUSG00000027566	3596.39	0.0946641	0.190381	0.497234	0.619024	0.817781	Psma7	3721	3214	3667	3558	3319	4198	3542	3375	3668
1964	ENSMUSG00000039086	189.321	-0.32924	0.213212	-1.54419	0.122543	0.344941	Ss18l1	222	190	204	216	256	181	165	106	187
1965	ENSMUSG00000039069	610.729	-0.11961	0.154382	-0.77477	0.438475	0.694461	Mtg2	621	583	651	800	613	642	510	572	545
1966	ENSMUSG00000039050	1272.58	-0.207637	0.186966	-1.11056	0.266758	0.531327	Osbpl2	1375	1486	1352	1357	1603	1150	1321	985	915
1967	ENSMUSG00000039041	1796.87	-0.06819	0.225625	-0.302227	0.762479	0.89857	Adrm1	2208	1478	1690	2260	1627	2024	1246	1715	1991
1968	ENSMUSG00000015647	120.004	0.364191	0.303009	1.20191	0.229397	0.488445	Lama5	118	102	133	110	160	69	104	90	212
1969	ENSMUSG00000039001	2370.32	0.518665	0.21779	2.38149	0.0172428	0.099941	Rps21	2210	2006	1957	2298	1751	2532	2857	2938	2530
1970	ENSMUSG00000038990	1156.43	0.00410011	0.154204	0.0265889	0.978788	0.991663	Cables2	1266	1057	1168	1231	1218	1223	1053	1063	1153
1971	ENSMUSG00000015627	11.1899	1.32595	0.870928	1.52245	0.127895	0.353528	Gata5	13	2	4	13	10	5	5	4	47
1972	ENSMUSG00000038963	5.38324	0.161209	0.837679	0.192448	0.847392	0.940671	Slco4a1	2	6	11	6	4	4	3	2	12
1973	ENSMUSG00000027569	239.734	-0.302905	0.326274	-0.928376	0.353212	0.619308	Mrgbp	328	182	271	183	265	333	130	199	264
1974	ENSMUSG00000049401	1738.3	0.0135965	0.139896	0.0971896	0.922576	0.970881	Ogfr	1676	1773	2245	1933	1904	1362	1554	1415	1995
1975	ENSMUSG00000027570	5.47702	-1.24193	1.09328	-1.13597	0.255971	0.517803	Col9a3	17	4	1	16	4	1	4	2	2
1976	ENSMUSG00000038914	1478.42	-0.356688	0.256741	-1.38929	0.164745	0.406145	Dido1	2046	1294	1428	1396	2543	1259	938	1203	1398
1977	ENSMUSG00000027573	1468.59	-0.162543	0.154294	-1.05346	0.29213	0.558285	Gid8	1202	1430	1653	2033	1923	1351	1232	1191	1424
1978	ENSMUSG00000023393	195.678	0.889185	0.396363	2.24336	0.0248737	0.125719	Slc17a9	171	113	99	241	147	175	336	320	121
1979	ENSMUSG00000038848	1617.28	0.166094	0.121106	1.37148	0.170224	0.413932	Ythdf1	1699	1551	1634	1729	1778	1328	1411	1771	1747
1980	ENSMUSG00000027574	10.1857	2.44484	0.823582	2.96855	0.00299208	0.0292088	Nkain4	6	5	3	5	0	6	24	5	35
1981	ENSMUSG00000027575	965.537	0.162399	0.188013	0.863767	0.387716	0.650994	Arfgap1	997	840	889	1180	953	927	713	1142	1093
1982	ENSMUSG00000016356	131.629	-0.889564	0.493657	-1.80199	0.0715472	0.249777	Col20a1	281	96	76	259	68	174	86	61	90
1983	ENSMUSG00000027577	55.1406	-0.997472	0.55252	-1.80531	0.0710257	0.248716	Chrna4	42	77	116	24	134	29	41	21	31
1984	ENSMUSG00000016344	1199.61	-0.313094	0.167101	-1.87368	0.0609748	0.225428	Ppdpf	1278	1227	1405	1457	1189	1403	996	840	1081
1985	ENSMUSG00000038751	44.5444	-1.07397	0.683304	-1.57173	0.116014	0.333966	Ptk6	10	69	97	96	52	26	37	28	5
1986	ENSMUSG00000027579	23.1027	0.572132	0.805456	0.710321	0.477505	0.722969	Srms	7	9	14	68	5	24	38	34	9
1987	ENSMUSG00000047841	2.12567	-1.96528	2.17499	-0.903585	0.366216	0.630516	Fndc11	0	3	0	7	0	7	0	2	0
1988	ENSMUSG00000027580	3301.17	-0.240013	0.170122	-1.41082	0.158297	0.396451	Helz2	3540	3178	3672	5205	3883	2520	2349	2774	3235
1989	ENSMUSG00000038705	529.83	0.0102865	0.149995	0.0685786	0.945325	0.978432	Gmeb2	562	532	608	676	504	434	475	432	603
1990	ENSMUSG00000038685	496.784	0.437115	0.210848	2.07313	0.0381603	0.166996	Rtel1	416	459	559	526	487	349	465	759	464
1991	ENSMUSG00000038671	616.978	-0.167462	0.192907	-0.868098	0.385341	0.648909	Arfrp1	744	637	705	577	764	562	479	432	714
1992	ENSMUSG00000027582	497.542	-0.347139	0.200158	-1.73432	0.0828606	0.272685	Zgpat	668	475	553	536	611	489	373	311	514
1993	ENSMUSG00000090077	4.50783	-0.599898	1.22769	-0.48864	0.625096	0.821762	Lime1	13	3	1	3	2	8	0	1	9
1994	ENSMUSG00000027583	193.848	-0.43749	0.247099	-1.77051	0.0766427	0.259785	Zbtb46	206	234	266	220	285	132	152	101	193
1995	ENSMUSG00000000827	1342.23	-0.103147	0.10359	-0.99572	0.319386	0.586968	Tpd52l2	1387	1383	1551	1488	1573	1211	1204	1131	1273
1996	ENSMUSG00000000826	2451.55	-0.165709	0.109228	-1.51709	0.129243	0.355214	Dnajc5	2725	2686	2576	2875	2998	2076	2041	1998	2373
1997	ENSMUSG00000089917	488.021	-0.290367	0.205084	-1.41584	0.156821	0.394624	Uckl1	627	549	496	589	521	456	349	303	562
1998	ENSMUSG00000000823	1178.4	-0.723741	0.226748	-3.19182	0.00141378	0.0164856	Zfp512b	1969	1245	1278	1306	1249	1324	757	769	789
1999	ENSMUSG00000002455	2224.66	-0.458394	0.243034	-1.88613	0.0592772	0.221731	Prpf6	2880	2475	2170	3016	2077	2543	1039	1934	2110
[truncated: 12,744 more rows]
