# Supplementary material for: SLC13A2 promotes hepatocyte metabolic remodeling and liver regeneration by enhancing de novo cholesterol biosynthesis
Source: EMBO J. 2025 Jan 17;44(5):1442–63. doi: 10.1038/s44318-025-00362-y (PMC11876347; doi:10.1038/s44318-025-00362-y)
Supplement: Supplementary file 3 — Source data Fig. 1 [file 44318_2025_362_MOESM3_ESM.zip › Figure 1/Figure 1A/GSE188421.xlsx]

## Sheet: GSE188421
gene	PHX24H_vs_CON_baseMean	PHX24H_vs_CON_log2FoldChange	PHX24H_vs_CON_lfcSE	PHX24H_vs_CON_stat	PHX24H_vs_CON_pvalue	PHX24H_vs_CON_padj	Gene name
ENSMUSG00000000001	1858.02	-0.0137196	0.12454	-0.110162	0.912281	0.999992	Gnai3
ENSMUSG00000000028	76.9078	0.413739	0.416838	0.992565	0.320922	0.684276	Cdc45
ENSMUSG00000000031	5.07431	-0.87345	1.57476	-0.554657	0.579129	0.90275	H19
ENSMUSG00000000037	7.41777	1.07722	2.06198	0.522422	0.601377	0.914615	Scml2
ENSMUSG00000000049	31571.2	-0.326823	0.179659	-1.81913	0.068891	0.267658	Apoh
ENSMUSG00000000056	764.151	0.118066	0.122473	0.964017	0.335037	0.701277	Narf
ENSMUSG00000000058	116.034	0.273031	0.34119	0.800234	0.423575	0.790404	Cav2
ENSMUSG00000000078	288.428	1.32312	0.470349	2.81305	0.00490737	0.0359596	Klf6
ENSMUSG00000000085	192.705	-0.134247	0.262165	-0.512072	0.608601	0.918193	Scmh1
ENSMUSG00000000088	1892.57	-0.411248	0.143229	-2.87126	0.0040884	0.0308719	Cox5a
ENSMUSG00000000093	72.6529	-0.0298337	0.432113	-0.0690415	0.944957	0.999992	Tbx2
ENSMUSG00000000120	106.639	-1.05945	0.375748	-2.81958	0.00480872	0.0353529	Ngfr
ENSMUSG00000000126	16.6305	-0.208558	0.700955	-0.297535	0.766058	0.977837	Wnt9a
ENSMUSG00000000127	200.922	-0.000666597	0.212477	-0.00313727	0.997497	0.999992	Fer
ENSMUSG00000000131	312.572	22.3917	4.78492	4.67964	2.87372e-06	4.8646e-05	Xpo6
ENSMUSG00000000134	715.395	0.545824	0.151528	3.60213	0.000315615	0.00339014	Tfe3
ENSMUSG00000000142	270.189	0.616241	0.328175	1.87779	0.0604106	0.243628	Axin2
ENSMUSG00000000148	264.572	0.0878875	0.229236	0.383392	0.701429	0.959291	Brat1
ENSMUSG00000000149	680.329	-25.9223	4.78477	-5.41766	6.03834e-08	1.909e-06	Gna12
ENSMUSG00000000154	2036.02	0.0665021	0.175845	0.378187	0.705292	0.960378	Slc22a18
ENSMUSG00000000159	580.061	0.630946	0.17705	3.56366	0.000365717	0.00387231	Igsf5
ENSMUSG00000000167	14.0583	2.07979	0.949013	2.19153	0.0284137	0.141466	Pih1d2
ENSMUSG00000000168	898.853	-0.237881	0.203666	-1.168	0.242808	0.585757	Dlat
ENSMUSG00000000171	3530.93	-0.38559	0.167907	-2.29645	0.0216502	0.115488	Sdhd
ENSMUSG00000000184	36.3512	9.02917	4.7858	1.88666	0.0592063	0.241145	Ccnd2
ENSMUSG00000000194	369.071	1.2707	2.38621	0.532517	0.594368	0.911582	Gpr107
ENSMUSG00000000204	88.7141	2.84746	1.00429	2.83529	0.00457842	0.0339433	Slfn4
ENSMUSG00000000214	12.7713	8.456	4.78637	1.76668	0.0772812	0.28722	Th
ENSMUSG00000000244	3.61049	-1.24016	1.75525	-0.70654	0.479852	0.839052	Tspan32
ENSMUSG00000000247	37.9577	-0.985577	0.54887	-1.79565	0.0725507	0.276889	Lhx2
ENSMUSG00000000253	16.4364	0.0394421	1.14576	0.0344244	0.972539	0.999992	Gmpr
ENSMUSG00000000266	165.156	-0.221055	0.280042	-0.789362	0.4299	0.79624	Mid2
ENSMUSG00000000275	1204.24	-0.622889	4.08016	-0.152663	0.878664	0.999992	Trim25
ENSMUSG00000000276	50.8536	0.132889	0.350054	0.379623	0.704225	0.960297	Dgke
ENSMUSG00000000278	818.653	0.0728238	0.172622	0.421867	0.673122	0.947144	Scpep1
ENSMUSG00000000282	241.368	-0.252191	0.197646	-1.27597	0.201966	0.522719	Mnt
ENSMUSG00000000290	180.709	0.63609	0.396816	1.60298	0.108938	0.355845	Itgb2
ENSMUSG00000000295	17.3342	0.094297	0.810016	0.116414	0.907325	0.999992	Hddc2
ENSMUSG00000000296	114.972	-0.3453	0.297403	-1.16105	0.245621	0.589394	Tpd52l1
ENSMUSG00000000301	5418.06	0.0913248	0.120289	0.759215	0.447724	0.813507	Pemt
ENSMUSG00000000303	1243.95	-0.163905	0.445962	-0.367532	0.713222	0.962953	Cdh1
ENSMUSG00000000305	7.01311	1.20689	1.09152	1.10569	0.26886	0.620228	Cdh4
ENSMUSG00000000317	42.5889	0.248784	0.609529	0.408158	0.683158	0.950559	Bcl6b
ENSMUSG00000000318	5.4699	0.657569	1.24668	0.527455	0.597878	0.912719	Clec10a
ENSMUSG00000000320	20.4005	-0.71967	0.60074	-1.19797	0.230928	0.568983	Alox12
ENSMUSG00000000325	215.582	-0.716319	0.1941	-3.69047	0.000223843	0.00251129	NA
ENSMUSG00000000326	10945.5	-0.148363	4.56203	-0.0325213	0.974056	0.999992	Comt
ENSMUSG00000000340	1742.31	-0.907589	0.244995	-3.70452	0.000211788	0.00239817	Dbt
ENSMUSG00000000346	2294.79	-0.237087	0.0807321	-2.93671	0.00331717	0.0261559	Dazap2
ENSMUSG00000000355	268.736	-0.121525	0.247253	-0.4915	0.623073	0.926407	Mcts1
ENSMUSG00000000359	4.87266	0.245294	1.66007	0.147762	0.882531	0.999992	Rem1
ENSMUSG00000000374	633.484	0.0948741	0.189273	0.501255	0.616192	0.922838	Trappc10
ENSMUSG00000000378	463.499	0.334132	0.143163	2.33392	0.0195998	0.107466	Ccm2
ENSMUSG00000000384	330.563	23.0735	4.78481	4.82224	1.41953e-06	2.62201e-05	Tbrg4
ENSMUSG00000000385	226.299	1.41956	0.370331	3.83323	0.000126473	0.00150742	Tmprss2
ENSMUSG00000000386	30.3102	-2.26481	1.18927	-1.90437	0.0568621	0.233687	Mx1
ENSMUSG00000000392	4.21408	2.50651	1.50008	1.67092	0.0947378	0.325815	Fap
ENSMUSG00000000399	1697.53	-0.444202	0.102639	-4.32782	1.50592e-05	0.000216544	Ndufa9
ENSMUSG00000000409	10.6584	-2.09356	0.906782	-2.30878	0.0209558	0.113046	Lck
ENSMUSG00000000416	6.54255	1.08711	1.62744	0.66799	0.50414	0.854131	Cttnbp2
ENSMUSG00000000440	132.224	-0.0538932	0.457727	-0.117741	0.906273	0.999992	Pparg
ENSMUSG00000000441	175.951	-5.31972	4.99739	-1.0645	0.287103	0.643228	Raf1
ENSMUSG00000000486	19.5938	-0.46781	0.681809	-0.68613	0.492631	0.847108	Septin1
ENSMUSG00000000489	17.4177	-0.403125	0.697792	-0.577716	0.563456	0.893101	Pdgfb
ENSMUSG00000000530	55.1364	-0.135494	0.472501	-0.286759	0.774297	0.979753	Acvrl1
ENSMUSG00000000531	20.4368	0.0544286	0.695421	0.0782671	0.937616	0.999992	Tamalin
ENSMUSG00000000532	423.213	0.0957018	0.310102	0.308614	0.757615	0.974788	Acvr1b
ENSMUSG00000000538	217.047	21.9351	4.78503	4.5841	4.55939e-06	7.32845e-05	Tom1l2
ENSMUSG00000000552	485.36	0.821589	0.32455	2.53147	0.0113585	0.0702899	Zfp385a
ENSMUSG00000000555	983.055	0.45288	0.244042	1.85575	0.0634893	0.251693	Itga5
ENSMUSG00000000561	131.875	22.6145	4.78501	4.72613	2.28844e-06	4.00043e-05	Wdr77
ENSMUSG00000000563	4221.53	0.672699	2.21869	0.303196	0.76174	0.976397	Atp5pb
ENSMUSG00000000567	449.249	1.07222	0.332773	3.22206	0.0012727	0.0115233	Sox9
ENSMUSG00000000568	377.69	-1.34775	3.73866	-0.36049	0.71848	0.963881	Hnrnpd
ENSMUSG00000000581	624.549	-0.337273	0.14859	-2.26983	0.0232179	0.121666	C1d
ENSMUSG00000000594	1994.01	-1.21515	0.233767	-5.19815	2.01287e-07	5.20659e-06	Gm2a
ENSMUSG00000000605	593.779	0.183926	4.5624	0.0403133	0.967843	0.999992	Clcn4
ENSMUSG00000000628	41.5268	0.0583193	0.43984	0.132592	0.894516	0.999992	Hk2
ENSMUSG00000000631	2857.17	-0.185352	2.1846	-0.0848447	0.932385	0.999992	Myo18a
ENSMUSG00000000673	6575.81	-1.20248	0.204172	-5.88957	3.87213e-09	1.64387e-07	Haao
ENSMUSG00000000682	73.748	0.256969	0.511634	0.502251	0.615491	0.922563	Cd52
ENSMUSG00000000690	4.33319	1.43973	1.83981	0.782541	0.433897	0.8001	Hoxb6
ENSMUSG00000000708	1354.19	-0.234724	0.109829	-2.13718	0.0325832	0.15799	Kat2b
ENSMUSG00000000711	2133.24	-0.402394	0.0789634	-5.09596	3.46978e-07	8.18366e-06	Rab5b
ENSMUSG00000000732	29.7164	-0.0576364	0.549347	-0.104918	0.916441	0.999992	Icosl
ENSMUSG00000000738	900.985	-0.095471	0.139973	-0.682069	0.495195	0.848487	Spg7
ENSMUSG00000000739	112.546	-1.59316	0.379777	-4.195	2.72875e-05	0.000375428	Sult5a1
ENSMUSG00000000740	3691.65	1.44956	4.21868	0.343606	0.731143	0.967771	Rpl13
ENSMUSG00000000743	1264.53	0.109603	0.0871162	1.25813	0.208347	0.533043	Chmp1a
ENSMUSG00000000751	819.888	-0.0836942	0.104153	-0.803569	0.421646	0.788373	Rpa1
ENSMUSG00000000753	8750.69	-0.981379	0.163878	-5.98847	2.11821e-09	9.37972e-08	Serpinf1
ENSMUSG00000000759	370.481	-0.213088	0.20221	-1.0538	0.291976	0.650007	Tubgcp3
ENSMUSG00000000776	243.237	0.265154	0.228952	1.15812	0.246815	0.590257	Polr3d
ENSMUSG00000000782	116.884	0.99396	0.345363	2.87802	0.00400185	0.0303918	Tcf7
ENSMUSG00000000787	3099.34	-0.832239	4.56208	-0.182425	0.855249	0.999992	Ddx3x
ENSMUSG00000000791	11.9438	-1.55947	0.883957	-1.76419	0.0777001	0.287915	Il12rb1
ENSMUSG00000000804	703.074	-0.189925	0.152305	-1.24701	0.212395	0.539581	Usp32
ENSMUSG00000000811	109.043	-0.255447	0.260808	-0.979446	0.32736	0.691921	Txnrd3
ENSMUSG00000000823	592.107	-0.13659	0.165624	-0.824699	0.409542	0.778952	Zfp512b
ENSMUSG00000000826	1424.58	0.142052	0.101733	1.39631	0.16262	0.456252	Dnajc5
ENSMUSG00000000827	595.84	0.189573	0.138519	1.36857	0.171133	0.470842	Tpd52l2
ENSMUSG00000000838	425.679	-0.0967924	1.89539	-0.0510672	0.959272	0.999992	Fmr1
ENSMUSG00000000876	1977.9	-0.690434	2.68741	-0.256914	0.797245	0.984766	Pxmp4
ENSMUSG00000000881	319.895	-0.376514	0.21606	-1.74264	0.0813966	0.295712	Dlg3
ENSMUSG00000000884	44.0764	0.527465	0.488625	1.07949	0.28037	0.635166	Gnb1l
ENSMUSG00000000889	11.3409	8.28463	4.78659	1.7308	0.0834871	0.300669	Dbh
ENSMUSG00000000901	6.33216	-0.106683	1.07741	-0.0990179	0.921124	0.999992	Mmp11
ENSMUSG00000000902	143.234	21.919	4.78511	4.58066	4.63512e-06	7.42341e-05	Smarcb1
ENSMUSG00000000934	463.811	-0.166988	0.139534	-1.19676	0.231399	0.568983	Top1mt
ENSMUSG00000000942	5.91688	0.439657	1.16248	0.378206	0.705278	0.960378	Hoxa4
ENSMUSG00000000948	12.2588	0.61212	2.46951	0.247871	0.804234	0.987917	Gm38393
ENSMUSG00000000957	1191.47	-0.219027	2.05011	-0.106837	0.914919	0.999992	Mmp14
ENSMUSG00000000958	49.9616	0.272731	1.60157	0.17029	0.864782	0.999992	Slc7a7
ENSMUSG00000000959	609.365	-0.155025	2.46649	-0.0628523	0.949884	0.999992	Oxa1l
ENSMUSG00000000976	123.655	-9.55005	4.78546	-1.99564	0.0459732	0.202475	Heatr6
ENSMUSG00000000982	4.30226	3.08071	1.99397	1.54501	0.122343	0.381285	Ccl3
ENSMUSG00000001014	3.93701	-0.868587	1.64234	-0.528871	0.596895	0.912365	Icam4
ENSMUSG00000001017	1150.26	-0.13843	0.10231	-1.35304	0.176042	0.478498	Chtop
ENSMUSG00000001020	16.4969	-0.293718	1.31029	-0.224162	0.822631	0.993592	S100a4
ENSMUSG00000001025	47.572	1.93079	0.548702	3.51883	0.000433462	0.00450753	S100a6
ENSMUSG00000001029	40.7489	-0.494112	0.521782	-0.946971	0.343653	0.711691	Icam2
ENSMUSG00000001034	56.9809	-0.330727	0.505191	-0.654657	0.512689	0.86007	Mapk7
ENSMUSG00000001036	173.04	-0.0804798	0.202478	-0.397473	0.691018	0.954425	Epn2
ENSMUSG00000001039	7.39046	0.979456	1.01242	0.967438	0.333325	0.699664	B9d1
ENSMUSG00000001052	490.313	-0.295278	0.13309	-2.21864	0.026511	0.133895	Sec24b
ENSMUSG00000001053	95.6434	-0.550893	0.264333	-2.08409	0.0371521	0.173206	N4bp3
ENSMUSG00000001054	279.721	-0.101833	0.207412	-0.490973	0.623446	0.926407	Rmnd5b
ENSMUSG00000001056	518.648	0.719453	0.145551	4.94296	7.69471e-07	1.59044e-05	Nhp2
ENSMUSG00000001062	265.621	-1.52752	1.79776	-0.84968	0.395503	0.766388	Vps9d1
ENSMUSG00000001065	47.6772	-23.6159	4.78514	-4.93527	8.00417e-07	1.64677e-05	Zfp276
ENSMUSG00000001076	4.41836	0.00154537	1.69697	0.000910665	0.999273	0.999992	C1ql4
ENSMUSG00000001082	82.4965	0.37672	0.420243	0.896433	0.370022	0.739435	Mfsd10
ENSMUSG00000001089	421.94	0.100479	0.226122	0.444356	0.656785	0.939542	Luzp1
ENSMUSG00000001095	41.3095	-6.03661	0.855315	-7.05777	1.69201e-12	1.37135e-10	Slc13a2
ENSMUSG00000001098	279.215	1.41001	2.77877	0.507423	0.611858	0.919982	Kctd10
ENSMUSG00000001100	1127.23	0.0680823	2.56338	0.0265596	0.978811	0.999992	Poldip2
ENSMUSG00000001103	45.6603	1.9934	0.561935	3.54739	0.00038907	0.00409177	Sebox
ENSMUSG00000001105	718.59	0.293013	0.131324	2.23123	0.025666	0.131192	Ift20
ENSMUSG00000001119	171.146	0.422718	0.41796	1.01138	0.311832	0.672385	Col6a1
ENSMUSG00000001120	20.5633	-0.155067	0.789978	-0.196293	0.844381	0.998577	Pcbp3
ENSMUSG00000001123	9690.59	0.0616856	0.114188	0.54021	0.589052	0.909721	Lgals9
ENSMUSG00000001127	1171.5	-1.01792	2.06347	-0.493308	0.621795	0.925564	Araf
ENSMUSG00000001128	372.923	0.182222	0.25453	0.715916	0.474043	0.833767	Cfp
ENSMUSG00000001131	56.3225	5.71029	1.25041	4.56672	4.95418e-06	7.83123e-05	Timp1
ENSMUSG00000001134	221.401	0.270043	0.262632	1.02822	0.303848	0.66384	Uxt
ENSMUSG00000001138	292.481	-0.463377	0.196874	-2.35368	0.0185888	0.103234	Cnnm3
ENSMUSG00000001143	262.294	-0.765514	2.7749	-0.275871	0.782647	0.981283	Lman2l
ENSMUSG00000001150	587.183	0.230518	0.142186	1.62124	0.104965	0.347757	Mcm3ap
ENSMUSG00000001151	312.301	-0.443538	0.182818	-2.42612	0.0152611	0.0887137	Pcnt
ENSMUSG00000001155	7741.7	-0.712576	0.208895	-3.41117	0.00064684	0.00635109	Ftcd
ENSMUSG00000001156	142.237	-0.304284	0.287896	-1.05692	0.290547	0.647904	Mxd1
ENSMUSG00000001157	194.97	-1.13435	2.67866	-0.423478	0.671947	0.946586	Gmcl1
ENSMUSG00000001158	228.736	0.189466	0.173332	1.09308	0.274358	0.626881	Snrnp27
ENSMUSG00000001166	22.639	-0.0600889	0.773962	-0.0776381	0.938116	0.999992	Oas1c
ENSMUSG00000001173	157.777	0.195335	0.258286	0.756271	0.449486	0.814536	Ocrl
ENSMUSG00000001175	3422.01	25.2676	4.46778	5.6555	1.55391e-08	5.80458e-07	Calm1
ENSMUSG00000001211	5642.25	0.605883	0.144037	4.20645	2.59417e-05	0.000359438	Agpat3
ENSMUSG00000001227	150.938	0.732254	0.28097	2.60616	0.00915624	0.0592674	Sema6b
ENSMUSG00000001228	210.977	1.55693	1.57852	0.986326	0.323973	0.688134	Uhrf1
ENSMUSG00000001229	1968.38	0.457994	0.131068	3.49434	0.000475244	0.00489633	Dpp9
ENSMUSG00000001240	32.7207	7.86505	4.78724	1.64292	0.1004	0.337517	Ramp2
ENSMUSG00000001248	350.883	-0.071445	0.150162	-0.475785	0.634227	0.929579	Gramd1a
ENSMUSG00000001249	8273.43	0.0953526	0.103941	0.917375	0.358946	0.728051	Hpn
ENSMUSG00000001270	157.665	0.251924	0.402334	0.626157	0.531212	0.873251	Ckb
ENSMUSG00000001280	880.481	-0.258698	0.102412	-2.52605	0.0115353	0.0711209	Sp1
ENSMUSG00000001281	27.2628	-0.660118	0.619878	-1.06492	0.286914	0.64302	Itgb7
ENSMUSG00000001285	261.18	-0.157302	0.168127	-0.935615	0.349472	0.717478	Myg1
ENSMUSG00000001288	123.668	0.0592682	0.264653	0.223947	0.822799	0.993615	Rarg
ENSMUSG00000001289	723.377	0.155779	0.171755	0.906983	0.364416	0.733478	Pfdn5
ENSMUSG00000001300	28.926	-1.01892	0.558037	-1.8259	0.0678656	0.264319	Efnb2
ENSMUSG00000001305	229.997	0.132228	0.19118	0.691643	0.489162	0.845272	Rrp15
ENSMUSG00000001313	259.755	-0.00765947	2.82315	-0.0027131	0.997835	0.999992	Rnd2
ENSMUSG00000001323	269.817	-26.0633	4.78476	-5.44714	5.11855e-08	1.64544e-06	Srr
ENSMUSG00000001334	5.42036	-1.39361	1.31134	-1.06273	0.287903	0.644271	Fndc5
ENSMUSG00000001348	1693.57	-0.6419	0.200363	-3.20368	0.00135683	0.0121613	Acp5
ENSMUSG00000001349	5.09122	0.365065	2.00978	0.181645	0.855862	0.999992	Cnn1
ENSMUSG00000001366	1151.51	-0.0560166	0.0923804	-0.606369	0.54427	0.880909	Fbxo9
ENSMUSG00000001376	211.342	0.383405	0.231483	1.6563	0.0976614	0.33283	Vps50
ENSMUSG00000001380	520.4	1.4494	3.78667	0.382763	0.701896	0.959349	Hars
ENSMUSG00000001383	779.805	0.355245	0.117563	3.02175	0.00251317	0.0207461	Zmat2
ENSMUSG00000001403	207.205	1.81384	0.761899	2.38068	0.0172809	0.0975505	Ube2c
ENSMUSG00000001415	699.456	-0.481407	2.99511	-0.160731	0.872305	0.999992	Smg5
ENSMUSG00000001416	1974.14	0.56277	0.107822	5.21942	1.79484e-07	4.70635e-06	Cct3
ENSMUSG00000001424	2407.69	1.48673	3.14285	0.47305	0.636178	0.930547	Snd1
ENSMUSG00000001435	16259	-1.19872	3.48673	-0.343796	0.731	0.967771	Col18a1
ENSMUSG00000001436	123.447	0.64191	0.251952	2.54775	0.0108421	0.0679433	Slc19a1
ENSMUSG00000001440	3163	0.171656	0.152339	1.1268	0.259828	0.609903	Kpnb1
ENSMUSG00000001441	209.136	21.8804	4.78509	4.57262	4.81671e-06	7.65011e-05	Npepps
ENSMUSG00000001445	731.114	0.122569	2.97679	0.0411748	0.967157	0.999992	Mrpl10
ENSMUSG00000001472	3262.09	0.233304	0.0823212	2.83407	0.00459589	0.0340315	Tcf25
ENSMUSG00000001473	682.917	1.4541	0.432768	3.35999	0.000779458	0.00747837	Tubb6
ENSMUSG00000001482	1060.54	0.458821	0.132064	3.47424	0.000512307	0.00522983	Def8
ENSMUSG00000001493	5.34531	-0.757543	1.57317	-0.481538	0.630134	0.929034	Meox1
ENSMUSG00000001497	4.70722	-0.121359	1.3469	-0.0901024	0.928206	0.999992	Pax9
ENSMUSG00000001506	277.816	1.09102	0.527912	2.06667	0.0387654	0.178737	Col1a1
ENSMUSG00000001507	198.016	0.339252	0.277596	1.22211	0.221667	0.554707	Itga3
ENSMUSG00000001517	154.254	0.649301	0.770777	0.842399	0.399565	0.769608	Foxm1
ENSMUSG00000001518	157.162	0.234402	1.36275	0.172007	0.863432	0.999992	Itfg2
ENSMUSG00000001520	7.6756	0.997195	1.13671	0.87726	0.380345	0.751531	Nrip2
ENSMUSG00000001521	21.4108	0.637568	2.59327	0.245854	0.805795	0.988169	Tulp3
ENSMUSG00000001524	228.448	-0.184608	0.199293	-0.926314	0.354283	0.72289	Gtf2h4
ENSMUSG00000001525	2380.81	0.90725	0.190891	4.75271	2.00706e-06	3.55032e-05	Tubb5
ENSMUSG00000001542	1370.8	0.232582	0.132331	1.75758	0.0788193	0.290002	Ell2
ENSMUSG00000001552	1017.66	0.337112	0.16737	2.01417	0.0439916	0.19669	Jup
ENSMUSG00000001555	31.5771	1.0974	0.663844	1.65309	0.0983122	0.334054	Fkbp10
ENSMUSG00000001576	1572.01	-0.307601	0.136591	-2.25199	0.0243228	0.125831	Ergic1
ENSMUSG00000001588	41.0837	-0.524207	0.436704	-1.20037	0.229996	0.568212	Acap1
ENSMUSG00000001604	894.33	-0.618992	0.201359	-3.07408	0.00211154	0.0178946	Tcea3
ENSMUSG00000001627	39.9709	-23.6054	4.78523	-4.93296	8.09907e-07	1.66118e-05	Ifrd1
ENSMUSG00000001630	459.957	-0.127542	1.86323	-0.0684523	0.945426	0.999992	Stk38l
ENSMUSG00000001632	334.348	0.206495	1.85604	0.111256	0.911414	0.999992	Brpf1
ENSMUSG00000001642	94.2908	-9.02812	4.7858	-1.88644	0.0592358	0.241145	Akr1b3
ENSMUSG00000001663	2929.71	-0.960536	0.185177	-5.18713	2.13564e-07	5.44861e-06	Gstt1
ENSMUSG00000001665	736.636	-26.0735	2.90874	-8.96385	3.13548e-19	6.98847e-17	Gstt3
ENSMUSG00000001666	2247.25	-27.4264	3.05553	-8.97598	2.80851e-19	6.47556e-17	Ddt
ENSMUSG00000001670	34354.4	0.198507	0.214689	0.924627	0.35516	0.723905	Tat
ENSMUSG00000001672	43.4109	2.31867	0.791107	2.93092	0.00337957	0.0264608	Marveld3
ENSMUSG00000001674	373.335	-0.0215731	1.90374	-0.0113319	0.990959	0.999992	Ddx18
ENSMUSG00000001687	952.148	0.173082	0.11451	1.51151	0.13066	0.398111	Ubl3
ENSMUSG00000001700	696.445	-0.646072	0.145716	-4.43378	9.25967e-06	0.00013992	Gramd3
ENSMUSG00000001707	178.571	0.541253	0.337254	1.60488	0.10852	0.354913	Eef1e1
ENSMUSG00000001729	1312.43	0.382609	0.128376	2.98038	0.00287894	0.0231232	Akt1
ENSMUSG00000001739	7.39549	1.74567	0.985718	1.77096	0.0765666	0.285853	Cldn15
ENSMUSG00000001741	32.8728	-0.221468	1.36066	-0.162766	0.870703	0.999992	Il16
ENSMUSG00000001750	1320.93	0.262023	0.187859	1.39479	0.16308	0.456963	Tcirg1
ENSMUSG00000001751	635.522	-0.049147	0.209832	-0.234221	0.814813	0.991402	Naglu
ENSMUSG00000001755	2212.91	-0.184868	2.10165	-0.0879631	0.929906	0.999992	Coasy
ENSMUSG00000001761	266.134	0.194485	0.24986	0.778378	0.436346	0.801795	Smo
ENSMUSG00000001763	194.748	-0.508651	0.224132	-2.26943	0.0232423	0.121747	Tspan33
ENSMUSG00000001767	317.604	0.34017	0.178034	1.9107	0.0560426	0.231524	Crnkl1
ENSMUSG00000001768	260.99	-0.453889	0.293233	-1.54788	0.121651	0.380725	Rin2
ENSMUSG00000001774	783.11	0.500659	1.98157	0.252657	0.800533	0.9863	Chordc1
ENSMUSG00000001783	1265.49	0.0360315	0.08045	0.447874	0.654244	0.938364	Rtcb
ENSMUSG00000001785	367.064	0.0159067	0.152527	0.104288	0.916941	0.999992	Pwp1
ENSMUSG00000001786	297.361	-1.29776	1.82416	-0.71143	0.476818	0.836132	Fbxo7
ENSMUSG00000001794	2333.89	0.53587	0.080914	6.62271	3.52667e-11	2.38193e-09	Capns1
ENSMUSG00000001802	425.506	-0.22077	0.153989	-1.43367	0.151665	0.436834	Lrp3
ENSMUSG00000001829	897.306	0.0817115	0.151977	0.537657	0.590814	0.909909	Clpb
ENSMUSG00000001833	1089.6	-0.0548453	0.157127	-0.349052	0.72705	0.966464	Septin7
ENSMUSG00000001844	288.658	0.0248511	0.190425	0.130503	0.896168	0.999992	Zdhhc4
ENSMUSG00000001855	355.844	0.110178	0.213927	0.515026	0.606535	0.91683	Nup214
ENSMUSG00000001870	8.58308	-0.170841	4.57279	-0.0373604	0.970198	0.999992	Ltbp1
ENSMUSG00000001891	3899.84	-0.527504	0.109205	-4.8304	1.36256e-06	2.53743e-05	Ugp2
ENSMUSG00000001909	550.229	-0.0229967	0.120545	-0.190772	0.848704	0.999587	Trmt1
ENSMUSG00000001910	880.646	0.465197	2.03021	0.229137	0.818762	0.99246	Nacc1
ENSMUSG00000001911	1672.82	-0.473738	0.19157	-2.47292	0.0134013	0.0800784	Nfix
ENSMUSG00000001918	80.141	1.33749	0.420875	3.17789	0.00148353	0.0131038	Slc1a5
ENSMUSG00000001924	4095.55	0.248343	0.103238	2.40555	0.0161482	0.0924441	Uba1
ENSMUSG00000001930	41.3555	8.55935	4.78625	1.78832	0.0737241	0.280035	Vwf
ENSMUSG00000001943	4.7427	-0.152461	1.77219	-0.0860297	0.931443	0.999992	Vsig2
ENSMUSG00000001946	122.935	-0.227525	0.277016	-0.821344	0.41145	0.780915	Esam
ENSMUSG00000001948	4.43552	1.53374	1.71944	0.892003	0.372391	0.741953	Spa17
ENSMUSG00000001962	354.192	-0.195563	0.174253	-1.12229	0.261739	0.61154	Fam50a
ENSMUSG00000001983	85.0466	22.4486	4.78508	4.69137	2.71385e-06	4.64096e-05	Taco1
ENSMUSG00000001986	21.8404	0.952812	1.33269	0.714953	0.474638	0.833965	Gria3
ENSMUSG00000001995	99.4269	0.422659	0.422403	1.00061	0.317017	0.679184	Sipa1l2
ENSMUSG00000001998	138.884	-0.0350953	0.299895	-0.117025	0.90684	0.999992	Ap4e1
ENSMUSG00000001999	221.621	0.0247274	0.212011	0.116632	0.907151	0.999992	Blvra
ENSMUSG00000002006	5.18416	2.6866	1.99571	1.34618	0.178243	0.482293	Pdzd4
ENSMUSG00000002010	1133.7	-0.158689	0.141458	-1.12181	0.261942	0.61154	Idh3g
ENSMUSG00000002014	1844.92	0.868505	0.139464	6.22746	4.74057e-10	2.59818e-08	Ssr4
ENSMUSG00000002015	2007.16	-0.0703472	0.0894901	-0.786089	0.431815	0.798306	Bcap31
ENSMUSG00000002017	649.796	0.399528	0.174529	2.28917	0.0220692	0.117209	Fam98a
ENSMUSG00000002020	14.6065	-1.35851	0.781597	-1.73813	0.0821884	0.297699	Ltbp2
ENSMUSG00000002028	567.656	-0.43922	0.181616	-2.4184	0.0155888	0.0901292	Kmt2a
ENSMUSG00000002031	391.467	-0.338365	0.211405	-1.60055	0.109477	0.356907	Ift46
ENSMUSG00000002032	498.823	-0.699067	0.28427	-2.45916	0.0139261	0.0825506	Tmem25
ENSMUSG00000002033	6.27219	-1.58107	1.31009	-1.20684	0.227494	0.564011	Cd3g
ENSMUSG00000002043	168.074	0.152148	0.206652	0.736254	0.461576	0.824118	Trappc6a
ENSMUSG00000002052	253.538	-24.9783	4.78486	-5.22027	1.78663e-07	4.69403e-06	Supt6
ENSMUSG00000002055	90.0103	2.01893	0.642854	3.14057	0.00168618	0.0146615	Spag5
ENSMUSG00000002058	113.189	0.0464706	0.447333	0.103884	0.917262	0.999992	Unc119
ENSMUSG00000002059	76.7887	0.975927	1.38963	0.702291	0.482498	0.84064	Rab34
ENSMUSG00000002064	122.785	-23.9938	4.78506	-5.01431	5.32238e-07	1.17647e-05	Sdf2
ENSMUSG00000002068	90.2853	1.60632	0.538029	2.98555	0.00283065	0.0228037	Ccne1
ENSMUSG00000002076	16.4161	2.30286	0.792081	2.90736	0.00364496	0.028192	Hsf2bp
ENSMUSG00000002083	151.865	-1.15799	0.317332	-3.64916	0.000263104	0.00289349	Bbc3
ENSMUSG00000002102	2359.41	0.444726	0.0906237	4.90739	9.22969e-07	1.83947e-05	Psmc3
ENSMUSG00000002105	240.113	0.156684	0.256178	0.61162	0.540789	0.879274	Slc39a13
ENSMUSG00000002108	2152.04	0.323888	0.0873556	3.70769	0.000209156	0.0023744	Nr1h3
ENSMUSG00000002111	118.962	0.598972	0.380332	1.57487	0.115287	0.368748	Spi1
ENSMUSG00000002129	618.224	0.228724	0.168399	1.35822	0.174393	0.475853	Sf3a1
ENSMUSG00000002147	1200.47	-0.00640329	0.158408	-0.0404228	0.967756	0.999992	Stat6
ENSMUSG00000002204	13.1552	0.415502	0.786214	0.528485	0.597163	0.912578	Napsa
ENSMUSG00000002205	536.925	0.230709	0.13218	1.74542	0.0809115	0.29459	Vrk3
ENSMUSG00000002210	182.555	-0.0831852	0.206963	-0.401933	0.687733	0.952865	Smg9
ENSMUSG00000002221	398.751	-1.28051	1.84183	-0.695237	0.486907	0.843555	Paxip1
ENSMUSG00000002222	2411.45	-0.889976	0.117046	-7.60361	2.87974e-14	2.87394e-12	Rmnd5a
ENSMUSG00000002227	554.601	0.205181	0.197488	1.03896	0.298825	0.657375	Mov10
ENSMUSG00000002228	5.31043	-2.94876	1.30831	-2.25387	0.0242042	0.125361	Ppm1j
ENSMUSG00000002233	245.99	0.970109	0.362893	2.67327	0.00751164	0.0506571	Rhoc
ENSMUSG00000002249	275.416	0.0203195	0.212069	0.0958155	0.923667	0.999992	Tead3
ENSMUSG00000002250	349.294	-1.00374	0.355021	-2.82726	0.00469477	0.0346104	Ppard
ENSMUSG00000002257	6.01435	-1.59965	1.30384	-1.22687	0.21987	0.551681	Def6
ENSMUSG00000002265	273.523	1.27807	0.324102	3.94341	8.03312e-05	0.0010087	Peg3
ENSMUSG00000002279	795.383	0.291022	0.132037	2.2041	0.0275176	0.137876	Lmf1
ENSMUSG00000002289	1624.53	1.40451	0.436029	3.22114	0.00127681	0.0115527	Angptl4
ENSMUSG00000002297	162.156	0.416045	0.467647	0.889656	0.373651	0.743355	Dbf4
ENSMUSG00000002307	296.123	-0.16366	0.239788	-0.682518	0.494911	0.848302	Daxx
ENSMUSG00000002308	75.9312	0.485464	0.3762	1.29044	0.196897	0.514781	Cd320
ENSMUSG00000002324	30.6969	0.227548	0.808126	0.281575	0.778269	0.980111	Rec8
ENSMUSG00000002326	248.098	-0.195621	0.195266	-1.00182	0.31643	0.678361	Gmpr2
ENSMUSG00000002329	268.452	-9.14817e-05	0.271031	-0.000337532	0.999731	0.999992	Mdp1
ENSMUSG00000002332	2920.38	0.445948	0.101194	4.40688	1.04872e-05	0.000156699	Dhrs1
ENSMUSG00000002342	356.896	-0.0752096	0.215259	-0.349391	0.726796	0.966464	Tmem161a
ENSMUSG00000002343	77.2111	-0.626102	4.53831	-0.137959	0.890273	0.999992	Armc6
ENSMUSG00000002345	284.531	0.248733	0.173572	1.43303	0.15185	0.437084	Borcs8
ENSMUSG00000002346	387.897	24.3971	4.78475	5.09893	3.41579e-07	8.07057e-06	Slc25a42
ENSMUSG00000002365	732.383	-0.166733	0.181061	-0.920866	0.35712	0.725743	Snx9
ENSMUSG00000002372	635.894	-0.0863665	0.14503	-0.595506	0.551505	0.884701	Ranbp3
ENSMUSG00000002379	834.585	0.0642496	0.132153	0.486174	0.626844	0.927859	Ndufa11
ENSMUSG00000002395	635.047	-0.0455115	0.149702	-0.304014	0.761117	0.97616	Use1
ENSMUSG00000002409	203.105	-0.714362	0.291874	-2.4475	0.0143851	0.0848949	Dyrk1b
ENSMUSG00000002413	463.418	-0.164131	0.125839	-1.30429	0.192135	0.506374	Braf
ENSMUSG00000002428	282.082	-0.0848484	1.81874	-0.0466522	0.96279	0.999992	Hltf
ENSMUSG00000002455	1234.8	-0.385254	0.167712	-2.29712	0.021612	0.115399	Prpf6
ENSMUSG00000002458	30.9316	0.209372	0.694318	0.301551	0.762994	0.977326	Rgs19
ENSMUSG00000002475	1225.24	-0.0313916	0.119117	-0.263537	0.792137	0.983497	Abhd3
ENSMUSG00000002477	259.14	-0.0379514	0.228304	-0.166232	0.867975	0.999992	Snrpd1
ENSMUSG00000002486	53.4636	-0.157175	0.435732	-0.360715	0.718312	0.963881	Tchp
ENSMUSG00000002489	24.0198	-1.65924	0.831465	-1.99556	0.0459819	0.202475	Tiam1
ENSMUSG00000002504	247.248	-0.590438	0.193752	-3.0474	0.00230832	0.0193295	Nherf2
ENSMUSG00000002524	1256.76	0.0989144	0.122398	0.808138	0.419011	0.786599	Puf60
ENSMUSG00000002546	988.196	-0.134615	0.0935444	-1.43904	0.150138	0.434775	Golga2
ENSMUSG00000002550	560.479	-1.57736	1.93903	-0.813478	0.415944	0.78366	Uck1
ENSMUSG00000002578	15.4717	-2.82491	3.04016	-0.929199	0.352786	0.721151	Ikzf4
ENSMUSG00000002580	638.66	0.250148	0.141539	1.76734	0.0771713	0.287008	Mien1
ENSMUSG00000002588	12067.7	-0.546463	0.207656	-2.63158	0.0084989	0.05583	Pon1
ENSMUSG00000002602	384.169	-0.271664	0.362392	-0.74964	0.453471	0.817177	Axl
ENSMUSG00000002603	145.055	0.884992	1.32029	0.6703	0.502667	0.852958	Tgfb1
ENSMUSG00000002608	528.676	0.227353	0.128376	1.771	0.0765613	0.285853	Ccdc97
ENSMUSG00000002617	61.1172	0.524551	0.368259	1.42441	0.154329	0.440898	Zfp40
ENSMUSG00000002635	143.103	-0.423109	0.207406	-2.04001	0.0413495	0.18834	Pdcd2l
ENSMUSG00000002658	539.067	0.578701	0.161754	3.57765	0.000346699	0.00370024	Gtf2f1
ENSMUSG00000002660	824.577	0.176088	0.14032	1.2549	0.209514	0.534584	Clpp
ENSMUSG00000002661	148.003	-0.440662	0.290236	-1.51829	0.128942	0.394857	Alkbh7
ENSMUSG00000002668	21.2678	0.00949883	0.693294	0.013701	0.989069	0.999992	Dennd1c
ENSMUSG00000002679	170.311	0.0689785	0.330333	0.208815	0.834593	0.996772	Med6
ENSMUSG00000002699	75.8995	1.30452	2.45117	0.532204	0.594585	0.911582	Lcp2
ENSMUSG00000002718	891.438	0.0886577	0.1325	0.669114	0.503423	0.8537	Cse1l
ENSMUSG00000002728	226.922	0.199033	0.236622	0.841145	0.400267	0.770015	Naa20
ENSMUSG00000002731	292.666	-0.379198	0.191026	-1.98505	0.0471385	0.205236	Prkra
ENSMUSG00000002732	49.6391	-0.00153033	0.451458	-0.00338976	0.997295	0.999992	Fkbp7
ENSMUSG00000002733	371.579	0.196247	0.175889	1.11574	0.264532	0.614698	Plekha3
ENSMUSG00000002741	1215.14	0.234999	0.111004	2.11703	0.0342572	0.16426	Ykt6
ENSMUSG00000002748	1644.96	0.396852	0.101647	3.90423	9.45261e-05	0.00116507	Baz1b
ENSMUSG00000002763	1503.85	-0.0502743	0.102463	-0.490655	0.62367	0.926407	Pex6
ENSMUSG00000002767	617.784	-0.152435	0.187851	-0.81147	0.417096	0.78478	Mrpl2
ENSMUSG00000002768	696.283	0.563306	0.110028	5.11967	3.06072e-07	7.40162e-06	Mea1
ENSMUSG00000002769	25202.1	-1.48052	0.281987	-5.25031	1.5184e-07	4.11044e-06	Gnmt
ENSMUSG00000002778	1861.8	0.308168	0.0794131	3.88058	0.000104209	0.0012669	Kdelr1
ENSMUSG00000002781	400.046	-0.125894	0.168159	-0.748665	0.454059	0.817858	Tmem143
ENSMUSG00000002797	121.597	-0.343313	1.40784	-0.243858	0.807341	0.98859	Ggct
ENSMUSG00000002799	4.21281	-0.515997	1.84847	-0.279148	0.780132	0.980111	Jag2
ENSMUSG00000002803	239.119	0.000574276	0.243151	0.00236181	0.998116	0.999992	Btbd6
ENSMUSG00000002804	201.694	0.188901	0.173649	1.08783	0.276671	0.630413	Nudt14
ENSMUSG00000002808	12.7823	1.40436	0.855657	1.64127	0.100741	0.338326	Epdr1
ENSMUSG00000002812	1027.32	-0.0801062	0.173036	-0.462947	0.643403	0.933764	Flii
ENSMUSG00000002814	148.373	-0.087547	0.270943	-0.32312	0.746604	0.972647	Top3a
ENSMUSG00000002825	61.1837	0.0505345	0.489575	0.103221	0.917787	0.999992	Qtrt1
ENSMUSG00000002831	138.445	2.24361	0.633815	3.53986	0.000400345	0.0041925	Plin4
ENSMUSG00000002833	606.077	0.150804	0.18188	0.829142	0.407024	0.776663	Hdgfl2
ENSMUSG00000002844	156.979	-0.129312	0.299383	-0.431928	0.665794	0.943716	Adprh
ENSMUSG00000002845	438.784	0.1895	0.172455	1.09884	0.271837	0.623868	Tmem39a
ENSMUSG00000002846	522.709	-0.0547368	0.18244	-0.300026	0.764157	0.977641	Timmdc1
ENSMUSG00000002847	960.379	-0.353849	0.242378	-1.4599	0.144316	0.425097	Pla1a
ENSMUSG00000002870	366.064	1.04153	0.289502	3.59764	0.000321113	0.00344366	Mcm2
ENSMUSG00000002871	393.803	0.0912882	0.206188	0.442743	0.657951	0.940503	Tpra1
ENSMUSG00000002881	1456.84	0.177102	0.217028	0.81603	0.414483	0.782759	Nab1
ENSMUSG00000002885	79.0027	21.9299	4.78532	4.58275	4.58901e-06	7.35838e-05	Adgre5
ENSMUSG00000002897	707.593	1.86563	1.82337	1.02317	0.306226	0.666464	Il17ra
ENSMUSG00000002900	159.205	-0.123631	0.389966	-0.31703	0.75122	0.973685	Lamb1
ENSMUSG00000002908	77.1637	-0.716875	0.398874	-1.79725	0.0722964	0.276326	Kcnn1
ENSMUSG00000002910	137.846	0.0630893	0.320453	0.196875	0.843925	0.998214	Arrdc2
ENSMUSG00000002944	1142.64	1.31675	0.37494	3.51189	0.000444929	0.00460886	Cd36
ENSMUSG00000002949	713.719	-0.231365	0.155901	-1.48405	0.137795	0.411675	Timm44
ENSMUSG00000002957	1924.51	1.463	3.11143	0.470202	0.638211	0.931405	Ap2a2
ENSMUSG00000002963	475.115	-0.234038	0.112657	-2.07744	0.0377606	0.175338	Pnkp
ENSMUSG00000002968	719.978	0.241185	1.99155	0.121104	0.903609	0.999992	Med25
ENSMUSG00000002980	106.372	1.06583	0.448645	2.37568	0.0175168	0.0985977	Bcam
ENSMUSG00000002981	2301.27	0.276139	0.114741	2.40664	0.0161001	0.0923352	Clptm1
ENSMUSG00000002983	70.2671	0.321048	0.523523	0.613245	0.539714	0.878746	Relb
ENSMUSG00000002997	24.533	4.07462	1.18484	3.43895	0.000583969	0.00583255	Prkar2b
ENSMUSG00000003031	424.306	-0.329433	0.145708	-2.26092	0.0237645	0.123755	Cdkn1b
ENSMUSG00000003032	26.1667	0.32934	0.678615	0.485313	0.627454	0.927997	Klf4
ENSMUSG00000003033	528.626	0.480651	0.121291	3.96278	7.40814e-05	0.000946218	Ap1m1
ENSMUSG00000003037	1305.24	-0.0215225	0.0976146	-0.220484	0.825494	0.993997	Rab8a
ENSMUSG00000003038	72.5675	-3.37406	4.99739	-0.675164	0.499571	0.851283	Hmgn2
ENSMUSG00000003039	730.873	1.08342	2.9759	0.364064	0.71581	0.963694	Fam32a
ENSMUSG00000003051	53.4134	0.37655	1.29532	0.2907	0.771281	0.978599	Elf3
ENSMUSG00000003053	22105.1	-0.272193	3.5122	-0.0774993	0.938226	0.999992	Cyp2c29
ENSMUSG00000003062	178.556	-0.037551	0.239014	-0.157108	0.87516	0.999992	Stard3nl
ENSMUSG00000003068	1249.87	-1.05713	3.05534	-0.345995	0.729346	0.967471	Stk11
ENSMUSG00000003072	4184.37	-0.0897847	0.146991	-0.610819	0.54132	0.879702	Atp5d
ENSMUSG00000003099	865.313	0.0588927	0.108243	0.544079	0.586387	0.907953	Ppp5c
ENSMUSG00000003119	471.94	0.0827538	0.189289	0.437181	0.66198	0.942976	Cdk12
ENSMUSG00000003123	301.176	-0.143214	1.84107	-0.0777883	0.937996	0.999992	Lipe
ENSMUSG00000003131	729.664	0.419938	0.158025	2.65741	0.00787443	0.0525473	Pafah1b2
ENSMUSG00000003135	355.697	0.00113473	0.155141	0.0073142	0.994164	0.999992	Cnot11
ENSMUSG00000003153	8.35216	-0.612711	1.91264	-0.320348	0.748705	0.972647	Slc2a3
ENSMUSG00000003154	195.607	-0.317897	0.231858	-1.37109	0.170347	0.469799	Foxj2
ENSMUSG00000003161	577.824	-0.323443	0.138218	-2.34009	0.0192791	0.106142	Sri
ENSMUSG00000003166	152.305	-2.26999	4.99739	-0.454234	0.64966	0.937005	Dgcr2
ENSMUSG00000003184	1105.89	-0.207011	0.160267	-1.29166	0.196474	0.514155	Irf3
ENSMUSG00000003190	27.0748	0.729506	4.56676	0.159743	0.873084	0.999992	Bcl2l12
ENSMUSG00000003198	110.723	-0.416848	1.37426	-0.303326	0.761642	0.976364	Zfp959
ENSMUSG00000003199	1375.17	0.353373	0.20167	1.75223	0.0797347	0.292122	Mpnd
ENSMUSG00000003200	461.618	0.187269	0.16496	1.13524	0.256275	0.604652	Sh3gl1
ENSMUSG00000003206	12.8861	0.0958037	0.760724	0.125937	0.899781	0.999992	Ebi3
ENSMUSG00000003208	92.7482	0.167338	0.321792	0.520017	0.603051	0.915068	Yju2
ENSMUSG00000003226	2273.74	-0.0594365	0.0944192	-0.629496	0.529024	0.871322	Ranbp2
ENSMUSG00000003233	231.69	-0.862437	4.56261	-0.189023	0.850075	0.999587	Dvl3
ENSMUSG00000003234	1045.14	0.20594	0.147766	1.39369	0.163412	0.457464	Abcf3
ENSMUSG00000003235	814.085	0.0923208	0.120267	0.767634	0.442705	0.809115	Eif2b5
ENSMUSG00000003269	285.694	1.2104	2.79353	0.433288	0.664805	0.943352	Cyth2
ENSMUSG00000003273	6.04456	-0.998095	1.50692	-0.662339	0.507754	0.856807	Car11
ENSMUSG00000003279	46.4242	-0.891251	0.743481	-1.19875	0.230623	0.568712	Dlgap1
ENSMUSG00000003282	9.0165	-0.402279	0.873667	-0.460448	0.645194	0.933764	Plag1
ENSMUSG00000003283	125.485	0.484924	0.372234	1.30274	0.192664	0.507084	Hck
ENSMUSG00000003299	616.815	0.124009	0.164794	0.752509	0.451745	0.815809	Mrpl4
ENSMUSG00000003316	1053.97	0.213117	0.153272	1.39045	0.164392	0.459203	Glg1
ENSMUSG00000003344	352.484	-0.477831	0.232006	-2.05956	0.0394409	0.181001	Btbd2
ENSMUSG00000003345	1412.14	0.0326755	0.0965824	0.338317	0.735124	0.96897	Csnk1g2
ENSMUSG00000003346	1051.39	0.273742	0.147573	1.85497	0.0636011	0.25191	Abhd17a
ENSMUSG00000003348	38.2165	0.849698	4.56464	0.186148	0.852329	0.999727	Mob3a
ENSMUSG00000003352	10.0408	1.0426	1.16174	0.897439	0.369485	0.738722	Cacnb3
ENSMUSG00000003355	319.157	1.8119	0.315349	5.74569	9.1549e-09	3.6437e-07	Fkbp11
ENSMUSG00000003360	1024.05	-0.109223	0.155874	-0.700712	0.483483	0.840899	Ddx23
ENSMUSG00000003363	575.136	0.43501	0.156084	2.78702	0.00531951	0.0383771	Pld3
ENSMUSG00000003378	129.077	-0.956569	0.278404	-3.4359	0.000590587	0.00588957	Grik5
ENSMUSG00000003379	9.04976	-2.13223	1.47725	-1.44338	0.148914	0.43226	Cd79a
ENSMUSG00000003380	1063.11	0.35953	0.145676	2.46802	0.0135863	0.0808947	Rabac1
ENSMUSG00000003382	355.034	-0.36963	0.239726	-1.54189	0.123101	0.382578	Etv3
ENSMUSG00000003402	2786.35	0.628122	0.130902	4.79841	1.59933e-06	2.89808e-05	Prkcsh
ENSMUSG00000003411	23.167	2.6868	0.909177	2.9552	0.00312471	0.024814	Rab3b
ENSMUSG00000003420	2425.09	-0.0865048	0.131312	-0.658773	0.510042	0.857905	Fcgrt
ENSMUSG00000003421	364.522	-0.063121	0.177685	-0.355242	0.722408	0.96451	Nosip
ENSMUSG00000003423	509.444	1.03028	1.88449	0.546715	0.584574	0.906904	Pih1d1
ENSMUSG00000003429	2162.18	-0.574555	3.18434	-0.180431	0.856814	0.999992	Rps11
ENSMUSG00000003435	184.992	-3.37548	4.99739	-0.675448	0.499391	0.851283	Supt5
ENSMUSG00000003437	536.843	0.00674072	1.95277	0.00345189	0.997246	0.999992	Paf1
ENSMUSG00000003438	710.647	0.0916343	0.164988	0.555398	0.578622	0.90275	Timm50
ENSMUSG00000003444	327.397	0.248108	0.174255	1.42382	0.154498	0.441098	Med29
ENSMUSG00000003452	3.60971	0.820719	2.26096	0.362996	0.716608	0.963694	Bicd1
ENSMUSG00000003458	776.505	23.8247	2.91115	8.18395	2.74692e-16	3.90794e-14	Ncstn
ENSMUSG00000003464	2288.63	0.405787	0.110985	3.65622	0.000255961	0.00281725	Pex19
ENSMUSG00000003477	4197.83	-6.84268	0.66521	-10.2865	8.10731e-25	4.01552e-22	Inmt
ENSMUSG00000003484	16.2774	1.67056	0.82058	2.03583	0.0417676	0.189663	Cyp4f18
ENSMUSG00000003500	74.7496	0.821445	0.353141	2.32611	0.0200127	0.109371	Impdh1
ENSMUSG00000003526	3208.19	-0.653384	0.178397	-3.66252	0.000249749	0.00276481	Prodh
ENSMUSG00000003527	121.541	0.0305618	0.370426	0.0825043	0.934246	0.999992	Ess2
ENSMUSG00000003528	3954.58	-0.12787	0.169884	-0.752691	0.451636	0.815809	Slc25a1
ENSMUSG00000003531	568.015	0.761308	2.01105	0.378562	0.705013	0.960378	Dgcr6
ENSMUSG00000003534	69.2509	2.01624	0.492995	4.08979	4.31767e-05	0.000572819	Ddr1
ENSMUSG00000003541	51.401	1.55871	0.807127	1.93118	0.0534612	0.223348	Ier3
ENSMUSG00000003545	11.8052	3.75003	1.37594	2.72542	0.00642192	0.044776	Fosb
ENSMUSG00000003546	1125.43	-0.121689	0.0978543	-1.24357	0.213658	0.54094	Klc4
ENSMUSG00000003549	70.3823	-0.123704	0.312638	-0.39568	0.692341	0.954856	Ercc1
ENSMUSG00000003555	376.413	2.78119	0.457729	6.07606	1.23172e-09	5.9251e-08	Cyp17a1
ENSMUSG00000003559	1036.66	0.945718	0.120084	7.87548	3.39449e-15	4.05308e-13	As3mt
ENSMUSG00000003575	245.075	-0.076761	0.263879	-0.290894	0.771132	0.978599	Crtc1
ENSMUSG00000003581	201.784	0.158183	0.278257	0.568478	0.569711	0.89718	Rnf215
ENSMUSG00000003585	1211.86	27.949	4.78466	5.84139	5.17671e-09	2.17699e-07	Sec14l2
ENSMUSG00000003604	207.63	0.260206	1.82611	0.142492	0.886691	0.999992	Aven
ENSMUSG00000003617	61515.2	1.66924	0.192351	8.67811	4.02382e-18	7.4737e-16	Cp
ENSMUSG00000003644	233.39	-0.0396304	0.265873	-0.149058	0.881508	0.999992	Rps6ka1
ENSMUSG00000003660	1737.63	-0.0865741	0.129606	-0.667981	0.504146	0.854131	Snrnp200
ENSMUSG00000003662	709.648	-0.147714	0.143139	-1.03196	0.302091	0.661758	Ciao1
ENSMUSG00000003665	3.60288	3.1714	1.9329	1.64075	0.10085	0.338522	Has1
ENSMUSG00000003680	245.873	-0.0912202	0.232068	-0.393076	0.694263	0.956363	Taf6l
ENSMUSG00000003721	6792.44	0.463242	0.232199	1.99502	0.0460408	0.202548	Insig2
ENSMUSG00000003731	1166.46	0.0384299	0.11534	0.333188	0.738992	0.969673	Kpna6
ENSMUSG00000003746	4654.21	-0.123182	0.0935763	-1.31638	0.188048	0.49906	Man1a
ENSMUSG00000003762	403.549	0.438252	2.9264	0.149758	0.880955	0.999992	Coq8b
ENSMUSG00000003778	396.698	1.37044	1.80762	0.75815	0.448361	0.813558	Brd8
ENSMUSG00000003808	456.128	0.437767	0.161992	2.70239	0.00688424	0.0472602	Farsa
ENSMUSG00000003809	8630.99	-0.560588	0.168126	-3.33434	0.000855028	0.00810942	Gcdh
ENSMUSG00000003810	512.759	0.354313	0.221214	1.60168	0.109227	0.356384	Mast2
ENSMUSG00000003814	24879.8	1.4159	0.195904	7.22753	4.91855e-13	4.38505e-11	Calr
ENSMUSG00000003824	53.1353	-0.265903	0.424648	-0.626174	0.531201	0.873251	Syce2
ENSMUSG00000003847	443.787	22.4968	4.78488	4.70164	2.58078e-06	4.44753e-05	Nfat5
ENSMUSG00000003848	230.94	0.483449	0.180489	2.67856	0.00739402	0.0500153	Nob1
ENSMUSG00000003849	136.764	0.094645	0.285324	0.331711	0.740107	0.969673	Nqo1
ENSMUSG00000003865	35.3697	0.921144	4.13781	0.222616	0.823834	0.993664	Gys1
ENSMUSG00000003868	148.818	0.966634	4.56361	0.211813	0.832253	0.995984	Ruvbl2
ENSMUSG00000003873	247.699	0.898257	3.75211	0.239401	0.810795	0.990383	Bax
ENSMUSG00000003923	817.623	-0.0875857	0.131721	-0.664936	0.506092	0.855297	Tfam
ENSMUSG00000003929	74.0601	-0.519665	1.37	-0.379317	0.704453	0.960297	Zfp81
ENSMUSG00000003949	701.066	0.35106	0.330553	1.06204	0.288219	0.644434	Hlf
ENSMUSG00000003955	443.665	0.441149	0.19246	2.29215	0.0218969	0.116571	Fam162a
ENSMUSG00000003970	4712.03	0.270376	2.21797	0.121902	0.902976	0.999992	Rpl8
ENSMUSG00000004032	170.866	0.121155	0.268952	0.450469	0.652372	0.937704	Gstm5
ENSMUSG00000004035	950.039	-0.94469	0.214224	-4.40982	1.03458e-05	0.000154759	Gstm7
ENSMUSG00000004040	5096.98	0.982432	0.246169	3.99089	6.5826e-05	0.000848883	Stat3
ENSMUSG00000004044	146.388	0.331935	0.368393	0.901037	0.367569	0.736846	Cavin1
ENSMUSG00000004054	920.077	-0.0513469	0.106814	-0.480715	0.630719	0.929231	Map3k11
ENSMUSG00000004056	2312.85	0.036506	2.17274	0.0168018	0.986595	0.999992	Akt2
ENSMUSG00000004069	1908.87	0.270655	2.13614	0.126703	0.899175	0.999992	Dnaja3
ENSMUSG00000004085	244.312	-0.72191	1.76317	-0.409438	0.682219	0.950434	Map3k20
ENSMUSG00000004096	792	0.116835	0.139841	0.835485	0.403445	0.773111	Cwc15
ENSMUSG00000004098	966.873	-0.169927	0.218876	-0.77636	0.437537	0.802961	Col5a3
ENSMUSG00000004099	438.577	1.4483	1.82906	0.79183	0.42846	0.795636	Dnmt1
ENSMUSG00000004100	360.644	0.985995	1.82471	0.540357	0.588951	0.909721	Ppan
ENSMUSG00000004105	116.357	-1.19684	0.282298	-4.23964	2.23879e-05	0.00031383	Angptl2
ENSMUSG00000004113	5.53494	5.86929	2.01051	2.91931	0.00350809	0.0273313	Cacna1b
ENSMUSG00000004127	89.6324	1.61721	2.47044	0.654623	0.51271	0.86007	Trmt10a
ENSMUSG00000004151	13.4115	-0.889478	0.982592	-0.905236	0.36534	0.734139	Etv1
ENSMUSG00000004187	102.857	-0.730364	0.357628	-2.04225	0.041127	0.187454	Kifc2
ENSMUSG00000004207	944.304	27.5869	4.78466	5.76569	8.13248e-09	3.29563e-07	Psap
ENSMUSG00000004221	1863.42	0.686095	2.06429	0.332364	0.739614	0.969673	Ikbkg
ENSMUSG00000004233	103.273	-0.122052	0.264514	-0.461421	0.644496	0.933764	Wars2
ENSMUSG00000004264	2354.81	-0.205436	2.13213	-0.0963527	0.92324	0.999992	Phb2
ENSMUSG00000004266	356.349	1.31572	2.78174	0.472983	0.636225	0.930547	Ptpn6
ENSMUSG00000004285	719.439	0.0864384	0.14872	0.581215	0.561095	0.891751	Atp6v1f
ENSMUSG00000004317	162.19	0.405191	0.215766	1.87792	0.060392	0.243628	Clcn5
ENSMUSG00000004319	1317.43	0.320392	0.133165	2.40598	0.0161292	0.0924086	Clcn3
ENSMUSG00000004341	9.79281	-3.13396	0.989288	-3.16789	0.0015355	0.0134562	Gpx6
ENSMUSG00000004347	4.35021	-1.05437	1.28615	-0.81979	0.412336	0.78155	Pde1c
ENSMUSG00000004356	461.284	0.0455769	0.16116	0.282805	0.777326	0.980111	Utp20
ENSMUSG00000004359	27.5939	1.08123	1.97701	0.546901	0.584447	0.906891	Spic
ENSMUSG00000004364	1105.48	-0.163767	0.155958	-1.05007	0.293686	0.651568	Cul3
ENSMUSG00000004383	133.558	0.874969	0.389027	2.24912	0.0245047	0.126477	Large1
ENSMUSG00000004393	558.293	-0.0170277	0.140639	-0.121074	0.903632	0.999992	Ddx56
ENSMUSG00000004394	1325.19	0.70857	0.148244	4.77974	1.75521e-06	3.13384e-05	Tmed4
ENSMUSG00000004446	13.2117	0.0385007	4.99739	0.00770416	0.993853	0.999992	Bid
ENSMUSG00000004451	222.116	-0.027662	0.199044	-0.138975	0.88947	0.999992	Ralb
ENSMUSG00000004455	141.847	24.858	4.78479	5.19522	2.0448e-07	5.25655e-06	Ppp1cc
ENSMUSG00000004460	2802.28	1.46763	0.216368	6.78305	1.17668e-11	8.37006e-10	Dnajb11
ENSMUSG00000004462	490.886	0.0964268	0.22637	0.42597	0.67013	0.945694	Tbccd1
ENSMUSG00000004473	28.6944	-1.0032	0.485901	-2.06461	0.03896	0.179412	Clec11a
ENSMUSG00000004500	187.503	0.449668	0.350825	1.28174	0.199933	0.519366	Zfp324
ENSMUSG00000004508	54.8197	-0.0262995	0.347967	-0.0755806	0.939753	0.999992	Gab2
ENSMUSG00000004530	158.141	-5.20405	4.99739	-1.04135	0.297712	0.656563	Coro1c
ENSMUSG00000004535	3144.21	0.155469	0.0967512	1.60689	0.108077	0.354071	Tax1bp1
ENSMUSG00000004558	19309.1	-0.388968	0.0987117	-3.94044	8.13313e-05	0.00101663	Ndrg2
ENSMUSG00000004561	145.836	0.933095	3.60859	0.258576	0.795962	0.9844	Mettl17
ENSMUSG00000004562	167.305	0.0219403	1.72626	0.0127098	0.989859	0.999992	Arhgef40
ENSMUSG00000004565	657.511	0.032397	0.11325	0.286067	0.774827	0.979822	Pnpla6
ENSMUSG00000004567	467.796	0.915147	3.9024	0.234509	0.81459	0.99122	Mcoln1
ENSMUSG00000004568	770.788	0.352135	0.148655	2.36881	0.0178456	0.0998129	Arhgef18
ENSMUSG00000004591	824.438	-0.308733	0.127699	-2.41767	0.0156201	0.0902712	Pkn2
ENSMUSG00000004609	24.835	0.341446	0.565274	0.604037	0.545819	0.88187	Cd33
ENSMUSG00000004610	833.668	-26.7571	4.78473	-5.5922	2.24212e-08	8.01707e-07	Etfb
ENSMUSG00000004612	7.43628	0.0948188	1.17059	0.0810008	0.935441	0.999992	Nkg7
ENSMUSG00000004626	318.594	0.13297	4.56268	0.0291431	0.97675	0.999992	Stxbp2
ENSMUSG00000004631	88.9223	0.0500345	0.262762	0.190417	0.848982	0.999587	Sgce
ENSMUSG00000004633	560.988	-0.901154	3.9133	-0.23028	0.817874	0.992118	Chn2
ENSMUSG00000004637	86.2148	0.625953	4.56379	0.137156	0.890907	0.999992	Wwox
ENSMUSG00000004642	277.576	0.654045	2.81421	0.232408	0.816221	0.991808	Slbp
ENSMUSG00000004655	1444.69	-0.279586	0.357715	-0.78159	0.434455	0.800378	Aqp1
ENSMUSG00000004661	87.286	-0.476511	0.288596	-1.65113	0.0987114	0.334897	Arid3b
ENSMUSG00000004665	121.507	-0.087442	0.337239	-0.259288	0.795413	0.9844	Cnn2
ENSMUSG00000004667	478.182	0.105263	0.165098	0.637579	0.523748	0.867869	Polr2e
ENSMUSG00000004677	889.43	0.303736	0.225677	1.34588	0.17834	0.482293	Myo9b
ENSMUSG00000004698	26.0017	0.286093	0.556683	0.513924	0.607305	0.917787	Hdac9
ENSMUSG00000004707	35.7035	0.683898	0.534382	1.27979	0.200619	0.520239	Ly9
ENSMUSG00000004709	8.28548	1.16218	0.929353	1.25053	0.211107	0.537163	Cd244a
ENSMUSG00000004730	278.294	0.100016	0.294379	0.339754	0.734042	0.968958	Adgre1
ENSMUSG00000004748	38.0345	23.0837	4.78522	4.82395	1.40742e-06	2.60684e-05	Mtfp1
ENSMUSG00000004768	176.793	-0.460145	0.251216	-1.83167	0.0670008	0.261989	Rab23
ENSMUSG00000004771	1008.06	0.289047	0.0910372	3.17504	0.00149816	0.0132069	Rab11a
ENSMUSG00000004788	366.391	0.403997	0.15194	2.65893	0.00783889	0.0523624	Eif2b2
ENSMUSG00000004789	4128.59	-0.0748029	0.0976538	-0.766001	0.443676	0.810162	Dlst
ENSMUSG00000004798	1360.83	-0.41677	0.103907	-4.01098	6.04665e-05	0.000785066	Ulk2
ENSMUSG00000004814	16.1691	-1.2613	0.701483	-1.79805	0.0721683	0.276152	Ccl24
ENSMUSG00000004837	39.8042	-0.671011	0.463402	-1.44801	0.147614	0.429794	Grap
ENSMUSG00000004843	639.93	0.381539	0.13788	2.76718	0.00565431	0.0403927	Chmp2b
ENSMUSG00000004849	622.482	0.654349	0.13031	5.02149	5.12721e-07	1.14087e-05	Ap1s1
ENSMUSG00000004864	12.8875	3.60712	1.36658	2.63953	0.00830204	0.0548263	Mapk13
ENSMUSG00000004865	525.306	1.24546	1.941	0.641659	0.521095	0.866095	Srpk1
ENSMUSG00000004880	157.338	21.7199	3.75314	5.78712	7.16048e-09	2.92835e-07	Lbr
ENSMUSG00000004891	56.0196	-0.351051	0.444583	-0.789618	0.429751	0.79624	Nes
ENSMUSG00000004892	3.47378	6.57768	4.79099	1.37293	0.169775	0.468704	Bcan
ENSMUSG00000004895	452.971	0.140066	0.202039	0.693263	0.488145	0.844606	Prcc
ENSMUSG00000004897	2658.42	-0.0715018	0.121691	-0.58757	0.556821	0.888842	Hdgf
ENSMUSG00000004929	293.95	0.466901	0.177155	2.63555	0.00840015	0.0553648	Thop1
ENSMUSG00000004931	824.631	0.0972047	0.141728	0.685853	0.492806	0.847115	Apba3
ENSMUSG00000004933	7.27798	-1.10839	1.01555	-1.09141	0.275091	0.627781	Matk
ENSMUSG00000004936	936.838	-0.0272667	0.0929058	-0.293488	0.769149	0.978286	Map2k1
ENSMUSG00000004937	1358.04	0.196223	0.0799062	2.45567	0.0140624	0.083174	Sgta
ENSMUSG00000004945	485.141	0.0241125	0.171867	0.140298	0.888425	0.999992	Tmem242
ENSMUSG00000004947	116.951	-0.507045	0.256861	-1.97401	0.0483811	0.208486	Dtx2
ENSMUSG00000004951	299.908	-0.253379	0.500968	-0.50578	0.613011	0.92084	Hspb1
ENSMUSG00000004952	37.2104	-0.784959	0.688932	-1.13938	0.254543	0.602584	Rasa4
ENSMUSG00000004980	7463.48	0.071766	0.0951762	0.754034	0.450829	0.815147	Hnrnpa2b1
ENSMUSG00000004994	87.0854	-0.193615	0.358931	-0.539422	0.589596	0.909721	Ccdc130
ENSMUSG00000004996	342.321	-0.0354468	0.173727	-0.204037	0.838325	0.996984	Mri1
ENSMUSG00000005034	863.99	-0.352989	0.0988061	-3.57254	0.000353532	0.00376116	Prkacb
ENSMUSG00000005043	41.7869	8.92471	4.78589	1.8648	0.0622097	0.24839	Sgsh
ENSMUSG00000005054	533.191	0.328434	0.137008	2.39718	0.0165217	0.0941391	Cstb
ENSMUSG00000005057	60.1004	-0.399369	0.56242	-0.71009	0.477648	0.836801	Sh2b2
ENSMUSG00000005069	2350.25	-0.088169	0.131301	-0.671501	0.501902	0.852309	Pex5
ENSMUSG00000005078	301.785	0.0391411	1.79966	0.0217491	0.982648	0.999992	Jkamp
ENSMUSG00000005087	178.433	0.450802	0.411233	1.09622	0.272983	0.625853	Cd44
ENSMUSG00000005089	2341.08	-1.18262	3.16664	-0.373462	0.708805	0.961006	Slc1a2
ENSMUSG00000005102	223.912	-0.137975	0.279051	-0.494444	0.620993	0.925297	Eif2ak4
ENSMUSG00000005103	1125.54	0.284537	0.213031	1.33566	0.181661	0.488705	Wdr1
ENSMUSG00000005107	827.027	-0.16148	0.125883	-1.28278	0.19957	0.518727	Slc2a9
ENSMUSG00000005124	30.4258	-0.75476	0.67467	-1.11871	0.263263	0.612282	Ccn4
ENSMUSG00000005125	503.409	0.229391	0.151564	1.51349	0.130154	0.397114	Ndrg1
ENSMUSG00000005142	1481.01	-0.597324	2.0739	-0.28802	0.773332	0.979448	Man2b1
ENSMUSG00000005161	1722.88	-0.078423	0.118678	-0.660807	0.508736	0.857575	Prdx2
ENSMUSG00000005198	1216.48	-0.0914259	0.130397	-0.701137	0.483218	0.840899	Polr2a
ENSMUSG00000005204	673.482	0.294705	0.113933	2.58666	0.00969098	0.0620428	Senp3
ENSMUSG00000005225	230.315	-23.6806	4.78514	-4.94878	7.46811e-07	1.55562e-05	Plekha8
ENSMUSG00000005233	209.322	0.702	0.373526	1.87938	0.060192	0.243423	Spc25
ENSMUSG00000005251	150.04	0.436016	0.297927	1.4635	0.143331	0.422966	Ripk4
ENSMUSG00000005262	695.305	0.401012	0.115677	3.46666	0.000526966	0.00535495	Ufd1
ENSMUSG00000005267	4.26464	1.68354	1.34029	1.2561	0.20908	0.534306	Zfp287
ENSMUSG00000005268	2273.84	1.05109	2.16071	0.486456	0.626644	0.927859	Prlr
ENSMUSG00000005299	1613.5	-0.105547	0.0973329	-1.08439	0.278191	0.632588	Letm1
ENSMUSG00000005312	3620.17	0.380645	0.106639	3.56946	0.000357712	0.00379805	Ubqln1
ENSMUSG00000005320	1224.96	0.633598	0.12662	5.00393	5.61732e-07	1.22546e-05	Fgfr4
ENSMUSG00000005338	60.0027	-1.28753	0.3846	-3.34772	0.000814801	0.0077831	Cadm3
ENSMUSG00000005354	3013	0.274843	2.15762	0.127383	0.898638	0.999992	Txn2
ENSMUSG00000005360	4.80578	0.490269	1.40696	0.34846	0.727495	0.966464	Slc1a3
ENSMUSG00000005362	425.242	-0.462753	2.86633	-0.161444	0.871743	0.999992	Crbn
ENSMUSG00000005370	349.917	-0.210853	0.170949	-1.23342	0.217419	0.547456	Msh6
ENSMUSG00000005371	486.509	-0.195999	0.128856	-1.52107	0.128242	0.393435	Fbxo11
ENSMUSG00000005373	5521.39	-1.65621	2.2562	-0.734069	0.462907	0.824949	Mlxipl
ENSMUSG00000005374	534.951	0.756137	2.87747	0.262779	0.792721	0.983877	Tbl2
ENSMUSG00000005378	236.662	23.0445	3.75889	6.13068	8.75067e-10	4.33418e-08	Bud23
ENSMUSG00000005397	654.644	1.64667	0.655657	2.51148	0.0120225	0.0736496	Nid1
ENSMUSG00000005410	568.234	1.16354	0.370758	3.13827	0.00169949	0.0147293	Mcm5
ENSMUSG00000005413	718.959	1.66127	0.247321	6.71708	1.85397e-11	1.29131e-09	Hmox1
ENSMUSG00000005417	955.196	-8.16325	4.99739	-1.6335	0.102363	0.341799	Mprip
ENSMUSG00000005442	925.658	-0.0403518	0.124297	-0.324641	0.745453	0.972485	Cic
ENSMUSG00000005447	60.0659	0.771056	0.434462	1.77474	0.0759413	0.284671	Pafah1b3
ENSMUSG00000005465	20.0858	-0.421654	0.632116	-0.667052	0.504739	0.85463	Il27ra
ENSMUSG00000005469	1005.83	0.144854	0.132244	1.09536	0.27336	0.62618	Prkaca
ENSMUSG00000005470	52.7612	0.849298	0.647069	1.31253	0.189341	0.501372	Asf1b
ENSMUSG00000005481	74.2248	22.0008	4.7852	4.59767	4.27248e-06	6.91718e-05	Ddx39a
ENSMUSG00000005483	532.023	0.269708	0.246371	1.09472	0.273638	0.626558	Dnajb1
ENSMUSG00000005501	606.766	1.16832	2.92179	0.399865	0.689256	0.954132	Usp40
ENSMUSG00000005506	2144.53	-0.0534112	0.103812	-0.514498	0.606904	0.917283	Celf1
ENSMUSG00000005510	1543.73	-0.407026	0.178857	-2.27571	0.0228632	0.120341	Ndufs3
ENSMUSG00000005514	7958.2	1.25587	0.141773	8.8583	8.12433e-19	1.64616e-16	Por
ENSMUSG00000005533	38.1914	-0.633402	0.600014	-1.05565	0.29113	0.648665	Igf1r
ENSMUSG00000005534	2820.12	-0.0672161	0.0790474	-0.850327	0.395143	0.766167	Insr
ENSMUSG00000005547	1280.84	-1.08782	4.56212	-0.238447	0.811535	0.990383	Cyp2a5
ENSMUSG00000005553	70.4882	0.110713	0.614358	0.180209	0.856988	0.999992	Atp4a
ENSMUSG00000005566	1184.04	0.0343985	0.174597	0.197017	0.843815	0.998214	Trim28
ENSMUSG00000005575	643.008	0.476139	0.13115	3.63049	0.000282879	0.00309316	Ube2m
ENSMUSG00000005580	672.59	-0.379533	0.144843	-2.62031	0.00878491	0.0574196	Adcy9
ENSMUSG00000005583	33.1606	-0.277954	0.458443	-0.606299	0.544316	0.880909	Mef2c
ENSMUSG00000005609	713.356	0.54587	2.0111	0.271428	0.786062	0.981764	Ctr9
ENSMUSG00000005610	10526	0.287184	0.0955678	3.00503	0.00265557	0.0216674	Eif4g2
ENSMUSG00000005611	31.3727	0.582012	0.553322	1.05185	0.292869	0.651062	Irag1
ENSMUSG00000005615	1894.65	-0.0202858	0.117469	-0.172691	0.862895	0.999992	Pcyt1a
ENSMUSG00000005621	706.064	-0.160912	0.107668	-1.49451	0.135042	0.406098	Zfp592
ENSMUSG00000005625	2180.58	0.525953	0.0855999	6.14432	8.03047e-10	4.05474e-08	Psmd4
ENSMUSG00000005628	3.86682	-1.81068	1.42107	-1.27417	0.202604	0.523359	Tmod4
ENSMUSG00000005656	318.344	1.47887	1.84264	0.802579	0.422218	0.788761	Snx6
ENSMUSG00000005667	69.6699	-0.0118944	0.505883	-0.0235122	0.981242	0.999992	Mthfd2
ENSMUSG00000005672	142.452	0.434641	0.299773	1.4499	0.147087	0.429185	Kit
ENSMUSG00000005681	50028.4	-0.736839	3.59385	-0.205027	0.837551	0.996879	Apoa2
ENSMUSG00000005682	669.134	-0.221549	0.176732	-1.25358	0.209994	0.535211	Pan2
ENSMUSG00000005683	2522.79	-0.0563971	0.119962	-0.470123	0.638267	0.931405	Cs
ENSMUSG00000005686	18.2378	2.03578	1.23382	1.64998	0.0989476	0.334907	Ampd3
ENSMUSG00000005687	347.489	0.994056	2.40181	0.413879	0.678963	0.948591	Bcas2
ENSMUSG00000005698	681.438	0.0404675	0.138329	0.292544	0.769871	0.978286	Ctcf
ENSMUSG00000005699	43.6333	0.00150371	0.427998	0.00351336	0.997197	0.999992	Pard6a
ENSMUSG00000005718	53.5186	-0.571175	0.472884	-1.20786	0.227103	0.563299	Tfap4
ENSMUSG00000005732	626.766	0.170288	0.189754	0.897412	0.369499	0.738722	Ranbp1
ENSMUSG00000005774	97.8716	-15.1786	4.99739	-3.03731	0.00238697	0.0198513	Rfx5
ENSMUSG00000005779	2590.03	0.460069	0.0855623	5.377	7.57358e-08	2.29144e-06	Psmb4
ENSMUSG00000005800	14.4153	3.17647	1.24533	2.5507	0.0107507	0.0674654	Mmp8
ENSMUSG00000005802	392.169	0.107528	0.15924	0.675254	0.499514	0.851283	Slc30a4
ENSMUSG00000005803	2967.97	-0.483204	0.223855	-2.15856	0.0308845	0.151733	Sqor
ENSMUSG00000005804	271.114	0.154076	0.160998	0.957005	0.338565	0.705505	Bloc1s6
ENSMUSG00000005813	869.916	0.280628	0.114993	2.4404	0.0146709	0.0862013	Metap1
ENSMUSG00000005823	378.498	-0.371181	0.181116	-2.04941	0.0404217	0.184933	Gpr108
ENSMUSG00000005824	11.5589	2.27847	1.2138	1.87714	0.0604987	0.243788	Tnfsf14
ENSMUSG00000005836	229.545	0.433992	0.276817	1.56779	0.11693	0.372221	Gata6
ENSMUSG00000005846	717.576	-0.0205652	0.162545	-0.12652	0.89932	0.999992	Rsl1d1
ENSMUSG00000005871	720.571	-0.12595	0.167927	-0.75003	0.453236	0.817153	Apc
ENSMUSG00000005873	443.622	0.791142	0.214092	3.69533	0.000219601	0.00246991	Reep5
ENSMUSG00000005881	1309.03	-0.128187	0.128294	-0.999164	0.317715	0.680027	Ergic3
ENSMUSG00000005882	575.96	-0.144397	0.131165	-1.10088	0.270948	0.622682	Uqcc1
ENSMUSG00000005886	1181.4	-0.240334	0.118995	-2.0197	0.0434145	0.194994	Ncoa2
ENSMUSG00000005897	316.747	-0.801152	0.358868	-2.23244	0.0255858	0.130995	Nr2c1
ENSMUSG00000005899	324.079	0.0197238	0.188377	0.104704	0.916611	0.999992	Smpd4
ENSMUSG00000005907	65.9206	-2.8879	4.99739	-0.577881	0.563345	0.893031	Pex1
ENSMUSG00000005936	708.733	-0.0559735	0.116251	-0.481488	0.63017	0.929034	Kctd20
ENSMUSG00000005947	3.763	-2.05521	1.72725	-1.18987	0.234096	0.573056	Itgae
ENSMUSG00000005949	270.923	-0.301659	0.25943	-1.16278	0.24492	0.588238	Ctns
ENSMUSG00000005950	3.74137	2.39987	1.51003	1.58929	0.111995	0.361659	P2rx5
ENSMUSG00000005951	866.193	-0.431799	0.154666	-2.79182	0.00524125	0.0379692	Shpk
ENSMUSG00000005958	7.07713	-0.0719046	1.14514	-0.0627911	0.949933	0.999992	Ephb3
ENSMUSG00000005968	164.557	0.536654	0.208095	2.57889	0.00991174	0.0630589	Tuft1
ENSMUSG00000005973	150.028	0.169959	0.464854	0.365618	0.71465	0.963525	Rcn1
ENSMUSG00000005980	8.58813	0.732898	2.45236	0.298854	0.765052	0.977831	Dnase1
ENSMUSG00000005981	3313.44	-0.298558	0.0965731	-3.09152	0.00199132	0.0170377	Trap1
ENSMUSG00000005982	105.553	-3.17759	4.99739	-0.635849	0.524875	0.868277	Naa60
ENSMUSG00000005986	4.8915	0.997597	1.5739	0.633838	0.526187	0.868891	Ankrd13d
ENSMUSG00000006005	1849.23	1.25366	2.12483	0.590006	0.555186	0.888099	Tpr
ENSMUSG00000006010	756.524	1.3769	1.9995	0.688619	0.491063	0.846315	Odr4
ENSMUSG00000006014	5210.25	2.1167	0.323851	6.53602	6.31764e-11	4.08144e-09	Prg4
ENSMUSG00000006019	227.719	-0.131181	0.15882	-0.825973	0.40882	0.77831	Dhx34
ENSMUSG00000006021	246.678	-0.407232	0.284593	-1.43093	0.152451	0.438154	Kptn
ENSMUSG00000006024	1320.07	-0.0701978	0.146576	-0.478919	0.631996	0.929579	Napa
ENSMUSG00000006050	715.385	1.35117	4.56228	0.296161	0.767107	0.977837	Sra1
ENSMUSG00000006057	1353.06	24.9879	4.78468	5.22248	1.76539e-07	4.66573e-06	Atp5g1
ENSMUSG00000006058	352.489	22.764	2.78497	8.17387	2.98645e-16	4.20398e-14	Snf8
ENSMUSG00000006095	169.88	23.8211	4.7848	4.97849	6.40829e-07	1.36245e-05	Tbcb
ENSMUSG00000006127	234.201	-0.439945	0.277236	-1.5869	0.112536	0.362463	Inpp5k
ENSMUSG00000006134	819.728	-0.118106	0.123556	-0.955894	0.339126	0.706187	Crkl
ENSMUSG00000006154	22.5005	-0.926212	0.910544	-1.01721	0.309055	0.669488	Eps8l1
ENSMUSG00000006169	1810.54	0.547441	0.35687	1.53401	0.125028	0.38668	Clint1
ENSMUSG00000006191	175.739	-0.0224434	0.192403	-0.116647	0.907139	0.999992	Cdkal1
ENSMUSG00000006205	19.897	0.112754	0.643583	0.175197	0.860925	0.999992	Htra1
ENSMUSG00000006215	235.129	-0.0808275	0.17497	-0.461951	0.644116	0.933764	Zbtb17
ENSMUSG00000006218	58.0773	0.796475	0.764533	1.04178	0.297514	0.656511	Fam131c
ENSMUSG00000006219	52.8094	1.28283	0.68255	1.87947	0.06018	0.243423	Fblim1
ENSMUSG00000006235	15.8663	-1.37849	0.584265	-2.35936	0.0183065	0.101963	Epor
ENSMUSG00000006262	981.386	-0.396553	0.136662	-2.90171	0.00371129	0.0286058	Mob1b
ENSMUSG00000006273	893.929	-0.834189	2.03009	-0.410912	0.681137	0.949729	Atp6v1b2
ENSMUSG00000006276	324.943	-1.08513	1.84202	-0.589094	0.555798	0.888627	Eps15l1
ENSMUSG00000006281	347.571	-0.0565343	0.171615	-0.329426	0.741834	0.970724	Tep1
ENSMUSG00000006288	157.935	-0.0352046	0.255571	-0.137749	0.890439	0.999992	Ttc5
ENSMUSG00000006289	68.422	21.8482	4.7853	4.56571	4.97817e-06	7.85987e-05	Osgep
ENSMUSG00000006299	2418.71	0.0886708	0.103919	0.853269	0.39351	0.7644	Aamp
ENSMUSG00000006301	288.303	22.8795	4.78486	4.78164	1.73867e-06	3.11261e-05	Tmbim1
ENSMUSG00000006304	2054.76	0.201322	0.113056	1.78073	0.0749571	0.282722	Arpc2
ENSMUSG00000006307	662.75	-0.245547	0.116297	-2.11138	0.0347399	0.16577	Kmt2b
ENSMUSG00000006310	8.90106	1.01896	1.15705	0.88065	0.378507	0.749449	Zbtb32
ENSMUSG00000006315	1228.32	0.156452	0.150578	1.03901	0.2988	0.657375	Tmem147
ENSMUSG00000006333	4334.66	0.430708	0.077816	5.53495	3.11315e-08	1.05934e-06	Rps9
ENSMUSG00000006335	113.784	-0.0970178	0.243859	-0.397844	0.690745	0.954425	Tfpt
ENSMUSG00000006342	43.6893	0.694182	0.514268	1.34984	0.177066	0.480305	Susd2
ENSMUSG00000006344	44.1799	0.534679	0.480949	1.11172	0.266259	0.616997	Ggt5
ENSMUSG00000006356	1490.09	0.813287	0.225084	3.61327	0.000302363	0.00325826	Crip2
ENSMUSG00000006360	41.2205	0.810185	0.440977	1.83725	0.0661727	0.259586	Crip1
ENSMUSG00000006362	50.776	-0.255276	0.556214	-0.458953	0.646268	0.933764	Cbfa2t3
ENSMUSG00000006369	13.3935	0.252934	0.957543	0.264149	0.791665	0.983497	Fbln1
ENSMUSG00000006373	18702.6	0.637078	2.38733	0.266858	0.789579	0.98251	Pgrmc1
ENSMUSG00000006378	1516.09	-0.985264	0.155507	-6.33583	2.36067e-10	1.40307e-08	Gcat
ENSMUSG00000006386	215.933	-0.442041	0.336445	-1.31386	0.188894	0.500511	Tek
ENSMUSG00000006390	1086.06	0.231625	0.135494	1.70949	0.0873606	0.308089	Elovl1
ENSMUSG00000006392	599.421	-0.0308713	0.131389	-0.234961	0.814239	0.99122	Med8
ENSMUSG00000006395	582.887	-1.33396	0.326038	-4.09142	4.28737e-05	0.000569364	Hyi
ENSMUSG00000006398	491.967	-0.653326	0.709327	-0.92105	0.357024	0.725743	Cdc20
ENSMUSG00000006403	29.2698	1.27397	0.870525	1.46345	0.143344	0.422966	Adamts4
ENSMUSG00000006411	4.74375	-0.373268	1.47948	-0.252298	0.800811	0.9863	Nectin4
ENSMUSG00000006412	433.291	0.768053	3.85993	0.198981	0.842278	0.998171	Pfdn2
ENSMUSG00000006418	1762.75	0.320626	0.0810147	3.95762	7.56991e-05	0.000962286	Rnf114
ENSMUSG00000006423	665.39	-0.0396324	0.177467	-0.223322	0.823285	0.993664	Steep1
ENSMUSG00000006435	6.91347	-0.170164	0.961716	-0.176938	0.859557	0.999992	Neurl1a
ENSMUSG00000006442	529.632	0.466541	0.225416	2.06969	0.0384809	0.177757	Srm
ENSMUSG00000006445	797.632	-0.5159	2.03419	-0.253614	0.799794	0.985864	Epha2
ENSMUSG00000006462	4.18153	-0.761694	1.79028	-0.425461	0.6705	0.945866	A530013C23Rik
ENSMUSG00000006463	69.834	0.184761	0.408339	0.452469	0.650931	0.937566	Zdhhc24
ENSMUSG00000006464	32.5189	0.0664225	0.535088	0.124134	0.901209	0.999992	Bbs1
ENSMUSG00000006471	334.181	0.0872775	0.167864	0.519932	0.603111	0.915068	Ndor1
ENSMUSG00000006476	2271.65	-0.255554	0.138009	-1.85171	0.0640668	0.253181	Nsmf
ENSMUSG00000006494	1044.39	-1.59891	0.163602	-9.77312	1.46856e-22	5.45531e-20	Pdk1
ENSMUSG00000006498	2586.71	0.0750787	0.09091	0.825857	0.408885	0.77831	Ptbp1
ENSMUSG00000006517	584.343	0.416061	0.534172	0.77889	0.436044	0.801795	Mvd
ENSMUSG00000006519	126.984	-0.181686	0.30165	-0.602308	0.546969	0.882482	Cyba
ENSMUSG00000006522	90005.2	2.26696	0.17206	13.1754	1.21533e-39	2.03158e-36	Itih3
ENSMUSG00000006526	312.01	0.668081	0.251871	2.65248	0.00799037	0.0530259	Stimate
ENSMUSG00000006527	599.112	-0.331583	0.113125	-2.93113	0.00337736	0.026459	Sfmbt1
ENSMUSG00000006529	18624.1	0.270129	0.169478	1.59389	0.110961	0.359727	Itih1
ENSMUSG00000006538	101.806	0.253234	0.609735	0.415318	0.677909	0.948491	Ihh
ENSMUSG00000006567	596.863	-0.11832	0.20565	-0.575348	0.565056	0.894365	Atp7b
ENSMUSG00000006574	9.3658	-0.262343	1.06176	-0.247083	0.804844	0.988062	Slc4a1
ENSMUSG00000006575	152.215	0.0326083	0.285185	0.114341	0.908968	0.999992	Rundc3a
ENSMUSG00000006576	14.8277	1.84037	1.02581	1.79405	0.0728047	0.277473	Slc4a3
ENSMUSG00000006585	165.813	0.218566	0.302135	0.723403	0.469432	0.829433	Cdt1
ENSMUSG00000006589	644.745	1.12316	0.244697	4.59002	4.432e-06	7.15811e-05	Aprt
ENSMUSG00000006599	560.09	-0.130294	0.133945	-0.972746	0.330679	0.695967	Gtf2h1
ENSMUSG00000006611	340.616	0.219361	4.56242	0.0480799	0.961653	0.999992	Hfe
ENSMUSG00000006641	107.126	1.82234	2.48487	0.733373	0.463331	0.825379	Slc5a6
ENSMUSG00000006651	22.7505	1.11692	0.678587	1.64595	0.0997749	0.336178	Aplp1
ENSMUSG00000006673	859.439	0.61206	2.05388	0.298002	0.765702	0.977831	Qrich1
ENSMUSG00000006676	1480.07	-0.00100102	0.114517	-0.00874126	0.993026	0.999992	Usp19
ENSMUSG00000006678	136.928	-0.401304	0.473924	-0.846768	0.397124	0.767116	Pola1
ENSMUSG00000006699	2814.35	0.249784	0.12094	2.06535	0.0388897	0.17915	Cdc42
ENSMUSG00000006705	320.9	-0.272277	0.173537	-1.56899	0.116651	0.371599	Pknox1
ENSMUSG00000006711	85.4817	-1.52752	0.310954	-4.91238	8.99778e-07	1.81398e-05	D130043K22Rik
ENSMUSG00000006715	101.251	-0.512065	0.418225	-1.22438	0.220811	0.553289	Gmnn
ENSMUSG00000006717	516.712	-0.387047	0.217393	-1.7804	0.0750106	0.282727	Acot13
ENSMUSG00000006720	5.2875	0.00932128	1.26596	0.007363	0.994125	0.999992	Zfp184
ENSMUSG00000006732	219.237	0.849696	0.21648	3.92505	8.67121e-05	0.00107669	Mettl1
ENSMUSG00000006740	862.683	0.458561	2.55147	0.179724	0.857369	0.999992	Kif5b
ENSMUSG00000006763	148.328	0.464578	0.408629	1.13692	0.255572	0.603846	Saal1
ENSMUSG00000006777	6.75779	-1.01439	1.74721	-0.580576	0.561526	0.891751	Krt23
ENSMUSG00000006782	309.095	-0.401693	1.81717	-0.221054	0.82505	0.993818	Cnp
ENSMUSG00000006800	288.344	-0.0494599	0.265484	-0.186301	0.852209	0.999727	Sulf2
ENSMUSG00000006818	3472.02	1.06382	2.16953	0.490347	0.623888	0.926514	Sod2
ENSMUSG00000006850	143.883	-0.0276682	0.298789	-0.092601	0.926221	0.999992	Tmco6
ENSMUSG00000006920	362.657	-0.0421323	0.219361	-0.192068	0.847689	0.999587	Ezh1
ENSMUSG00000006930	27.7869	-0.396051	0.786469	-0.503581	0.614556	0.921765	Hap1
ENSMUSG00000006931	20.6749	0.699065	1.02074	0.684858	0.493433	0.847696	P3h4
ENSMUSG00000006932	4640.51	0.0787549	2.22006	0.0354743	0.971702	0.999992	Ctnnb1
ENSMUSG00000006941	261.182	0.184935	0.181497	1.01894	0.308232	0.669044	Eif1b
ENSMUSG00000006958	198.315	0.660487	0.303862	2.17364	0.0297321	0.147169	Chrd
ENSMUSG00000006998	3977.04	0.408027	2.18531	0.186714	0.851885	0.999727	Psmd2
ENSMUSG00000007029	1095.27	0.501627	0.203349	2.46682	0.0136318	0.0809852	Vars
ENSMUSG00000007030	3.55058	4.94942	4.61646	1.07213	0.283664	0.63884	Vwa7
ENSMUSG00000007035	10.0345	-0.825948	0.910967	-0.906672	0.36458	0.733494	Msh5
ENSMUSG00000007036	773.345	-0.0255274	0.116497	-0.219124	0.826553	0.994049	Abhd16a
ENSMUSG00000007038	819.388	0.0440238	0.197534	0.222866	0.823639	0.993664	Neu1
ENSMUSG00000007039	45.5502	0.0172183	0.576556	0.029864	0.976175	0.999992	Ddah2
ENSMUSG00000007041	278.648	0.155496	0.250432	0.620912	0.534657	0.875909	Clic1
ENSMUSG00000007050	254.914	0.0431714	0.221109	0.195249	0.845198	0.998979	Lsm2
ENSMUSG00000007080	95.7073	1.55646	4.56862	0.340684	0.733341	0.968776	Pole
ENSMUSG00000007097	12.2663	1.88825	1.46224	1.29134	0.196586	0.514155	Atp1a2
ENSMUSG00000007122	9.16072	2.16553	1.03853	2.08519	0.0370519	0.173131	Casq1
ENSMUSG00000007207	9.49588	-0.734969	0.83107	-0.884365	0.376499	0.746934	Stx1a
ENSMUSG00000007216	62.5791	-0.587988	0.449121	-1.3092	0.190468	0.503484	Zfp775
ENSMUSG00000007338	525.464	-0.188735	0.180743	-1.04422	0.296385	0.654808	Mrpl49
ENSMUSG00000007379	13.9332	-1.05112	1.05806	-0.993434	0.320499	0.683996	Dennd2c
ENSMUSG00000007411	776.189	0.221769	0.103819	2.13612	0.0326699	0.158295	Mark3
ENSMUSG00000007415	146.48	-9.28195	4.99739	-1.85736	0.0632602	0.251093	Gatad1
ENSMUSG00000007458	2375.29	0.272146	0.0785231	3.46581	0.000528643	0.00536792	M6pr
ENSMUSG00000007476	242.1	-13.3407	4.99739	-2.66953	0.00759576	0.0511471	Lrrc8a
ENSMUSG00000007564	1332.66	0.131135	0.0972302	1.3487	0.177432	0.480615	Ppp2r1a
ENSMUSG00000007570	150.276	-0.191387	0.283708	-0.674591	0.499935	0.851558	Fance
ENSMUSG00000007589	311.442	0.25422	0.170927	1.48731	0.136934	0.40976	Tinf2
ENSMUSG00000007594	517.913	1.53808	0.40942	3.75673	0.000172147	0.00198801	Hapln4
ENSMUSG00000007603	285.823	0.0679661	0.186819	0.363808	0.716001	0.963694	Dus3l
ENSMUSG00000007610	256.43	0.0576275	0.245499	0.234736	0.814414	0.99122	Gtpbp3
ENSMUSG00000007613	572.324	-0.00165305	0.214964	-0.0076899	0.993864	0.999992	Tgfbr1
ENSMUSG00000007617	251.461	0.131135	0.190572	0.688114	0.491381	0.846315	Homer1
ENSMUSG00000007646	32.7761	-0.759473	0.748076	-1.01524	0.309993	0.670366	Rad51c
ENSMUSG00000007655	56.0637	-0.311287	0.665808	-0.467533	0.640119	0.932191	Cav1
ENSMUSG00000007656	741.927	0.226347	0.141322	1.60163	0.109236	0.356384	Arpp19
ENSMUSG00000007659	875.019	0.385751	0.191232	2.01719	0.0436755	0.195604	Bcl2l1
ENSMUSG00000007670	911.872	-0.0602307	0.141107	-0.426843	0.669494	0.945489	Khsrp
ENSMUSG00000007682	3.57595	6.6195	4.79081	1.38171	0.167061	0.463505	Dio2
ENSMUSG00000007721	668.878	0.231903	0.131064	1.76939	0.0768285	0.286511	Ccdc124
ENSMUSG00000007739	1530.64	-0.14331	0.0817587	-1.75285	0.0796286	0.291826	Cct4
ENSMUSG00000007777	328.968	-0.00455415	0.219718	-0.0207272	0.983463	0.999992	0610009B22Rik
ENSMUSG00000007783	8.22396	-0.685811	1.01525	-0.675511	0.499351	0.851283	Cpt1c
ENSMUSG00000007812	729.115	-0.18487	0.19523	-0.946934	0.343673	0.711691	Zfp655
ENSMUSG00000007815	1456.26	-0.035489	3.84413	-0.00923198	0.992634	0.999992	Rhoa
ENSMUSG00000007817	366.558	0.0541513	4.56248	0.0118688	0.99053	0.999992	Zmiz1
ENSMUSG00000007827	145.224	0.20369	0.337535	0.603462	0.546201	0.88205	Ankrd26
ENSMUSG00000007833	1530.32	1.67938	2.00994	0.835534	0.403417	0.773111	Aldh16a1
ENSMUSG00000007836	1039.31	-0.139902	0.109273	-1.2803	0.20044	0.520077	Hnrnpa0
ENSMUSG00000007837	464.327	0.304708	0.146085	2.08583	0.036994	0.1731	Prrg2
ENSMUSG00000007850	1692.99	0.267814	0.168656	1.58793	0.112302	0.362146	Hnrnph1
ENSMUSG00000007867	35.0457	0.0991586	0.4863	0.203904	0.838428	0.996984	Ift43
ENSMUSG00000007872	1812.88	0.0603122	0.508662	0.11857	0.905616	0.999992	Id3
ENSMUSG00000007880	1086.76	-0.0496965	0.122353	-0.406174	0.684615	0.951167	Arid1a
ENSMUSG00000007891	2714.52	-14.3797	4.99739	-2.87745	0.00400904	0.03041	Ctsd
ENSMUSG00000007892	6569.76	0.591615	0.113276	5.22279	1.76247e-07	4.66573e-06	Rplp1
ENSMUSG00000007950	123.97	-0.183684	0.346742	-0.529743	0.59629	0.912208	Abhd8
ENSMUSG00000007987	78.5599	0.282967	0.386357	0.732396	0.463927	0.826019	Ift22
ENSMUSG00000008035	907.062	-2.25087	1.9301	-1.16619	0.243538	0.58652	Mid1ip1
ENSMUSG00000008036	907.25	0.278455	0.104985	2.65233	0.00799373	0.0530259	Ap2s1
ENSMUSG00000008090	404.901	-0.489841	0.158614	-3.08826	0.0020133	0.017149	Fgfrl1
ENSMUSG00000008136	6.40503	1.59596	1.06282	1.50162	0.133195	0.402736	Fhl2
ENSMUSG00000008140	1644.19	0.337385	0.118251	2.85313	0.00432905	0.0323964	Emc10
ENSMUSG00000008153	202.449	-0.462122	0.323776	-1.42729	0.153497	0.439705	Clstn3
ENSMUSG00000008167	486.804	-0.543283	2.91598	-0.186313	0.8522	0.999727	Fbxw9
ENSMUSG00000008193	6.34676	-1.54919	1.17618	-1.31714	0.187793	0.49906	Spib
ENSMUSG00000008200	536.098	-0.222273	0.191786	-1.15896	0.246471	0.589914	Fnbp4
ENSMUSG00000008206	33.8188	-0.0404595	1.97293	-0.0205073	0.983639	0.999992	Cers4
ENSMUSG00000008226	1058.41	-0.491674	0.130477	-3.76827	0.00016438	0.00191485	Scrn3
ENSMUSG00000008301	282.128	-0.0580712	2.80039	-0.0207368	0.983456	0.999992	Phax
ENSMUSG00000008305	786.206	1.01442	2.03031	0.49964	0.617329	0.923438	Tle1
ENSMUSG00000008307	16.5027	-0.793205	1.2483	-0.635427	0.52515	0.868486	1700109H08Rik
ENSMUSG00000008318	12.6289	1.41941	1.18868	1.19411	0.232437	0.570628	Relt
ENSMUSG00000008333	214.377	-0.0564585	0.253338	-0.222859	0.823645	0.993664	Snrpb2
ENSMUSG00000008373	311.596	0.363926	1.82893	0.198983	0.842276	0.998171	Prpf31
ENSMUSG00000008384	145.846	0.135973	0.546124	0.248979	0.803377	0.987493	Sertad1
ENSMUSG00000008393	1600.65	0.69859	2.13412	0.327343	0.743408	0.971239	Carhsp1
ENSMUSG00000008398	66.2901	0.91739	4.44657	0.206314	0.836546	0.996816	Elk3
ENSMUSG00000008429	638.039	0.0519936	0.162025	0.320899	0.748287	0.972647	Herpud2
ENSMUSG00000008435	172.193	0.352315	0.220373	1.59872	0.109882	0.35751	Rdh13
ENSMUSG00000008475	1516.52	0.110117	0.09689	1.13651	0.255742	0.603978	Arpc5
ENSMUSG00000008496	40.2305	1.14246	0.520202	2.19618	0.0280788	0.140007	Pou2f2
ENSMUSG00000008540	54780.8	-0.043394	0.186612	-0.232535	0.816122	0.991808	Mgst1
ENSMUSG00000008575	1243.69	-0.539529	0.107889	-5.00078	5.70995e-07	1.2396e-05	Nfib
ENSMUSG00000008604	735.15	-0.0347288	0.168184	-0.206492	0.836406	0.996816	Ubqln4
ENSMUSG00000008668	815.029	-26.6117	4.78473	-5.56179	2.67016e-08	9.29896e-07	Rps18
ENSMUSG00000008683	1264.87	-0.614696	4.06788	-0.15111	0.879889	0.999992	Rps15a
ENSMUSG00000008690	116.086	-4.68055	4.99739	-0.936599	0.348965	0.717373	Ncaph2
ENSMUSG00000008730	1288.15	0.623932	2.06316	0.302416	0.762335	0.976972	Hipk1
ENSMUSG00000008734	10.9955	-0.342327	1.64874	-0.207629	0.835518	0.996816	Gprc5b
ENSMUSG00000008763	981.11	0.24106	0.151608	1.59002	0.111831	0.361235	Man1a2
ENSMUSG00000008822	89.9527	0.310353	0.406453	0.763563	0.445128	0.811541	Acyp1
ENSMUSG00000008845	317.55	1.00467	0.48095	2.08894	0.0367134	0.172391	Cd163
ENSMUSG00000008855	824.727	-0.974368	0.182535	-5.33799	9.39815e-08	2.76831e-06	Hdac5
ENSMUSG00000008859	393.982	0.213599	0.160029	1.33476	0.181956	0.489008	Rala
ENSMUSG00000008892	1379.56	0.0287296	2.06167	0.0139351	0.988882	0.999992	Vdac3
ENSMUSG00000008958	319.197	-0.0337379	0.191208	-0.176446	0.859944	0.999992	Vps72
ENSMUSG00000008976	556.954	-0.674947	3.88364	-0.173792	0.862029	0.999992	Gabpa
ENSMUSG00000008999	41.956	-0.333218	1.93756	-0.171979	0.863454	0.999992	Bmp7
ENSMUSG00000009013	632.216	3.54713	4.5632	0.777334	0.436962	0.802347	Dynll1
ENSMUSG00000009030	542.078	0.273224	0.174703	1.56394	0.117833	0.373954	Pdcl
ENSMUSG00000009035	611.19	-0.0482069	0.177117	-0.272175	0.785487	0.981764	Tmem184b
ENSMUSG00000009073	661.998	-0.0266091	0.112577	-0.236364	0.81315	0.990821	Nf2
ENSMUSG00000009076	55.7006	9.17405	3.54724	2.58625	0.00970262	0.0620532	Zmat5
ENSMUSG00000009079	1936.49	0.0662215	3.14905	0.0210291	0.983222	0.999992	Ewsr1
ENSMUSG00000009090	1453.85	0.394785	0.124561	3.16941	0.00152746	0.0134234	Ap1b1
ENSMUSG00000009092	151.27	3.10859	1.03432	3.00546	0.00265182	0.0216501	Derl3
ENSMUSG00000009108	46.587	2.23228	0.616777	3.61927	0.000295432	0.00320683	Gnat2
ENSMUSG00000009112	107.098	-4.06032	4.99739	-0.812487	0.416512	0.784399	Bcl2l13
ENSMUSG00000009207	93.4566	0.128173	0.263316	0.486764	0.626426	0.927859	Lnpk
ENSMUSG00000009291	4210.45	0.0276471	0.0891867	0.309991	0.756568	0.974788	Pttg1ip
ENSMUSG00000009293	814.524	0.47242	2.98117	0.158468	0.874088	0.999992	Ube2g2
ENSMUSG00000009350	7.41942	0.939132	1.8887	0.497237	0.619022	0.924317	Mpo
ENSMUSG00000009376	1885.92	-0.0201994	0.0754923	-0.267569	0.789031	0.982286	Met
ENSMUSG00000009378	1319.93	0.702949	0.133038	5.28381	1.26523e-07	3.52499e-06	Slc16a12
ENSMUSG00000009406	145.67	-0.16273	0.302807	-0.537405	0.590988	0.909909	Elk1
ENSMUSG00000009418	92.7282	-0.604373	0.392971	-1.53796	0.124059	0.384838	Nav1
ENSMUSG00000009470	495.822	-25.458	4.7848	-5.3206	1.03426e-07	2.98084e-06	Tnpo1
ENSMUSG00000009535	275.788	-0.0974014	0.238655	-0.408127	0.68318	0.950559	Rnmt
ENSMUSG00000009545	17.9971	-0.518217	0.851619	-0.608508	0.54285	0.879986	Kcnq1
ENSMUSG00000009549	602.884	0.181514	0.138528	1.31031	0.190091	0.502586	Srp14
ENSMUSG00000009555	728.291	0.121112	0.159447	0.759573	0.44751	0.813462	Cdk9
ENSMUSG00000009563	690.68	0.690191	3.96782	0.173947	0.861907	0.999992	Tor2a
ENSMUSG00000009566	4114.32	0.084695	0.128685	0.658156	0.510438	0.857905	Fpgs
ENSMUSG00000009569	366.568	23.5375	3.91031	6.01935	1.75117e-09	8.0753e-08	Mrtfb
ENSMUSG00000009575	802.642	-0.133452	0.143057	-0.932862	0.350891	0.719258	Cbx5
ENSMUSG00000009585	57.0999	-0.3743	0.487864	-0.767222	0.442949	0.809442	Apobec3
ENSMUSG00000009614	16137	-1.087	0.165171	-6.58108	4.67052e-11	3.06171e-09	Sardh
ENSMUSG00000009621	1108.29	0.302755	0.151054	2.00429	0.0450395	0.200104	Vav2
ENSMUSG00000009630	460.811	0.162779	0.172803	0.94199	0.346198	0.714436	Ppp2cb
ENSMUSG00000009633	1057.79	-1.21713	0.408012	-2.98308	0.00285363	0.0229612	G0s2
ENSMUSG00000009640	220.063	-0.208436	0.192173	-1.08463	0.278086	0.632456	Dmap1
ENSMUSG00000009646	957.041	0.459149	0.0882082	5.20528	1.937e-07	5.03959e-06	Pla2g12b
ENSMUSG00000009647	342.345	-0.623522	0.178201	-3.49897	0.000467053	0.00482309	Mcu
ENSMUSG00000009654	282.811	-1.00108	0.323253	-3.09688	0.00195568	0.0167757	Oit3
ENSMUSG00000009681	817.456	0.17111	0.133979	1.27715	0.20155	0.522048	Bcr
ENSMUSG00000009687	81.9506	0.493282	0.403727	1.22182	0.221776	0.554875	Fxyd5
ENSMUSG00000009731	4.60979	0.7291	1.18489	0.61533	0.538337	0.878269	Kcnd1
ENSMUSG00000009733	128.886	0.107295	0.21863	0.490759	0.623597	0.926407	Tfcp2
ENSMUSG00000009739	91.4327	-0.219089	2.64575	-0.0828081	0.934004	0.999992	Pou6f1
ENSMUSG00000009741	672.37	-1.24012	4.56234	-0.271818	0.785762	0.981764	Ubp1
ENSMUSG00000009772	289.663	0.200534	0.271025	0.739908	0.459356	0.822462	Nuak2
ENSMUSG00000009828	353.085	-0.387924	0.180921	-2.14416	0.0320204	0.155826	Cilk1
ENSMUSG00000009863	2508.2	-0.931105	0.17539	-5.30877	1.1037e-07	3.14707e-06	Sdhb
ENSMUSG00000009894	1498.53	0.226841	0.141487	1.60326	0.108876	0.35573	Snap47
ENSMUSG00000009905	358.87	0.597103	1.91094	0.312466	0.754687	0.974575	Kdsr
ENSMUSG00000009907	1114.02	-0.179684	0.111377	-1.6133	0.10668	0.351127	Vps4b
ENSMUSG00000009995	508.742	-0.158205	0.130628	-1.21111	0.225854	0.561091	Tafazzin
ENSMUSG00000010021	4.60561	-0.614629	1.30727	-0.470163	0.638238	0.931405	Kif19a
ENSMUSG00000010025	4774.42	0.125297	0.329519	0.380241	0.703767	0.960089	Aldh3a2
ENSMUSG00000010045	547.145	0.244191	0.138073	1.76857	0.0769655	0.286782	Tmem115
ENSMUSG00000010047	1130.98	0.392012	0.10495	3.73524	0.000187535	0.00215271	Hyal2
ENSMUSG00000010048	1015.9	0.421183	0.127376	3.30661	0.000944337	0.00884357	Ifrd2
ENSMUSG00000010057	226.921	-0.283729	0.209544	-1.35403	0.175725	0.477929	Nprl2
ENSMUSG00000010064	28854.9	-1.00094	0.267873	-3.73663	0.000186506	0.00214273	Slc38a3
ENSMUSG00000010067	21.8644	9.23167	4.78565	1.92903	0.0537269	0.224248	Rassf1
ENSMUSG00000010080	5.85856	1.57717	1.28852	1.22402	0.220947	0.553318	Epn3
ENSMUSG00000010095	322.176	-23.9737	4.78506	-5.0101	5.44006e-07	1.19654e-05	Slc3a2
ENSMUSG00000010097	1498.06	0.159621	0.111402	1.43283	0.151905	0.437149	Nxf1
ENSMUSG00000010110	540.058	0.0860008	4.56246	0.0188497	0.984961	0.999992	Stx5a
ENSMUSG00000010122	1930.26	-0.941542	0.206336	-4.56314	5.03935e-06	7.93772e-05	Slc47a1
ENSMUSG00000010142	4.1306	0.114545	1.33031	0.0861042	0.931384	0.999992	Tnfrsf13b
ENSMUSG00000010154	4.07697	4.94131	1.78802	2.76357	0.00571732	0.040734	Spire2
ENSMUSG00000010175	2950.84	0.465267	0.183845	2.53075	0.0113817	0.0703689	Prox1
ENSMUSG00000010277	3788.04	-0.278271	0.08643	-3.21961	0.00128363	0.0115908	Bltp2
ENSMUSG00000010290	252.779	0.0661248	0.205228	0.322201	0.7473	0.972647	AI597479
ENSMUSG00000010307	132.443	-0.347318	0.346593	-1.00209	0.316299	0.678298	Tmem86a
ENSMUSG00000010311	3.66987	3.43403	2.10111	1.63439	0.102178	0.341264	Optc
ENSMUSG00000010358	518.931	0.402119	0.214663	1.87326	0.0610324	0.245248	Ifi35
ENSMUSG00000010362	78.3043	-2.30334	0.496437	-4.63975	3.48839e-06	5.78069e-05	Rdm1
ENSMUSG00000010376	758.069	0.354679	0.129278	2.74353	0.0060783	0.0428493	Nedd8
ENSMUSG00000010392	852.949	-0.0729146	0.113071	-0.644855	0.519021	0.864045	Gosr1
ENSMUSG00000010406	674.7	0.735747	0.118386	6.21481	5.13854e-10	2.7934e-08	Mrpl52
ENSMUSG00000010453	970.329	-0.348118	0.0996029	-3.49506	0.000473958	0.00488685	Kansl3
ENSMUSG00000010461	8.2751	1.84601	1.17566	1.57018	0.116372	0.371065	Eya4
ENSMUSG00000010492	10.0684	0.0768662	1.08314	0.0709658	0.943425	0.999992	Uckl1os
ENSMUSG00000010517	574.357	-0.161866	0.133534	-1.21217	0.225449	0.560829	Faf1
ENSMUSG00000010554	306.785	0.908214	1.87236	0.485063	0.627631	0.928115	Mettl16
ENSMUSG00000010601	1821.73	1.04229	2.13273	0.488713	0.625045	0.927129	Apol7a
ENSMUSG00000010607	272.598	-0.286356	0.205954	-1.39039	0.164411	0.459203	Pigyl
ENSMUSG00000010608	1219.21	0.00774114	2.08541	0.00371205	0.997038	0.999992	Rbm25
ENSMUSG00000010609	3194.22	-0.806116	0.231395	-3.48371	0.000494506	0.00506746	Psen2
ENSMUSG00000010660	9.33339	1.20796	0.949521	1.27218	0.20331	0.524473	Plcd1
ENSMUSG00000010663	7480.5	-0.686393	0.255788	-2.68345	0.00728674	0.0493395	Fads1
ENSMUSG00000010721	89.618	-0.252643	0.268176	-0.942078	0.346153	0.714436	Lmbr1
ENSMUSG00000010755	634.868	-0.32627	0.18559	-1.75802	0.0787444	0.290002	Cars
ENSMUSG00000010760	8.23465	3.60091	1.17915	3.05382	0.0022595	0.0189682	Phlda2
ENSMUSG00000010797	52.2589	-0.117116	0.463874	-0.252474	0.800675	0.9863	Wnt2
ENSMUSG00000010830	6.4402	3.39847	1.88293	1.80488	0.0710934	0.273872	Kdelr3
ENSMUSG00000010911	242.423	0.0166795	0.160869	0.103684	0.91742	0.999992	Apip
ENSMUSG00000010914	593.835	0.340516	0.118074	2.88392	0.0039276	0.0299573	Pdhx
ENSMUSG00000010936	466.386	0.0526181	0.152975	0.343966	0.730872	0.967771	Vac14
ENSMUSG00000011008	5.45396	0.783106	1.58733	0.493348	0.621766	0.925564	Mcoln2
ENSMUSG00000011034	13.3641	-0.750176	0.878756	-0.85368	0.393282	0.7644	Slc5a1
ENSMUSG00000011096	990.21	0.0823734	0.132817	0.620203	0.535124	0.875962	Akt1s1
ENSMUSG00000011148	373.554	-0.775079	0.334115	-2.31979	0.020352	0.110862	Adssl1
ENSMUSG00000011158	496.452	0.680907	1.98268	0.343427	0.731277	0.967771	Brf1
ENSMUSG00000011179	182.673	-4.84493	4.99739	-0.969492	0.3323	0.698279	Odc1
ENSMUSG00000011254	55.4823	0.29356	0.469264	0.625575	0.531594	0.873328	Thg1l
ENSMUSG00000011256	17.9223	0.841505	3.2169	0.261589	0.793639	0.984163	Adam19
ENSMUSG00000011257	262.426	22.416	4.7849	4.68475	2.80308e-06	4.77523e-05	Pabpc4
ENSMUSG00000011263	114.179	-0.742894	0.291029	-2.55264	0.0106909	0.0671218	Exoc3l2
ENSMUSG00000011267	8.71657	1.16825	0.926267	1.26124	0.207221	0.531079	Zfp296
ENSMUSG00000011305	1046.77	1.19848	0.354053	3.38504	0.00071167	0.0069015	Plin5
ENSMUSG00000011306	331.375	-0.0580151	0.138595	-0.418593	0.675513	0.947817	Sugp1
ENSMUSG00000011382	479.34	24.574	4.78473	5.13592	2.80761e-07	6.83901e-06	Dhdh
ENSMUSG00000011427	180.847	-0.246369	0.262987	-0.936812	0.348855	0.717373	Zfp790
ENSMUSG00000011831	1179.22	-0.321631	4.56216	-0.0704996	0.943796	0.999992	Evi5
ENSMUSG00000011832	69.2055	0.567797	4.56502	0.12438	0.901015	0.999992	Evi5l
ENSMUSG00000011837	231.837	-0.200619	0.171968	-1.1666	0.24337	0.586518	Snapc2
ENSMUSG00000011877	258.449	-0.155041	0.210795	-0.735506	0.462031	0.824149	Git1
ENSMUSG00000011884	80.9254	0.347883	0.343436	1.01295	0.311086	0.67175	Gltp
ENSMUSG00000011958	751.388	-0.767809	1.97955	-0.387871	0.698112	0.957576	Bnip2
ENSMUSG00000012017	68.8668	-0.379342	0.355922	-1.0658	0.286514	0.642877	Scarf2
ENSMUSG00000012076	64.6419	0.49315	3.32871	0.148151	0.882224	0.999992	Brms1l
ENSMUSG00000012114	761.87	0.218595	0.108878	2.00771	0.0446744	0.199011	Med15
ENSMUSG00000012117	663.937	0.228202	0.135405	1.68533	0.0919259	0.318808	Dhdds
ENSMUSG00000012123	16.2796	-0.522342	1.46082	-0.357568	0.720667	0.964347	Crybg2
ENSMUSG00000012187	8.94873	0.783663	1.11238	0.704493	0.481126	0.84007	Mogat1
ENSMUSG00000012296	174.565	0.162319	0.259496	0.625517	0.531632	0.873328	Tjap1
ENSMUSG00000012350	10.4568	-1.24052	1.37888	-0.899658	0.368302	0.737542	Ehf
ENSMUSG00000012405	326.577	-3.23622	4.99739	-0.647582	0.517255	0.862501	Rpl15
ENSMUSG00000012422	1026.63	0.521326	0.131587	3.96182	7.43803e-05	0.000948224	Tmem167
ENSMUSG00000012428	20162.7	2.77396	0.281735	9.84598	7.13382e-23	2.8059e-20	Steap4
ENSMUSG00000012429	130.063	0.270569	2.61258	0.103564	0.917515	0.999992	Mplkip
ENSMUSG00000012443	159.151	0.194785	0.540179	0.360594	0.718403	0.963881	Kif11
ENSMUSG00000012483	77.7286	-0.387523	0.471973	-0.82107	0.411606	0.7811	Rpa3
ENSMUSG00000012519	173.015	1.2392	0.39048	3.17353	0.00150597	0.0132583	Mlkl
ENSMUSG00000012535	663.584	0.964014	4.56232	0.211299	0.832654	0.996112	Tnpo3
ENSMUSG00000012609	185.191	0.0103014	0.274443	0.0375358	0.970058	0.999992	Ttll5
ENSMUSG00000012640	256.246	-0.231437	0.263955	-0.876806	0.380592	0.751907	Zfp715
ENSMUSG00000012705	4.20387	6.77559	4.79018	1.41448	0.157222	0.445746	Retn
ENSMUSG00000012848	3694.72	0.450758	0.100019	4.50675	6.58296e-06	0.000101891	Rps5
ENSMUSG00000013033	70.2912	0.8522	2.0065	0.424719	0.671042	0.946257	Adgrl1
ENSMUSG00000013076	153.121	-0.962769	0.289831	-3.32183	0.000894284	0.00842201	Amotl1
ENSMUSG00000013089	117.053	-0.865473	0.296219	-2.92174	0.00348085	0.0271742	Etv5
ENSMUSG00000013150	201.218	-0.91826	1.76432	-0.520461	0.602742	0.914967	Gfod2
ENSMUSG00000013155	18.2583	1.20021	0.710903	1.6883	0.0913543	0.317485	Enkd1
ENSMUSG00000013160	1325.18	0.307048	0.0975646	3.14713	0.00164882	0.0143834	Atp6v0d1
ENSMUSG00000013236	95.6223	0.0467223	0.434785	0.107461	0.914424	0.999992	Ptprs
ENSMUSG00000013275	260.761	0.866373	0.325526	2.66145	0.00778038	0.0520756	Slc41a1
ENSMUSG00000013367	7.37839	0.775236	1.5972	0.485372	0.627412	0.927997	Iglon5
ENSMUSG00000013419	15.5393	-0.565557	0.687351	-0.822807	0.410618	0.779929	Zfp651
ENSMUSG00000013465	445.009	-0.479898	0.176442	-2.71986	0.00653093	0.0454413	Nelfb
ENSMUSG00000013539	581.076	-0.519061	2.97512	-0.174467	0.861498	0.999992	Tango2
ENSMUSG00000013584	8.45555	0.493494	1.34027	0.368205	0.712721	0.962815	Aldh1a2
ENSMUSG00000013593	3853.25	-0.0797821	0.0904096	-0.882452	0.377532	0.748516	Ndufs2
ENSMUSG00000013622	786.456	0.84699	2.9841	0.283835	0.776537	0.980006	Atraid
ENSMUSG00000013629	431.851	0.637405	0.192471	3.31169	0.000927341	0.0086905	Cad
ENSMUSG00000013646	332.992	0.29518	0.204472	1.44362	0.148845	0.432235	Sh3bp5l
ENSMUSG00000013662	1116.61	-0.135367	0.107613	-1.25791	0.208425	0.533143	Atad1
ENSMUSG00000013698	451.424	0.0313276	0.262441	0.11937	0.904982	0.999992	Pea15a
ENSMUSG00000013701	1168.43	24.7186	4.29072	5.76095	8.36417e-09	3.36765e-07	Timm23
ENSMUSG00000013707	26.7305	-0.230848	0.622477	-0.370853	0.710747	0.961734	Tnfaip8l2
ENSMUSG00000013736	339.235	-0.371288	2.84962	-0.130294	0.896334	0.999992	Trnt1
ENSMUSG00000013787	1296.94	-0.0341076	2.04565	-0.0166732	0.986697	0.999992	Ehmt2
ENSMUSG00000013822	441.609	0.079732	0.176655	0.451342	0.651743	0.937683	Elof1
ENSMUSG00000013833	298.092	-24.5346	3.99311	-6.14424	8.0349e-10	4.05474e-08	Med16
ENSMUSG00000013846	4320.25	0.75573	0.166915	4.52763	5.96492e-06	9.3188e-05	St3gal1
ENSMUSG00000013858	1766.79	1.36125	3.12059	0.436216	0.66268	0.94302	Tmem259
ENSMUSG00000013921	5.57046	1.55402	1.48144	1.049	0.29418	0.651745	Clip3
ENSMUSG00000013974	5.3075	2.07601	1.92702	1.07732	0.281339	0.636308	Mcemp1
ENSMUSG00000014030	4.62781	-1.82654	2.08195	-0.877324	0.380311	0.751531	Pax5
ENSMUSG00000014039	130.394	-0.129582	0.273178	-0.474348	0.635252	0.930011	Prdm15
ENSMUSG00000014074	265.218	-0.70091	2.82711	-0.247925	0.804193	0.987917	Rnf168
ENSMUSG00000014075	18.2395	-0.123613	0.819547	-0.150831	0.880109	0.999992	Dynlt2b
ENSMUSG00000014077	7036.23	0.485095	0.0873073	5.55618	2.75747e-08	9.45528e-07	Chp1
ENSMUSG00000014158	9.44711	-0.0259744	0.872792	-0.0297601	0.976258	0.999992	Trpv4
ENSMUSG00000014164	206.744	-0.142543	0.278438	-0.511937	0.608695	0.918193	Klhl3
ENSMUSG00000014177	410.156	0.100983	0.147357	0.685295	0.493158	0.84736	Tvp23b
ENSMUSG00000014195	726.832	-0.00594431	2.96239	-0.00200659	0.998399	0.999992	Dnajc7
ENSMUSG00000014226	641.545	0.010412	0.152595	0.0682328	0.9456	0.999992	Cacybp
ENSMUSG00000014232	15.7567	7.57758	4.78782	1.58268	0.113494	0.364408	Cluap1
ENSMUSG00000014243	106.971	0.0298774	0.276817	0.107932	0.914049	0.999992	Zswim7
ENSMUSG00000014245	63.4308	0.39151	0.368034	1.06379	0.287425	0.643735	Pigl
ENSMUSG00000014294	839.537	0.0124589	0.147448	0.0844972	0.932661	0.999992	Ndufa2
ENSMUSG00000014303	32.289	0.235147	0.557322	0.421922	0.673082	0.947144	Glis2
ENSMUSG00000014313	584.964	24.4163	4.78474	5.10295	3.34404e-07	7.94314e-06	Cox6c
ENSMUSG00000014329	78.8266	0.239681	0.338794	0.707452	0.479286	0.838421	Bicc1
ENSMUSG00000014349	992.007	0.0903426	0.136773	0.660529	0.508915	0.857575	Ube2z
ENSMUSG00000014353	702.147	0.93964	0.124904	7.52292	5.35683e-14	5.22897e-12	Tmem87b
ENSMUSG00000014355	1057.54	-0.0474487	0.146973	-0.32284	0.746817	0.972647	Anapc1
ENSMUSG00000014361	302.209	-0.164154	0.228375	-0.718793	0.472268	0.83243	Mertk
ENSMUSG00000014402	716.809	0.140348	0.129037	1.08766	0.276745	0.630413	Tsg101
ENSMUSG00000014418	330.065	-0.167408	1.90988	-0.0876533	0.930152	0.999992	Hps5
ENSMUSG00000014426	457.373	-0.462019	0.174843	-2.64249	0.00822994	0.0544577	Map3k4
ENSMUSG00000014444	14.8395	-8.63323	4.78615	-1.80379	0.0712637	0.274247	Piezo1
ENSMUSG00000014470	182.084	0.00593624	0.224578	0.0264329	0.978912	0.999992	Rnf166
ENSMUSG00000014496	651.833	-0.10114	0.165777	-0.610097	0.541797	0.879827	Ankrd28
ENSMUSG00000014498	937.5	1.22663	2.03137	0.603847	0.545946	0.881882	Ankrd52
ENSMUSG00000014504	395.569	-0.601657	1.87156	-0.321474	0.747851	0.972647	Srp19
ENSMUSG00000014542	1452.4	-0.328328	0.220984	-1.48576	0.137343	0.41071	Clec4f
ENSMUSG00000014547	9.87797	0.0385091	4.99739	0.00770584	0.993852	0.999992	Wdfy2
ENSMUSG00000014550	312.945	-0.0725296	0.165017	-0.439528	0.660279	0.942058	Rbsn
ENSMUSG00000014554	191.172	-0.0158431	0.198842	-0.0796765	0.936495	0.999992	Dguok
ENSMUSG00000014592	49.6508	-0.825403	0.414348	-1.99205	0.0463652	0.203564	Camta1
ENSMUSG00000014599	264.719	0.502543	0.354225	1.41871	0.155983	0.443349	Csf1
ENSMUSG00000014601	354.741	-0.22753	0.147085	-1.54693	0.12188	0.381053	Strip1
ENSMUSG00000014602	4.8224	4.26448	2.21616	1.92427	0.0543211	0.226023	Kif1a
ENSMUSG00000014606	732.879	23.9532	4.19581	5.70884	1.13749e-08	4.41532e-07	Slc25a11
ENSMUSG00000014633	144.664	1.15034	1.36254	0.844262	0.398523	0.768417	Cmc2
ENSMUSG00000014668	408.276	-0.0269528	0.15411	-0.174893	0.861164	0.999992	Chfr
ENSMUSG00000014704	5.46516	1.80705	1.26477	1.42876	0.153073	0.439092	Hoxa2
ENSMUSG00000014748	1728.09	0.141251	0.0886997	1.59246	0.111282	0.360419	Tex261
ENSMUSG00000014763	954.313	-0.469581	0.115454	-4.06727	4.75666e-05	0.000629187	Fam120b
ENSMUSG00000014767	21.4474	0.038492	4.99739	0.00770242	0.993854	0.999992	Tbp
ENSMUSG00000014769	1970.18	0.249003	0.0692961	3.59332	0.000326494	0.00349856	Psmb1
ENSMUSG00000014771	16.8051	0.0384964	4.99739	0.00770329	0.993854	0.999992	Pdcd2
ENSMUSG00000014773	11.8228	0.0385059	4.99739	0.0077052	0.993852	0.999992	Dll1
ENSMUSG00000014778	120.609	-0.12881	0.239463	-0.537912	0.590638	0.909909	Fhod1
ENSMUSG00000014786	9.28818	0.571635	1.38125	0.413853	0.678982	0.948591	Slc9a5
ENSMUSG00000014791	465.465	-0.10291	0.178731	-0.575785	0.564761	0.89411	Elmo3
ENSMUSG00000014846	6.63205	3.30098	1.35476	2.43658	0.0148269	0.0867367	Tppp3
ENSMUSG00000014850	101.935	4.69869e-05	4.5637	1.02958e-05	0.999992	0.999992	Msh3
ENSMUSG00000014852	21.101	-7.67891	4.78754	-1.60394	0.108728	0.355419	Adamts13
ENSMUSG00000014856	523.296	0.253304	0.144904	1.74808	0.0804506	0.293712	Tmem208
ENSMUSG00000014859	451.054	-0.79269	2.8877	-0.274506	0.783696	0.981549	E2f4
ENSMUSG00000014867	6905.01	0.712766	0.15531	4.58932	4.44701e-06	7.17368e-05	Surf4
ENSMUSG00000014873	259.329	0.0767598	0.187605	0.409157	0.682425	0.950434	Surf2
ENSMUSG00000014905	1714.83	0.319265	0.272573	1.1713	0.241479	0.583959	Dnajb9
ENSMUSG00000014907	86.1059	-0.347857	0.287203	-1.21119	0.225824	0.561091	Naf1
ENSMUSG00000014956	1973.51	-0.0535299	0.0871301	-0.614367	0.538973	0.878746	Ppp1cb
ENSMUSG00000014959	1319.88	0.314305	4.56224	0.0688927	0.945075	0.999992	Gorasp2
ENSMUSG00000014980	110.309	-0.255569	0.324609	-0.787312	0.431099	0.797936	Tsen15
ENSMUSG00000015002	1063.69	-0.165804	0.114369	-1.44972	0.147136	0.429185	Efr3a
ENSMUSG00000015013	175.488	-0.100429	0.268442	-0.374119	0.708315	0.960788	Trappc2l
ENSMUSG00000015016	587.82	0.106753	0.141255	0.755744	0.449802	0.814627	Acsf3
ENSMUSG00000015027	310.454	0.658675	0.220392	2.98865	0.00280216	0.0226288	Galns
ENSMUSG00000015053	11.9632	-0.228604	0.765738	-0.29854	0.765291	0.977831	Gata2
ENSMUSG00000015083	4455.74	-0.538783	0.152749	-3.52723	0.000419927	0.00438041	C8g
ENSMUSG00000015085	65.7346	0.500641	1.30931	0.38237	0.702187	0.959349	Entpd2
ENSMUSG00000015087	425.911	-0.980144	1.89222	-0.517986	0.604468	0.915154	Rabl6
ENSMUSG00000015090	33.88	-5.13378	1.86117	-2.75837	0.00580906	0.0412776	Ptgds
ENSMUSG00000015092	2618.42	0.36532	0.0873953	4.18009	2.91399e-05	0.000398861	Edf1
ENSMUSG00000015093	14.9696	-2.23939	0.782609	-2.86145	0.0042171	0.031665	Clic3
ENSMUSG00000015094	137.608	1.97461	1.20944	1.63267	0.102538	0.342298	Npdc1
ENSMUSG00000015095	858.028	0.147939	0.114511	1.29192	0.196385	0.514091	Fbxw5
ENSMUSG00000015112	4197.35	0.22055	0.123462	1.78638	0.0740374	0.2808	Slc25a13
ENSMUSG00000015120	1002.31	-0.204306	0.142035	-1.43842	0.150315	0.434892	Ube2i
ENSMUSG00000015126	205.496	1.57728	1.68992	0.933348	0.350641	0.71895	Tsr3
ENSMUSG00000015133	339.904	-0.246297	0.253056	-0.973291	0.330409	0.695573	Lrrk1
ENSMUSG00000015134	18.3909	0.778615	1.11911	0.695747	0.486587	0.84333	Aldh1a3
ENSMUSG00000015143	283.429	-0.485409	3.71898	-0.130522	0.896153	0.999992	Actn1
ENSMUSG00000015149	898.271	-0.0137981	0.10349	-0.133328	0.893934	0.999992	Sirt2
ENSMUSG00000015165	1713.05	-0.0997663	0.110369	-0.903935	0.36603	0.735072	Hnrnpl
ENSMUSG00000015176	727.924	0.245918	0.154947	1.58711	0.112487	0.362416	Nolc1
ENSMUSG00000015189	593.392	-0.23266	0.201163	-1.15657	0.247447	0.591335	Casd1
ENSMUSG00000015202	191.207	-0.195935	0.401923	-0.487494	0.625909	0.92766	Cnksr3
ENSMUSG00000015214	669.13	-0.363383	0.137971	-2.63377	0.00844422	0.0555731	Mtmr1
ENSMUSG00000015217	188.198	0.0733029	3.61988	0.0202501	0.983844	0.999992	Hmgb3
ENSMUSG00000015222	12.6113	-0.151339	0.799211	-0.189361	0.84981	0.999587	Map2
ENSMUSG00000015224	124.082	-1.21601	0.570648	-2.13093	0.0330952	0.15995	Cyp2j9
ENSMUSG00000015243	5707.27	-0.317602	0.14385	-2.20787	0.0272536	0.136759	Abca1
ENSMUSG00000015247	1280.22	0.624093	0.0763981	8.16897	3.11046e-16	4.28827e-14	Nipsnap3b
ENSMUSG00000015289	251.803	0.283791	0.198836	1.42726	0.153505	0.439705	Lage3
ENSMUSG00000015290	140.424	-23.9409	4.78506	-5.00326	5.63698e-07	1.22774e-05	Ubl4a
ENSMUSG00000015291	1319.84	0.1119	0.112355	0.995952	0.319274	0.68227	Gdi1
ENSMUSG00000015305	493.731	-0.931893	3.91567	-0.237991	0.811888	0.990383	Sash1
ENSMUSG00000015312	166.486	2.46445	0.607837	4.05446	5.02512e-05	0.000660777	Gadd45b
ENSMUSG00000015314	5.06999	-0.778108	1.5	-0.518739	0.603943	0.915122	Slamf6
ENSMUSG00000015335	276.841	0.431469	0.24536	1.75851	0.0786607	0.289788	Zdhhc12
ENSMUSG00000015340	243.516	-0.388844	0.408382	-0.952157	0.341018	0.708251	Cybb
ENSMUSG00000015342	168.583	-0.16885	0.280361	-0.602259	0.547002	0.882482	Xk
ENSMUSG00000015354	38.2295	0.351881	0.531201	0.662425	0.507699	0.856807	Pcolce2
ENSMUSG00000015355	35.1778	-0.291614	0.510802	-0.570896	0.56807	0.895744	Cd48
ENSMUSG00000015357	5793.93	-0.0355066	0.109274	-0.324931	0.745234	0.972294	Clpx
ENSMUSG00000015363	2247.47	0.304869	0.231262	1.31828	0.18741	0.498158	Trabd
ENSMUSG00000015377	104.974	-0.659643	0.331539	-1.98964	0.0466311	0.20379	Dennd6b
ENSMUSG00000015396	12.9017	-1.54992	0.892271	-1.73705	0.0823776	0.298223	Cd83
ENSMUSG00000015405	6.64061	1.4227	1.55628	0.914169	0.360628	0.72949	Ace2
ENSMUSG00000015437	8.87857	0.339002	1.49746	0.226384	0.820903	0.993208	Gzmb
ENSMUSG00000015451	284.956	-5.39213	4.99739	-1.07899	0.280593	0.635348	C4a
ENSMUSG00000015461	639.689	0.260086	0.116709	2.22849	0.0258478	0.131535	Atf6b
ENSMUSG00000015467	4.12297	-0.120992	1.55235	-0.0779412	0.937875	0.999992	Egfl8
ENSMUSG00000015468	47.4967	-0.497935	0.41606	-1.19679	0.23139	0.568983	Notch4
ENSMUSG00000015488	581.735	0.0509343	1.98711	0.0256323	0.979551	0.999992	Cacfd1
ENSMUSG00000015501	139.072	0.873787	3.57842	0.244182	0.807089	0.98859	Hivep2
ENSMUSG00000015522	797.318	-1.10274	1.99322	-0.553247	0.580094	0.903592	Arnt
ENSMUSG00000015533	9.28587	4.31739	1.66014	2.60062	0.00930558	0.0600368	Itga2
ENSMUSG00000015536	1547.56	-1.14803	3.10751	-0.369436	0.711803	0.962179	Mocs2
ENSMUSG00000015542	382.627	-0.331128	0.15786	-2.09761	0.0359397	0.169891	Nat9
ENSMUSG00000015568	120.924	-8.42911	4.99739	-1.6867	0.0916607	0.318384	Lpl
ENSMUSG00000015575	709.461	-0.407905	1.99759	-0.204198	0.838198	0.996984	Atp6v0e
ENSMUSG00000015597	474.787	-0.112332	0.129049	-0.870459	0.38405	0.756503	Zfp318
ENSMUSG00000015599	10.4041	-0.394787	0.911829	-0.432962	0.665042	0.943352	Ttbk1
ENSMUSG00000015605	340.468	0.163994	0.250726	0.654078	0.513061	0.860084	Srf
ENSMUSG00000015647	84.6936	0.23576	0.381195	0.618476	0.536262	0.876582	Lama5
ENSMUSG00000015652	6.86869	2.80575	1.47502	1.90218	0.0571483	0.234431	Steap1
ENSMUSG00000015653	195.293	0.412176	0.225761	1.82572	0.0678932	0.264319	Steap2
ENSMUSG00000015656	4931.77	-28.6945	4.78469	-5.99714	2.00821e-09	9.01201e-08	Hspa8
ENSMUSG00000015659	63.1457	-0.147944	0.31063	-0.47627	0.633882	0.929579	Serac1
ENSMUSG00000015668	61.3578	0.355256	4.56354	0.0778466	0.93795	0.999992	Pdzd11
ENSMUSG00000015671	933.989	1.06831	4.05962	0.263154	0.792432	0.983772	Psma2
ENSMUSG00000015672	397.582	-0.18284	0.155221	-1.17793	0.238823	0.580594	Mrpl32
ENSMUSG00000015697	310.295	0.905835	3.68447	0.245852	0.805797	0.988169	Setdb1
ENSMUSG00000015702	17.8007	1.29305	0.689995	1.874	0.0609306	0.244986	Anxa9
ENSMUSG00000015709	3.45704	5.57304	2.0441	2.7264	0.00640288	0.0446665	Arnt2
ENSMUSG00000015711	556.228	1.07559	0.28509	3.77282	0.000161412	0.00188686	Prune1
ENSMUSG00000015714	7062.85	-0.279937	0.0707777	-3.95516	7.64822e-05	0.00096986	Cers2
ENSMUSG00000015733	1152.79	-0.0498857	2.01812	-0.024719	0.980279	0.999992	Capza2
ENSMUSG00000015745	83.9317	0.144145	0.282781	0.509739	0.610234	0.918987	Plekho1
ENSMUSG00000015747	186.176	-0.0358717	0.208581	-0.17198	0.863453	0.999992	Vps45
ENSMUSG00000015748	251.463	0.165633	0.237972	0.696018	0.486417	0.843291	Prpf3
ENSMUSG00000015749	510.484	0.113986	0.137167	0.831002	0.405972	0.775138	Anp32e
ENSMUSG00000015755	2038.44	0.185799	0.153178	1.21296	0.225146	0.560372	Tab2
ENSMUSG00000015757	132.785	21.1437	4.7854	4.41837	9.94498e-06	0.000149097	Ppil4
ENSMUSG00000015759	1249.05	0.374151	0.144158	2.59543	0.00944737	0.0607402	Cnih1
ENSMUSG00000015766	44.8701	-0.185102	0.456522	-0.405461	0.685139	0.951341	Eps8
ENSMUSG00000015776	565.214	0.211679	0.230044	0.920169	0.357484	0.726209	Med22
ENSMUSG00000015790	556.731	-0.127692	0.149147	-0.856152	0.391914	0.763885	Surf1
ENSMUSG00000015804	392.981	0.479186	0.140448	3.41185	0.000645241	0.00634938	Med28
ENSMUSG00000015806	5606.32	-1.2894	0.265505	-4.85642	1.19527e-06	2.26408e-05	Qdpr
ENSMUSG00000015839	1411.56	-0.0831416	0.27161	-0.306106	0.759524	0.975707	Nfe2l2
ENSMUSG00000015843	82.2217	0.383476	0.35805	1.07101	0.284165	0.639539	Rxrg
ENSMUSG00000015846	9076.31	0.4877	0.1012	4.81918	1.44147e-06	2.65887e-05	Rxra
ENSMUSG00000015850	30.6552	-0.682925	0.526368	-1.29743	0.194484	0.51077	Adamtsl4
ENSMUSG00000015854	2320.93	0.455704	0.301553	1.51119	0.13074	0.398265	Cd5l
ENSMUSG00000015869	1224.96	0.395873	0.138815	2.85179	0.00434733	0.0324606	Prpsap1
ENSMUSG00000015879	8.21883	0.456517	1.24168	0.36766	0.713127	0.962953	Fam184b
ENSMUSG00000015882	38.0394	0.0538523	4.56444	0.0117982	0.990587	0.999992	Lcorl
ENSMUSG00000015889	597.694	-0.234481	0.119349	-1.96467	0.049452	0.212098	Lta4h
ENSMUSG00000015890	3488.29	-1.18483	0.331012	-3.5794	0.000344382	0.00368139	Amdhd1
ENSMUSG00000015932	3509.11	0.311433	0.118288	2.63284	0.00846754	0.0556991	Dstn
ENSMUSG00000015937	1375.3	0.155513	0.10778	1.44288	0.149055	0.432484	Macroh2a1
ENSMUSG00000015942	84.0479	0.297496	0.320789	0.927387	0.353726	0.722305	Gtf2ird2
ENSMUSG00000015943	338.897	0.093259	0.200948	0.464096	0.642579	0.933334	Bola1
ENSMUSG00000015944	115.148	-0.037354	0.435766	-0.0857203	0.931689	0.999992	Castor2
ENSMUSG00000015947	83.9751	-0.111392	0.600464	-0.18551	0.852829	0.999992	Fcgr1
ENSMUSG00000015950	106.825	0.403048	0.433804	0.9291	0.352837	0.721151	Ncf1
ENSMUSG00000015961	1008.89	0.280319	0.168468	1.66393	0.0961256	0.329337	Adss
ENSMUSG00000015966	75.6606	-8.63944	4.99739	-1.72879	0.0838467	0.301663	Il17rb
ENSMUSG00000015971	81.82	-7.49522	4.99739	-1.49983	0.133659	0.403482	Actr8
ENSMUSG00000015980	5.68709	-0.86975	1.0798	-0.805471	0.420548	0.7876	Lrrc27
ENSMUSG00000015994	589.972	0.0321835	0.134856	0.238651	0.811376	0.990383	Fnta
ENSMUSG00000016018	551.775	0.153565	0.171759	0.894073	0.371283	0.740948	Mtrex
ENSMUSG00000016024	4801.27	1.99743	2.31007	0.864661	0.387225	0.75982	Lbp
ENSMUSG00000016028	542.928	0.313853	0.42012	0.747055	0.45503	0.818994	Celsr1
ENSMUSG00000016087	38.7129	-0.325419	0.5591	-0.582041	0.560539	0.891154	Fli1
ENSMUSG00000016128	735.232	-0.289012	0.192416	-1.50202	0.133093	0.402681	Stard13
ENSMUSG00000016181	147.103	0.0859256	0.239161	0.359279	0.719387	0.964074	Utp25
ENSMUSG00000016194	6854.22	-1.49976	0.272869	-5.49625	3.87957e-08	1.28738e-06	Hsd11b1
ENSMUSG00000016200	4.88926	1.29774	1.662	0.780827	0.434904	0.800657	Syt14
ENSMUSG00000016206	39.2509	-0.488557	0.568544	-0.859312	0.390168	0.76246	H2-M3
ENSMUSG00000016239	101.091	-0.51616	0.442947	-1.16528	0.243904	0.586978	Lonrf3
ENSMUSG00000016252	1216.65	-0.0690291	0.150446	-0.45883	0.646356	0.933764	Atp5e
ENSMUSG00000016253	598.606	0.248894	0.133334	1.86669	0.0619448	0.247798	Nelfcd
ENSMUSG00000016255	3.79191	-2.5693	2.44138	-1.0524	0.292617	0.651002	Tubb1
ENSMUSG00000016256	4807.35	0.511818	0.175107	2.9229	0.00346792	0.027089	Ctsz
ENSMUSG00000016257	691.378	0.519706	0.142866	3.63772	0.000275062	0.00301508	Prelid3b
ENSMUSG00000016262	5.74074	-2.30507	1.27718	-1.80481	0.0711047	0.273872	Sertad4
ENSMUSG00000016308	398.51	-0.0152668	0.162233	-0.094104	0.925027	0.999992	Ube2a
ENSMUSG00000016319	6675.87	-0.0993636	0.161758	-0.614272	0.539036	0.878746	Slc25a5
ENSMUSG00000016344	878.066	-0.419718	0.185332	-2.26468	0.0235325	0.122834	Ppdpf
ENSMUSG00000016356	16.0469	-1.63293	0.693756	-2.35376	0.0185848	0.103234	Col20a1
ENSMUSG00000016382	2029.86	-0.248277	0.124286	-1.99763	0.0457568	0.20208	Pls3
ENSMUSG00000016386	6.0191	-1.87258	1.29972	-1.44076	0.149653	0.433934	Mpped2
ENSMUSG00000016409	220.863	-0.0280509	0.206609	-0.135768	0.892005	0.999992	Nkap
ENSMUSG00000016427	618.54	-0.316996	0.249713	-1.26944	0.204283	0.526577	Ndufa1
ENSMUSG00000016458	8.71346	-0.210183	1.27097	-0.165372	0.868651	0.999992	Wt1
ENSMUSG00000016477	205.582	0.251762	0.195436	1.28821	0.197673	0.5155	E2f3
ENSMUSG00000016481	848.89	0.0297399	0.0995541	0.298731	0.765145	0.977831	Cr1l
ENSMUSG00000016487	699.873	0.174559	0.204709	0.852715	0.393817	0.7644	Ppfibp1
ENSMUSG00000016495	85.2129	-0.0176055	0.42656	-0.0412731	0.967078	0.999992	Plgrkt
ENSMUSG00000016496	73.3725	-0.945991	0.683833	-1.38337	0.166553	0.463059	Cd274
ENSMUSG00000016520	781.814	0.468977	0.276089	1.69864	0.0893863	0.312922	Lnx2
ENSMUSG00000016526	57.7221	1.73414	0.686168	2.52729	0.0114947	0.0709362	Dyrk3
ENSMUSG00000016528	1624.32	0.532483	0.121208	4.39313	1.11729e-05	0.000166387	Mapkapk2
ENSMUSG00000016534	13120.4	-0.013634	0.0673395	-0.202467	0.839552	0.997317	Lamp2
ENSMUSG00000016541	1124.79	0.38637	0.101867	3.7929	0.000148895	0.00175899	Atxn10
ENSMUSG00000016552	6.38858	-0.458553	1.06807	-0.429329	0.667684	0.94466	Foxred2
ENSMUSG00000016554	845.001	0.0385548	2.04243	0.0188769	0.984939	0.999992	Eif3d
ENSMUSG00000016559	4365.6	0.154759	0.170918	0.905459	0.365222	0.734114	H3f3b
ENSMUSG00000016619	819.776	0.302258	0.163813	1.84514	0.065017	0.256406	Nup50
ENSMUSG00000016624	11.4035	0.348037	0.915374	0.380213	0.703788	0.960089	Phf21b
ENSMUSG00000016637	133.964	-0.128567	0.237662	-0.540963	0.588533	0.909563	Ift27
ENSMUSG00000016664	1257.36	0.0828976	0.183835	0.450935	0.652036	0.937704	Pacsin2
ENSMUSG00000016756	1385.64	-12.0268	4.99739	-2.40661	0.0161015	0.0923352	Cmah
ENSMUSG00000016757	329.794	0.297659	0.194926	1.52704	0.126751	0.390563	Ttll12
ENSMUSG00000016758	40.3402	-0.778701	0.608408	-1.2799	0.200581	0.520239	Bik
ENSMUSG00000016763	8.12817	0.687279	1.25886	0.545955	0.585097	0.907387	Scube1
ENSMUSG00000016833	315.683	0.133852	1.86539	0.0717557	0.942796	0.999992	Mrps18c
ENSMUSG00000016918	26.6631	-0.480457	0.841148	-0.571192	0.56787	0.895607	Sulf1
ENSMUSG00000016921	2353.9	0.301212	0.0780526	3.85909	0.00011381	0.00136992	Srsf6
ENSMUSG00000016933	904.12	0.0415406	0.152776	0.271904	0.785696	0.981764	Plcg1
ENSMUSG00000016940	311.65	-0.0115506	0.230591	-0.050091	0.96005	0.999992	Kctd2
ENSMUSG00000016942	9277.16	-0.624717	0.112379	-5.55902	2.71299e-08	9.39918e-07	Tmprss6
ENSMUSG00000016946	115.85	0.123865	0.260497	0.475493	0.634436	0.929579	Kctd5
ENSMUSG00000016984	135.73	-0.470552	0.285472	-1.64833	0.0992856	0.335597	Etaa1
ENSMUSG00000017002	183.106	2.98706	0.684687	4.36267	1.28485e-05	0.000188403	Slpi
ENSMUSG00000017009	7907.74	0.236333	0.203129	1.16346	0.244643	0.587891	Sdc4
ENSMUSG00000017057	1571.3	0.487129	0.207164	2.35142	0.0187021	0.103691	Il13ra1
ENSMUSG00000017119	4893.3	0.142722	0.128083	1.11429	0.265156	0.615573	Nbr1
ENSMUSG00000017132	729.305	0.292759	0.179929	1.62708	0.10372	0.34538	Cyth1
ENSMUSG00000017144	503.591	0.268591	0.19825	1.35481	0.175478	0.477734	Rnd3
ENSMUSG00000017146	138.11	1.07528	0.40067	2.68371	0.00728093	0.0493252	Brca1
ENSMUSG00000017167	102.207	2.47889	2.53076	0.979502	0.327332	0.691921	Cntnap1
ENSMUSG00000017176	52.5569	0.31418	0.363004	0.865501	0.386764	0.759194	Nt5c3b
ENSMUSG00000017188	689.876	0.0920446	0.138075	0.666629	0.505009	0.854747	Coa3
ENSMUSG00000017210	465.421	0.339792	0.207095	1.64076	0.100847	0.338522	Med24
ENSMUSG00000017221	2399.75	0.279538	0.102017	2.74011	0.00614182	0.0431508	Psmd3
ENSMUSG00000017264	524.5	0.0477708	0.139731	0.341877	0.732443	0.968456	Exosc10
ENSMUSG00000017286	608.115	-1.04893	1.95457	-0.536656	0.591505	0.909909	Glod4
ENSMUSG00000017288	640.453	0.00113862	0.119367	0.00953879	0.992389	0.999992	Vps53
ENSMUSG00000017291	1068.04	-0.256317	0.138996	-1.84406	0.0651749	0.256701	Taok1
ENSMUSG00000017299	236.328	0.0464381	0.288194	0.161135	0.871987	0.999992	Dnttip1
ENSMUSG00000017307	236.044	0.680974	2.29931	0.296165	0.767104	0.977837	Acot8
ENSMUSG00000017309	174.869	-1.11035	0.277575	-4.00016	6.3299e-05	0.000818662	Cd300lg
ENSMUSG00000017314	5.65464	0.14968	1.50714	0.0993138	0.920889	0.999992	Mpp2
ENSMUSG00000017344	72239.4	0.746208	0.132117	5.64809	1.62239e-08	6.01002e-07	Vtn
ENSMUSG00000017376	239.224	0.145133	0.25591	0.567126	0.570629	0.897239	Nlk
ENSMUSG00000017386	797.141	0.0529066	0.145417	0.363826	0.715988	0.963694	Traf4
ENSMUSG00000017390	187.326	-0.956578	0.415724	-2.30099	0.021392	0.114659	Aldoc
ENSMUSG00000017404	2878.57	0.358261	4.18448	0.0856168	0.931771	0.999992	Rpl19
ENSMUSG00000017405	100.192	0.079366	0.322277	0.246266	0.805476	0.988169	Nek8
ENSMUSG00000017417	3.80759	-2.01578	1.40912	-1.43053	0.152566	0.438296	Plxdc1
ENSMUSG00000017418	581.72	0.375671	2.00965	0.186934	0.851713	0.999645	Arl5b
ENSMUSG00000017421	1733.11	-0.0149667	0.0866568	-0.172713	0.862877	0.999992	Zfp207
ENSMUSG00000017446	246.309	1.15262	3.66226	0.314728	0.752968	0.97374	C1qtnf1
ENSMUSG00000017453	4256.82	-0.93995	0.152014	-6.18332	6.27671e-10	3.27885e-08	Pipox
ENSMUSG00000017466	144.688	-0.395418	0.292816	-1.3504	0.176889	0.480118	Timp2
ENSMUSG00000017478	1242.99	0.0363588	0.110564	0.328849	0.74227	0.970795	Zc3h18
ENSMUSG00000017485	886.3	-0.236903	0.125904	-1.88162	0.0598881	0.242839	Top2b
ENSMUSG00000017491	86.1133	-0.90309	0.51748	-1.74517	0.0809555	0.29467	Rarb
ENSMUSG00000017493	23299.5	-0.56893	3.52987	-0.161176	0.871955	0.999992	Igfbp4
ENSMUSG00000017499	56.8154	1.44621	0.703871	2.05465	0.0399127	0.182855	Cdc6
ENSMUSG00000017548	563.067	-0.372466	0.146966	-2.53437	0.0112651	0.0700578	Suz12
ENSMUSG00000017550	68.2989	0.066493	0.548986	0.12112	0.903596	0.999992	Atad5
ENSMUSG00000017561	167.811	-0.886188	1.74389	-0.508168	0.611336	0.919965	Crlf3
ENSMUSG00000017607	7.08909	1.3429	1.58235	0.848676	0.396062	0.766725	Tns4
ENSMUSG00000017615	773.573	0.223689	0.172766	1.29475	0.195405	0.512685	Tnfaip1
ENSMUSG00000017631	112.943	0.353002	0.397036	0.889093	0.373953	0.743514	Abr
ENSMUSG00000017639	397.783	0.599161	0.274773	2.18057	0.0292153	0.144756	Rab11fip4
ENSMUSG00000017652	9.09863	-1.15155	1.03853	-1.10884	0.267501	0.618481	Cd40
ENSMUSG00000017664	516.592	0.369015	0.130072	2.83702	0.00455372	0.0338213	Slc35c2
ENSMUSG00000017667	43.3862	0.178784	0.496134	0.360354	0.718582	0.963881	Zfp334
ENSMUSG00000017670	281.678	0.345583	0.245801	1.40595	0.159739	0.450959	Elmo2
ENSMUSG00000017677	919.873	-0.325604	0.374163	-0.870221	0.38418	0.756516	Wsb1
ENSMUSG00000017679	652.604	0.831198	0.162597	5.11202	3.18734e-07	7.6251e-06	Ttpal
ENSMUSG00000017686	765.27	-0.105281	0.113275	-0.929425	0.352669	0.721151	Rhot1
ENSMUSG00000017697	37.4853	0.670081	0.483686	1.38536	0.165941	0.462159	Ada
ENSMUSG00000017707	5930.85	0.855942	0.266037	3.21738	0.00129365	0.0116655	Serinc3
ENSMUSG00000017713	290.398	0.866477	0.613817	1.41162	0.158062	0.447736	Tha1
ENSMUSG00000017715	392.159	0.541167	0.169307	3.19636	0.00139171	0.0123828	Pgs1
ENSMUSG00000017716	165.405	0.164408	0.686456	0.239502	0.810716	0.990382	Birc5
ENSMUSG00000017718	871.525	11.0512	1.49417	7.39617	1.40171e-13	1.31084e-11	Afmid
ENSMUSG00000017721	1246.47	0.409542	0.0847476	4.83249	1.34833e-06	2.51833e-05	Pigt
ENSMUSG00000017723	77.4782	0.791139	0.477192	1.65791	0.0973364	0.332315	Wfdc2
ENSMUSG00000017724	3.43768	5.05958	2.17117	2.33035	0.0197879	0.10823	Etv4
ENSMUSG00000017734	59.425	-0.228983	4.56409	-0.0501707	0.959986	0.999992	Dbndd2
ENSMUSG00000017737	30.5405	-0.0804339	0.653047	-0.123167	0.901975	0.999992	Mmp9
ENSMUSG00000017740	33.2303	-0.359135	0.549321	-0.65378	0.513253	0.860084	Slc12a5
ENSMUSG00000017747	346.802	0.455756	0.183602	2.48231	0.0130535	0.0783854	Ghdc
ENSMUSG00000017756	1865.55	-0.283669	0.163845	-1.73132	0.0833941	0.300601	Slc12a7
ENSMUSG00000017764	94.8388	-0.0976107	0.309004	-0.315888	0.752087	0.973685	Zswim1
ENSMUSG00000017765	535.425	0.673844	0.271196	2.48471	0.0129656	0.0778925	Slc12a4
ENSMUSG00000017774	1127.59	1.01674	0.291131	3.49239	0.000478724	0.00492839	Myo1c
ENSMUSG00000017776	1721.95	0.164934	0.116357	1.41749	0.156341	0.44399	Crk
ENSMUSG00000017781	1035.55	0.223579	0.148302	1.50759	0.131659	0.400244	Pitpna
ENSMUSG00000017801	311.244	0.242049	4.56263	0.0530502	0.957692	0.999992	Mlx
ENSMUSG00000017802	1829.36	-0.252332	0.0867478	-2.9088	0.00362819	0.0281274	Retreg3
ENSMUSG00000017830	302.66	0.570671	0.442356	1.29007	0.197026	0.514815	Dhx58
ENSMUSG00000017831	371.849	-0.231046	4.5625	-0.0506403	0.959612	0.999992	Rab5a
ENSMUSG00000017837	322.682	-0.145192	1.83278	-0.0792196	0.936858	0.999992	Nkiras2
ENSMUSG00000017843	1173.64	0.379494	0.0868873	4.36766	1.25584e-05	0.000184959	Ppp2r5c
ENSMUSG00000017858	423.312	-0.251733	0.160697	-1.56651	0.117229	0.372762	Ift52
ENSMUSG00000017861	11.8505	0.442386	0.921811	0.479909	0.631292	0.929579	Mybl2
ENSMUSG00000017868	1119.06	0.0100514	0.254134	0.0395517	0.968451	0.999992	Sgk2
ENSMUSG00000017929	811.458	0.678113	0.434481	1.56074	0.118584	0.374811	B4galt5
ENSMUSG00000017950	16351.4	0.243394	0.122617	1.98498	0.0471461	0.205236	Hnf4a
ENSMUSG00000017969	36.6878	-0.0293605	0.903102	-0.0325108	0.974065	0.999992	Ptgis
ENSMUSG00000017978	380.396	0.170428	0.154694	1.10171	0.270587	0.622322	Cadps2
ENSMUSG00000017999	550.008	0.196473	0.134713	1.45845	0.144716	0.425712	Ddx27
ENSMUSG00000018001	96.859	-0.399436	0.339997	-1.17482	0.240066	0.582388	Cyth3
ENSMUSG00000018008	119.677	0.560318	0.277756	2.0173	0.0436641	0.195604	Cyth4
ENSMUSG00000018012	3.8308	1.25362	1.87995	0.666835	0.504877	0.854649	Rac3
ENSMUSG00000018042	7086.26	-1.14494	0.133028	-8.60675	7.51624e-18	1.32256e-15	Cyb5r3
ENSMUSG00000018076	323.766	-0.489526	0.192098	-2.54831	0.0108246	0.0678973	Med13l
ENSMUSG00000018143	423.911	0.363648	0.158241	2.29807	0.0215581	0.115272	Mafk
ENSMUSG00000018160	611.905	-0.141148	0.211559	-0.667181	0.504656	0.854599	Med1
ENSMUSG00000018166	2827.02	-0.373577	0.127251	-2.93576	0.00332736	0.0261691	Erbb3
ENSMUSG00000018167	329.163	-0.0796995	0.159329	-0.50022	0.61692	0.923343	Stard3
ENSMUSG00000018168	7.83688	-1.4692	1.02637	-1.43146	0.152299	0.437906	Ikzf3
ENSMUSG00000018169	12.299	-0.559178	0.805198	-0.694459	0.487394	0.844017	Mfng
ENSMUSG00000018171	3243.78	0.461938	0.0991584	4.65859	3.18386e-06	5.33555e-05	Vmp1
ENSMUSG00000018189	212.765	-1.28135	3.66496	-0.349623	0.726622	0.966464	Uchl5
ENSMUSG00000018196	164.42	9.51239	3.85301	2.46882	0.0135561	0.0807506	Glrx2
ENSMUSG00000018199	72.5979	-0.714987	0.389762	-1.83442	0.0665919	0.260695	Ro60
ENSMUSG00000018209	431.723	-0.243876	0.163834	-1.48856	0.136604	0.409019	Stk4
ENSMUSG00000018217	49.5344	0.230108	0.376076	0.611867	0.540626	0.879274	Pmp22
ENSMUSG00000018239	60.9371	0.522164	0.353889	1.4755	0.140078	0.416197	Zcchc10
ENSMUSG00000018286	1997.56	0.566691	0.10125	5.59693	2.18176e-08	7.82215e-07	Psmb6
ENSMUSG00000018287	380.193	-0.419479	1.82367	-0.230019	0.818077	0.992118	Spag7
ENSMUSG00000018293	3530.27	0.270935	0.0878703	3.08335	0.00204684	0.0174236	Pfn1
ENSMUSG00000018322	204.892	-0.433454	0.18677	-2.32079	0.0202983	0.11066	Tomm34
ENSMUSG00000018326	2041.49	0.0544204	0.0627886	0.866724	0.386093	0.758218	Ywhab
ENSMUSG00000018334	45.5146	-0.217482	0.386655	-0.562472	0.573794	0.899994	Ksr1
ENSMUSG00000018339	220.799	2.95022	0.447669	6.59018	4.3929e-11	2.90823e-09	Gpx3
ENSMUSG00000018340	2111.03	0.204624	0.147094	1.39111	0.164192	0.458975	Anxa6
ENSMUSG00000018347	83.5462	0.185752	0.35465	0.52376	0.600446	0.914318	Zkscan6
ENSMUSG00000018362	1052.46	1.30051	3.04054	0.427723	0.668853	0.945015	Kpna2
ENSMUSG00000018363	1200.73	0.257877	0.0812357	3.17442	0.00150134	0.0132262	Smurf2
ENSMUSG00000018372	88.2387	-0.258055	0.299251	-0.862339	0.388501	0.760677	Cep95
ENSMUSG00000018377	289.185	-0.134719	0.222661	-0.605042	0.545151	0.881536	Vezf1
ENSMUSG00000018378	34.6825	-0.62929	0.575609	-1.09326	0.27428	0.626881	Cuedc1
ENSMUSG00000018379	2101.65	-0.0307303	0.122715	-0.25042	0.802262	0.986906	Srsf1
ENSMUSG00000018387	682.367	0.606342	1.98341	0.305708	0.759827	0.975829	Shroom1
ENSMUSG00000018395	76.9099	-0.0453371	0.287647	-0.157614	0.874761	0.999992	Kif3a
ENSMUSG00000018398	75.583	0.144169	0.394194	0.365731	0.714566	0.963525	Septin8
ENSMUSG00000018401	1292.76	0.0784338	0.159659	0.491258	0.623244	0.926407	Mtmr4
ENSMUSG00000018405	50.7558	-0.631688	0.450242	-1.403	0.160618	0.452233	Mrm1
ENSMUSG00000018411	41.9361	-0.408865	0.433069	-0.94411	0.345113	0.713371	Mapt
ENSMUSG00000018412	476.247	-0.0656978	2.88127	-0.0228017	0.981808	0.999992	Kansl1
ENSMUSG00000018415	571.869	-0.36929	0.113799	-3.24511	0.00117404	0.010739	Gid4
ENSMUSG00000018417	4389.2	0.0989654	0.0788195	1.2556	0.209263	0.534392	Myo1b
ENSMUSG00000018425	873.392	0.052502	0.10834	0.484605	0.627957	0.928199	Dhx40
ENSMUSG00000018427	699.395	-0.568309	0.330602	-1.71901	0.085612	0.30433	Ypel2
ENSMUSG00000018428	2297.27	-0.113264	0.0892091	-1.26965	0.20421	0.526489	Akap1
ENSMUSG00000018433	274.236	0.287711	1.84682	0.155787	0.876201	0.999992	Nol11
ENSMUSG00000018442	498.336	0.00195594	4.56228	0.000428721	0.999658	0.999992	Derl2
ENSMUSG00000018446	1175.42	0.0453753	0.100967	0.449406	0.653139	0.937774	C1qbp
ENSMUSG00000018449	269.479	0.282577	1.83385	0.15409	0.877539	0.999992	Rpain
ENSMUSG00000018459	1083.86	1.80051	0.525026	3.42938	0.000604968	0.00601504	Slc13a3
ENSMUSG00000018470	9.92212	0.354465	1.13998	0.310941	0.755846	0.974788	Kcnab3
ENSMUSG00000018474	2768.53	0.280553	0.160381	1.74929	0.0802413	0.293176	Chd3
ENSMUSG00000018476	588.498	-0.360903	0.16341	-2.20857	0.0272043	0.136563	Kdm6b
ENSMUSG00000018481	308.859	-1.00518	3.57472	-0.281192	0.778563	0.980111	Appbp2
ENSMUSG00000018486	38.7947	1.65183	0.868307	1.90236	0.0571244	0.234405	Wnt9b
ENSMUSG00000018501	1879.42	-0.0936161	2.13522	-0.0438438	0.965029	0.999992	Ncor1
ENSMUSG00000018507	29.5478	1.37523	1.16485	1.18061	0.237759	0.578627	Trpv2
ENSMUSG00000018509	174.15	-0.0124602	0.229226	-0.0543579	0.95665	0.999992	Cenpv
ENSMUSG00000018537	77.7016	-0.450565	0.356203	-1.26491	0.205904	0.528789	Pcgf2
ENSMUSG00000018541	248.243	0.149617	1.80946	0.0826863	0.934101	0.999992	Cwc25
ENSMUSG00000018547	585.476	0.143937	0.177555	0.810664	0.417559	0.785264	Pip4k2b
ENSMUSG00000018548	330.073	-0.140672	0.241329	-0.582904	0.559958	0.890512	Trim37
ENSMUSG00000018559	566.258	0.263227	0.127263	2.06837	0.0386048	0.178163	Ctdnep1
ENSMUSG00000018565	379.756	0.377028	0.226976	1.66109	0.0966956	0.330634	Elp5
ENSMUSG00000018566	5.90959	0.880482	1.12527	0.782462	0.433943	0.8001	Slc2a4
ENSMUSG00000018567	4201.65	0.560231	0.0656032	8.53969	1.34587e-17	2.22202e-15	Gabarap
ENSMUSG00000018569	6.42525	0.677343	0.970244	0.698116	0.485105	0.842179	Cldn7
ENSMUSG00000018572	401.453	0.352274	0.246472	1.42926	0.152929	0.438901	Phf23
ENSMUSG00000018583	943.521	23.1755	4.25274	5.44956	5.04947e-08	1.62715e-06	G3bp1
ENSMUSG00000018585	1261.76	0.717825	0.164886	4.35346	1.34003e-05	0.000196064	Atox1
ENSMUSG00000018593	1019.22	0.381133	0.304026	1.25362	0.209981	0.535211	Sparc
ENSMUSG00000018599	357.727	-0.043969	0.261531	-0.168121	0.866488	0.999992	Mief2
ENSMUSG00000018604	780.635	0.870921	0.233758	3.72574	0.000194743	0.0022278	Tbx3
ENSMUSG00000018623	6.51769	3.02869	1.33171	2.27428	0.0229489	0.120588	Mmp7
ENSMUSG00000018648	22.1343	0.152465	0.67603	0.225531	0.821566	0.993244	Dusp14
ENSMUSG00000018651	117.961	0.404173	0.243784	1.65791	0.0973353	0.332315	Tada2a
ENSMUSG00000018654	50.8009	-0.734999	0.455271	-1.61442	0.106436	0.350835	Ikzf1
ENSMUSG00000018666	555.243	0.0994728	0.130978	0.75946	0.447578	0.813462	Cbx1
ENSMUSG00000018669	1648.07	0.612382	0.130182	4.70405	2.55045e-06	4.40092e-05	Cdk5rap3
ENSMUSG00000018672	258.86	0.347788	0.246082	1.4133	0.157567	0.446524	Copz2
ENSMUSG00000018677	8485.5	0.404215	0.0884932	4.56775	4.92978e-06	7.8148e-05	Slc25a39
ENSMUSG00000018678	125.826	-0.0785593	0.240499	-0.326651	0.743932	0.971397	Sp2
ENSMUSG00000018697	224.866	0.0133741	0.158265	0.084504	0.932656	0.999992	Aatf
ENSMUSG00000018707	269.991	-3.23821	4.99739	-0.64798	0.516998	0.862501	Dync1h1
ENSMUSG00000018727	40.4936	-0.527433	0.539593	-0.977464	0.328339	0.693662	Cpsf4l
ENSMUSG00000018733	249.763	0.070302	0.218913	0.321141	0.748103	0.972647	Pex12
ENSMUSG00000018736	616.288	0.0107222	0.196295	0.0546226	0.956439	0.999992	Ndel1
ENSMUSG00000018740	6.98426	-0.0165148	4.57519	-0.00360964	0.99712	0.999992	Slc25a35
ENSMUSG00000018750	340.26	-0.0732192	0.220379	-0.332241	0.739707	0.969673	Zbtb4
ENSMUSG00000018752	10.0887	8.11588	4.78683	1.69546	0.089988	0.314617	Tnfsfm13
ENSMUSG00000018761	1071.48	0.111147	0.109864	1.01168	0.311693	0.672302	Mpdu1
ENSMUSG00000018765	768.485	0.167892	0.0966751	1.73666	0.0824474	0.298395	Fxr2
ENSMUSG00000018770	4427.06	-0.259571	0.166223	-1.56159	0.118386	0.374449	Atp5g3
ENSMUSG00000018774	186.274	0.046191	0.401142	0.115149	0.908327	0.999992	Cd68
ENSMUSG00000018796	2510.25	-13.7523	4.99739	-2.7519	0.00592508	0.041946	Acsl1
ENSMUSG00000018800	141.678	-0.0640398	0.266972	-0.239875	0.810427	0.99021	Abca5
ENSMUSG00000018809	63.9903	-0.229579	0.487645	-0.470792	0.637789	0.931232	Smyd4
ENSMUSG00000018819	52.3463	-0.323088	0.572925	-0.563927	0.572804	0.899365	Lsp1
ENSMUSG00000018820	412.258	0.0304243	0.134629	0.225986	0.821212	0.993229	Zfyve27
ENSMUSG00000018821	649.332	-0.0202739	0.204436	-0.0991703	0.921003	0.999992	Avpi1
ENSMUSG00000018830	39.6644	-0.658348	0.865921	-0.760286	0.447084	0.813389	Myh11
ENSMUSG00000018841	226.606	-0.255486	0.223276	-1.14426	0.252515	0.599	Rad51d
ENSMUSG00000018845	24.4992	-0.213811	0.784059	-0.272698	0.785085	0.981764	Unc45b
ENSMUSG00000018846	1285.09	-0.166618	0.118749	-1.40311	0.160585	0.452233	Pank3
ENSMUSG00000018848	773.624	0.269251	0.134546	2.00118	0.0453731	0.201119	Rars
ENSMUSG00000018849	2106.95	0.32755	0.171694	1.90776	0.0564224	0.232433	Wwc1
ENSMUSG00000018858	466.652	0.186012	0.132423	1.40468	0.160115	0.451448	Mrpl58
ENSMUSG00000018861	358.198	0.187894	0.31723	0.592296	0.553652	0.886901	Fdxr
ENSMUSG00000018882	414.393	-0.0054709	0.159393	-0.0343234	0.972619	0.999992	Mrpl45
ENSMUSG00000018899	559.939	0.31383	2.04258	0.153644	0.877891	0.999992	Irf1
ENSMUSG00000018906	131.122	0.775369	0.259421	2.98884	0.00280038	0.0226281	P4ha2
ENSMUSG00000018909	275.932	0.0469273	0.277352	0.169198	0.865641	0.999992	Arrb1
ENSMUSG00000018920	25.6516	8.58043	4.78622	1.79273	0.0730154	0.27787	Cxcl16
ENSMUSG00000018921	334.777	0.364208	0.170539	2.13563	0.0327094	0.158372	Pelp1
ENSMUSG00000018923	143.78	0.20766	0.211518	0.981764	0.326216	0.690791	Med11
ENSMUSG00000018927	345.44	2.67196	0.492076	5.42998	5.63612e-08	1.78606e-06	Ccl6
ENSMUSG00000018930	4.88888	1.94877	1.57695	1.23578	0.21654	0.545759	Ccl4
ENSMUSG00000018931	145.815	-0.126084	0.246891	-0.510687	0.609571	0.918466	Natd1
ENSMUSG00000018932	1162.35	0.221186	0.130402	1.69618	0.0898515	0.314222	Map2k3
ENSMUSG00000018965	1318.77	0.45112	0.236589	1.90677	0.0565504	0.232692	Ywhah
ENSMUSG00000018974	381.498	-0.0425136	0.170436	-0.249441	0.80302	0.987202	Sart3
ENSMUSG00000018983	87.5366	1.18571	0.396533	2.99018	0.00278814	0.0225428	E2f2
ENSMUSG00000018986	7.47571	-1.30981	1.68176	-0.778835	0.436077	0.801795	Slfn3
ENSMUSG00000018995	276.736	0.2454	2.84058	0.0863907	0.931156	0.999992	Nars2
ENSMUSG00000018999	524.016	1.41617	2.86091	0.495006	0.620596	0.925279	Slc35b4
ENSMUSG00000019027	26.9615	3.13946	1.03475	3.03404	0.00241304	0.0200432	Dnah1
ENSMUSG00000019054	913.16	0.474919	0.125824	3.77448	0.000160344	0.00187602	Fis1
ENSMUSG00000019055	1200.02	0.372119	0.141678	2.62651	0.00862663	0.0565232	Plod1
ENSMUSG00000019066	181.934	-0.0765593	0.292316	-0.261906	0.793394	0.984163	Rab3d
ENSMUSG00000019080	123.984	0.443584	3.56085	0.124572	0.900862	0.999992	Mfsd3
ENSMUSG00000019082	5922.91	1.16438	0.148531	7.83931	4.53034e-15	5.17814e-13	Slc25a22
ENSMUSG00000019087	1678.2	0.321439	0.138857	2.3149	0.0206186	0.111859	Atp6ap1
ENSMUSG00000019088	67.8551	-0.00811692	0.344784	-0.023542	0.981218	0.999992	Dnase1l1
ENSMUSG00000019122	1200	-1.70853	1.94938	-0.87645	0.380785	0.752067	Ccl9
ENSMUSG00000019132	3150.85	-0.343019	0.0948884	-3.61498	0.000300374	0.00324206	BC005537
ENSMUSG00000019139	2062.68	3.02226	0.570611	5.29654	1.18017e-07	3.3394e-06	Isyna1
ENSMUSG00000019143	258.081	0.482719	3.66274	0.131792	0.895149	0.999992	Hars2
ENSMUSG00000019158	181.297	0.713873	0.368488	1.9373	0.0527082	0.221726	Tmem160
ENSMUSG00000019173	2126.98	0.124677	0.0905274	1.37723	0.16844	0.46656	Rab5c
ENSMUSG00000019179	4154.61	0.383438	0.116209	3.29955	0.000968398	0.00904988	Mdh2
ENSMUSG00000019188	2839.89	0.480418	2.1673	0.221666	0.824574	0.993818	H13
ENSMUSG00000019189	483.155	-0.204508	0.223976	-0.913081	0.3612	0.729745	Rnf145
ENSMUSG00000019194	72.7678	0.821547	0.428542	1.91708	0.0552283	0.228942	Scn1b
ENSMUSG00000019210	1451.88	0.283164	0.151049	1.87466	0.0608398	0.244695	Atp6v1e1
ENSMUSG00000019214	48.1427	0.0585008	0.715058	0.0818127	0.934796	0.999992	Chtf18
ENSMUSG00000019232	1820.49	-1.61479	0.474286	-3.40468	0.000662428	0.00648036	Etnppl
ENSMUSG00000019235	25.0123	1.06098	0.614921	1.7254	0.0844562	0.302286	Rps6kl1
ENSMUSG00000019254	494.762	-0.101005	0.159332	-0.63393	0.526127	0.868891	Ppp1r12c
ENSMUSG00000019256	1692.87	1.67587	2.03865	0.822052	0.411047	0.780372	Ahr
ENSMUSG00000019261	193	0.492724	0.287929	1.71127	0.0870321	0.307318	Map1s
ENSMUSG00000019278	8.52492	2.4344	1.3049	1.86558	0.0621	0.248196	Dpep1
ENSMUSG00000019295	253.53	-0.19757	4.5631	-0.0432974	0.965464	0.999992	Tmem129
ENSMUSG00000019302	1098.59	0.185503	0.144755	1.28149	0.20002	0.519413	Atp6v0a1
ENSMUSG00000019312	1627.03	-0.636055	0.218744	-2.90777	0.0036402	0.0281715	Grb7
ENSMUSG00000019320	8.72513	-0.858665	2.34073	-0.366836	0.713741	0.963252	Noxo1
ENSMUSG00000019338	286.782	1.29709	3.7568	0.345264	0.729896	0.967509	Zfp687
ENSMUSG00000019362	977.935	0.298939	0.127763	2.33979	0.0192944	0.106169	D8Ertd738e
ENSMUSG00000019368	1067.55	-26.9746	4.78472	-5.63765	1.72387e-08	6.2987e-07	Sec14l4
ENSMUSG00000019370	1486.89	0.387776	0.189378	2.04763	0.0405964	0.185542	Calm3
ENSMUSG00000019373	499.115	-1.20159	3.82794	-0.3139	0.753597	0.973941	Cops3
ENSMUSG00000019428	5131.52	-1.09323	2.22154	-0.492105	0.622645	0.926158	Fkbp8
ENSMUSG00000019432	1403.06	-1.05191	3.07517	-0.342064	0.732303	0.968456	Ddx39b
ENSMUSG00000019433	295.224	0.23635	0.276382	0.855157	0.392465	0.763963	Gipc1
ENSMUSG00000019437	92.8666	-24.6096	4.78491	-5.14317	2.7014e-07	6.6286e-06	Tlcd1
ENSMUSG00000019461	145.327	-0.0966807	0.324459	-0.297975	0.765722	0.977831	Plscr3
ENSMUSG00000019467	27.6183	0.323213	0.772604	0.418342	0.675697	0.947817	Arhgef25
ENSMUSG00000019471	1796.49	0.158708	0.105492	1.50446	0.132462	0.401773	Cdc37
ENSMUSG00000019478	367.697	0.783225	0.261146	2.99918	0.00270707	0.02199	Rab4a
ENSMUSG00000019487	158.952	0.0885568	0.21144	0.418827	0.675342	0.947817	Trip10
ENSMUSG00000019494	1831.49	0.448952	0.164313	2.7323	0.00628946	0.043967	Cops6
ENSMUSG00000019528	132.989	0.200123	0.23298	0.85897	0.390357	0.76246	Gyg
ENSMUSG00000019539	93.4989	-0.418909	0.329009	-1.27324	0.202932	0.523905	Rcn3
ENSMUSG00000019558	192.819	0.989458	0.266648	3.71073	0.000206663	0.00235209	Slc6a8
ENSMUSG00000019564	47.9989	0.930352	0.644501	1.44352	0.148873	0.432235	Arid3a
ENSMUSG00000019577	336.618	0.41364	0.453418	0.912271	0.361626	0.729745	Pdk4
ENSMUSG00000019578	83.4351	-24.4702	4.78494	-5.114	3.15403e-07	7.57251e-06	Ubxn6
ENSMUSG00000019579	669.688	-25.8451	4.78477	-5.40153	6.60743e-08	2.04067e-06	Mydgf
ENSMUSG00000019590	210.423	1.17787	4.56316	0.258126	0.796309	0.9844	Cyb561
ENSMUSG00000019647	87.2905	-0.645414	0.357752	-1.80408	0.0712185	0.274152	Sema6a
ENSMUSG00000019659	288.69	0.105611	0.247462	0.426775	0.669543	0.945489	Ccdc12
ENSMUSG00000019689	188.294	-0.540398	0.33701	-1.60351	0.108822	0.355641	Fmc1
ENSMUSG00000019699	53.8425	0.104128	0.432056	0.241005	0.809551	0.989863	Akt3
ENSMUSG00000019715	639.963	0.940147	1.9253	0.488311	0.62533	0.927316	Gle1
ENSMUSG00000019718	332.853	-0.476171	0.211871	-2.24746	0.0246106	0.126974	L3hypdh
ENSMUSG00000019726	663.228	-0.158964	0.182955	-0.868869	0.384919	0.756988	Lyst
ENSMUSG00000019731	1431.99	0.259704	0.0878168	2.95734	0.00310307	0.0246913	Slc35e1
ENSMUSG00000019732	29.3621	-0.92217	0.529536	-1.74147	0.0816019	0.296056	Calr3
ENSMUSG00000019737	84.932	0.83895	0.584073	1.43638	0.150895	0.435549	Syne4
ENSMUSG00000019738	77.2204	10.6013	4.78503	2.21551	0.0267253	0.134613	Polr2i
ENSMUSG00000019761	11.9378	0.543572	1.01553	0.535257	0.592472	0.910286	Krt10
ENSMUSG00000019762	1636.41	-0.336402	0.113602	-2.96125	0.00306396	0.0244623	Iyd
ENSMUSG00000019763	544.715	-0.266609	0.126317	-2.11063	0.0348038	0.16587	Rmnd1
ENSMUSG00000019768	678.818	0.305718	0.310521	0.984534	0.324853	0.6888	Esr1
ENSMUSG00000019773	29.1174	1.22417	0.909108	1.34656	0.178123	0.482195	Fbxo5
ENSMUSG00000019774	70.299	0.00489485	0.283586	0.0172606	0.986229	0.999992	Mtrf1l
ENSMUSG00000019777	474.148	0.208399	0.17233	1.2093	0.226549	0.562293	Hdac2
ENSMUSG00000019779	101.726	-0.145485	0.429078	-0.339065	0.734561	0.96897	Frk
ENSMUSG00000019782	258.648	-0.504989	3.70927	-0.136142	0.891709	0.999992	Rwdd1
ENSMUSG00000019790	326.999	-0.116637	0.163765	-0.712221	0.476328	0.835681	Stxbp5
ENSMUSG00000019791	143.896	10.722	4.785	2.24076	0.0250414	0.1287	Hint3
ENSMUSG00000019792	94.6576	-0.627671	0.351934	-1.78349	0.0745063	0.281893	Trmt11
ENSMUSG00000019794	262.668	0.0453703	0.175343	0.258751	0.795827	0.9844	Katna1
ENSMUSG00000019795	670.413	-0.428151	0.118433	-3.61515	0.000300177	0.00324206	Pcmt1
ENSMUSG00000019796	105.053	0.987077	0.296348	3.3308	0.000865956	0.00818984	Lrp11
ENSMUSG00000019797	210.508	-0.12384	0.192829	-0.642227	0.520726	0.865697	Mtres1
ENSMUSG00000019802	4057.84	0.203725	0.0960516	2.12099	0.0339225	0.163132	Sec63
ENSMUSG00000019804	1425.34	-0.0781431	0.130475	-0.598914	0.549231	0.883384	Snx3
ENSMUSG00000019806	339.155	0.523054	0.226845	2.30577	0.0211233	0.113583	Aig1
ENSMUSG00000019808	9.36919	7.08669	4.7891	1.47975	0.138939	0.413945	Adat2
ENSMUSG00000019809	96.6502	22.4366	4.78507	4.68888	2.74702e-06	4.68571e-05	Pex3
ENSMUSG00000019810	193.915	-0.46138	0.209622	-2.201	0.0277358	0.13871	Fuca2
ENSMUSG00000019813	88.7839	0.0187069	0.268235	0.0697408	0.9444	0.999992	Cep57l1
ENSMUSG00000019814	344.983	0.26245	0.220749	1.1889	0.234477	0.573772	Ltv1
ENSMUSG00000019817	18.6684	-0.56196	0.674124	-0.833615	0.404498	0.77387	Plagl1
ENSMUSG00000019818	7674.41	0.353946	0.0900041	3.93256	8.40469e-05	0.00104554	Cd164
ENSMUSG00000019820	785.076	-0.17689	0.185262	-0.954814	0.339672	0.706781	Utrn
ENSMUSG00000019822	389.356	0.269009	2.88762	0.0931593	0.925777	0.999992	Smpd2
ENSMUSG00000019823	17.7183	-0.281348	1.92628	-0.146058	0.883876	0.999992	Mical1
ENSMUSG00000019826	236.242	-0.0492724	1.80019	-0.0273707	0.978164	0.999992	Zbtb24
ENSMUSG00000019832	787.26	-0.162384	0.223754	-0.725727	0.468006	0.828888	Rab32
ENSMUSG00000019837	400.294	0.485801	0.147255	3.29904	0.000970149	0.00905992	Gtf3c6
ENSMUSG00000019838	987.851	24.8157	4.78469	5.18648	2.14309e-07	5.44861e-06	Slc16a10
ENSMUSG00000019841	351.451	-0.183212	0.193248	-0.948069	0.343094	0.711129	Rev3l
ENSMUSG00000019842	81.4293	-0.375988	0.339834	-1.10639	0.268559	0.619747	Traf3ip2
ENSMUSG00000019843	116.487	-0.876665	0.369154	-2.37479	0.0175588	0.098663	Fyn
ENSMUSG00000019845	33.3385	-0.170833	1.32644	-0.128791	0.897523	0.999992	Tube1
ENSMUSG00000019846	44.1576	-0.977319	0.557099	-1.7543	0.0793788	0.29155	Lama4
ENSMUSG00000019849	1028.98	0.441483	0.17368	2.54193	0.0110242	0.0689233	Prep
ENSMUSG00000019850	317.851	2.72519	0.687323	3.96494	7.34153e-05	0.000941307	Tnfaip3
ENSMUSG00000019851	2075.77	0.518234	0.186578	2.77756	0.00547679	0.0392293	Perp
ENSMUSG00000019853	39.0267	0.376103	0.680731	0.552499	0.580606	0.903789	Hebp2
ENSMUSG00000019854	289.561	-0.111242	0.157804	-0.704938	0.480849	0.840026	Reps1
ENSMUSG00000019856	14.3057	-0.388967	1.37294	-0.283309	0.77694	0.980006	Fam184a
ENSMUSG00000019861	726.269	-0.0808831	0.15477	-0.522601	0.601252	0.914529	Gopc
ENSMUSG00000019863	117.951	0.188261	0.345254	0.545283	0.585559	0.907694	Qrsl1
ENSMUSG00000019864	544.763	-0.207844	0.166235	-1.2503	0.21119	0.537236	Rtn4ip1
ENSMUSG00000019866	225.223	22.4075	4.78496	4.6829	2.82842e-06	4.81227e-05	Crybg1
ENSMUSG00000019868	273.411	0.166588	0.16059	1.03735	0.299574	0.658156	Vta1
ENSMUSG00000019872	628.82	-0.454934	0.120209	-3.78453	0.000153999	0.00180969	Smpdl3a
ENSMUSG00000019874	54.3775	1.64929	0.520569	3.16826	0.00153357	0.013455	Fabp7
ENSMUSG00000019877	4484.85	0.263505	0.0529495	4.97654	6.473e-07	1.37185e-05	Serinc1
ENSMUSG00000019878	479.45	0.280695	0.244344	1.14877	0.250653	0.596543	Hsf2
ENSMUSG00000019880	83.4561	0.48165	0.433324	1.11152	0.266343	0.617083	Rspo3
ENSMUSG00000019883	144.561	-3.37281	4.99739	-0.674915	0.49973	0.85139	Echdc1
ENSMUSG00000019889	1438.52	0.187006	2.07596	0.0900819	0.928222	0.999992	Ptprk
ENSMUSG00000019891	76.8989	0.71394	0.383135	1.86341	0.0624039	0.248816	Dcbld1
ENSMUSG00000019897	56.206	0.0383687	4.99739	0.00767774	0.993874	0.999992	Ccdc59
ENSMUSG00000019899	21.8557	-1.37457	0.78612	-1.74855	0.0803684	0.293492	Lama2
ENSMUSG00000019906	710.13	-0.951376	1.93728	-0.491089	0.623364	0.926407	Lin7a
ENSMUSG00000019907	609.813	-0.135946	0.147373	-0.922465	0.356286	0.724904	Ppp1r12a
ENSMUSG00000019916	226.285	0.479723	0.344409	1.39289	0.163654	0.457855	P4ha1
ENSMUSG00000019917	356.456	-0.284528	0.266458	-1.06781	0.285604	0.641336	Septin10
ENSMUSG00000019920	404.151	0.122294	0.182385	0.670525	0.502523	0.852822	Lims1
ENSMUSG00000019923	1376.42	0.606276	0.0959768	6.3169	2.66857e-10	1.56521e-08	Zwint
ENSMUSG00000019927	159.726	0.0493756	0.241828	0.204177	0.838215	0.996984	Ube2d1
ENSMUSG00000019929	2070.31	-0.2314	0.149229	-1.55064	0.120989	0.379586	Dcn
ENSMUSG00000019935	130.918	-2.11772	1.25144	-1.69223	0.0906022	0.316055	Slc17a8
ENSMUSG00000019942	269.964	1.721	0.484511	3.55204	0.000382256	0.0040283	Cdk1
ENSMUSG00000019943	769.876	0.182645	0.119467	1.52883	0.126306	0.389819	Atp2b1
ENSMUSG00000019944	1018.15	-0.474604	0.173304	-2.73857	0.00617079	0.0432959	Rhobtb1
ENSMUSG00000019945	21.5449	-0.631484	1.27575	-0.49499	0.620607	0.925279	Cabcoco1
ENSMUSG00000019947	1176.94	-0.329111	0.246523	-1.33501	0.181872	0.488972	Arid5b
ENSMUSG00000019948	161.222	0.332614	0.21277	1.56326	0.117991	0.373954	Actr6
ENSMUSG00000019951	1293.91	0.297006	0.129361	2.29595	0.0216789	0.115524	Uhrf1bp1l
ENSMUSG00000019960	1345.17	-0.365047	0.145521	-2.50856	0.0121225	0.0741261	Dusp6
ENSMUSG00000019961	517.872	0.231107	4.56252	0.0506534	0.959602	0.999992	Tmpo
ENSMUSG00000019966	45.9895	-0.124146	0.456549	-0.271923	0.785682	0.981764	Kitl
ENSMUSG00000019969	934.897	0.550241	0.142317	3.86631	0.000110495	0.00133362	Psen1
ENSMUSG00000019970	664.153	0.545675	0.273329	1.9964	0.0458899	0.202336	Sgk1
ENSMUSG00000019975	62.9368	-0.54743	1.29449	-0.422891	0.672375	0.94704	Ikbip
ENSMUSG00000019977	108.254	-4.15941	4.99739	-0.832317	0.40523	0.774502	Hbs1l
ENSMUSG00000019978	237.68	0.346732	1.82504	0.189986	0.84932	0.999587	Epb41l2
ENSMUSG00000019979	86.86	0.21078	0.456662	0.461566	0.644393	0.933764	Apaf1
ENSMUSG00000019984	258.473	0.229735	0.202147	1.13647	0.255758	0.603978	Med23
ENSMUSG00000019986	26.4822	0.824023	0.72824	1.13153	0.257833	0.606986	Ahi1
ENSMUSG00000019987	24447.6	0.121917	0.20543	0.593475	0.552863	0.886185	Arg1
ENSMUSG00000019988	349.947	-0.291755	0.165969	-1.75789	0.0787661	0.290002	Nedd1
ENSMUSG00000019989	1699.06	-1.36264	2.05216	-0.664003	0.506688	0.855848	Enpp3
ENSMUSG00000019990	81.8002	-0.395332	0.42901	-0.921498	0.35679	0.725571	Pde7b
ENSMUSG00000019992	16.4144	-0.665783	1.25253	-0.531548	0.595039	0.911694	Mtfr2
ENSMUSG00000019996	692.167	-0.10919	0.131284	-0.83171	0.405573	0.774817	Map7
ENSMUSG00000019997	82.3807	1.36127	2.6024	0.523084	0.600916	0.914318	Ccn2
ENSMUSG00000019998	478.831	-0.0922426	0.127661	-0.722557	0.469952	0.829769	Stx7
ENSMUSG00000020000	244.96	4.92413	1.49571	3.29217	0.000994175	0.00926488	Moxd1
ENSMUSG00000020003	1257.25	-0.235629	0.114715	-2.05403	0.0399726	0.183066	Pex7
ENSMUSG00000020009	354.921	0.0150113	0.188679	0.0795602	0.936587	0.999992	Ifngr1
ENSMUSG00000020010	1009.12	-0.210903	0.260545	-0.809467	0.418247	0.786029	Vnn3
ENSMUSG00000020014	17.5214	0.705252	0.650563	1.08406	0.278336	0.632629	Cfap54
ENSMUSG00000020015	261.013	1.26801	4.56284	0.277899	0.78109	0.980509	Cdk17
ENSMUSG00000020017	8754.48	-1.43454	0.34789	-4.12354	3.73094e-05	0.00050044	Hal
ENSMUSG00000020018	114.379	1.19259	4.56382	0.261314	0.793851	0.984163	Snrpf
ENSMUSG00000020019	108.114	-0.455177	0.28514	-1.59633	0.110415	0.358569	Ntn4
ENSMUSG00000020021	914.254	-0.108655	0.208155	-0.521989	0.601678	0.914762	Fgd6
ENSMUSG00000020022	664.547	0.960918	2.00897	0.478313	0.632427	0.929579	Ndufa12
ENSMUSG00000020023	220.688	-0.198524	0.240681	-0.824844	0.40946	0.778906	Tmcc3
ENSMUSG00000020024	197.422	0.474532	0.200823	2.36293	0.018131	0.101196	Cep83
ENSMUSG00000020027	364.121	-2.09763	0.57338	-3.65835	0.000253841	0.00280316	Socs2
ENSMUSG00000020029	3454.06	0.0370542	0.0710047	0.521855	0.601771	0.914799	Nudt4
ENSMUSG00000020032	75.5959	-0.0275911	0.338231	-0.0815747	0.934985	0.999992	Nuak1
ENSMUSG00000020034	413.534	-1.51966	0.414161	-3.66925	0.000243266	0.00270424	Tcp11l2
ENSMUSG00000020037	42.8741	-1.36113	0.53148	-2.56103	0.0104363	0.0658326	Rfx4
ENSMUSG00000020038	372.653	0.239677	0.303674	0.789259	0.429961	0.79624	Cry1
ENSMUSG00000020042	22.0404	0.711966	0.640309	1.11191	0.266177	0.616912	Abtb3
ENSMUSG00000020044	123.246	1.20593	3.39641	0.355061	0.722544	0.964522	Timp3
ENSMUSG00000020051	13130.1	-1.34696	0.265545	-5.07244	3.92756e-07	9.06688e-06	Pah
ENSMUSG00000020053	11101	-0.131986	0.16394	-0.805083	0.420772	0.7876	Igf1
ENSMUSG00000020056	289.654	-0.278945	0.172061	-1.6212	0.104975	0.347757	Washc3
ENSMUSG00000020057	29.3121	1.13031	0.80479	1.40448	0.160176	0.451526	Dram1
ENSMUSG00000020063	250.791	-0.0847635	0.2117	-0.400395	0.688866	0.95394	Sirt1
ENSMUSG00000020064	966.8	0.582099	2.07741	0.280204	0.779321	0.980111	Herc4
ENSMUSG00000020069	246.963	0.0701151	0.214268	0.327232	0.743493	0.971254	Hnrnph3
ENSMUSG00000020070	100.274	0.217097	0.309508	0.701427	0.483037	0.840899	Rufy2
ENSMUSG00000020074	379.959	22.9064	4.78487	4.78726	1.69078e-06	3.03908e-05	Ccar1
ENSMUSG00000020075	999.263	0.368781	0.179386	2.0558	0.039802	0.182472	Ddx21
ENSMUSG00000020076	641.518	0.14491	3.86912	0.0374531	0.970124	0.999992	Ddx50
ENSMUSG00000020077	140.061	0.0427848	0.459876	0.0930355	0.925875	0.999992	Srgn
ENSMUSG00000020078	704.428	-0.138962	0.125765	-1.10494	0.269187	0.620409	Vps26a
ENSMUSG00000020079	270.766	-0.154743	2.78581	-0.0555468	0.955703	0.999992	Supv3l1
ENSMUSG00000020080	5.25046	0.25947	1.33749	0.193997	0.846178	0.998979	Hkdc1
ENSMUSG00000020083	32.5091	-0.0896484	0.413818	-0.216637	0.828491	0.994278	Fam241b
ENSMUSG00000020085	262.195	0.666501	4.56289	0.14607	0.883866	0.999992	Aifm2
ENSMUSG00000020086	6.8749	0.568406	3.25961	0.174378	0.861568	0.999992	Macroh2a2
ENSMUSG00000020087	1175.24	0.575624	0.297867	1.93249	0.0532997	0.223136	Tysnd1
ENSMUSG00000020088	1758.73	0.179699	0.116714	1.53965	0.123647	0.383827	Sar1a
ENSMUSG00000020089	4578.06	0.858135	0.129519	6.62553	3.45995e-11	2.34872e-09	Ppa1
ENSMUSG00000020091	4747.27	-0.655119	0.14312	-4.57741	4.70759e-06	7.52145e-05	Eif4ebp2
ENSMUSG00000020092	249.187	-0.429036	0.215057	-1.99499	0.0460439	0.202548	Pald1
ENSMUSG00000020097	1658.4	-0.560147	0.152375	-3.67612	0.000236812	0.00263688	Sgpl1
ENSMUSG00000020098	3180.52	-0.305572	0.157984	-1.93419	0.0530895	0.222839	Pcbd1
ENSMUSG00000020099	62.0784	0.0167914	0.567414	0.0295929	0.976392	0.999992	Unc5b
ENSMUSG00000020100	99.5055	0.602228	2.60999	0.23074	0.817517	0.992118	Slc29a3
ENSMUSG00000020101	127.426	-0.0413101	0.300618	-0.137417	0.890701	0.999992	Vsir
ENSMUSG00000020102	1212.25	0.00431065	0.202641	0.0212723	0.983028	0.999992	Slc16a7
ENSMUSG00000020105	186.55	-0.563767	0.262393	-2.14856	0.0316691	0.154397	Lrig3
ENSMUSG00000020107	390.592	0.132532	1.85152	0.0715799	0.942936	0.999992	Anapc16
ENSMUSG00000020108	435.76	1.21373	0.575903	2.10752	0.0350722	0.166793	Ddit4
ENSMUSG00000020109	1022.5	0.0995882	0.122052	0.815949	0.414529	0.782759	Dnajb12
ENSMUSG00000020111	678.332	0.447474	0.110117	4.06363	4.83154e-05	0.00063846	Micu1
ENSMUSG00000020114	1311	-0.117752	0.126173	-0.933262	0.350685	0.71895	Cand1
ENSMUSG00000020115	673.445	0.251559	0.128321	1.96038	0.0499509	0.213437	Tbk1
ENSMUSG00000020116	654.017	0.392155	0.15874	2.47043	0.0134952	0.0804957	Pno1
ENSMUSG00000020120	108.224	0.781997	0.512235	1.52664	0.126852	0.390693	Plek
ENSMUSG00000020121	15.6331	-0.791192	0.950603	-0.832305	0.405237	0.774502	Srgap1
ENSMUSG00000020122	19069.8	0.144957	0.257682	0.562544	0.573745	0.899994	Egfr
ENSMUSG00000020123	1082.36	-0.0163821	0.136927	-0.119641	0.904768	0.999992	Avpr1a
ENSMUSG00000020124	855.418	0.281145	2.00073	0.140522	0.888248	0.999992	Usp15
ENSMUSG00000020125	12.4392	2.08169	1.25683	1.6563	0.0976606	0.33283	Elane
ENSMUSG00000020128	845.521	-0.281029	0.110792	-2.53655	0.011195	0.0698276	Vps54
ENSMUSG00000020130	1129.69	-0.193017	0.156009	-1.23722	0.216007	0.544825	Tbc1d15
ENSMUSG00000020131	108.871	-0.209336	0.37042	-0.565132	0.571984	0.898736	Pcsk4
ENSMUSG00000020132	1037.86	0.0673243	0.145812	0.46172	0.644282	0.933764	Rab21
ENSMUSG00000020133	245.307	0.283588	0.250686	1.13125	0.257951	0.607079	2310011J03Rik
ENSMUSG00000020134	390.492	-0.381555	0.222528	-1.71464	0.0864114	0.306383	Peli1
ENSMUSG00000020135	6.64742	-1.22658	1.0958	-1.11934	0.262993	0.612113	Apc2
ENSMUSG00000020137	287.765	0.270929	0.271006	0.999716	0.317448	0.67978	Thap2
ENSMUSG00000020140	194.337	0.761881	0.433213	1.75867	0.0786328	0.289765	Lgr5
ENSMUSG00000020142	339.96	1.46347	0.354863	4.12404	3.72282e-05	0.000499852	Slc1a4
ENSMUSG00000020143	65.8759	-0.176245	0.658619	-0.267598	0.789009	0.982286	Dock2
ENSMUSG00000020149	3269.57	0.244029	0.105459	2.31398	0.0206691	0.111951	Rab1a
ENSMUSG00000020150	1928.64	-1.65802	0.232032	-7.14567	8.95597e-13	7.62855e-11	Gamt
ENSMUSG00000020152	2230.73	0.0853744	0.0950016	0.898663	0.368832	0.737941	Actr2
ENSMUSG00000020153	1126.17	-0.0985786	0.181014	-0.544592	0.586034	0.907694	Ndufs7
ENSMUSG00000020154	903.39	-0.881287	0.254705	-3.46003	0.000540106	0.00547185	Ptprb
ENSMUSG00000020156	189.26	-0.466086	0.220877	-2.11017	0.0348441	0.165944	Pwwp3a
ENSMUSG00000020160	86.7784	-0.0652393	0.345357	-0.188904	0.850168	0.999587	Meis1
ENSMUSG00000020163	1342.38	-0.321751	0.155295	-2.07187	0.0382776	0.177246	Uqcr11
ENSMUSG00000020166	606.206	-0.0538915	0.116266	-0.463518	0.642993	0.933476	Cnot2
ENSMUSG00000020167	377.316	-0.359139	0.210851	-1.70328	0.0885148	0.310814	Tcf3
ENSMUSG00000020170	463.462	-0.0958338	0.161114	-0.594819	0.551965	0.885085	Frs2
ENSMUSG00000020171	458.508	0.282749	0.201832	1.40091	0.16124	0.453376	Yeats4
ENSMUSG00000020173	821.745	0.732833	0.193566	3.78596	0.000153115	0.00180088	Cobl
ENSMUSG00000020175	106.405	-0.451775	0.25373	-1.78054	0.074988	0.282722	Rab36
ENSMUSG00000020176	77.5666	-0.724265	0.359684	-2.01361	0.0440504	0.196821	Grb10
ENSMUSG00000020178	30.4271	-0.191643	0.616549	-0.310831	0.755929	0.974788	Adora2a
ENSMUSG00000020180	632.127	-0.250352	0.167288	-1.49653	0.134515	0.404969	Snrpd3
ENSMUSG00000020182	1577.76	-0.674541	0.166585	-4.04922	5.13887e-05	0.000672428	Ddc
ENSMUSG00000020183	64.1961	0.208148	0.391916	0.531104	0.595347	0.911874	Cpm
ENSMUSG00000020184	750.354	-0.890534	1.97188	-0.451617	0.651545	0.937614	Mdm2
ENSMUSG00000020185	23.9021	0.177456	0.786989	0.225487	0.8216	0.993244	E2f7
ENSMUSG00000020186	576.836	0.24505	0.142185	1.72346	0.0848052	0.303029	Csrp2
ENSMUSG00000020189	728.716	-0.33771	0.196975	-1.71448	0.0864412	0.306383	Osbpl8
ENSMUSG00000020190	2548.82	0.436886	0.172806	2.52818	0.0114654	0.0707879	Mknk2
ENSMUSG00000020196	466.506	0.341667	0.162343	2.1046	0.0353262	0.167643	Cabin1
ENSMUSG00000020198	1615.53	0.410738	0.121324	3.38548	0.000710551	0.00690065	Ap3d1
ENSMUSG00000020205	1497.91	-0.85851	2.24759	-0.381969	0.702485	0.959349	Phlda1
ENSMUSG00000020212	28.425	-0.931858	1.09125	-0.853936	0.393141	0.7644	Mdm1
ENSMUSG00000020219	914.906	0.190166	0.128774	1.47674	0.139746	0.415571	Timm13
ENSMUSG00000020220	965.747	0.838674	3.86487	0.216999	0.828209	0.994223	Vps13d
ENSMUSG00000020224	45.4365	-4.14696	4.99739	-0.829824	0.406638	0.77608	Llph
ENSMUSG00000020225	1001.68	0.212316	0.135666	1.56499	0.117586	0.37351	Tmbim4
ENSMUSG00000020227	47.1039	1.27937	0.600512	2.13046	0.0331338	0.160079	Irak3
ENSMUSG00000020228	319.563	0.230679	0.275375	0.837691	0.402204	0.771579	Helb
ENSMUSG00000020230	19.9875	1.33893	0.767876	1.74368	0.0812142	0.29529	Prmt2
ENSMUSG00000020231	69.5906	-0.248642	0.409428	-0.607291	0.543658	0.880399	Dip2a
ENSMUSG00000020232	503.363	0.248975	0.133313	1.8676	0.0618181	0.247552	Hmg20b
ENSMUSG00000020235	313.089	-0.0363613	0.170475	-0.213294	0.831098	0.995367	Fzr1
ENSMUSG00000020238	1587.85	0.256766	0.110849	2.31637	0.0205381	0.111513	Ncln
ENSMUSG00000020241	92.1019	0.326646	0.506916	0.644379	0.51933	0.864343	Col6a2
ENSMUSG00000020246	301.651	-0.102789	0.168795	-0.608959	0.542552	0.879986	Hcfc2
ENSMUSG00000020248	722.74	-0.234596	0.205992	-1.13886	0.254762	0.602752	Nfyb
ENSMUSG00000020250	3903.29	0.458541	0.125408	3.65638	0.000255798	0.00281725	Txnrd1
ENSMUSG00000020253	276.235	-0.27523	0.18113	-1.51952	0.128632	0.394178	Ppm1m
ENSMUSG00000020257	1076.14	0.418084	0.123297	3.39087	0.000696715	0.006786	Wdr82
ENSMUSG00000020260	385.057	0.338312	0.148967	2.27105	0.0231438	0.12146	Pofut2
ENSMUSG00000020261	871.277	0.122509	3.01336	0.0406552	0.967571	0.999992	Slc36a1
ENSMUSG00000020262	234.606	-0.256218	0.264084	-0.970212	0.331941	0.697963	Adarb1
ENSMUSG00000020263	332.872	-0.930663	0.216174	-4.30515	1.66876e-05	0.000238423	Appl2
ENSMUSG00000020264	3.67888	6.61948	4.79081	1.3817	0.167063	0.463505	Slc36a2
ENSMUSG00000020265	1239.3	-0.858075	4.12119	-0.20821	0.835065	0.996816	Sumo3
ENSMUSG00000020267	2347.63	0.24116	0.102155	2.36074	0.0182387	0.10174	Hint1
ENSMUSG00000020268	37.1222	-0.168496	0.493127	-0.34169	0.732584	0.96854	Lyrm7
ENSMUSG00000020271	840.198	-0.0840096	0.127017	-0.661406	0.508352	0.857275	Fbxw11
ENSMUSG00000020272	104.471	0.647695	1.43208	0.452275	0.651071	0.937566	Stk10
ENSMUSG00000020273	135.924	-0.419743	0.233627	-1.79664	0.0723926	0.276444	Papolg
ENSMUSG00000020275	192.021	0.138967	0.398686	0.348562	0.727418	0.966464	Rel
ENSMUSG00000020277	827.475	0.285859	0.242463	1.17898	0.238407	0.57978	Pfkl
ENSMUSG00000020280	398.511	0.0792548	0.150505	0.526593	0.598477	0.913216	Pus10
ENSMUSG00000020282	190.042	0.457929	0.302386	1.51439	0.129928	0.396771	Rhbdf1
ENSMUSG00000020283	1130.18	0.22843	0.0948899	2.40732	0.0160701	0.0922736	Pex13
ENSMUSG00000020284	104.454	0.0855034	0.333113	0.25668	0.797426	0.984766	Cfap410
ENSMUSG00000020288	282.216	22.5607	4.78486	4.715	2.41706e-06	4.19784e-05	Ahsa2
ENSMUSG00000020290	890.193	0.412609	0.136852	3.01501	0.0025697	0.0210955	Xpo1
ENSMUSG00000020300	1583.57	-0.123966	0.154303	-0.803394	0.421747	0.788373	Cpeb4
ENSMUSG00000020305	241.308	-0.352998	0.219037	-1.61159	0.107051	0.351917	Asb3
ENSMUSG00000020307	1333.62	0.766416	0.141617	5.41189	6.23618e-08	1.94397e-06	Cdc34
ENSMUSG00000020308	401.291	0.426023	0.204079	2.08754	0.0368394	0.172713	Tpgs1
ENSMUSG00000020309	458.33	-0.156043	0.164235	-0.95012	0.342051	0.709626	Chac2
ENSMUSG00000020311	421.539	22.0126	2.80692	7.84225	4.4255e-15	5.10191e-13	Erlec1
ENSMUSG00000020312	10.6508	4.77834	1.9928	2.3978	0.0164938	0.0941003	Shc2
ENSMUSG00000020315	2248.81	0.374375	0.174075	2.15065	0.031504	0.153929	Sptbn1
ENSMUSG00000020319	39.8137	-0.0644112	0.39521	-0.162979	0.870535	0.999992	Wdpcp
ENSMUSG00000020321	10158.5	-0.569847	0.16089	-3.54185	0.000397331	0.00417072	Mdh1
ENSMUSG00000020325	4.64345	-0.507066	1.63335	-0.310446	0.756222	0.974788	Fstl3
ENSMUSG00000020326	873.725	-0.119076	0.165003	-0.721661	0.470503	0.830422	Ccng1
ENSMUSG00000020328	528.258	0.136517	0.229572	0.594659	0.552071	0.885127	Nudcd2
ENSMUSG00000020329	566.075	0.192542	0.107763	1.78672	0.0739828	0.280673	Polrmt
ENSMUSG00000020330	251.369	0.593552	0.769564	0.771283	0.440539	0.806479	Hmmr
ENSMUSG00000020331	21.666	1.19707	0.730675	1.63831	0.101357	0.339468	Hcn2
ENSMUSG00000020333	4.14576	-0.778322	1.6203	-0.480357	0.630973	0.929501	Acsl6
ENSMUSG00000020334	32.9753	-0.762494	0.552477	-1.38014	0.167545	0.464561	Slc22a4
ENSMUSG00000020335	30.8528	7.1442	4.78893	1.49182	0.135748	0.407212	Zfp354b
ENSMUSG00000020340	50.594	0.0126948	0.679364	0.0186863	0.985091	0.999992	Cyfip2
ENSMUSG00000020346	1627.49	0.207899	0.141754	1.46662	0.14248	0.421693	Mgat1
ENSMUSG00000020349	1459.97	0.202431	4.05489	0.0499228	0.960184	0.999992	Ppp2ca
ENSMUSG00000020357	323.068	-0.619437	0.271724	-2.27965	0.0226283	0.119429	Flt4
ENSMUSG00000020361	2875.4	0.0862117	0.082086	1.05026	0.293598	0.651568	Hspa4
ENSMUSG00000020362	1019.65	-0.183558	0.131587	-1.39495	0.16303	0.456963	Cnot6
ENSMUSG00000020363	13.769	2.20463	1.14647	1.92298	0.0544824	0.226412	Gfpt2
ENSMUSG00000020364	34.8747	7.70057	4.78756	1.60846	0.107736	0.353297	Zfp354a
ENSMUSG00000020366	1051.53	-0.293783	0.137988	-2.12906	0.0332495	0.160464	Mapk9
ENSMUSG00000020368	8285.21	0.380598	0.119846	3.17573	0.00149461	0.0131843	Canx
ENSMUSG00000020372	6040.87	0.358892	0.063044	5.69272	1.25032e-08	4.79098e-07	Rack1
ENSMUSG00000020375	399.792	0.153423	0.162423	0.94459	0.344868	0.713368	Rufy1
ENSMUSG00000020376	1201.87	0.0423461	0.115274	0.367352	0.713356	0.962953	Rnf130
ENSMUSG00000020377	7.3837	0.765125	1.18041	0.648188	0.516863	0.8624	Ltc4s
ENSMUSG00000020380	236.603	-0.229783	0.19484	-1.17934	0.238262	0.579533	Rad50
ENSMUSG00000020385	693.315	-0.0219089	0.150615	-0.145463	0.884345	0.999992	Clk4
ENSMUSG00000020386	2551.06	-0.420745	0.0918639	-4.58009	4.64778e-06	7.43478e-05	Sar1b
ENSMUSG00000020387	330.049	0.372904	0.364134	1.02408	0.305796	0.666244	Jade2
ENSMUSG00000020388	15.2321	-0.13889	0.876628	-0.158437	0.874113	0.999992	Pdlim4
ENSMUSG00000020389	6.11502	1.76268	1.50739	1.16936	0.24226	0.585214	Cdkl3
ENSMUSG00000020390	1413.34	-0.299365	0.133929	-2.23524	0.0254013	0.13035	Ube2b
ENSMUSG00000020392	325.512	0.46838	0.208919	2.24192	0.0249668	0.128366	Cdkn2aipnl
ENSMUSG00000020393	355.155	-0.0665267	0.215468	-0.308754	0.757508	0.974788	Kremen1
ENSMUSG00000020395	5.69417	0.689195	1.11291	0.619274	0.535736	0.876272	Itk
ENSMUSG00000020397	189.634	-0.194687	3.65668	-0.0532416	0.957539	0.999992	Med7
ENSMUSG00000020399	6.27737	3.0531	1.57908	1.93346	0.053179	0.223075	Havcr2
ENSMUSG00000020400	292.675	0.42402	0.23179	1.82933	0.0673509	0.262973	Tnip1
ENSMUSG00000020402	2976.41	-0.316291	0.115836	-2.73051	0.00632361	0.0441596	Vdac1
ENSMUSG00000020407	37.9219	-0.441454	0.600276	-0.735417	0.462085	0.824149	Upp1
ENSMUSG00000020409	524.76	-0.226125	0.1687	-1.3404	0.180114	0.486109	Slu7
ENSMUSG00000020413	126.949	-0.417711	0.268842	-1.55374	0.120245	0.378195	Hus1
ENSMUSG00000020415	258.706	-0.267023	1.80486	-0.147947	0.882385	0.999992	Pttg1
ENSMUSG00000020420	18.4406	-0.077803	3.08604	-0.0252113	0.979886	0.999992	Zfp607a
ENSMUSG00000020422	676.704	-0.486821	1.94951	-0.249715	0.802808	0.987202	Tns3
ENSMUSG00000020423	1616.63	0.490367	0.753942	0.650404	0.515431	0.862147	Btg2
ENSMUSG00000020424	23.9545	0.391538	0.780984	0.501339	0.616133	0.922838	Castor1
ENSMUSG00000020427	130.597	-0.743807	0.562562	-1.32218	0.186109	0.496278	Igfbp3
ENSMUSG00000020429	7515.57	1.64611	0.31277	5.26299	1.4173e-07	3.86806e-06	Igfbp1
ENSMUSG00000020430	655.893	0.0669273	0.101213	0.661253	0.50845	0.857332	Pes1
ENSMUSG00000020431	96.7575	1.35724	0.666468	2.03646	0.0417039	0.189538	Adcy1
ENSMUSG00000020432	1702.55	-0.221724	0.122532	-1.80952	0.0703706	0.272063	Tcn2
ENSMUSG00000020435	13.8252	-1.04558	0.718696	-1.45483	0.145717	0.427436	Osbp2
ENSMUSG00000020437	45.4083	-0.110149	0.609954	-0.180585	0.856693	0.999992	Myo1g
ENSMUSG00000020439	123.047	-0.186097	1.42813	-0.130308	0.896323	0.999992	Smtn
ENSMUSG00000020440	1251.57	-1.60622	2.01635	-0.796598	0.425684	0.793073	Arf5
ENSMUSG00000020441	92.8219	0.460726	3.35891	0.137166	0.8909	0.999992	2310033P09Rik
ENSMUSG00000020444	683.084	0.877586	0.166828	5.26042	1.43726e-07	3.91455e-06	Guk1
ENSMUSG00000020448	770.943	0.276731	0.124306	2.22621	0.0259999	0.132104	Rnf185
ENSMUSG00000020451	136.861	-0.551778	0.279478	-1.97432	0.0483459	0.208486	Limk2
ENSMUSG00000020453	49.764	-8.01857	3.5826	-2.2382	0.0252082	0.129458	Patz1
ENSMUSG00000020454	548.949	1.31555	1.93972	0.678216	0.497635	0.84992	Eif4enif1
ENSMUSG00000020455	500.179	-0.0820933	0.205939	-0.398629	0.690166	0.954425	Trim11
ENSMUSG00000020456	3496.19	0.14073	0.124968	1.12613	0.260112	0.610259	Ogdh
ENSMUSG00000020457	857.189	0.0885905	0.194506	0.455465	0.648775	0.936085	Drg1
ENSMUSG00000020458	129.606	-25.0869	4.78485	-5.24298	1.58004e-07	4.24295e-06	Rtn4
ENSMUSG00000020459	487.77	-0.254057	0.149892	-1.69493	0.090088	0.314833	Mtif2
ENSMUSG00000020460	2436.78	0.450859	3.16641	0.142388	0.886774	0.999992	Rps27a
ENSMUSG00000020462	244.619	-0.43228	0.222915	-1.93922	0.0524749	0.221092	Cfap36
ENSMUSG00000020463	936.156	-0.22692	0.126025	-1.8006	0.0717663	0.275152	Ppp4r3b
ENSMUSG00000020464	661.962	0.210355	0.193521	1.08699	0.277041	0.630832	Pnpt1
ENSMUSG00000020467	107.907	-0.668563	0.442925	-1.50943	0.13119	0.399336	Efemp1
ENSMUSG00000020471	241.055	-0.24768	0.259379	-0.954893	0.339632	0.706781	Pold2
ENSMUSG00000020472	187.723	22.1379	4.78497	4.62656	3.71798e-06	6.13077e-05	Zkscan17
ENSMUSG00000020473	57.2795	2.4304	0.764983	3.17706	0.00148775	0.0131325	Aebp1
ENSMUSG00000020474	107.196	-0.575882	0.328984	-1.75048	0.0800348	0.292753	Polm
ENSMUSG00000020476	704.483	0.339598	0.148896	2.28078	0.0225615	0.119255	Dbnl
ENSMUSG00000020477	315.042	22.6276	4.78492	4.72893	2.25701e-06	3.95066e-05	Mrps24
ENSMUSG00000020482	526.567	0.154998	0.178198	0.869806	0.384407	0.756596	Ccdc117
ENSMUSG00000020483	2740.8	-0.650786	0.104821	-6.20852	5.34868e-10	2.88419e-08	Dynll2
ENSMUSG00000020484	6832.33	0.131549	0.211182	0.622918	0.533338	0.875026	Xbp1
ENSMUSG00000020485	323.072	-0.227465	0.167935	-1.35448	0.175582	0.477734	Supt4a
ENSMUSG00000020486	120.365	-0.714902	0.248562	-2.87615	0.00402564	0.0305186	Septin4
ENSMUSG00000020491	39.6074	-0.848578	0.394829	-2.14923	0.0316163	0.154308	2810021J22Rik
ENSMUSG00000020492	52.0063	0.649116	1.32273	0.490741	0.62361	0.926407	Ska2
ENSMUSG00000020493	46.0711	-0.471335	1.01489	-0.464418	0.642348	0.933334	Prr11
ENSMUSG00000020495	234.195	-0.0451863	0.220873	-0.204581	0.8379	0.996974	Smg8
ENSMUSG00000020496	1766	0.324957	0.116639	2.786	0.00533624	0.0384699	Rnf187
ENSMUSG00000020513	88.0629	0.323104	0.418773	0.771551	0.440381	0.80641	Tubd1
ENSMUSG00000020514	380.947	0.0585342	0.224773	0.260415	0.794544	0.9844	Mrpl22
ENSMUSG00000020515	755.205	-0.396315	0.151322	-2.61902	0.00881822	0.057553	Cnot8
ENSMUSG00000020516	640.559	0.0321581	0.10443	0.307938	0.758129	0.97503	Rps6kb1
ENSMUSG00000020519	214.485	0.336357	0.323149	1.04087	0.297934	0.656722	Sap30l
ENSMUSG00000020520	211.677	0.477992	0.199665	2.39397	0.0166672	0.0946859	Galnt10
ENSMUSG00000020521	763.564	-0.413732	0.231874	-1.7843	0.0743753	0.281523	Rnft1
ENSMUSG00000020522	321.851	0.325896	0.161801	2.01417	0.0439913	0.19669	Mfap3
ENSMUSG00000020523	614.608	-0.146381	0.166309	-0.880176	0.378764	0.749755	Fam114a2
ENSMUSG00000020525	106.78	0.20228	0.332495	0.60837	0.542942	0.879986	Ppm1d
ENSMUSG00000020526	95.5526	0.51016	1.37363	0.371395	0.710344	0.961675	Znhit3
ENSMUSG00000020527	179.2	0.501463	1.74952	0.286628	0.774397	0.979755	Myo19
ENSMUSG00000020528	207.567	0.059395	0.199447	0.297799	0.765857	0.977831	Prpsap2
ENSMUSG00000020530	1351.54	-0.114778	0.0977884	-1.17374	0.240501	0.582965	Ggnbp2
ENSMUSG00000020532	1599.3	0.250185	3.18704	0.0785009	0.93743	0.999992	Acaca
ENSMUSG00000020534	2885.59	-0.678498	0.198299	-3.42159	0.000622571	0.00616715	Shmt1
ENSMUSG00000020536	230.372	0.0376306	0.247251	0.152196	0.879033	0.999992	Llgl1
ENSMUSG00000020537	670.175	-0.138524	0.148196	-0.934732	0.349927	0.718166	Drg2
ENSMUSG00000020538	4959.62	-2.11257	0.275148	-7.67794	1.61668e-14	1.67596e-12	Srebf1
ENSMUSG00000020546	68.3406	-0.280756	1.32919	-0.211222	0.832714	0.996112	Stxbp4
ENSMUSG00000020549	628.406	0.158508	0.11547	1.37272	0.169841	0.468788	Elac2
ENSMUSG00000020553	1826.56	0.279683	0.163752	1.70797	0.087642	0.308918	Pctp
ENSMUSG00000020561	309.989	-0.223186	0.199213	-1.12033	0.262571	0.611768	Polr1f
ENSMUSG00000020564	303.953	-0.949049	0.191742	-4.94962	7.4359e-07	1.55133e-05	Atxn7l1
ENSMUSG00000020570	1076.84	0.100596	0.116639	0.86245	0.38844	0.760677	Sypl
ENSMUSG00000020571	8959.29	1.32883	0.23896	5.56089	2.68409e-08	9.32319e-07	Pdia6
ENSMUSG00000020572	1061.14	0.114219	0.257658	0.443296	0.657552	0.940173	Nampt
ENSMUSG00000020573	18.3574	-0.174447	0.595728	-0.292829	0.769653	0.978286	Pik3cg
ENSMUSG00000020576	650.621	0.472402	0.173672	2.72008	0.00652652	0.0454343	Nbas
ENSMUSG00000020577	14.9367	0.216524	0.948476	0.228287	0.819423	0.992856	Tspan13
ENSMUSG00000020580	616.771	0.100269	0.28399	0.353072	0.724035	0.965415	Rock2
ENSMUSG00000020585	3581.51	0.154414	0.0913863	1.68969	0.0910879	0.316723	Laptm4a
ENSMUSG00000020589	74.9758	-0.395192	0.357941	-1.10407	0.269563	0.620672	Cyria
ENSMUSG00000020590	720.803	-0.316084	0.14618	-2.16228	0.0305962	0.150596	Snx13
ENSMUSG00000020592	9361.73	0.672801	0.170921	3.93633	8.27387e-05	0.00103119	Sdc1
ENSMUSG00000020593	645.174	-0.513265	0.287839	-1.78317	0.0745589	0.281893	Lpin1
ENSMUSG00000020594	1321	-0.375865	0.116864	-3.21625	0.00129878	0.0117039	Pum2
ENSMUSG00000020600	112.014	-24.8354	4.78487	-5.1904	2.09844e-07	5.36568e-06	Slc7a15
ENSMUSG00000020601	42.0013	0.0841118	0.487149	0.172662	0.862917	0.999992	Trib2
ENSMUSG00000020604	693.36	0.535962	0.184671	2.90225	0.00370495	0.0285734	Arsg
ENSMUSG00000020605	266.877	-0.235832	0.206253	-1.14341	0.252868	0.599363	Hs1bp3
ENSMUSG00000020607	32.0656	0.0446074	0.649868	0.0686407	0.945276	0.999992	Lratd1
ENSMUSG00000020608	264.483	-0.316794	4.56305	-0.0694259	0.944651	0.999992	Smc6
ENSMUSG00000020609	163100	0.307613	0.0817096	3.76471	0.000166744	0.00193397	Apob
ENSMUSG00000020611	387.107	-0.156114	3.63691	-0.0429248	0.965762	0.999992	Gna13
ENSMUSG00000020612	3311.45	-0.00614236	0.119123	-0.0515631	0.958877	0.999992	Prkar1a
ENSMUSG00000020614	633.259	0.126747	0.193113	0.656334	0.511609	0.858983	Fam20a
ENSMUSG00000020620	1477.63	-0.570934	0.208337	-2.74043	0.00613589	0.0431416	Abca8b
ENSMUSG00000020621	330.001	-0.102845	0.164364	-0.625716	0.531501	0.873328	Rdh14
ENSMUSG00000020623	33.2439	-1.54458	0.561022	-2.75316	0.00590226	0.0418509	Map2k6
ENSMUSG00000020627	6.15407	5.87639	2.12318	2.76773	0.00564489	0.0403469	Klhl29
ENSMUSG00000020628	503.63	-0.023897	0.144988	-0.16482	0.869086	0.999992	Trappc12
ENSMUSG00000020629	1969.12	0.629892	3.18265	0.197914	0.843112	0.998205	Adi1
ENSMUSG00000020630	135.179	0.278562	0.237251	1.17412	0.240346	0.582849	Rnaseh1
ENSMUSG00000020634	476.181	0.104715	0.148985	0.702854	0.482146	0.84064	Ubxn2a
ENSMUSG00000020635	5.99438	2.19715	1.54905	1.41839	0.156077	0.443374	Fkbp1b
ENSMUSG00000020638	164.253	-0.557846	0.62368	-0.894443	0.371085	0.740873	Cmpk2
ENSMUSG00000020639	8.9004	-0.3356	0.882014	-0.380493	0.70358	0.960089	Pfn4
ENSMUSG00000020640	835.318	-0.00990187	0.107547	-0.0920704	0.926642	0.999992	Itsn2
ENSMUSG00000020641	240.026	-0.767721	0.573891	-1.33775	0.180979	0.487448	Rsad2
ENSMUSG00000020642	188.948	0.835004	0.46585	1.79243	0.0730636	0.277895	Rnf144a
ENSMUSG00000020644	3536.38	-0.509891	0.454738	-1.12129	0.262166	0.61154	Id2
ENSMUSG00000020647	412.499	-0.166958	0.201885	-0.826996	0.408239	0.777912	Ncoa1
ENSMUSG00000020648	63.7444	0.671542	0.312907	2.14614	0.0318617	0.155166	Dus4l
ENSMUSG00000020649	464.21	0.070616	0.385534	0.183164	0.854669	0.999992	Rrm2
ENSMUSG00000020650	237.812	-0.171285	0.318377	-0.537995	0.590581	0.909909	Bcap29
ENSMUSG00000020651	6.33143	-1.17135	1.26761	-0.924066	0.355452	0.724061	Slc26a4
ENSMUSG00000020653	167.494	-0.892678	0.371231	-2.40464	0.0161883	0.0925946	Klf11
ENSMUSG00000020656	48.9028	0.869477	0.64912	1.33947	0.180418	0.486732	Grhl1
ENSMUSG00000020657	20.2218	-0.240397	0.84003	-0.286177	0.774742	0.979822	Dnajc27
ENSMUSG00000020658	18.2234	0.220813	1.38586	0.159333	0.873407	0.999992	Efr3b
ENSMUSG00000020659	180.968	-0.221638	0.195114	-1.13594	0.25598	0.604169	Cbll1
ENSMUSG00000020661	396.043	-0.271605	0.165642	-1.63971	0.101066	0.338989	Dnmt3a
ENSMUSG00000020664	2270.26	-0.10571	0.0894211	-1.18216	0.237142	0.577966	Dld
ENSMUSG00000020669	142.117	0.260671	0.256017	1.01818	0.308592	0.669488	Sh3yl1
ENSMUSG00000020671	1757.74	-0.296421	0.0886044	-3.34544	0.000821515	0.00783045	Rab10
ENSMUSG00000020672	119.809	-1.1669	0.366993	-3.17963	0.00147462	0.0130338	Sntg2
ENSMUSG00000020674	147.87	-0.886077	0.410712	-2.15742	0.0309731	0.152057	Pxdn
ENSMUSG00000020677	381.459	-0.0602152	0.170218	-0.353754	0.723523	0.965059	Ddx52
ENSMUSG00000020679	349.093	-0.0740734	0.216903	-0.341504	0.732724	0.96854	Hnf1b
ENSMUSG00000020680	1169.39	-0.0395656	0.136133	-0.290639	0.771327	0.978599	Taf15
ENSMUSG00000020681	28.2838	0.369631	0.625284	0.591142	0.554425	0.887306	Ace
ENSMUSG00000020682	3.62216	1.38726	2.5675	0.540317	0.588978	0.909721	Mmp28
ENSMUSG00000020684	37.6938	2.45812	1.04842	2.3446	0.0190473	0.105246	Rasl10b
ENSMUSG00000020687	681.087	0.221042	0.214789	1.02911	0.303427	0.663569	Cdc27
ENSMUSG00000020689	105.566	0.496289	0.398205	1.24632	0.212648	0.539743	Itgb3
ENSMUSG00000020691	155.057	-0.142342	0.289204	-0.492184	0.622589	0.926158	Mettl2
ENSMUSG00000020692	81.8743	0.220685	0.369159	0.597806	0.54997	0.883718	Nle1
ENSMUSG00000020694	417.235	0.0107553	1.89551	0.00567412	0.995473	0.999992	Tlk2
ENSMUSG00000020695	39.3972	-0.120619	0.757974	-0.159134	0.873564	0.999992	Mrc2
ENSMUSG00000020698	6.98123	-0.287324	1.08568	-0.264648	0.791281	0.983497	Cct6b
ENSMUSG00000020700	365.166	-0.0709959	0.208427	-0.340627	0.733385	0.968776	Map3k3
ENSMUSG00000020701	42.1787	-0.215534	0.573244	-0.37599	0.706924	0.960451	Tmem132e
ENSMUSG00000020705	798.826	-0.140442	0.101271	-1.3868	0.165504	0.461293	Ddx42
ENSMUSG00000020706	1025.71	0.606002	2.03102	0.298374	0.765418	0.977831	Ftsj3
ENSMUSG00000020707	221.034	0.347845	0.244736	1.42131	0.155227	0.44214	Rnf135
ENSMUSG00000020708	1337.71	0.527121	0.123981	4.25163	2.12223e-05	0.000298115	Psmc5
ENSMUSG00000020715	1570.89	-0.34236	0.131641	-2.6007	0.00930333	0.0600368	Ern1
ENSMUSG00000020716	619.138	-0.00271555	0.170465	-0.0159302	0.98729	0.999992	Nf1
ENSMUSG00000020717	211.075	-0.0148757	2.1486	-0.00692345	0.994476	0.999992	Pecam1
ENSMUSG00000020718	83.027	0.444759	1.44249	0.308326	0.757834	0.974788	Polg2
ENSMUSG00000020719	6772.79	1.02603	4.48247	0.228897	0.818949	0.99246	Ddx5
ENSMUSG00000020720	1370.24	0.43692	0.0778126	5.61504	1.96521e-08	7.1029e-07	Psmd12
ENSMUSG00000020721	357.009	0.102327	0.187719	0.54511	0.585678	0.907694	Helz
ENSMUSG00000020728	7.01675	0.220303	1.50881	0.146011	0.883913	0.999992	Cep112
ENSMUSG00000020732	6.29507	-0.55178	1.03948	-0.530822	0.595542	0.911876	Rab37
ENSMUSG00000020733	6141.93	0.386206	0.119183	3.24045	0.00119339	0.0108885	Nherf1
ENSMUSG00000020736	345.285	0.282895	0.174744	1.61891	0.105466	0.348763	Nt5c
ENSMUSG00000020737	334.008	0.200145	0.260965	0.766943	0.443115	0.809533	Jpt1
ENSMUSG00000020738	632.197	0.171678	4.56251	0.0376281	0.969984	0.999992	Sumo2
ENSMUSG00000020739	355.657	-0.236171	0.14552	-1.62295	0.104601	0.34719	Nup85
ENSMUSG00000020740	111.823	-10.0866	3.70936	-2.71922	0.00654366	0.0455062	Gga3
ENSMUSG00000020741	6681.36	0.0620847	0.10346	0.600084	0.548451	0.882848	Cluh
ENSMUSG00000020743	1285.88	0.627812	0.207435	3.02654	0.00247367	0.0204452	Mif4gd
ENSMUSG00000020744	414.57	1.46176	0.523989	2.78968	0.00527593	0.0381585	Slc25a19
ENSMUSG00000020745	1650.88	-0.0584232	0.0862983	-0.676992	0.498411	0.850702	Pafah1b1
ENSMUSG00000020747	820.856	-0.285276	2.00733	-0.142117	0.886987	0.999992	Tmem94
[truncated: 11,343 more rows]
