# Supplementary material for: SLC13A2 promotes hepatocyte metabolic remodeling and liver regeneration by enhancing de novo cholesterol biosynthesis
Source: EMBO J. 2025 Jan 17;44(5):1442–63. doi: 10.1038/s44318-025-00362-y (PMC11876347; doi:10.1038/s44318-025-00362-y)
Supplement: Supplementary file 3 — Source data Fig. 1 [file 44318_2025_362_MOESM3_ESM.zip › Figure 1/Figure 1A/GSE204901.xlsx]

## Sheet: GSE204901
gene	baseMean	log2FoldChange	lfcSE	stat	pvalue	padj	Gene name
ENSMUSG00000000001	1470.53	0.280869	0.132833	2.11445	0.0344771	0.101768	Gnai3
ENSMUSG00000000028	78.5168	3.16535	0.436288	7.25519	4.01086e-13	1.15755e-11	Cdc45
ENSMUSG00000000031	5.10575	-1.39952	1.34685	-1.03911	0.298756	0.489694	H19
ENSMUSG00000000037	7.72405	6.06088	1.48071	4.09323	4.25398e-05	0.000336939	Scml2
ENSMUSG00000000049	29742.7	-1.43208	0.125722	-11.3908	4.64584e-30	5.66117e-28	Apoh
ENSMUSG00000000056	505.885	-0.284766	0.202985	-1.40289	0.160649	0.318948	Narf
ENSMUSG00000000058	83.6938	1.43025	0.452063	3.16382	0.00155711	0.00805214	Cav2
ENSMUSG00000000078	230.46	2.50707	0.277327	9.04015	1.56464e-19	8.3547e-18	Klf6
ENSMUSG00000000085	137.704	0.238117	0.253788	0.938249	0.348116	0.543008	Scmh1
ENSMUSG00000000088	3956.89	-0.0438645	0.136882	-0.320455	0.748624	0.859073	Cox5a
ENSMUSG00000000093	31.2831	0.443864	0.538796	0.823807	0.410049	0.602564	Tbx2
ENSMUSG00000000120	14.7917	0.499948	0.871145	0.573898	0.566037	0.735039	Ngfr
ENSMUSG00000000126	9.36863	-0.352487	1.0942	-0.322141	0.747346	0.858022	Wnt9a
ENSMUSG00000000127	104.946	0.406996	0.30198	1.34776	0.177736	0.342662	Fer
ENSMUSG00000000131	455.25	-0.180667	0.158982	-1.1364	0.255788	0.440538	Xpo6
ENSMUSG00000000134	496.295	0.533809	0.164683	3.24144	0.00118929	0.00638153	Tfe3
ENSMUSG00000000142	113.952	-0.154877	0.265843	-0.582587	0.560172	0.730951	Axin2
ENSMUSG00000000148	182.596	-0.344885	0.305554	-1.12872	0.259017	0.444273	Brat1
ENSMUSG00000000149	1500.57	-1.18599	0.156205	-7.59251	3.13759e-14	1.00977e-12	Gna12
ENSMUSG00000000154	2187.54	-0.432853	0.155528	-2.78313	0.0053838	0.0228713	Slc22a18
ENSMUSG00000000157	13.2794	-1.39887	0.761411	-1.83721	0.066179	0.167795	Itgb2l
ENSMUSG00000000159	562.499	0.485312	0.157799	3.0755	0.00210147	0.0104273	Igsf5
ENSMUSG00000000167	9.13137	-0.0207536	0.84328	-0.0246106	0.980366	0.989527	Pih1d2
ENSMUSG00000000168	916.377	0.52191	0.146742	3.55664	0.000375626	0.00232032	Dlat
ENSMUSG00000000171	3913.24	0.0309075	0.126968	0.243429	0.807673	0.892689	Sdhd
ENSMUSG00000000184	33.8214	-0.0214658	0.441031	-0.0486719	0.961181	0.979105	Ccnd2
ENSMUSG00000000194	330.31	0.341734	0.193232	1.76852	0.0769743	0.188202	Gpr107
ENSMUSG00000000247	14.3498	-1.11861	0.673578	-1.6607	0.0967736	0.22196	Lhx2
ENSMUSG00000000253	8.9408	-0.462383	0.978823	-0.472386	0.636651	0.785117	Gmpr
ENSMUSG00000000266	76.4275	0.612658	0.360202	1.70087	0.088967	0.208929	Mid2
ENSMUSG00000000275	917.706	0.120425	0.138918	0.86688	0.386008	0.579907	Trim25
ENSMUSG00000000276	46.9022	1.59198	0.425251	3.74362	0.000181389	0.00121926	Dgke
ENSMUSG00000000278	679.301	-0.142062	0.156164	-0.909697	0.362982	0.558317	Scpep1
ENSMUSG00000000282	174.549	-0.176412	0.260267	-0.677814	0.49789	0.680903	Mnt
ENSMUSG00000000290	18.1158	-0.266579	0.743291	-0.358647	0.71986	0.840131	Itgb2
ENSMUSG00000000295	20.8756	0.314485	0.763655	0.411816	0.680474	0.81483	Hddc2
ENSMUSG00000000296	157.403	-0.14799	0.228583	-0.647421	0.517359	0.696177	Tpd52l1
ENSMUSG00000000301	5634.02	-0.302628	0.180642	-1.67529	0.0938774	0.217098	Pemt
ENSMUSG00000000303	1151.28	0.317434	0.213054	1.48992	0.136245	0.284815	Cdh1
ENSMUSG00000000305	4.14522	-1.34565	1.48866	-0.903931	0.366032	0.561345	Cdh4
ENSMUSG00000000308	13.3049	-7.52728	3.911	-1.92464	0.0542739	0.144768	Ckmt1
ENSMUSG00000000317	17.1161	0.0836892	0.740867	0.112961	0.910061	0.95286	Bcl6b
ENSMUSG00000000318	2.79902	-0.607679	1.79201	-0.339105	0.73453	0.850085	Clec10a
ENSMUSG00000000320	6.85265	1.79544	1.19158	1.50678	0.131867	0.278276	Alox12
ENSMUSG00000000325	77.7806	-0.314437	0.351838	-0.893699	0.371483	0.566381	Arvcf
ENSMUSG00000000326	14750.1	-1.04891	0.194149	-5.40258	6.5689e-08	8.97918e-07	Comt
ENSMUSG00000000339	138.394	0.913485	0.306424	2.98111	0.00287201	0.0136032	Rtca
ENSMUSG00000000340	1713.13	-0.470813	0.184717	-2.54884	0.0108083	0.0404021	Dbt
ENSMUSG00000000346	2321	-0.590955	0.126073	-4.6874	2.76701e-06	2.86279e-05	Dazap2
ENSMUSG00000000355	425.395	-0.415177	0.179066	-2.31856	0.0204187	0.0674702	Mcts1
ENSMUSG00000000374	337.146	-0.123336	0.192921	-0.639309	0.522622	0.700218	Trappc10
ENSMUSG00000000378	425.261	0.304274	0.19713	1.54352	0.122706	0.264533	Ccm2
ENSMUSG00000000384	816.614	0.208927	0.164296	1.27165	0.203496	0.37615	Tbrg4
ENSMUSG00000000385	138.506	1.16819	0.334495	3.49239	0.000478724	0.00288835	Tmprss2
ENSMUSG00000000386	18.6512	-0.239854	0.581215	-0.412676	0.679844	0.814499	Mx1
ENSMUSG00000000392	4.16061	-0.173083	1.63637	-0.105772	0.915763	0.955646	Fap
ENSMUSG00000000399	1208.42	-0.0981632	0.153573	-0.639197	0.522695	0.70025	Ndufa9
ENSMUSG00000000409	2.79317	0.259013	1.7974	0.144105	0.885418	0.93851	Lck
ENSMUSG00000000420	648.142	0.0680041	0.141945	0.479087	0.631877	0.781189	Galnt1
ENSMUSG00000000439	180.833	-0.109195	0.22432	-0.486782	0.626413	0.776859	Mkrn2
ENSMUSG00000000440	126.313	-0.244771	0.295789	-0.827517	0.407944	0.600399	Pparg
ENSMUSG00000000441	456.824	0.470868	0.171278	2.74915	0.00597505	0.0249447	Raf1
ENSMUSG00000000486	10.051	-0.302103	0.916692	-0.329558	0.741734	0.854814	44440
ENSMUSG00000000489	8.99394	-0.69967	1.02776	-0.680774	0.496015	0.679381	Pdgfb
ENSMUSG00000000530	11.2905	-0.109429	0.879832	-0.124375	0.901018	0.947332	Acvrl1
ENSMUSG00000000531	13.8909	-0.663678	0.964361	-0.688205	0.491324	0.675488	Grasp
ENSMUSG00000000532	186.528	-0.136156	0.218883	-0.622048	0.53391	0.709683	Acvr1b
ENSMUSG00000000538	327.004	0.0888856	0.197811	0.449346	0.653182	0.796588	Tom1l2
ENSMUSG00000000544	6.7137	-6.53974	3.91515	-1.67037	0.0948469	0.218772	Gpa33
ENSMUSG00000000552	435.011	-0.0935887	0.200038	-0.467855	0.639889	0.786872	Zfp385a
ENSMUSG00000000555	784.642	0.994863	0.183357	5.42582	5.76891e-08	7.94661e-07	Itga5
ENSMUSG00000000561	437.755	0.199711	0.179024	1.11556	0.264613	0.450834	Wdr77
ENSMUSG00000000563	5978.1	-0.0887863	0.155215	-0.572022	0.567307	0.736017	Atp5f1
ENSMUSG00000000567	163.296	-0.635849	0.26791	-2.37337	0.0176265	0.0601343	Sox9
ENSMUSG00000000568	760.081	-0.167866	0.1767	-0.950007	0.342109	0.536455	Hnrnpd
ENSMUSG00000000579	11.481	-1.25117	0.807909	-1.54865	0.121467	0.262506	Dynlt1c
ENSMUSG00000000581	721.196	-0.0824127	0.157212	-0.524215	0.600129	0.757775	C1d
ENSMUSG00000000594	3674.58	0.606338	0.145195	4.17604	2.96629e-05	0.00024403	Gm2a
ENSMUSG00000000600	215.015	-0.208616	0.240016	-0.869176	0.384751	0.578923	Krit1
ENSMUSG00000000605	815.994	-0.805966	0.148167	-5.43959	5.34037e-08	7.43532e-07	Clcn4
ENSMUSG00000000627	2.45526	2.18382	1.82284	1.19803	0.230905	0.41145	Sema4f
ENSMUSG00000000628	5.69161	-0.0731066	1.18995	-0.0614365	0.951012	0.974035	Hk2
ENSMUSG00000000631	1191.49	-0.0402421	0.133117	-0.302306	0.762419	0.866673	Myo18a
ENSMUSG00000000673	8590.8	-0.866872	0.175689	-4.93412	8.05145e-07	9.19788e-06	Haao
ENSMUSG00000000682	18.9079	-1.14589	0.782362	-1.46465	0.143017	0.294383	Cd52
ENSMUSG00000000686	132.165	-0.766885	0.269362	-2.84705	0.00441269	0.0194472	Abhd15
ENSMUSG00000000693	7.81517	-0.0125131	1.12338	-0.0111388	0.991113	0.995721	Loxl3
ENSMUSG00000000708	1006.74	-0.486344	0.131676	-3.69348	0.000221203	0.00145465	Kat2b
ENSMUSG00000000711	1054.44	-0.598423	0.15822	-3.78223	0.000155428	0.00106638	Rab5b
ENSMUSG00000000732	28.404	3.83396	0.683	5.61342	1.98368e-08	2.9583e-07	Icosl
ENSMUSG00000000738	959.953	0.371514	0.161213	2.3045	0.0211948	0.0694814	Spg7
ENSMUSG00000000739	266.707	-2.74114	0.3095	-8.85667	8.24374e-19	4.1826e-17	Sult5a1
ENSMUSG00000000740	7999.57	0.602483	0.146157	4.12217	3.75327e-05	0.000301637	Rpl13
ENSMUSG00000000743	1153.18	-0.331414	0.126989	-2.60979	0.00905984	0.0349759	Chmp1a
ENSMUSG00000000751	652.468	1.13839	0.164302	6.92865	4.24867e-12	1.06269e-10	Rpa1
ENSMUSG00000000753	8980.44	-1.04636	0.13509	-7.74562	9.51131e-15	3.33176e-13	Serpinf1
ENSMUSG00000000759	265.729	-0.250451	0.194478	-1.28782	0.19781	0.368796	Tubgcp3
ENSMUSG00000000776	160.445	0.670472	0.223594	2.99862	0.00271206	0.012936	Polr3d
ENSMUSG00000000782	101.936	1.94165	0.36769	5.28068	1.28704e-07	1.67839e-06	Tcf7
ENSMUSG00000000787	2445.87	0.120369	0.166333	0.723663	0.469272	0.657858	Ddx3x
ENSMUSG00000000791	10.1191	-0.828738	0.922592	-0.898271	0.369041	0.564288	Il12rb1
ENSMUSG00000000804	344.779	-0.118425	0.237532	-0.498563	0.618088	0.770758	Usp32
ENSMUSG00000000811	108.569	-1.33582	0.258929	-5.15903	2.48239e-07	3.06684e-06	Txnrd3
ENSMUSG00000000823	360.034	-0.362484	0.20041	-1.80871	0.0704963	0.176389	Zfp512b
ENSMUSG00000000826	850.326	0.0621587	0.135328	0.459318	0.646006	0.791099	Dnajc5
ENSMUSG00000000827	494.678	0.178381	0.175162	1.01838	0.308499	0.500599	Tpd52l2
ENSMUSG00000000838	339.599	0.71015	0.169351	4.19336	2.74856e-05	0.000229026	Fmr1
ENSMUSG00000000861	2.40694	-3.98832	1.99096	-2.00322	0.0451539	0.125882	Bcl11a
ENSMUSG00000000869	4.29219	-1.03818	1.17196	-0.885849	0.375699	0.570523	Il4
ENSMUSG00000000876	2253.98	-1.07818	0.142934	-7.54322	4.58513e-14	1.45591e-12	Pxmp4
ENSMUSG00000000881	298.402	-0.138768	0.18525	-0.749085	0.453806	0.643521	Dlg3
ENSMUSG00000000884	33.5825	-0.108649	0.44253	-0.245518	0.806055	0.891746	Gnb1l
ENSMUSG00000000901	4.13801	0.201135	1.29784	0.154977	0.876839	0.934179	Mmp11
ENSMUSG00000000902	500.923	0.513365	0.178555	2.8751	0.00403897	0.0180117	Smarcb1
ENSMUSG00000000903	3.74694	-2.9253	1.67076	-1.75088	0.0799666	0.19397	Vpreb3
ENSMUSG00000000915	483.76	0.0899029	0.173817	0.517227	0.604998	0.761899	Hip1r
ENSMUSG00000000916	163.47	0.0186548	0.24615	0.0757863	0.939589	0.967972	Nsun5
ENSMUSG00000000934	283.334	0.313013	0.187302	1.67117	0.0946888	0.218655	Top1mt
ENSMUSG00000000942	2.76337	2.68041	2.09324	1.2805	0.200368	0.372395	Hoxa4
ENSMUSG00000000948	8.50282	1.19075	1.06706	1.11592	0.264456	0.450621	Gm38393
ENSMUSG00000000957	736.072	0.398695	0.17234	2.31342	0.0206993	0.068139	Mmp14
ENSMUSG00000000958	39.7594	0.427372	0.515652	0.828799	0.407218	0.599828	Slc7a7
ENSMUSG00000000959	797.325	-0.00222928	0.146004	-0.0152686	0.987818	0.993641	Oxa1l
ENSMUSG00000000976	204.204	0.183832	0.212339	0.865746	0.38663	0.580474	Heatr6
ENSMUSG00000001016	362.849	0.972828	0.188323	5.16573	2.39496e-07	2.96655e-06	Ilf2
ENSMUSG00000001017	1031.68	0.26034	0.137234	1.89704	0.0578224	0.151818	Chtop
ENSMUSG00000001018	271.896	-0.483699	0.206602	-2.34121	0.0192216	0.0643292	Snapin
ENSMUSG00000001025	7.49183	-1.96224	1.13797	-1.72434	0.0846463	0.202079	S100a6
ENSMUSG00000001029	25.0911	0.899827	0.785141	1.14607	0.251766	0.436087	Icam2
ENSMUSG00000001034	24.1896	-0.143682	0.549315	-0.261566	0.793656	0.884375	Mapk7
ENSMUSG00000001036	107.296	0.0211742	0.368082	0.0575258	0.954126	0.975354	Epn2
ENSMUSG00000001039	5.28021	4.50295	1.61955	2.78037	0.00542964	0.0230009	B9d1
ENSMUSG00000001052	297.514	-0.0312317	0.18577	-0.16812	0.866489	0.927512	Sec24b
ENSMUSG00000001053	103.583	0.0916595	0.316076	0.289992	0.771823	0.871663	N4bp3
ENSMUSG00000001054	236.121	-0.0737826	0.200897	-0.367265	0.713422	0.836477	Rmnd5b
ENSMUSG00000001056	952.304	0.891308	0.170952	5.21379	1.85017e-07	2.3261e-06	Nhp2
ENSMUSG00000001062	260.902	-0.373905	0.202666	-1.84494	0.0650467	0.165662	Vps9d1
ENSMUSG00000001065	155.517	-0.606464	0.259612	-2.33604	0.019489	0.0650408	Zfp276
ENSMUSG00000001076	10.5564	0.496532	0.852056	0.582746	0.560064	0.730878	C1ql4
ENSMUSG00000001082	65.3769	0.313385	0.371268	0.844092	0.398618	0.591195	Mfsd10
ENSMUSG00000001089	137.866	0.267364	0.254051	1.0524	0.292614	0.482471	Luzp1
ENSMUSG00000001095	83.8102	-4.90212	0.514092	-9.5355	1.49168e-21	9.80038e-20	Slc13a2
ENSMUSG00000001098	56.7392	0.480824	0.39788	1.20847	0.226868	0.406202	Kctd10
ENSMUSG00000001100	1460.12	0.0446936	0.12558	0.355896	0.721918	0.841638	Poldip2
ENSMUSG00000001103	15.6541	-1.79356	0.689153	-2.60256	0.00925303	0.0356156	Sebox
ENSMUSG00000001105	780.451	-0.412848	0.144471	-2.85765	0.00426785	0.0189024	Ift20
ENSMUSG00000001119	18.2688	-0.154234	0.700425	-0.220201	0.825715	0.903886	Col6a1
ENSMUSG00000001120	22.9359	-0.704979	0.523622	-1.34635	0.17819	0.343102	Pcbp3
ENSMUSG00000001123	7696.22	-0.356031	0.154716	-2.30118	0.0213812	0.0699209	Lgals9
ENSMUSG00000001127	972.422	-0.397202	0.138065	-2.87692	0.0040158	0.0179371	Araf
ENSMUSG00000001128	90.3844	-0.347834	0.497005	-0.699861	0.484014	0.669375	Cfp
ENSMUSG00000001134	323.573	0.0275893	0.195705	0.140973	0.887891	0.939767	Uxt
ENSMUSG00000001138	216.993	-1.18994	0.243796	-4.88089	1.0561e-06	1.18185e-05	Cnnm3
ENSMUSG00000001143	208.393	-0.365546	0.207754	-1.75952	0.0784901	0.191124	Lman2l
ENSMUSG00000001150	373.805	-0.0198474	0.177783	-0.111639	0.91111	0.953279	Mcm3ap
ENSMUSG00000001151	162.097	0.762396	0.265136	2.87549	0.00403405	0.018003	Pcnt
ENSMUSG00000001155	8634	-0.756954	0.182951	-4.13747	3.51156e-05	0.000284942	Ftcd
ENSMUSG00000001156	89.3337	-0.524106	0.282326	-1.85639	0.0633982	0.162894	Mxd1
ENSMUSG00000001157	170.994	0.052484	0.224318	0.233972	0.815007	0.897124	Gmcl1
ENSMUSG00000001158	243.638	0.0318917	0.212369	0.150171	0.88063	0.936531	Snrnp27
ENSMUSG00000001166	11.8135	-0.0437013	0.798073	-0.0547585	0.956331	0.976957	Oas1c
ENSMUSG00000001173	67.2181	-0.219797	0.318888	-0.689261	0.490659	0.675285	Ocrl
ENSMUSG00000001175	3997.14	0.641562	0.14259	4.49935	6.81617e-06	6.45273e-05	Calm1
ENSMUSG00000001211	3976.21	-0.0494112	0.109611	-0.450787	0.652143	0.795687	Agpat3
ENSMUSG00000001225	2.25607	-4.95901	2.44047	-2.03199	0.0421552	0.119389	Slc26a3
ENSMUSG00000001227	117.325	-0.134307	0.325995	-0.411992	0.680345	0.814825	Sema6b
ENSMUSG00000001228	288.614	6.64429	0.491414	13.5208	1.17939e-41	2.84994e-39	Uhrf1
ENSMUSG00000001229	848.019	-0.246927	0.151692	-1.62782	0.103563	0.233475	Dpp9
ENSMUSG00000001240	45.4804	0.159859	0.412081	0.387931	0.698067	0.8275	Ramp2
ENSMUSG00000001247	1092.39	1.09146	0.172829	6.31524	2.69735e-10	5.40513e-09	Lsr
ENSMUSG00000001248	275.14	0.0154583	0.18285	0.0845409	0.932626	0.96449	Gramd1a
ENSMUSG00000001249	8417.6	-0.287791	0.10975	-2.62224	0.00873545	0.0339073	Hpn
ENSMUSG00000001270	59.2716	0.240102	0.62014	0.387173	0.698628	0.827507	Ckb
ENSMUSG00000001280	398.869	-0.139645	0.21149	-0.66029	0.509068	0.68996	Sp1
ENSMUSG00000001281	3.56132	-1.1404	1.47167	-0.774902	0.438397	0.629112	Itgb7
ENSMUSG00000001285	336.536	-0.12256	0.176413	-0.694731	0.487224	0.672092	Myg1
ENSMUSG00000001288	72.7304	0.260953	0.468983	0.556423	0.577922	0.742558	Rarg
ENSMUSG00000001289	1172.55	-0.204226	0.147799	-1.38178	0.167039	0.328117	Pfdn5
ENSMUSG00000001300	9.41656	-0.791527	0.963654	-0.821381	0.411429	0.603996	Efnb2
ENSMUSG00000001305	235.317	0.399073	0.248862	1.60359	0.108804	0.241548	Rrp15
ENSMUSG00000001313	337.129	0.623256	0.192857	3.2317	0.00123055	0.00657076	Rnd2
ENSMUSG00000001323	614.723	-0.435672	0.159289	-2.7351	0.00623611	0.0259056	Srr
ENSMUSG00000001334	7.94438	-1.04024	1.18974	-0.874343	0.381932	0.576065	Fndc5
ENSMUSG00000001348	2463.78	-0.798812	0.125221	-6.37924	1.77973e-10	3.66825e-09	Acp5
ENSMUSG00000001366	1003.89	-0.265561	0.128548	-2.06585	0.0388422	0.112055	Fbxo9
ENSMUSG00000001376	134.679	-0.036041	0.25195	-0.143048	0.886252	0.938869	Vps50
ENSMUSG00000001380	768.22	0.421588	0.196535	2.14511	0.0319443	0.0959002	Hars
ENSMUSG00000001383	838.422	0.120358	0.186145	0.646584	0.517901	0.696516	Zmat2
ENSMUSG00000001403	766.103	7.39009	0.34952	21.1435	3.16578e-99	7.52242e-96	Ube2c
ENSMUSG00000001415	685.252	0.301414	0.182895	1.64801	0.0993502	0.226268	Smg5
ENSMUSG00000001416	2149.79	0.415349	0.136472	3.04348	0.00233861	0.0114016	Cct3
ENSMUSG00000001418	980.754	-0.380793	0.147495	-2.58173	0.00983055	0.0373446	Glmp
ENSMUSG00000001419	451.904	0.528341	0.210791	2.50647	0.0121944	0.0447046	Mef2d
ENSMUSG00000001420	20.7193	-1.23652	0.584453	-2.11568	0.0343716	0.101562	Tmem79
ENSMUSG00000001424	2694.36	0.28347	0.122993	2.30477	0.0211797	0.0694478	Snd1
ENSMUSG00000001435	13275.4	-0.901511	0.11346	-7.94563	1.93212e-15	7.24903e-14	Col18a1
ENSMUSG00000001436	95.9624	-0.458307	0.301316	-1.52102	0.128256	0.272752	Slc19a1
ENSMUSG00000001440	2031.79	1.04695	0.12492	8.38095	5.25031e-17	2.26829e-15	Kpnb1
ENSMUSG00000001441	472.546	0.325996	0.198714	1.64052	0.100896	0.228838	Npepps
ENSMUSG00000001445	890.46	0.0251428	0.162167	0.155043	0.876787	0.934179	Mrpl10
ENSMUSG00000001467	3583.88	-0.162473	0.440165	-0.369119	0.712039	0.835533	Cyp51
ENSMUSG00000001472	2378.26	0.0525772	0.15368	0.342122	0.732259	0.848558	Tcf25
ENSMUSG00000001473	1316.91	4.28612	0.204801	20.9282	2.96332e-97	4.69423e-94	Tubb6
ENSMUSG00000001482	731.175	-0.213371	0.139151	-1.53337	0.125184	0.268384	Def8
ENSMUSG00000001493	7.15247	0.553036	0.939117	0.58889	0.555935	0.728155	Meox1
ENSMUSG00000001496	1.85206	-4.67394	2.88607	-1.61948	0.105344	0.236146	Nkx2-1
ENSMUSG00000001497	4.66367	-0.780628	1.2145	-0.642758	0.520381	0.698495	Pax9
ENSMUSG00000001506	17.9435	2.06302	0.698871	2.95194	0.00315789	0.0146843	Col1a1
ENSMUSG00000001507	137.61	-0.0434951	0.275026	-0.158149	0.874339	0.932694	Itga3
ENSMUSG00000001517	239.995	11.019	1.19441	9.22543	2.82435e-20	1.65707e-18	Foxm1
ENSMUSG00000001518	161.701	0.153072	0.279078	0.548491	0.583355	0.746752	Itfg2
ENSMUSG00000001520	3.92252	4.03205	1.69468	2.37924	0.0173485	0.0594991	Nrip2
ENSMUSG00000001521	7.67454	2.0989	1.05488	1.98969	0.0466246	0.128723	Tulp3
ENSMUSG00000001524	263.935	-0.11339	0.204451	-0.554607	0.579164	0.743752	Gtf2h4
ENSMUSG00000001525	2793.48	2.07793	0.140913	14.7462	3.25562e-49	1.00903e-46	Tubb5
ENSMUSG00000001542	801.179	-0.485002	0.151059	-3.21068	0.00132423	0.00700797	Ell2
ENSMUSG00000001552	808.11	0.276265	0.163532	1.68936	0.0911503	0.212793	Jup
ENSMUSG00000001555	5.59463	2.11917	1.31796	1.60792	0.107852	0.240144	Fkbp10
ENSMUSG00000001569	322.249	-0.299287	0.170391	-1.75647	0.0790081	0.192017	Nom1
ENSMUSG00000001576	1420.42	-0.127208	0.138782	-0.916607	0.359349	0.554883	Ergic1
ENSMUSG00000001588	8.29071	0.9304	0.884735	1.05161	0.292977	0.482886	Acap1
ENSMUSG00000001604	1387.96	-0.149386	0.148849	-1.00361	0.315568	0.508191	Tcea3
ENSMUSG00000001627	201.816	0.167697	0.246567	0.680127	0.496424	0.679746	Ifrd1
ENSMUSG00000001630	313.13	0.435129	0.240694	1.80781	0.0706355	0.176552	Stk38l
ENSMUSG00000001632	175.026	-0.0729908	0.270889	-0.269449	0.787584	0.8807	Brpf1
ENSMUSG00000001642	312.977	2.32113	0.254714	9.1127	8.0357e-20	4.47519e-18	Akr1b3
ENSMUSG00000001663	4360.01	-0.226656	0.226938	-0.998756	0.317913	0.510645	Gstt1
ENSMUSG00000001665	717.275	0.67292	0.221028	3.04449	0.00233071	0.011372	Gstt3
ENSMUSG00000001666	156.866	0.460967	0.226986	2.03082	0.0422729	0.11962	Ddt
ENSMUSG00000001670	20960.7	-0.685071	0.172762	-3.9654	7.32738e-05	0.000546636	Tat
ENSMUSG00000001672	24.7193	-0.968902	0.594715	-1.62919	0.103273	0.233007	Marveld3
ENSMUSG00000001674	281.256	0.18303	0.196128	0.933218	0.350707	0.545517	Ddx18
ENSMUSG00000001687	1056.45	-0.316154	0.167076	-1.89228	0.0584538	0.152941	Ubl3
ENSMUSG00000001700	491.241	-0.485876	0.207491	-2.34167	0.0191975	0.0642787	Gramd3
ENSMUSG00000001707	177.127	0.159214	0.211587	0.752475	0.451766	0.641684	Eef1e1
ENSMUSG00000001729	1020.65	0.409924	0.174954	2.34304	0.0191276	0.0641048	Akt1
ENSMUSG00000001739	3.85382	-1.66082	1.59814	-1.03922	0.298704	0.489694	Cldn15
ENSMUSG00000001741	10.5359	-1.96898	0.934346	-2.10734	0.0350884	0.103337	Il16
ENSMUSG00000001750	1075.94	0.285293	0.146457	1.94797	0.0514183	0.13905	Tcirg1
ENSMUSG00000001751	568.275	-0.403822	0.201447	-2.00461	0.0450045	0.125686	Naglu
ENSMUSG00000001755	1998.11	-0.58926	0.122273	-4.81923	1.44114e-06	1.57443e-05	Ppat
ENSMUSG00000001761	156.616	0.521129	0.335362	1.55393	0.120202	0.26076	Smo
ENSMUSG00000001763	437.407	-1.39704	0.220213	-6.34402	2.23851e-10	4.53331e-09	Tspan33
ENSMUSG00000001767	244.751	0.259902	0.189037	1.37488	0.16917	0.330935	Crnkl1
ENSMUSG00000001768	150.281	-0.616131	0.225509	-2.73218	0.00629164	0.0260755	Rin2
ENSMUSG00000001774	496.094	0.395932	0.172445	2.29599	0.0216764	0.0707995	Chordc1
ENSMUSG00000001783	958.369	0.319931	0.1451	2.2049	0.0274612	0.0852146	Rtcb
ENSMUSG00000001785	269.394	0.816977	0.190405	4.29073	1.78087e-05	0.000154722	Pwp1
ENSMUSG00000001786	290.309	-0.247181	0.188649	-1.31027	0.190103	0.359227	Fbxo7
ENSMUSG00000001794	2377.55	0.450897	0.135114	3.33717	0.000846366	0.00475221	Capns1
ENSMUSG00000001802	240.062	-0.472454	0.229791	-2.05601	0.0397811	0.114049	Lrp3
ENSMUSG00000001829	1059.71	0.239067	0.146492	1.63194	0.102691	0.231987	Clpb
ENSMUSG00000001833	781.799	0.997174	0.182459	5.46518	4.62428e-08	6.52111e-07	44446
ENSMUSG00000001844	338.194	0.0213551	0.196568	0.10864	0.913488	0.954438	Zdhhc4
ENSMUSG00000001847	1750.59	0.451386	0.13258	3.40464	0.00066252	0.00382876	Rac1
ENSMUSG00000001855	163.094	-0.144637	0.238799	-0.605683	0.544725	0.718422	Nup214
ENSMUSG00000001870	5.10767	1.2066	1.34185	0.899206	0.368543	0.56401	Ltbp1
ENSMUSG00000001891	4182.58	0.0468246	0.153946	0.304163	0.761004	0.865646	Ugp2
ENSMUSG00000001909	602.292	-0.114935	0.154426	-0.744276	0.45671	0.646605	Trmt1
ENSMUSG00000001910	665.039	0.731753	0.173342	4.22144	2.42748e-05	0.000204301	Nacc1
ENSMUSG00000001911	1435.01	-0.368313	0.155737	-2.36498	0.0180313	0.0611782	Nfix
ENSMUSG00000001918	40.2071	0.359274	0.490877	0.731901	0.464229	0.653293	Slc1a5
ENSMUSG00000001924	3306.82	0.368554	0.111533	3.30444	0.000951673	0.00525891	Uba1
ENSMUSG00000001930	7.3547	-0.271065	0.988729	-0.274155	0.783965	0.878764	Vwf
ENSMUSG00000001942	471.984	0.260431	0.189605	1.37355	0.169582	0.331287	Siae
ENSMUSG00000001943	2.12125	-1.66805	1.90882	-0.873865	0.382192	0.576238	Vsig2
ENSMUSG00000001946	54.247	-0.315711	0.391218	-0.806994	0.41967	0.611382	Esam
ENSMUSG00000001948	11.52	1.12391	0.807925	1.3911	0.164195	0.323511	Spa17
ENSMUSG00000001962	398.83	-0.00861403	0.189083	-0.0455568	0.963664	0.98064	Fam50a
ENSMUSG00000001964	301.553	0.284221	0.194895	1.45832	0.144751	0.296982	Emd
ENSMUSG00000001983	166.089	-0.181176	0.242646	-0.746665	0.455266	0.645254	Taco1
ENSMUSG00000001986	31.9497	2.78018	0.543934	5.11125	3.20038e-07	3.89981e-06	Gria3
ENSMUSG00000001995	57.5875	-0.385191	0.336294	-1.1454	0.252044	0.436461	Sipa1l2
ENSMUSG00000001998	64.7362	0.348025	0.351951	0.988846	0.322738	0.515954	Ap4e1
ENSMUSG00000001999	242.543	0.252794	0.2367	1.06799	0.285523	0.474662	Blvra
ENSMUSG00000002010	1145.13	0.277469	0.153875	1.80321	0.0713553	0.17779	Idh3g
ENSMUSG00000002014	2329.86	0.182309	0.137735	1.32363	0.185627	0.353337	Ssr4
ENSMUSG00000002015	2053.73	-0.173942	0.136242	-1.27671	0.201703	0.373983	Bcap31
ENSMUSG00000002017	449.827	0.573967	0.164073	3.49825	0.000468326	0.0028304	Fam98a
ENSMUSG00000002020	8.67558	-2.25669	0.997348	-2.26269	0.0236546	0.0756688	Ltbp2
ENSMUSG00000002028	223.227	-0.280429	0.227306	-1.23371	0.217311	0.394658	Kmt2a
ENSMUSG00000002031	506.056	0.252866	0.173543	1.45708	0.145094	0.297399	Ift46
ENSMUSG00000002032	502.668	-0.761984	0.192164	-3.96528	7.33091e-05	0.000546636	Tmem25
ENSMUSG00000002043	276.803	-0.730474	0.26495	-2.75702	0.00583302	0.0244265	Trappc6a
ENSMUSG00000002052	668.536	0.260453	0.149172	1.746	0.0808116	0.195409	Supt6
ENSMUSG00000002055	178.57	5.35827	0.411742	13.0137	1.02315e-38	1.94494e-36	Spag5
ENSMUSG00000002058	148.598	0.606195	0.290406	2.0874	0.0368518	0.107421	Unc119
ENSMUSG00000002059	116.383	0.962593	0.269575	3.57078	0.000355926	0.00221783	Rab34
ENSMUSG00000002064	620.702	-0.49538	0.149959	-3.30344	0.00095506	0.00527354	Sdf2
ENSMUSG00000002068	119.282	4.34361	0.48065	9.03695	1.61098e-19	8.57005e-18	Ccne1
ENSMUSG00000002076	11.7292	3.26434	1.09095	2.99219	0.00276979	0.013163	Hsf2bp
ENSMUSG00000002083	290.702	-0.74671	0.315775	-2.36469	0.0180453	0.0611822	Bbc3
ENSMUSG00000002102	2580.68	0.392814	0.11978	3.27945	0.00104011	0.00567067	Psmc3
ENSMUSG00000002103	600.004	-0.319228	0.203898	-1.56562	0.117437	0.256126	Acp2
ENSMUSG00000002105	166.441	-0.0380415	0.255145	-0.149097	0.881477	0.937083	Slc39a13
ENSMUSG00000002107	133.783	-0.852294	0.280046	-3.04341	0.00233917	0.0114016	Celf2
ENSMUSG00000002108	1758.97	-0.301462	0.130074	-2.31763	0.0204697	0.0675859	Nr1h3
ENSMUSG00000002109	41.2002	-0.419035	0.430717	-0.972878	0.330614	0.525071	Ddb2
ENSMUSG00000002111	39.4337	-0.809126	0.539918	-1.49861	0.133975	0.281307	Spi1
ENSMUSG00000002129	436.654	0.602295	0.196407	3.06657	0.0021653	0.0107041	Sf3a1
ENSMUSG00000002147	645.551	-0.250406	0.186309	-1.34403	0.178938	0.344094	Stat6
ENSMUSG00000002205	502.382	0.264763	0.183951	1.43932	0.15006	0.30489	Vrk3
ENSMUSG00000002210	172.762	-0.369892	0.219788	-1.68295	0.092385	0.214861	Smg9
ENSMUSG00000002221	290.997	0.247819	0.207973	1.19159	0.233421	0.414638	Paxip1
ENSMUSG00000002222	1377.87	-0.627466	0.149847	-4.18738	2.82198e-05	0.000234185	Rmnd5a
ENSMUSG00000002227	434.073	0.486885	0.169239	2.87691	0.00401594	0.0179371	Mov10
ENSMUSG00000002228	3.71365	-0.615128	1.43256	-0.42939	0.667639	0.806587	Ppm1j
ENSMUSG00000002233	265.549	1.14412	0.273691	4.18033	2.91082e-05	0.000240159	Rhoc
ENSMUSG00000002249	189.105	-0.184739	0.21581	-0.856026	0.391983	0.58549	Tead3
ENSMUSG00000002250	196.505	-1.36761	0.377672	-3.62115	0.000293302	0.00187348	Ppard
ENSMUSG00000002265	120.129	-0.94828	0.447633	-2.11843	0.0341383	0.101019	Peg3
ENSMUSG00000002274	1.79826	1.79071	1.92342	0.931005	0.351851	0.546681	Metrn
ENSMUSG00000002279	832.969	-1.15255	0.199773	-5.76929	7.96043e-09	1.25544e-07	Lmf1
ENSMUSG00000002280	360.495	-0.603764	0.167098	-3.61324	0.000302398	0.00192383	Narfl
ENSMUSG00000002289	1088.21	-0.778274	0.573381	-1.35734	0.174672	0.338772	Angptl4
ENSMUSG00000002297	272.838	3.59582	0.352172	10.2104	1.78118e-24	1.4511e-22	Dbf4
ENSMUSG00000002307	226.681	0.12092	0.207919	0.58157	0.560856	0.731498	Daxx
ENSMUSG00000002308	93.6163	-0.435006	0.299475	-1.45256	0.146345	0.299295	Cd320
ENSMUSG00000002319	340.641	-0.0333471	0.176294	-0.189156	0.849971	0.91889	Ipo4
ENSMUSG00000002320	528.582	0.216542	0.170412	1.2707	0.203837	0.376536	Tm9sf1
ENSMUSG00000002324	48.2759	-0.542223	0.385763	-1.40558	0.159848	0.317889	Rec8
ENSMUSG00000002325	341.366	-0.466772	0.195094	-2.39254	0.0167321	0.0577043	Irf9
ENSMUSG00000002326	56.7431	0.721242	0.371281	1.94257	0.0520677	0.140247	Gmpr2
ENSMUSG00000002329	358.878	0.171608	0.180689	0.949745	0.342242	0.53647	Mdp1
ENSMUSG00000002332	2133.42	-0.129363	0.127469	-1.01487	0.31017	0.502339	Dhrs1
ENSMUSG00000002342	286.047	0.286573	0.208271	1.37596	0.168833	0.330548	Tmem161a
ENSMUSG00000002343	99.4276	0.18689	0.277776	0.672811	0.501068	0.683732	Armc6
ENSMUSG00000002345	166.976	-0.145325	0.242762	-0.598634	0.549417	0.723005	Borcs8
ENSMUSG00000002346	996.431	-1.72026	0.162473	-10.588	3.3888e-26	3.05786e-24	Slc25a42
ENSMUSG00000002365	733.56	-0.0430227	0.162303	-0.265076	0.790951	0.88274	Snx9
ENSMUSG00000002372	639.019	0.253706	0.147508	1.71994	0.0854425	0.203229	Ranbp3
ENSMUSG00000002379	1380.84	-0.225471	0.176041	-1.28079	0.200269	0.372293	Ndufa11
ENSMUSG00000002384	4.09296	3.26666	1.61053	2.02831	0.0425283	0.120207	Bmp8b
ENSMUSG00000002393	883.742	-0.11502	0.131255	-0.876307	0.380863	0.575577	Nr2f6
ENSMUSG00000002395	828.726	-0.34448	0.155441	-2.21615	0.0266812	0.0832917	Use1
ENSMUSG00000002396	187.485	-0.368824	0.212664	-1.73431	0.0828638	0.198954	Ocel1
ENSMUSG00000002409	220.451	-1.01068	0.20665	-4.8908	1.00428e-06	1.13007e-05	Dyrk1b
ENSMUSG00000002413	185.232	0.0292101	0.259955	0.112366	0.910533	0.953118	Braf
ENSMUSG00000002416	24.9232	0.0310372	0.535385	0.0579717	0.953771	0.97532	Ndufb2
ENSMUSG00000002428	202.914	0.702017	0.233769	3.00304	0.00267299	0.0127839	Hltf
ENSMUSG00000002455	924.529	-0.297574	0.144199	-2.06364	0.0390523	0.112524	Prpf6
ENSMUSG00000002458	7.96949	0.833116	1.19621	0.696464	0.486138	0.671076	Rgs19
ENSMUSG00000002475	842.908	-0.884163	0.150994	-5.85563	4.75196e-09	7.76934e-08	Abhd3
ENSMUSG00000002477	371.651	0.804575	0.239417	3.36057	0.000777831	0.00441287	Snrpd1
ENSMUSG00000002486	30.3562	-0.340537	0.503848	-0.675873	0.499121	0.682064	Tchp
ENSMUSG00000002489	7.7526	0.64691	0.968358	0.668048	0.504103	0.685586	Tiam1
ENSMUSG00000002496	607.542	-0.111523	0.159945	-0.697255	0.485643	0.670759	Tsc2
ENSMUSG00000002504	222.694	-0.272376	0.209718	-1.29877	0.194023	0.363633	Slc9a3r2
ENSMUSG00000002524	1383.06	0.37381	0.132297	2.82554	0.00472007	0.0205918	Puf60
ENSMUSG00000002546	675.767	0.13967	0.159466	0.875858	0.381107	0.57576	Golga2
ENSMUSG00000002550	632.01	0.0178629	0.158176	0.112931	0.910086	0.95286	Uck1
ENSMUSG00000002578	20.6124	-2.60284	0.654977	-3.97393	7.0696e-05	0.000528533	Ikzf4
ENSMUSG00000002580	104.577	-0.513907	0.330677	-1.55411	0.120159	0.260708	Mien1
ENSMUSG00000002588	9102.82	-1.335	0.1818	-7.34321	2.08533e-13	6.19387e-12	Pon1
ENSMUSG00000002602	56.9964	-0.357488	0.58095	-0.615352	0.538322	0.713665	Axl
ENSMUSG00000002603	69.4249	-0.0296902	0.385249	-0.0770675	0.93857	0.967782	Tgfb1
ENSMUSG00000002608	369.369	0.0381789	0.172759	0.220995	0.825096	0.903639	Ccdc97
ENSMUSG00000002617	41.146	0.487921	0.422502	1.15484	0.248157	0.431776	Zfp40
ENSMUSG00000002625	533.935	-0.698455	0.167916	-4.15956	3.18862e-05	0.000260965	Akap8l
ENSMUSG00000002635	169.499	-0.384482	0.249972	-1.5381	0.124025	0.266459	Pdcd2l
ENSMUSG00000002658	604.375	0.652187	0.191258	3.40999	0.000649649	0.00375895	Gtf2f1
ENSMUSG00000002660	1059.39	-0.587325	0.157371	-3.73211	0.00018988	0.00126856	Clpp
ENSMUSG00000002661	302.212	-0.687213	0.223488	-3.07494	0.00210547	0.0104409	Alkbh7
ENSMUSG00000002664	4.02131	1.04084	1.64347	0.633321	0.526524	0.703595	Pspn
ENSMUSG00000002668	49.7831	-0.784211	0.438403	-1.78879	0.0736488	0.182167	Dennd1c
ENSMUSG00000002679	173.396	0.317735	0.238594	1.3317	0.182959	0.349522	Med6
ENSMUSG00000002699	16.779	-0.430123	0.842675	-0.510426	0.609753	0.765064	Lcp2
ENSMUSG00000002718	656.766	0.958141	0.163721	5.85229	4.84841e-09	7.89987e-08	Cse1l
ENSMUSG00000002728	258.827	0.276524	0.196483	1.40737	0.159316	0.317441	Naa20
ENSMUSG00000002731	234.614	-0.894737	0.196207	-4.56016	5.11136e-06	4.98445e-05	Prkra
ENSMUSG00000002732	40.4821	0.536526	0.436524	1.22909	0.219039	0.397004	Fkbp7
ENSMUSG00000002733	338.464	-0.182478	0.206053	-0.885587	0.37584	0.570523	Plekha3
ENSMUSG00000002741	1082.64	0.318934	0.128108	2.48958	0.0127895	0.0464443	Ykt6
ENSMUSG00000002748	833.545	0.795435	0.199348	3.99018	6.60245e-05	0.000499634	Baz1b
ENSMUSG00000002763	1699.25	-0.866223	0.133416	-6.49267	8.43276e-11	1.84679e-09	Pex6
ENSMUSG00000002767	1076.61	-0.296897	0.142194	-2.08797	0.0368001	0.107292	Mrpl2
ENSMUSG00000002768	586.847	0.10472	0.154486	0.677862	0.497859	0.680903	Mea1
ENSMUSG00000002769	34629.2	-1.23078	0.165112	-7.45421	9.04073e-14	2.76004e-12	Gnmt
ENSMUSG00000002771	2.75534	-2.43008	1.92493	-1.26243	0.206796	0.380768	Grin2d
ENSMUSG00000002778	1701.59	0.14111	0.129299	1.09135	0.275121	0.462929	Kdelr1
ENSMUSG00000002781	329.938	-0.361336	0.180836	-1.99814	0.0457014	0.127094	Tmem143
ENSMUSG00000002797	202.653	0.283708	0.309642	0.916246	0.359538	0.554951	Ggct
ENSMUSG00000002803	216.064	-0.0206948	0.22554	-0.0917569	0.926891	0.961576	Btbd6
ENSMUSG00000002804	249.916	0.0578197	0.265302	0.21794	0.827476	0.904634	Nudt14
ENSMUSG00000002808	8.74504	6.2386	1.44198	4.32642	1.5155e-05	0.000133291	Epdr1
ENSMUSG00000002812	779.815	-0.282348	0.144906	-1.94849	0.051356	0.138934	Flii
ENSMUSG00000002814	145.824	0.104711	0.285627	0.366602	0.713916	0.836622	Top3a
ENSMUSG00000002820	406.914	-0.377426	0.198526	-1.90114	0.0572831	0.150674	Atg4d
ENSMUSG00000002825	60.8625	-0.414559	0.338143	-1.22599	0.220203	0.398361	Qtrt1
ENSMUSG00000002831	22.1734	-0.346626	0.577908	-0.599794	0.548644	0.722188	Plin4
ENSMUSG00000002833	749.41	0.159062	0.163118	0.975131	0.329495	0.52382	Hdgfl2
ENSMUSG00000002835	114.166	3.63082	0.3891	9.33132	1.04564e-20	6.37079e-19	Chaf1a
ENSMUSG00000002844	205.782	-0.434035	0.208185	-2.08485	0.0370831	0.108051	Adprh
ENSMUSG00000002845	185.36	0.751932	0.219773	3.42141	0.000622969	0.00362813	Tmem39a
ENSMUSG00000002846	689.895	-0.115678	0.144897	-0.798351	0.424667	0.615417	Timmdc1
ENSMUSG00000002847	840.623	-0.297782	0.142061	-2.09616	0.0360681	0.10559	Pla1a
ENSMUSG00000002870	245.118	3.35054	0.310701	10.7838	4.10599e-27	3.98225e-25	Mcm2
ENSMUSG00000002871	351.713	-0.101465	0.187218	-0.541962	0.587845	0.748897	Tpra1
ENSMUSG00000002881	1309.99	0.444305	0.150598	2.95028	0.00317491	0.0147479	Nab1
ENSMUSG00000002885	35.7779	0.118321	0.475306	0.248937	0.803409	0.890319	Adgre5
ENSMUSG00000002897	295.984	-0.0214243	0.218879	-0.097882	0.922026	0.959093	Il17ra
ENSMUSG00000002900	30.6537	0.250703	0.534671	0.468892	0.639147	0.78629	Lamb1
ENSMUSG00000002908	58.0656	-1.74755	0.442793	-3.94665	7.92522e-05	0.000586047	Kcnn1
ENSMUSG00000002910	148.636	-1.52674	0.276317	-5.52533	3.28867e-08	4.76006e-07	Arrdc2
ENSMUSG00000002944	296.143	0.301654	0.244092	1.23582	0.216524	0.393833	Cd36
ENSMUSG00000002948	345.529	0.267942	0.178168	1.50388	0.132613	0.279437	Map2k7
ENSMUSG00000002949	787.645	-0.107565	0.14497	-0.741983	0.458098	0.647991	Timm44
ENSMUSG00000002957	1619.35	0.0148479	0.150753	0.0984916	0.921542	0.958799	Ap2a2
ENSMUSG00000002963	551.985	-0.213468	0.172148	-1.24003	0.214965	0.391813	Pnkp
ENSMUSG00000002968	688.164	-0.135113	0.161896	-0.834567	0.403962	0.596446	Med25
ENSMUSG00000002980	22.0525	1.74802	0.616003	2.83769	0.00454415	0.0199649	Bcam
ENSMUSG00000002981	2116.78	0.274494	0.125784	2.18226	0.0290903	0.0891248	Clptm1
ENSMUSG00000002983	22.8803	-0.245942	0.630029	-0.390367	0.696266	0.826189	Relb
ENSMUSG00000002984	869.594	0.189958	0.151161	1.25666	0.208876	0.38381	Tomm40
ENSMUSG00000002985	394494	-1.20141	0.146182	-8.21861	2.05875e-16	8.38619e-15	Apoe
ENSMUSG00000002992	20.7556	0.528783	0.588817	0.898044	0.369162	0.564386	Apoc2
ENSMUSG00000002996	247.881	-0.0938503	0.217932	-0.430641	0.66673	0.805817	Hbp1
ENSMUSG00000003031	422.308	0.506154	0.22593	2.24031	0.0250706	0.0791652	Cdkn1b
ENSMUSG00000003032	11.408	-0.212423	0.801189	-0.265134	0.790906	0.88274	Klf4
ENSMUSG00000003033	435.65	0.154914	0.161504	0.959195	0.337461	0.531857	Ap1m1
ENSMUSG00000003037	1098.22	-0.144852	0.134815	-1.07445	0.282622	0.471014	Rab8a
ENSMUSG00000003038	989.625	2.7444	0.256615	10.6946	1.07872e-26	1.0118e-24	Hmgn2
ENSMUSG00000003039	1005.63	-0.193333	0.132717	-1.45673	0.145191	0.297497	Fam32a
ENSMUSG00000003051	9.38428	-0.10415	0.9312	-0.111845	0.910946	0.953232	Elf3
ENSMUSG00000003053	21727	-0.191039	0.244342	-0.781852	0.434302	0.625565	Cyp2c29
ENSMUSG00000003062	165.788	0.457493	0.266462	1.71691	0.0859947	0.204184	Stard3nl
ENSMUSG00000003068	1821.25	-0.151713	0.127923	-1.18597	0.235633	0.416647	Stk11
ENSMUSG00000003070	1.98039	-1.38387	2.02413	-0.683688	0.494172	0.677574	Efna2
ENSMUSG00000003072	6363.84	-0.42233	0.139437	-3.02882	0.00245512	0.0119057	Atp5d
ENSMUSG00000003099	848.74	0.283606	0.148462	1.91029	0.056096	0.148434	Ppp5c
ENSMUSG00000003119	207.249	0.385213	0.226974	1.69717	0.0896646	0.210151	Cdk12
ENSMUSG00000003123	186.074	-0.584486	0.234798	-2.48932	0.0127988	0.0464601	Lipe
ENSMUSG00000003131	544.258	0.785586	0.168727	4.65596	3.22474e-06	3.29335e-05	Pafah1b2
ENSMUSG00000003134	133.269	-0.62108	0.292595	-2.12266	0.0337822	0.100152	Tbc1d8
ENSMUSG00000003135	323.401	0.0420689	0.195883	0.214765	0.829951	0.906574	Cnot11
ENSMUSG00000003153	2.81524	-1.0692	1.59218	-0.671531	0.501882	0.683881	Slc2a3
ENSMUSG00000003154	106.452	-0.264417	0.286937	-0.921515	0.356781	0.551995	Foxj2
ENSMUSG00000003161	644.006	0.500714	0.217291	2.30435	0.0212032	0.0694929	Sri
ENSMUSG00000003166	617.301	-0.42036	0.169612	-2.47836	0.0131987	0.0475878	Dgcr2
ENSMUSG00000003184	997.578	-0.537404	0.162694	-3.30316	0.000956032	0.00527687	Irf3
ENSMUSG00000003190	42.6003	-0.0414924	0.472136	-0.0878823	0.92997	0.963	Bcl2l12
ENSMUSG00000003198	84.1702	-0.0342767	0.303898	-0.11279	0.910197	0.952906	Zfp959
ENSMUSG00000003199	1750.99	-0.445402	0.143982	-3.09346	0.00197836	0.00989665	Mpnd
ENSMUSG00000003200	441.295	0.584681	0.194554	3.00524	0.00265372	0.0127131	Sh3gl1
ENSMUSG00000003208	83.0085	0.631863	0.307168	2.05706	0.0396803	0.113952	Ccdc94
ENSMUSG00000003226	950.729	0.29266	0.162014	1.80639	0.0708582	0.176897	Ranbp2
ENSMUSG00000003228	135.819	-1.04719	0.431438	-2.42722	0.0152151	0.0533999	Grk5
ENSMUSG00000003233	290.54	0.400386	0.226197	1.77008	0.076714	0.187794	Dvl3
ENSMUSG00000003234	857.079	-0.351639	0.151499	-2.32106	0.0202834	0.0671109	Abcf3
ENSMUSG00000003235	798.958	0.103265	0.153224	0.673945	0.500346	0.683214	Eif2b5
ENSMUSG00000003269	518.035	0.176756	0.181895	0.971747	0.331176	0.525496	Cyth2
ENSMUSG00000003273	9.40645	-2.51965	1.00285	-2.51248	0.0119886	0.0440192	Car11
ENSMUSG00000003279	41.4979	0.492927	0.451639	1.09142	0.275089	0.462929	Dlgap1
ENSMUSG00000003283	18.2709	0.0442617	0.709691	0.0623675	0.95027	0.973767	Hck
ENSMUSG00000003299	686.168	-0.443331	0.162658	-2.72554	0.00641961	0.0265058	Mrpl4
ENSMUSG00000003308	771.284	0.324133	0.143231	2.263	0.0236355	0.0756688	Keap1
ENSMUSG00000003316	512.612	0.87645	0.162643	5.38879	7.09352e-08	9.65925e-07	Glg1
ENSMUSG00000003344	313.299	-0.859465	0.208134	-4.12939	3.63732e-05	0.000293809	Btbd2
ENSMUSG00000003345	1591.05	-0.0272811	0.130262	-0.209432	0.834111	0.909098	Csnk1g2
ENSMUSG00000003346	1376.08	0.00356009	0.153731	0.0231578	0.981524	0.990198	Abhd17a
ENSMUSG00000003348	8.46396	2.18559	0.98342	2.22244	0.0262535	0.0821858	Mob3a
ENSMUSG00000003352	2.12556	1.07065	1.98093	0.540478	0.588867	0.749529	Cacnb3
ENSMUSG00000003355	415.378	0.842699	0.199618	4.22155	2.42628e-05	0.000204301	Fkbp11
ENSMUSG00000003360	829.575	0.128733	0.137659	0.93516	0.349706	0.544611	Ddx23
ENSMUSG00000003363	344.991	-0.359058	0.186168	-1.92867	0.0537715	0.143723	Pld3
ENSMUSG00000003378	146.655	-2.43174	0.354888	-6.85213	7.27571e-12	1.78537e-10	Grik5
ENSMUSG00000003379	4.49237	-1.87747	1.65754	-1.13268	0.257349	0.442317	Cd79a
ENSMUSG00000003380	1447.24	-0.993539	0.149786	-6.63305	3.28828e-11	7.53714e-10	Rabac1
ENSMUSG00000003382	182.453	0.0131498	0.212886	0.0617691	0.950747	0.973904	Etv3
ENSMUSG00000003402	2635.37	-0.0175429	0.135261	-0.129696	0.896807	0.945312	Prkcsh
ENSMUSG00000003411	11.645	2.36971	0.91577	2.58767	0.00966286	0.0367958	Rab3b
ENSMUSG00000003420	2580.52	-0.994325	0.128725	-7.72444	1.12345e-14	3.9066e-13	Fcgrt
ENSMUSG00000003421	453.829	0.280876	0.168957	1.66241	0.0964298	0.221456	Nosip
ENSMUSG00000003423	823.319	0.211311	0.154736	1.36563	0.172057	0.334718	Pih1d1
ENSMUSG00000003429	929.796	0.598005	0.185012	3.23224	0.00122822	0.00656078	Rps11
ENSMUSG00000003435	877.089	0.554239	0.165624	3.34637	0.000818769	0.00462487	Supt5
ENSMUSG00000003437	553.796	-0.555575	0.154386	-3.59861	0.000319921	0.00201641	Paf1
ENSMUSG00000003438	1039.08	0.944545	0.166826	5.66185	1.49746e-08	2.28334e-07	Timm50
ENSMUSG00000003444	138.87	0.210114	0.248598	0.845196	0.398002	0.590705	Med29
ENSMUSG00000003458	669.788	0.19165	0.137728	1.39152	0.164069	0.323432	Ncstn
ENSMUSG00000003464	1603.56	-0.220457	0.125835	-1.75195	0.0797827	0.193578	Pex19
ENSMUSG00000003476	2.54688	-2.75693	1.77473	-1.55344	0.120319	0.260896	Crhr2
ENSMUSG00000003477	7159.47	-0.458575	0.627587	-0.730696	0.464965	0.653991	Inmt
ENSMUSG00000003500	49.2157	0.208948	0.392691	0.532094	0.594661	0.75411	Impdh1
ENSMUSG00000003518	339.879	0.450702	0.334909	1.34575	0.178385	0.343216	Dusp3
ENSMUSG00000003526	2497.11	-1.83472	0.183308	-10.009	1.39202e-23	1.09044e-21	Prodh
ENSMUSG00000003527	139.497	-0.0964612	0.246071	-0.392005	0.695055	0.825508	Dgcr14
ENSMUSG00000003528	3995	-0.474852	0.169954	-2.794	0.00520598	0.0222487	Slc25a1
ENSMUSG00000003531	1088.54	-0.533955	0.133729	-3.99282	6.52915e-05	0.000495139	Dgcr6
ENSMUSG00000003534	20.1739	1.60335	0.793065	2.02172	0.0432054	0.121856	Ddr1
ENSMUSG00000003541	18.7428	1.36613	0.722533	1.89075	0.0586581	0.153419	Ier3
ENSMUSG00000003545	36.5773	0.412001	0.584959	0.704324	0.481231	0.666949	Fosb
ENSMUSG00000003546	1237.76	-0.0899641	0.139253	-0.646048	0.518249	0.696847	Klc4
ENSMUSG00000003549	61.8681	0.198283	0.376366	0.526837	0.598307	0.756346	Ercc1
ENSMUSG00000003555	118	-0.352092	0.511003	-0.689021	0.49081	0.675302	Cyp17a1
ENSMUSG00000003559	691.418	0.349628	0.207686	1.68345	0.0922886	0.214756	As3mt
ENSMUSG00000003573	7.84816	-0.23838	1.0166	-0.234488	0.814606	0.896973	Homer3
ENSMUSG00000003575	142.666	0.0652208	0.247086	0.26396	0.791811	0.88333	Crtc1
ENSMUSG00000003581	191.898	-0.0494512	0.225782	-0.219021	0.826633	0.904267	Rnf215
ENSMUSG00000003585	10313.6	-0.752927	0.117596	-6.40265	1.527e-10	3.17818e-09	Sec14l2
ENSMUSG00000003604	394.175	-0.126013	0.198553	-0.634659	0.525651	0.70256	Aven
ENSMUSG00000003617	14591	-0.609096	0.143126	-4.25567	2.08426e-05	0.000178334	Cp
ENSMUSG00000003623	8084.35	-1.21997	0.148958	-8.19003	2.6117e-16	1.043e-14	Crot
ENSMUSG00000003644	186.749	-0.765482	0.237804	-3.21897	0.00128652	0.00683382	Rps6ka1
ENSMUSG00000003660	1022.87	-0.211386	0.151898	-1.39163	0.164036	0.323422	Snrnp200
ENSMUSG00000003662	703.041	-0.324319	0.161088	-2.01331	0.0440824	0.123693	Ciao1
ENSMUSG00000003680	256.744	-0.327349	0.190792	-1.71574	0.0862094	0.204474	Taf6l
ENSMUSG00000003721	3091.6	-0.776246	0.123691	-6.2757	3.48065e-10	6.79775e-09	Insig2
ENSMUSG00000003731	616.927	-0.091384	0.155858	-0.586329	0.557655	0.729335	Kpna6
ENSMUSG00000003746	2979.15	-0.803013	0.138542	-5.79618	6.7844e-09	1.08511e-07	Man1a
ENSMUSG00000003752	45.9647	0.0519397	0.45596	0.113913	0.909307	0.952513	Itpkc
ENSMUSG00000003762	288.102	0.964928	0.201963	4.77776	1.77262e-06	1.90447e-05	Coq8b
ENSMUSG00000003778	371.685	1.2137	0.218049	5.56617	2.60395e-08	3.81547e-07	Brd8
ENSMUSG00000003779	262.347	8.29741	0.757914	10.9477	6.81579e-28	7.14505e-26	Kif20a
ENSMUSG00000003808	483.528	0.495871	0.167447	2.96136	0.0030628	0.0143122	Farsa
ENSMUSG00000003809	8235.96	-0.806618	0.136734	-5.89918	3.65314e-09	6.07735e-08	Gcdh
ENSMUSG00000003810	372.704	0.862054	0.181039	4.76172	1.91954e-06	2.05149e-05	Mast2
ENSMUSG00000003812	443.312	0.129638	0.178141	0.727724	0.466783	0.655787	Dnase2a
ENSMUSG00000003813	624.542	1.02123	0.202541	5.0421	4.6046e-07	5.46154e-06	Rad23a
ENSMUSG00000003814	15100.2	-0.779378	0.144935	-5.37744	7.55513e-08	1.02195e-06	Calr
ENSMUSG00000003824	98.9928	0.492868	0.266297	1.85082	0.064195	0.16432	Syce2
ENSMUSG00000003847	302.353	-0.0824651	0.231609	-0.356053	0.721801	0.841638	Nfat5
ENSMUSG00000003848	212.037	0.447703	0.216659	2.0664	0.0387912	0.11193	Nob1
ENSMUSG00000003849	348.381	2.87661	0.276377	10.4083	2.27302e-25	1.94051e-23	Nqo1
ENSMUSG00000003863	1.93761	0.497997	1.96145	0.253893	0.799578	0.888095	Ppfia3
ENSMUSG00000003865	26.5419	-0.708051	0.539089	-1.31342	0.189041	0.35778	Gys1
ENSMUSG00000003868	273.558	0.547479	0.19086	2.86849	0.00412438	0.0183582	Ruvbl2
ENSMUSG00000003873	429.164	0.681833	0.176467	3.86381	0.000111632	0.000794976	Bax
ENSMUSG00000003882	2.69614	-4.21436	2.0842	-2.02205	0.0431716	0.121784	Il7r
ENSMUSG00000003923	712.234	0.219619	0.168185	1.30582	0.191614	0.361005	Tfam
ENSMUSG00000003929	44.5569	1.0278	0.495726	2.07332	0.0381426	0.110573	Zfp81
ENSMUSG00000003948	1978.33	-0.725957	0.14549	-4.98974	6.04597e-07	7.04803e-06	Mmd
ENSMUSG00000003949	497.941	-0.541927	0.174508	-3.10545	0.00189992	0.00956366	Hlf
ENSMUSG00000003955	1004.53	0.114672	0.141501	0.8104	0.417711	0.609175	Fam162a
ENSMUSG00000003970	8268.03	0.362765	0.137856	2.63148	0.00850145	0.0331978	Rpl8
ENSMUSG00000003992	13.6966	-0.321378	0.735201	-0.43713	0.662017	0.802515	Ssbp2
ENSMUSG00000004018	103.032	0.554697	0.271134	2.04584	0.0407722	0.116281	Fancl
ENSMUSG00000004032	144.817	0.0755845	0.237353	0.318447	0.750146	0.859782	Gstm5
ENSMUSG00000004035	1280.03	-0.0505932	0.239673	-0.211093	0.832815	0.908137	Gstm7
ENSMUSG00000004038	22421.5	5.16033	0.526542	9.8004	1.12137e-22	8.15681e-21	Gstm3
ENSMUSG00000004040	1555.1	0.212789	0.154282	1.37922	0.167827	0.329129	Stat3
ENSMUSG00000004043	195.205	0.0278415	0.227538	0.12236	0.902614	0.948406	Stat5a
ENSMUSG00000004044	48.3026	0.277956	0.442463	0.628202	0.529872	0.706625	Cavin1
ENSMUSG00000004054	739.676	0.0819591	0.160856	0.509519	0.610389	0.765483	Map3k11
ENSMUSG00000004056	1717.43	-0.0666054	0.124467	-0.535124	0.592564	0.75258	Akt2
ENSMUSG00000004069	1674.44	-0.386407	0.128557	-3.00572	0.00264951	0.0127057	Dnaja3
ENSMUSG00000004070	467.265	-0.258048	0.171841	-1.50167	0.133183	0.280181	Hmox2
ENSMUSG00000004071	961.215	-0.394388	0.208151	-1.89472	0.0581298	0.152317	Cdip1
ENSMUSG00000004085	254.508	1.37947	0.238375	5.78698	7.16652e-09	1.13778e-07	Map3k20
ENSMUSG00000004096	1079.84	0.212372	0.136791	1.55253	0.120536	0.261286	Cwc15
ENSMUSG00000004098	855.828	-1.5769	0.252854	-6.23638	4.47812e-10	8.54679e-09	Col5a3
ENSMUSG00000004099	319.906	1.57993	0.21357	7.39773	1.38535e-13	4.16688e-12	Dnmt1
ENSMUSG00000004100	379.586	0.444491	0.187097	2.37573	0.0175144	0.0598894	Ppan
ENSMUSG00000004105	28.0899	0.0725401	0.505087	0.143619	0.885801	0.93856	Angptl2
ENSMUSG00000004113	2.72781	4.55363	1.91588	2.37678	0.0174646	0.0597823	Cacna1b
ENSMUSG00000004127	83.0619	0.999804	0.303509	3.29415	0.000987197	0.0054216	Trmt10a
ENSMUSG00000004151	3.26268	-1.85401	1.74455	-1.06274	0.287898	0.477442	Etv1
ENSMUSG00000004187	120.526	-2.14466	0.334719	-6.40734	1.48084e-10	3.09566e-09	Kifc2
ENSMUSG00000004207	7323.84	-0.151213	0.119496	-1.26543	0.205719	0.379128	Psap
ENSMUSG00000004221	1161.2	0.300863	0.192322	1.56437	0.11773	0.256585	Ikbkg
ENSMUSG00000004233	66.0355	0.128407	0.387637	0.331256	0.740451	0.853749	Wars2
ENSMUSG00000004263	66.6067	-0.213179	0.324946	-0.656046	0.511795	0.691889	Atn1
ENSMUSG00000004264	2377.23	0.0595657	0.142626	0.417635	0.676214	0.812097	Phb2
ENSMUSG00000004266	269.313	-0.644019	0.196073	-3.28459	0.0010213	0.00557883	Ptpn6
ENSMUSG00000004268	898.315	-0.0737696	0.134558	-0.548237	0.583529	0.746869	Emg1
ENSMUSG00000004270	1073.31	-0.260796	0.184963	-1.40999	0.158542	0.316473	Lpcat3
ENSMUSG00000004285	977.637	-0.288582	0.142459	-2.02571	0.0427942	0.120839	Atp6v1f
ENSMUSG00000004317	64.8836	0.484086	0.399204	1.21263	0.225272	0.404293	Clcn5
ENSMUSG00000004319	549.859	-0.141448	0.152235	-0.929142	0.352815	0.547761	Clcn3
ENSMUSG00000004341	8.13556	-0.954392	0.873346	-1.0928	0.274482	0.462205	Gpx6
ENSMUSG00000004356	227.673	0.400747	0.20503	1.95458	0.0506327	0.137447	Utp20
ENSMUSG00000004359	7.10208	-1.47073	1.21186	-1.21362	0.224894	0.403971	Spic
ENSMUSG00000004364	1028.36	0.174396	0.140703	1.23946	0.215175	0.392095	Cul3
ENSMUSG00000004383	72.747	-0.281915	0.31976	-0.881645	0.377969	0.572536	Large1
ENSMUSG00000004393	672.424	0.229655	0.203831	1.1267	0.259871	0.445096	Ddx56
ENSMUSG00000004394	1169.13	0.129167	0.133871	0.964862	0.334614	0.529185	Tmed4
ENSMUSG00000004446	158.382	-0.781244	0.246198	-3.17324	0.0015075	0.00784109	Bid
ENSMUSG00000004451	157.592	0.215106	0.250276	0.859474	0.390079	0.583686	Ralb
ENSMUSG00000004455	733.747	0.373527	0.150094	2.48862	0.0128241	0.0465224	Ppp1cc
ENSMUSG00000004460	1841.79	-0.215745	0.143338	-1.50515	0.132285	0.27891	Dnajb11
ENSMUSG00000004462	294.847	-0.372729	0.215532	-1.72934	0.0837477	0.200469	Tbccd1
ENSMUSG00000004473	31.8439	-0.373907	0.485694	-0.769841	0.441394	0.632204	Clec11a
ENSMUSG00000004500	78.2375	0.212821	0.358378	0.593843	0.552617	0.725435	Zfp324
ENSMUSG00000004508	10.9474	0.306774	0.919096	0.333778	0.738547	0.852588	Gab2
ENSMUSG00000004530	301.72	1.32767	0.266414	4.98348	6.24502e-07	7.24453e-06	Coro1c
ENSMUSG00000004535	2136.09	0.143905	0.119088	1.20839	0.226896	0.406202	Tax1bp1
ENSMUSG00000004552	3.49723	-2.59497	1.98528	-1.30711	0.191175	0.36065	Ctse
ENSMUSG00000004558	16617.9	-0.900786	0.122361	-7.36168	1.81608e-13	5.42807e-12	Ndrg2
ENSMUSG00000004561	209.358	-0.273056	0.269298	-1.01395	0.310605	0.502986	Mettl17
ENSMUSG00000004562	119.421	-0.885107	0.25429	-3.4807	0.000500106	0.00299455	Arhgef40
ENSMUSG00000004565	382.739	-0.805331	0.194203	-4.14685	3.3708e-05	0.000274457	Pnpla6
ENSMUSG00000004567	563.234	-0.355956	0.169833	-2.09592	0.0360896	0.105631	Mcoln1
ENSMUSG00000004568	357.173	-0.386908	0.203341	-1.90275	0.0570726	0.150348	Arhgef18
ENSMUSG00000004591	523.029	0.0609056	0.176575	0.344929	0.730148	0.847348	Pkn2
ENSMUSG00000004609	3.34869	-0.418793	1.68262	-0.248893	0.803443	0.890319	Cd33
ENSMUSG00000004610	119.669	0.243696	0.27572	0.883854	0.376775	0.571444	Etfb
ENSMUSG00000004626	631.473	-0.453135	0.164685	-2.75152	0.00593187	0.024808	Stxbp2
ENSMUSG00000004631	60.3578	0.729047	0.364975	1.99753	0.0457681	0.127223	Sgce
ENSMUSG00000004633	669.814	0.556533	0.176339	3.15604	0.00159926	0.00824914	Chn2
ENSMUSG00000004637	108.779	0.196271	0.372232	0.527281	0.597998	0.756156	Wwox
ENSMUSG00000004642	280.729	1.0752	0.226948	4.73767	2.1619e-06	2.28482e-05	Slbp
ENSMUSG00000004655	446.432	0.0947229	0.314344	0.301335	0.763159	0.866823	Aqp1
ENSMUSG00000004661	38.8655	0.432284	0.445199	0.970991	0.331553	0.525894	Arid3b
ENSMUSG00000004665	35.8012	0.81879	0.494033	1.65736	0.097447	0.223217	Cnn2
ENSMUSG00000004667	654.73	0.453892	0.182775	2.48334	0.0130159	0.0470624	Polr2e
ENSMUSG00000004677	363.494	0.19411	0.192766	1.00697	0.31395	0.506677	Myo9b
ENSMUSG00000004698	2.85046	1.1987	1.52428	0.786404	0.431631	0.622662	Hdac9
ENSMUSG00000004707	5.08933	-1.21139	1.16885	-1.0364	0.300017	0.491254	Ly9
ENSMUSG00000004730	33.2631	-1.2681	0.679544	-1.86611	0.0620259	0.160232	Adgre1
ENSMUSG00000004748	512.002	-0.378766	0.19155	-1.97737	0.0479995	0.131769	Mtfp1
ENSMUSG00000004768	137.539	0.162552	0.278567	0.583529	0.559537	0.730629	Rab23
ENSMUSG00000004771	900.09	0.0569481	0.15147	0.375969	0.70694	0.8329	Rab11a
ENSMUSG00000004788	397.604	0.0593891	0.177561	0.334472	0.738023	0.852181	Eif2b2
ENSMUSG00000004789	3454.23	0.237016	0.122187	1.93979	0.0524057	0.140812	Dlst
ENSMUSG00000004798	798.301	-0.7791	0.169788	-4.58866	4.4609e-06	4.40742e-05	Ulk2
ENSMUSG00000004814	14.8023	-0.179441	0.756031	-0.237346	0.812388	0.895417	Ccl24
ENSMUSG00000004815	171.215	-0.456983	0.252723	-1.80823	0.07057	0.176481	Dgkq
ENSMUSG00000004837	21.0956	-0.165059	0.553771	-0.298064	0.765654	0.86848	Grap
ENSMUSG00000004842	1.7963	0.115535	1.73815	0.0664703	0.947003	0.971745	Pou1f1
ENSMUSG00000004843	594.991	0.825939	0.168707	4.8957	9.79584e-07	1.10315e-05	Chmp2b
ENSMUSG00000004846	407.506	-0.17855	0.203947	-0.87547	0.381318	0.575957	Plod3
ENSMUSG00000004849	793.989	0.708545	0.170423	4.15757	3.21644e-05	0.00026279	Ap1s1
ENSMUSG00000004864	5.56198	-0.91277	1.41085	-0.646964	0.517655	0.696509	Mapk13
ENSMUSG00000004865	498.196	0.509155	0.198609	2.56361	0.0103591	0.0389684	Srpk1
ENSMUSG00000004880	204.151	1.83658	0.237083	7.74658	9.44043e-15	3.32326e-13	Lbr
ENSMUSG00000004891	25.5632	2.52965	0.77202	3.27666	0.00105043	0.00571818	Nes
ENSMUSG00000004895	502.768	-0.0704349	0.164194	-0.428974	0.667942	0.806845	Prcc
ENSMUSG00000004896	113.35	-0.150715	0.253498	-0.594542	0.55215	0.725196	Rrnad1
ENSMUSG00000004897	4192.91	0.521816	0.129697	4.02336	5.73746e-05	0.000440016	Hdgf
ENSMUSG00000004929	299.886	0.249332	0.219657	1.1351	0.256335	0.441	Thop1
ENSMUSG00000004931	640.289	-0.512191	0.152647	-3.3554	0.000792502	0.00448717	Apba3
ENSMUSG00000004933	5.34718	0.179726	1.19125	0.150872	0.880077	0.936013	Matk
ENSMUSG00000004934	388.163	-0.245377	0.187315	-1.30997	0.190207	0.359366	Pias4
ENSMUSG00000004936	769.127	-0.137529	0.148709	-0.924819	0.35506	0.550287	Map2k1
ENSMUSG00000004937	1471.3	0.0536473	0.130722	0.410393	0.681518	0.815066	Sgta
ENSMUSG00000004945	803.751	0.0339418	0.179871	0.188701	0.850327	0.919044	Tmem242
ENSMUSG00000004947	116.306	0.0143223	0.301106	0.0475657	0.962062	0.979752	Dtx2
ENSMUSG00000004951	364.58	-1.54399	0.227777	-6.77852	1.21414e-11	2.91413e-10	Hspb1
ENSMUSG00000004952	2.62344	1.90681	1.73618	1.09828	0.272083	0.459301	Rasa4
ENSMUSG00000004980	9094.88	0.773688	0.125526	6.16357	7.11228e-10	1.32473e-08	Hnrnpa2b1
ENSMUSG00000004994	71.9705	-0.42887	0.32128	-1.33488	0.181915	0.348233	Ccdc130
ENSMUSG00000004996	530.52	0.0930551	0.186178	0.499818	0.617203	0.770155	Mri1
ENSMUSG00000005034	518.302	-0.440279	0.208799	-2.10863	0.0349765	0.103093	Prkacb
ENSMUSG00000005043	68.6908	0.23746	0.344572	0.689144	0.490733	0.675285	Sgsh
ENSMUSG00000005054	727.609	0.173343	0.164058	1.05659	0.290697	0.480614	Cstb
ENSMUSG00000005057	42.6921	0.394699	0.534621	0.738278	0.460345	0.649945	Sh2b2
ENSMUSG00000005069	2488.59	-0.205432	0.12098	-1.69806	0.089496	0.209894	Pex5
ENSMUSG00000005078	267.652	0.319294	0.181431	1.75987	0.0784303	0.191044	Jkamp
ENSMUSG00000005087	36.2564	-0.80125	0.557466	-1.43731	0.150631	0.305615	Cd44
ENSMUSG00000005089	623.83	-0.824103	0.56532	-1.45776	0.144906	0.297255	Slc1a2
ENSMUSG00000005102	99.8842	-0.124861	0.288981	-0.432074	0.665688	0.805227	Eif2ak4
ENSMUSG00000005103	771.545	0.615953	0.151516	4.06527	4.79778e-05	0.000375198	Wdr1
ENSMUSG00000005107	475.878	-0.509239	0.224188	-2.27148	0.0231179	0.0743328	Slc2a9
ENSMUSG00000005124	15.5798	-1.00779	0.748586	-1.34626	0.17822	0.343102	Wisp1
ENSMUSG00000005125	163.351	0.0639636	0.274825	0.232743	0.815961	0.897966	Ndrg1
ENSMUSG00000005131	5.2695	-1.85944	1.53311	-1.21285	0.225188	0.404246	4930550C14Rik
ENSMUSG00000005142	1368.44	-0.800168	0.125435	-6.37917	1.78048e-10	3.66825e-09	Man2b1
ENSMUSG00000005150	380.403	0.192774	0.184417	1.04532	0.295876	0.486485	Wdr83
ENSMUSG00000005161	1818.98	-0.254804	0.142587	-1.787	0.0739369	0.182689	Prdx2
ENSMUSG00000005198	529.035	0.361295	0.175085	2.06354	0.0390613	0.112527	Polr2a
ENSMUSG00000005204	647.142	0.144549	0.15774	0.916377	0.359469	0.554951	Senp3
ENSMUSG00000005225	447.333	0.986848	0.214963	4.59079	4.41573e-06	4.37188e-05	Plekha8
ENSMUSG00000005233	310.885	2.81021	0.672061	4.18148	2.89624e-05	0.000239233	Spc25
ENSMUSG00000005237	4.74489	0.572547	1.25724	0.455401	0.648821	0.793535	Dnah2
ENSMUSG00000005251	89.9921	0.796826	0.310007	2.57035	0.0101596	0.0384006	Ripk4
ENSMUSG00000005262	716.447	0.29208	0.15392	1.8976	0.0577484	0.151652	Ufd1
ENSMUSG00000005268	940.782	-0.483882	0.21853	-2.21426	0.0268107	0.0836413	Prlr
ENSMUSG00000005299	1724.92	0.029034	0.11929	0.243391	0.807703	0.892689	Letm1
ENSMUSG00000005312	2433.71	0.212901	0.119177	1.78643	0.074029	0.182822	Ubqln1
ENSMUSG00000005320	770.457	-0.434254	0.142075	-3.05652	0.00223919	0.0110121	Fgfr4
ENSMUSG00000005338	15.3108	0.275078	0.710515	0.387154	0.698643	0.827507	Cadm3
ENSMUSG00000005354	3413.68	-0.24328	0.136767	-1.77879	0.0752746	0.185083	Txn2
ENSMUSG00000005362	239.963	-0.0562701	0.223731	-0.251507	0.801422	0.889335	Crbn
ENSMUSG00000005370	252.654	0.392053	0.241704	1.62204	0.104796	0.235472	Msh6
ENSMUSG00000005371	329.218	0.265948	0.206417	1.2884	0.197606	0.368464	Fbxo11
ENSMUSG00000005373	3806.38	-0.853041	0.142228	-5.99772	2.0011e-09	3.43731e-08	Mlxipl
ENSMUSG00000005374	333.632	0.72306	0.216621	3.33791	0.000844114	0.00474174	Tbl2
ENSMUSG00000005378	626.706	0.378414	0.161298	2.34605	0.0189737	0.0637088	Bud23
ENSMUSG00000005397	312.121	3.23268	0.294978	10.9591	6.01235e-28	6.39688e-26	Nid1
ENSMUSG00000005410	442.141	5.54178	0.30348	18.2608	1.6991e-74	1.15353e-71	Mcm5
ENSMUSG00000005413	215.793	0.608364	0.372227	1.63439	0.102177	0.231188	Hmox1
ENSMUSG00000005417	1434.55	-0.659851	0.141173	-4.67407	2.95282e-06	3.03521e-05	Mprip
ENSMUSG00000005442	389.664	-0.0821866	0.20538	-0.400169	0.689032	0.821022	Cic
ENSMUSG00000005447	115.841	1.22332	0.317744	3.85003	0.000118104	0.00083813	Pafah1b3
ENSMUSG00000005465	9.06237	-0.84976	0.882594	-0.962798	0.335649	0.530173	Il27ra
ENSMUSG00000005469	1458.6	-0.0484934	0.154708	-0.313451	0.753938	0.861842	Prkaca
ENSMUSG00000005470	79.9902	4.36692	0.461961	9.453	3.29268e-21	2.1051e-19	Asf1b
ENSMUSG00000005481	561.904	1.86262	0.158074	11.7832	4.76601e-32	6.72762e-30	Ddx39
ENSMUSG00000005483	391.338	0.144439	0.196944	0.733402	0.463313	0.652603	Dnajb1
ENSMUSG00000005493	1.8531	0.0387992	2.05469	0.0188833	0.984934	0.992172	Msh4
ENSMUSG00000005501	330.659	-0.031169	0.174864	-0.178247	0.858529	0.923917	Usp40
ENSMUSG00000005505	544.141	-0.303483	0.167692	-1.80976	0.0703334	0.176074	Kbtbd4
ENSMUSG00000005506	1135.89	0.0923343	0.136691	0.675498	0.49936	0.682259	Celf1
ENSMUSG00000005510	2125.83	-0.408081	0.149243	-2.73434	0.00625061	0.0259432	Ndufs3
ENSMUSG00000005514	4759.49	0.631533	0.158261	3.99045	6.59488e-05	0.000499327	Por
ENSMUSG00000005533	9.63431	-0.0422934	0.80562	-0.052498	0.958132	0.977765	Igf1r
ENSMUSG00000005534	1166.4	-0.827627	0.15363	-5.38713	7.15927e-08	9.73019e-07	Insr
ENSMUSG00000005547	6811.73	0.931526	0.248272	3.75203	0.000175406	0.0011852	Cyp2a5
ENSMUSG00000005553	32.8197	1.20678	0.554465	2.17648	0.0295191	0.0902298	Atp4a
ENSMUSG00000005566	1299.61	0.606893	0.14167	4.28386	1.83675e-05	0.000159092	Trim28
ENSMUSG00000005575	1603.66	0.467585	0.137433	3.40226	0.000668308	0.00386064	Ube2m
ENSMUSG00000005580	119.113	-1.06601	0.296318	-3.59753	0.000321257	0.00202304	Adcy9
ENSMUSG00000005583	11.89	-0.893455	0.77679	-1.15019	0.250066	0.434044	Mef2c
ENSMUSG00000005609	458.445	0.844235	0.171797	4.91413	8.91771e-07	1.01307e-05	Ctr9
ENSMUSG00000005610	6199.47	0.299085	0.121432	2.46298	0.0137789	0.049222	Eif4g2
ENSMUSG00000005611	13.0209	1.77019	0.820051	2.15864	0.0308781	0.0934472	Mrvi1
ENSMUSG00000005615	744.096	0.341558	0.170169	2.00717	0.0447317	0.125096	Pcyt1a
ENSMUSG00000005621	428.212	0.0702692	0.240703	0.291934	0.770337	0.871159	Zfp592
ENSMUSG00000005625	2504.41	-0.182137	0.140016	-1.30083	0.193318	0.362841	Psmd4
ENSMUSG00000005628	2.42213	-0.95258	1.90288	-0.500598	0.616654	0.769778	Tmod4
ENSMUSG00000005656	244.216	0.434099	0.201534	2.15397	0.0312422	0.0942819	Snx6
ENSMUSG00000005667	91.645	0.833966	0.383557	2.17429	0.0296831	0.0905244	Mthfd2
ENSMUSG00000005672	45.6648	0.905381	0.436654	2.07345	0.03813	0.110559	Kit
ENSMUSG00000005674	81.3636	0.39907	0.381664	1.04561	0.295743	0.486322	Tomm40l
ENSMUSG00000005677	234.286	-0.790496	0.222859	-3.54706	0.00038955	0.00239906	Nr1i3
ENSMUSG00000005681	126043	-1.48166	0.188794	-7.84804	4.22585e-15	1.54087e-13	Apoa2
ENSMUSG00000005682	494.56	-0.0123236	0.162286	-0.075938	0.939468	0.967972	Pan2
ENSMUSG00000005683	2658.18	0.153281	0.154455	0.992401	0.321002	0.514043	Cs
ENSMUSG00000005686	5.29975	0.163807	1.22635	0.133573	0.89374	0.943367	Ampd3
ENSMUSG00000005687	574.864	0.231319	0.185004	1.25034	0.211175	0.386932	Bcas2
ENSMUSG00000005698	474.419	0.10212	0.176781	0.577661	0.563493	0.733205	Ctcf
ENSMUSG00000005699	72.3297	-0.554623	0.344952	-1.60783	0.107873	0.240154	Pard6a
ENSMUSG00000005718	68.9965	-0.298954	0.436526	-0.68485	0.493439	0.67735	Tfap4
ENSMUSG00000005732	330.148	1.19153	0.194826	6.11586	9.60388e-10	1.7332e-08	Ranbp1
ENSMUSG00000005763	2.15749	-1.33211	1.63757	-0.813468	0.41595	0.607913	Cd247
ENSMUSG00000005774	59.9411	0.216856	0.403948	0.536842	0.591377	0.751777	Rfx5
ENSMUSG00000005779	3518.06	0.335543	0.15297	2.19352	0.02827	0.0873337	Psmb4
ENSMUSG00000005802	200.661	0.354145	0.21196	1.67081	0.0947584	0.218702	Slc30a4
ENSMUSG00000005803	2356.6	0.317304	0.178065	1.78196	0.0747558	0.18417	Sqor
ENSMUSG00000005804	206.453	-0.440589	0.243791	-1.80725	0.0707241	0.17668	Bloc1s6
ENSMUSG00000005813	618.162	0.357503	0.145278	2.46082	0.0138621	0.0494699	Metap1
ENSMUSG00000005823	352.978	-0.551307	0.198657	-2.77517	0.00551722	0.0233133	Gpr108
ENSMUSG00000005824	4.99572	0.863742	1.30362	0.662571	0.507605	0.688641	Tnfsf14
ENSMUSG00000005836	128.907	0.645347	0.286936	2.2491	0.0245062	0.077762	Gata6
ENSMUSG00000005846	744.989	0.214708	0.143384	1.49744	0.134279	0.281863	Rsl1d1
ENSMUSG00000005871	307.997	-0.430521	0.219319	-1.96299	0.0496478	0.135418	Apc
ENSMUSG00000005873	545.708	0.491911	0.197257	2.49376	0.0126398	0.0460295	Reep5
ENSMUSG00000005881	1300.33	-0.0509972	0.14062	-0.362661	0.716858	0.838148	Ergic3
ENSMUSG00000005882	536.615	-0.0607682	0.163565	-0.371524	0.710247	0.834721	Uqcc1
ENSMUSG00000005886	456.016	-0.056475	0.18334	-0.308033	0.758057	0.864015	Ncoa2
ENSMUSG00000005893	48.9959	0.613326	0.396298	1.54764	0.121709	0.26287	Nr2c2
ENSMUSG00000005897	273.984	0.121819	0.211926	0.574815	0.565416	0.734634	Nr2c1
ENSMUSG00000005899	256.343	0.245992	0.238964	1.02941	0.303286	0.494895	Smpd4
ENSMUSG00000005907	189.076	-0.324826	0.246522	-1.31764	0.187626	0.356	Pex1
ENSMUSG00000005936	564.926	0.234022	0.149549	1.56485	0.117619	0.256444	Kctd20
ENSMUSG00000005947	7.3714	-1.97537	0.954562	-2.06939	0.038509	0.111401	Itgae
ENSMUSG00000005949	200.921	-0.405572	0.20769	-1.95278	0.0508456	0.137838	Ctns
ENSMUSG00000005951	560.338	-1.04201	0.162	-6.43213	1.25826e-10	2.65763e-09	Shpk
ENSMUSG00000005968	175.861	1.46829	0.25947	5.65882	1.52414e-08	2.31413e-07	Tuft1
ENSMUSG00000005973	53.8527	0.202838	0.383105	0.529457	0.596488	0.755246	Rcn1
ENSMUSG00000005980	10.0431	-0.399576	0.786162	-0.508262	0.61127	0.766102	Dnase1
ENSMUSG00000005981	2440.62	-0.0949957	0.136203	-0.697456	0.485518	0.670759	Trap1
ENSMUSG00000005982	610.92	-0.889992	0.189587	-4.69437	2.67427e-06	2.77692e-05	Naa60
ENSMUSG00000005983	19.8223	2.41929	0.674575	3.5864	0.000335277	0.00210112	1700037C18Rik
ENSMUSG00000005986	1.75348	-0.896384	1.89119	-0.47398	0.635514	0.783986	Ankrd13d
ENSMUSG00000006005	1025.47	1.18726	0.141111	8.41372	3.97216e-17	1.73715e-15	Tpr
ENSMUSG00000006010	561.251	0.0967365	0.149361	0.647668	0.5172	0.696028	BC003331
ENSMUSG00000006014	1080.21	0.957727	0.262733	3.64525	0.000267133	0.00172175	Prg4
ENSMUSG00000006019	151.543	-0.218895	0.249373	-0.877781	0.380062	0.57473	Dhx34
ENSMUSG00000006021	269.545	0.00172976	0.280468	0.00616741	0.995079	0.997248	Kptn
ENSMUSG00000006024	1353.16	-0.186203	0.13732	-1.35598	0.175105	0.339401	Napa
ENSMUSG00000006050	1464.54	-0.179517	0.127768	-1.40502	0.160014	0.318087	Sra1
ENSMUSG00000006057	4462.46	0.0961823	0.168561	0.570607	0.568266	0.736591	Atp5g1
ENSMUSG00000006058	821.966	-0.106962	0.147087	-0.727204	0.467101	0.655846	Snf8
ENSMUSG00000006095	609.85	0.183754	0.159488	1.15215	0.24926	0.433035	Tbcb
ENSMUSG00000006127	182.68	-1.04215	0.218944	-4.75989	1.93698e-06	2.06549e-05	Inpp5k
ENSMUSG00000006134	378.859	0.252624	0.193985	1.30228	0.19282	0.36224	Crkl
ENSMUSG00000006154	16.1569	0.801765	0.86456	0.927369	0.353735	0.548532	Eps8l1
ENSMUSG00000006169	1622.07	1.37572	0.15411	8.92692	4.38048e-19	2.271e-17	Clint1
ENSMUSG00000006191	120.83	-0.494523	0.246394	-2.00704	0.0447453	0.12511	Cdkal1
ENSMUSG00000006205	4.52798	0.150954	1.3599	0.111004	0.911614	0.953409	Htra1
ENSMUSG00000006215	214.542	0.330587	0.198182	1.6681	0.095295	0.219593	Zbtb17
ENSMUSG00000006218	82.3325	-0.780426	0.406597	-1.91941	0.0549324	0.14606	Fam131c
ENSMUSG00000006219	3.86338	0.897185	1.32637	0.676422	0.498773	0.681784	Fblim1
ENSMUSG00000006235	9.3609	-0.245631	1.11897	-0.219515	0.826249	0.904193	Epor
ENSMUSG00000006241	69.2854	-0.833106	0.365196	-2.28126	0.0225333	0.0728606	Ccdc159
ENSMUSG00000006262	679.002	-0.373949	0.159498	-2.34453	0.0190508	0.0639125	Mob1b
ENSMUSG00000006273	627.734	0.020821	0.162443	0.128175	0.898011	0.945961	Atp6v1b2
ENSMUSG00000006276	210.64	0.19779	0.207989	0.950963	0.341623	0.536105	Eps15l1
ENSMUSG00000006281	209.461	0.108299	0.219052	0.494401	0.621023	0.773201	Tep1
ENSMUSG00000006288	146.636	-0.168246	0.297047	-0.566394	0.571126	0.738217	Ttc5
ENSMUSG00000006289	312.445	-0.160975	0.243528	-0.661013	0.508604	0.689507	Osgep
ENSMUSG00000006299	1750.15	-0.259839	0.118196	-2.19838	0.0279218	0.0864642	Aamp
ENSMUSG00000006301	941.699	0.0956093	0.147849	0.646667	0.517847	0.696516	Tmbim1
ENSMUSG00000006304	2326.77	0.618984	0.136232	4.54361	5.52985e-06	5.35591e-05	Arpc2
ENSMUSG00000006307	381.708	-0.178864	0.198701	-0.900164	0.368033	0.563532	Kmt2b
ENSMUSG00000006310	12.5759	-1.6915	0.821892	-2.05806	0.0395848	0.113714	Zbtb32
ENSMUSG00000006315	1931.35	0.0240066	0.184043	0.13044	0.896218	0.944949	Tmem147
ENSMUSG00000006333	7700.57	0.369504	0.139205	2.65439	0.00794509	0.0314997	Rps9
ENSMUSG00000006335	175.364	-0.372741	0.223602	-1.66699	0.0955167	0.219926	Tfpt
ENSMUSG00000006342	12.7361	0.484102	0.914278	0.529492	0.596465	0.755246	Susd2
ENSMUSG00000006344	5.02805	-0.940394	1.38034	-0.681275	0.495698	0.679111	Ggt5
ENSMUSG00000006345	10.4156	-7.17375	3.91217	-1.8337	0.0666986	0.168753	Ggt1
ENSMUSG00000006356	1844.29	1.47889	0.139317	10.6153	2.52977e-26	2.29726e-24	Crip2
ENSMUSG00000006360	18.6476	-1.45566	0.852173	-1.70817	0.087604	0.206815	Crip1
ENSMUSG00000006362	15.2704	-2.44666	0.794224	-3.08056	0.00206611	0.0102779	Cbfa2t3
ENSMUSG00000006369	5.41914	-1.71801	1.59028	-1.08032	0.28	0.46832	Fbln1
ENSMUSG00000006373	21163.2	-0.427447	0.146668	-2.91438	0.00356398	0.0161975	Pgrmc1
ENSMUSG00000006378	204.808	-0.389758	0.277328	-1.4054	0.159901	0.317952	Gcat
ENSMUSG00000006386	41.3326	-0.204111	0.548854	-0.371886	0.709978	0.834611	Tek
ENSMUSG00000006390	1000.02	0.294621	0.161198	1.8277	0.067595	0.170496	Elovl1
ENSMUSG00000006392	593.308	-0.125183	0.159325	-0.785707	0.432039	0.622998	Med8
ENSMUSG00000006398	1946.61	7.69982	0.292578	26.3171	1.22101e-152	8.70395e-149	Cdc20
ENSMUSG00000006403	2.62588	1.446	2.12656	0.67997	0.496523	0.679817	Adamts4
ENSMUSG00000006412	577.466	-0.042465	0.152227	-0.278959	0.780276	0.876765	Pfdn2
ENSMUSG00000006418	1186.02	0.21604	0.145291	1.48695	0.137028	0.285741	Rnf114
ENSMUSG00000006423	337.463	-0.0628932	0.198084	-0.317508	0.750858	0.860115	C330007P06Rik
ENSMUSG00000006435	4.23177	3.08728	1.77374	1.74055	0.0817631	0.197175	Neurl1a
ENSMUSG00000006442	572.661	0.477086	0.173771	2.7455	0.00604194	0.0251945	Srm
ENSMUSG00000006445	416.183	1.46955	0.205823	7.13987	9.34197e-13	2.51774e-11	Epha2
ENSMUSG00000006456	165.197	1.08252	0.225428	4.80206	1.57045e-06	1.69878e-05	Rbm14
ENSMUSG00000006462	2.65003	-1.23357	1.6494	-0.74789	0.454527	0.644346	A530013C23Rik
ENSMUSG00000006463	37.7851	-0.553916	0.429298	-1.29029	0.196952	0.367676	Zdhhc24
ENSMUSG00000006464	10.4113	1.0899	0.835977	1.30375	0.19232	0.361675	Bbs1
ENSMUSG00000006471	43.8489	-0.605237	0.409695	-1.47729	0.139598	0.289367	Ndor1
ENSMUSG00000006476	1936.45	-0.632343	0.136583	-4.62973	3.66139e-06	3.6943e-05	Nsmf
ENSMUSG00000006494	524.94	-1.19696	0.247531	-4.8356	1.32742e-06	1.46252e-05	Pdk1
ENSMUSG00000006498	1184.81	0.933929	0.142967	6.53248	6.46904e-11	1.44108e-09	Ptbp1
ENSMUSG00000006517	712.089	-0.478542	0.530698	-0.901721	0.367205	0.562567	Mvd
ENSMUSG00000006519	40.6419	0.195203	0.500572	0.38996	0.696566	0.826205	Cyba
ENSMUSG00000006522	23868	-0.0491986	0.229063	-0.214782	0.829938	0.906574	Itih3
ENSMUSG00000006526	257.435	0.366044	0.209629	1.74615	0.0807851	0.195409	Tmem110
ENSMUSG00000006527	441.745	0.181568	0.156532	1.15994	0.246073	0.429408	Sfmbt1
ENSMUSG00000006529	11361	-0.812748	0.12231	-6.64496	3.03292e-11	6.97424e-10	Itih1
ENSMUSG00000006538	85.7478	0.990401	0.314021	3.15394	0.00161085	0.00829093	Ihh
ENSMUSG00000006542	2.24359	-1.35065	1.86241	-0.725217	0.468319	0.657036	Prkag3
ENSMUSG00000006567	416.277	-0.209524	0.219138	-0.956131	0.339006	0.533526	Atp7b
ENSMUSG00000006575	550.968	-0.505966	0.162318	-3.11713	0.00182621	0.00925571	Rundc3a
ENSMUSG00000006585	195.929	2.67424	0.305208	8.76204	1.91749e-18	9.42676e-17	Cdt1
ENSMUSG00000006587	3.14895	4.75633	1.90879	2.4918	0.0127097	0.0462013	Snai3
ENSMUSG00000006589	1003.23	0.39003	0.155238	2.51247	0.011989	0.0440192	Aprt
ENSMUSG00000006599	441.124	0.134546	0.200311	0.671684	0.501785	0.683881	Gtf2h1
ENSMUSG00000006611	798.717	-0.392857	0.142493	-2.75702	0.00583301	0.0244265	Hfe
ENSMUSG00000006641	123.866	1.11045	0.36783	3.01892	0.00253675	0.0122474	Slc5a6
ENSMUSG00000006649	2.33373	-0.531873	1.66101	-0.320211	0.748808	0.859147	Nphs1
ENSMUSG00000006651	18.7043	0.50792	0.625983	0.811396	0.417138	0.608777	Aplp1
ENSMUSG00000006673	549.955	0.314662	0.146404	2.14927	0.0316132	0.0950263	Qrich1
ENSMUSG00000006676	1077.45	0.147858	0.142773	1.03562	0.300378	0.491563	Usp19
ENSMUSG00000006678	71.174	1.62359	0.381032	4.26105	2.03468e-05	0.000174644	Pola1
ENSMUSG00000006699	2771.52	0.488268	0.125079	3.90368	9.47403e-05	0.000687036	Cdc42
ENSMUSG00000006705	208.486	0.231207	0.28089	0.823123	0.410438	0.602949	Pknox1
ENSMUSG00000006711	75.1832	1.00613	0.400478	2.51234	0.0119935	0.0440245	D130043K22Rik
ENSMUSG00000006715	218.513	1.23078	0.235257	5.23164	1.68011e-07	2.12729e-06	Gmnn
ENSMUSG00000006717	786.146	-0.39987	0.219438	-1.82225	0.0684172	0.172245	Acot13
ENSMUSG00000006720	1.94365	1.92653	1.86776	1.03146	0.302323	0.493782	Zfp184
ENSMUSG00000006728	601.305	0.473744	0.164215	2.8849	0.00391537	0.017565	Cdk4
ENSMUSG00000006731	728.202	0.022762	0.157095	0.144893	0.884796	0.93828	B4galnt1
ENSMUSG00000006732	322.784	0.0803959	0.230517	0.348764	0.727267	0.845522	Mettl1
ENSMUSG00000006736	1751.65	0.231326	0.143986	1.60659	0.108144	0.240569	Tspan31
ENSMUSG00000006740	648.577	0.0836165	0.170186	0.491323	0.623198	0.774759	Kif5b
ENSMUSG00000006763	117.441	0.763685	0.275355	2.77345	0.00554646	0.023416	Saal1
ENSMUSG00000006777	33.1777	2.40374	0.61869	3.88521	0.00010224	0.000735253	Krt23
ENSMUSG00000006782	256.02	-0.070895	0.271247	-0.261367	0.793809	0.884375	Cnp
ENSMUSG00000006800	174.118	0.768229	0.285963	2.68646	0.00722126	0.0292039	Sulf2
ENSMUSG00000006818	3266.66	-0.669311	0.144695	-4.62568	3.73379e-06	3.75671e-05	Sod2
ENSMUSG00000006850	98.399	-1.09574	0.265884	-4.12111	3.77051e-05	0.000302341	Tmco6
ENSMUSG00000006906	211.575	-0.50352	0.217332	-2.31683	0.0205131	0.0676825	Stambp
ENSMUSG00000006920	187.119	-0.213182	0.212892	-1.00136	0.316651	0.509364	Ezh1
ENSMUSG00000006930	14.6221	0.517858	0.748018	0.692307	0.488745	0.6735	Hap1
ENSMUSG00000006931	2.58165	-0.477541	1.61188	-0.296263	0.767029	0.869003	P3h4
ENSMUSG00000006932	1695.35	0.487703	0.129071	3.77855	0.000157741	0.00107973	Ctnnb1
ENSMUSG00000006941	310.63	0.109077	0.190037	0.573979	0.565982	0.735034	Eif1b
ENSMUSG00000006958	128.386	-1.28193	0.286944	-4.46754	7.91256e-06	7.39249e-05	Chrd
ENSMUSG00000006998	3307.62	0.184011	0.121492	1.51459	0.129876	0.275255	Psmd2
ENSMUSG00000007029	1566.52	1.49886	0.134684	11.1287	9.0983e-29	1.02137e-26	Vars
ENSMUSG00000007030	1.81584	0.304554	2.33151	0.130625	0.896072	0.944949	Vwa7
ENSMUSG00000007033	2.61003	1.2526	1.59327	0.786179	0.431762	0.622725	Hspa1l
ENSMUSG00000007035	19.5751	-0.027397	0.694531	-0.0394467	0.968534	0.983025	Msh5
ENSMUSG00000007036	693.086	0.0100418	0.155202	0.064702	0.948411	0.97249	Abhd16a
ENSMUSG00000007038	751.069	-0.482023	0.153005	-3.15038	0.00163058	0.00837738	Neu1
ENSMUSG00000007039	21.2094	1.29481	0.603907	2.14406	0.032028	0.096111	Ddah2
ENSMUSG00000007041	220.304	0.356312	0.229573	1.55207	0.120646	0.261446	Clic1
ENSMUSG00000007050	382.59	1.0086	0.173466	5.81441	6.08474e-09	9.81336e-08	Lsm2
ENSMUSG00000007080	89.007	3.13297	0.362556	8.64134	5.55585e-18	2.60558e-16	Pole
ENSMUSG00000007097	2.64611	-4.17061	2.43787	-1.71076	0.0871253	0.205978	Atp1a2
ENSMUSG00000007207	7.23383	0.185086	1.10521	0.167467	0.867002	0.927897	Stx1a
ENSMUSG00000007216	47.6497	-0.476016	0.384847	-1.2369	0.216126	0.393475	Zfp775
ENSMUSG00000007338	578.156	0.178106	0.189592	0.939416	0.347517	0.542133	Mrpl49
ENSMUSG00000007379	6.74396	-0.0468728	0.998746	-0.0469316	0.962568	0.979958	Dennd2c
ENSMUSG00000007411	639.833	-0.0529307	0.143457	-0.368965	0.712154	0.835533	Mark3
ENSMUSG00000007415	1133.47	0.489081	0.13123	3.72691	0.000193844	0.00129142	Gatad1
ENSMUSG00000007458	1749.48	0.389977	0.134191	2.90612	0.00365938	0.016573	M6pr
ENSMUSG00000007476	208.561	-0.215761	0.224616	-0.960579	0.336764	0.531346	Lrrc8a
ENSMUSG00000007564	1239.3	0.216565	0.16255	1.33229	0.182763	0.349477	Ppp2r1a
ENSMUSG00000007570	171.06	-1.06066	0.250179	-4.2396	2.23918e-05	0.000190477	Fance
ENSMUSG00000007589	336.869	1.20998	0.225727	5.36038	8.30457e-08	1.11908e-06	Tinf2
ENSMUSG00000007594	200.016	0.35564	0.204622	1.73803	0.0822053	0.198073	Hapln4
ENSMUSG00000007603	321.608	0.32355	0.212369	1.52353	0.127627	0.271822	Dus3l
ENSMUSG00000007610	194.218	0.194223	0.207228	0.937245	0.348633	0.543516	Gtpbp3
ENSMUSG00000007613	299.084	0.149106	0.182643	0.816379	0.414284	0.606473	Tgfbr1
ENSMUSG00000007617	165.92	0.312456	0.227132	1.37566	0.168927	0.330686	Homer1
ENSMUSG00000007646	28.4296	1.59226	0.541229	2.94194	0.0032616	0.0150682	Rad51c
ENSMUSG00000007655	34.3887	-1.66334	0.497753	-3.34171	0.000832646	0.00469211	Cav1
ENSMUSG00000007656	1587.86	0.671456	0.143629	4.67494	2.94033e-06	3.02455e-05	Arpp19
ENSMUSG00000007659	600.661	0.340996	0.165616	2.05895	0.0394986	0.113528	Bcl2l1
ENSMUSG00000007670	833.269	0.313049	0.150571	2.07908	0.0376103	0.109431	Khsrp
ENSMUSG00000007721	952.171	0.272958	0.154632	1.76521	0.0775282	0.189267	Ccdc124
ENSMUSG00000007739	1670.27	0.376526	0.12536	3.00357	0.0026683	0.0127701	Cct4
ENSMUSG00000007777	315.089	-0.343021	0.188351	-1.82118	0.0685789	0.17253	0610009B22Rik
ENSMUSG00000007783	6.31165	0.640308	1.37671	0.465102	0.641858	0.788265	Cpt1c
ENSMUSG00000007812	427.961	-0.316619	0.18496	-1.71183	0.0869287	0.205666	Zfp655
ENSMUSG00000007815	1908.37	0.141753	0.122009	1.16183	0.245304	0.428434	Rhoa
ENSMUSG00000007817	338.341	-0.189494	0.193519	-0.9792	0.327481	0.521665	Zmiz1
ENSMUSG00000007827	78.0928	0.758501	0.356957	2.12491	0.0335942	0.0997868	Ankrd26
ENSMUSG00000007833	1654.42	-0.24335	0.128139	-1.89911	0.0575505	0.151216	Aldh16a1
ENSMUSG00000007836	2103.91	0.618086	0.135771	4.55243	5.30303e-06	5.15726e-05	Hnrnpa0
ENSMUSG00000007837	550.31	-0.576415	0.168945	-3.41185	0.000645235	0.00373796	Prrg2
ENSMUSG00000007850	1776.17	1.49435	0.121088	12.341	5.44612e-35	8.43971e-33	Hnrnph1
ENSMUSG00000007867	39.7823	-0.965031	0.408255	-2.36379	0.018089	0.0612868	Ift43
ENSMUSG00000007872	2065.83	-1.0913	0.207456	-5.26041	1.43731e-07	1.85111e-06	Id3
ENSMUSG00000007880	533.5	0.0271542	0.165809	0.163767	0.869914	0.929991	Arid1a
ENSMUSG00000007891	2355.83	-0.278127	0.150431	-1.84887	0.0644768	0.164917	Ctsd
ENSMUSG00000007892	10947.9	0.4335	0.157237	2.75698	0.00583378	0.0244265	Rplp1
ENSMUSG00000007950	135.836	0.128685	0.360229	0.357231	0.720919	0.840954	Abhd8
ENSMUSG00000007987	74.256	-0.560244	0.391712	-1.43025	0.152647	0.308386	Ift22
ENSMUSG00000007989	3.05329	2.68556	1.62559	1.65205	0.0985243	0.224962	Fzd3
ENSMUSG00000008035	561.372	-0.343171	0.521341	-0.658247	0.51038	0.690738	Mid1ip1
ENSMUSG00000008036	1435.79	0.0513739	0.163538	0.314141	0.753414	0.861418	Ap2s1
ENSMUSG00000008090	400.016	-0.375357	0.187424	-2.00272	0.0452079	0.125979	Fgfrl1
ENSMUSG00000008129	1.76246	3.93245	2.2573	1.74211	0.0814895	0.196648	4930432K21Rik
ENSMUSG00000008140	1393.8	-0.209359	0.148781	-1.40716	0.159379	0.317445	Emc10
ENSMUSG00000008153	332.863	0.194566	0.272174	0.71486	0.474696	0.662226	Clstn3
ENSMUSG00000008167	603.132	0.178843	0.197185	0.906982	0.364416	0.559919	Fbxw9
ENSMUSG00000008200	362.292	-0.0874574	0.19315	-0.452796	0.650696	0.794812	Fnbp4
ENSMUSG00000008206	12.0655	-0.621263	0.853618	-0.7278	0.466736	0.655785	Cers4
ENSMUSG00000008226	801.169	-0.123114	0.136483	-0.902047	0.367032	0.562413	Scrn3
ENSMUSG00000008301	383.94	-0.240559	0.170265	-1.41285	0.157699	0.315419	Phax
ENSMUSG00000008305	851.341	-0.221511	0.156696	-1.41363	0.157471	0.315185	Tle1
ENSMUSG00000008307	4.83196	0.191307	1.07574	0.177838	0.85885	0.924038	1700109H08Rik
ENSMUSG00000008318	6.33464	0.273627	1.00387	0.272571	0.785183	0.879449	Relt
ENSMUSG00000008333	287.999	0.0896392	0.207084	0.432864	0.665114	0.804871	Snrpb2
ENSMUSG00000008348	3246.89	-0.628926	0.260997	-2.40971	0.0159653	0.0556372	Ubc
ENSMUSG00000008373	304.995	0.656242	0.2088	3.14292	0.00167272	0.00855993	Prpf31
ENSMUSG00000008384	176.703	1.49893	0.276036	5.43019	5.6295e-08	7.76958e-07	Sertad1
ENSMUSG00000008393	1874.6	0.35993	0.119499	3.012	0.00259534	0.0124837	Carhsp1
ENSMUSG00000008398	44.976	-0.230009	0.472929	-0.486349	0.62672	0.777037	Elk3
ENSMUSG00000008429	466.188	-0.240267	0.167597	-1.4336	0.151686	0.307098	Herpud2
ENSMUSG00000008435	120.125	0.362031	0.310352	1.16652	0.243406	0.426162	Rdh13
ENSMUSG00000008450	262.403	0.718184	0.221729	3.23901	0.00119945	0.00642636	Nutf2
ENSMUSG00000008475	1082.35	0.0766256	0.131339	0.583419	0.559611	0.730629	Arpc5
ENSMUSG00000008496	12.6058	-1.12285	0.996367	-1.12694	0.259767	0.444971	Pou2f2
ENSMUSG00000008540	53448.2	-0.7471	0.166599	-4.48441	7.31147e-06	6.8669e-05	Mgst1
ENSMUSG00000008575	1383.76	-0.761053	0.177291	-4.29266	1.76541e-05	0.000153473	Nfib
ENSMUSG00000008604	551.129	-0.343376	0.173474	-1.97941	0.0477703	0.131251	Ubqln4
ENSMUSG00000008668	6452.83	0.170209	0.130619	1.3031	0.192542	0.361908	Rps18
ENSMUSG00000008682	11248	0.201013	0.120564	1.66727	0.0954607	0.219868	Rpl10
ENSMUSG00000008683	2494.38	0.747657	0.146253	5.11209	3.18607e-07	3.88569e-06	Rps15a
ENSMUSG00000008690	1424.95	1.09482	0.147167	7.43933	1.01196e-13	3.07624e-12	Ncaph2
ENSMUSG00000008730	637.311	-0.14678	0.141883	-1.03451	0.300898	0.491961	Hipk1
ENSMUSG00000008734	1.97124	0.284052	1.95868	0.145022	0.884693	0.93828	Gprc5b
ENSMUSG00000008763	380.285	-0.0132271	0.197976	-0.0668115	0.946732	0.971595	Man1a2
ENSMUSG00000008822	137.848	-0.233615	0.286546	-0.815278	0.414913	0.607207	Acyp1
ENSMUSG00000008845	43.3496	-1.41802	0.738734	-1.91953	0.0549176	0.146047	Cd163
ENSMUSG00000008855	779.145	-0.759928	0.155466	-4.88805	1.0184e-06	1.14506e-05	Hdac5
ENSMUSG00000008859	507.79	0.458904	0.172724	2.65686	0.00788724	0.0313489	Rala
ENSMUSG00000008892	1881.17	0.178799	0.134372	1.33062	0.183313	0.350062	Vdac3
ENSMUSG00000008958	275.034	-0.0581556	0.228978	-0.253979	0.799512	0.888094	Vps72
ENSMUSG00000008976	520.828	-0.330817	0.171791	-1.92569	0.0541431	0.144529	Gabpa
ENSMUSG00000008999	63.1685	1.065	0.357106	2.9823	0.00286089	0.0135642	Bmp7
ENSMUSG00000009013	1079.53	2.45134	0.174005	14.0878	4.51589e-45	1.26241e-42	Dynll1
ENSMUSG00000009030	326.975	-0.417605	0.190648	-2.19046	0.0284912	0.0878457	Pdcl
ENSMUSG00000009035	345.789	0.00153897	0.204821	0.00751374	0.994005	0.997121	Tmem184b
ENSMUSG00000009073	356.483	0.02168	0.166739	0.130024	0.896548	0.94521	Nf2
ENSMUSG00000009076	63.6575	-0.0806135	0.378114	-0.213199	0.831172	0.907352	Zmat5
ENSMUSG00000009079	1717.74	0.321813	0.13982	2.30161	0.0213569	0.0698683	Ewsr1
ENSMUSG00000009090	934.343	0.0402353	0.140206	0.286973	0.774133	0.873442	Ap1b1
ENSMUSG00000009092	39.2499	-3.85274	0.6633	-5.80845	6.30551e-09	1.01465e-07	Derl3
ENSMUSG00000009108	21.9278	-0.0778397	0.557775	-0.139554	0.889012	0.940412	Gnat2
ENSMUSG00000009112	477.712	0.656139	0.162584	4.03569	5.44414e-05	0.000420689	Bcl2l13
ENSMUSG00000009115	1.99653	0.238969	2.2197	0.107658	0.914267	0.954923	Spatc1l
ENSMUSG00000009145	149.638	-0.0875409	0.242942	-0.360336	0.718596	0.839077	Dqx1
ENSMUSG00000009207	76.4233	0.89228	0.343522	2.59745	0.00939186	0.0360042	Lnpk
ENSMUSG00000009246	3.49338	1.18573	1.62324	0.730473	0.465101	0.653999	Trpm5
ENSMUSG00000009281	2967.64	0.0114635	0.193091	0.0593682	0.952659	0.974742	Rarres2
ENSMUSG00000009291	3225.12	-0.593608	0.117347	-5.05859	4.22365e-07	5.06022e-06	Pttg1ip
ENSMUSG00000009292	14.9376	-1.38461	0.790857	-1.75077	0.0799852	0.19397	Trpm2
ENSMUSG00000009293	757.386	0.198413	0.180758	1.09767	0.272348	0.459464	Ube2g2
ENSMUSG00000009376	860.531	-0.466545	0.17618	-2.64812	0.00809419	0.031919	Met
ENSMUSG00000009378	661.616	0.529164	0.203964	2.5944	0.0094757	0.0362185	Slc16a12
ENSMUSG00000009406	79.976	0.507534	0.337016	1.50596	0.132077	0.278635	Elk1
ENSMUSG00000009418	20.4814	-0.381121	0.570905	-0.667573	0.504406	0.685698	Nav1
ENSMUSG00000009470	794.444	0.278806	0.158525	1.75876	0.0786185	0.191404	Tnpo1
ENSMUSG00000009535	213.52	0.488238	0.197007	2.47828	0.0132019	0.0475878	Rnmt
ENSMUSG00000009545	6.14012	-1.39178	0.996837	-1.39619	0.162657	0.321726	Kcnq1
ENSMUSG00000009549	668.654	0.00543556	0.149132	0.0364481	0.970925	0.98421	Srp14
ENSMUSG00000009555	826.093	-0.118333	0.156237	-0.757393	0.448815	0.639427	Cdk9
ENSMUSG00000009563	500.463	0.0787655	0.163245	0.482498	0.629452	0.779069	Tor2a
ENSMUSG00000009566	2476.26	-1.32805	0.153744	-8.63806	5.71778e-18	2.664e-16	Fpgs
ENSMUSG00000009569	256.645	0.0858849	0.210806	0.407412	0.683706	0.816381	Mkl2
ENSMUSG00000009575	468.547	1.17425	0.196268	5.98291	2.19186e-09	3.75143e-08	Cbx5
ENSMUSG00000009585	9.03225	-1.00315	1.10063	-0.911436	0.362066	0.557328	Apobec3
ENSMUSG00000009614	10467.9	-0.889675	0.140534	-6.33069	2.44061e-10	4.92858e-09	Sardh
ENSMUSG00000009621	678.155	-0.0748638	0.165054	-0.453571	0.650138	0.794582	Vav2
ENSMUSG00000009630	695.596	0.693632	0.182319	3.8045	0.000142092	0.000986755	Ppp2cb
ENSMUSG00000009633	553.353	-0.823299	0.215369	-3.82274	0.000131979	0.000927825	G0s2
ENSMUSG00000009640	309.178	0.10475	0.236177	0.443524	0.657387	0.798987	Dmap1
ENSMUSG00000009646	1097.97	0.102723	0.167755	0.61234	0.540313	0.714918	Pla2g12b
ENSMUSG00000009647	409.341	-0.350303	0.219809	-1.59367	0.111011	0.245453	Mcu
ENSMUSG00000009654	110.525	-0.872565	0.362207	-2.40902	0.0159953	0.055716	Oit3
ENSMUSG00000009681	466.445	-0.277371	0.159075	-1.74365	0.0812193	0.196162	Bcr
ENSMUSG00000009687	19.4889	0.179586	0.579551	0.309871	0.756659	0.863153	Fxyd5
ENSMUSG00000009731	3.03191	1.54211	1.50889	1.02201	0.306775	0.498743	Kcnd1
ENSMUSG00000009733	94.6759	-0.562415	0.290947	-1.93305	0.0532298	0.142543	Tfcp2
ENSMUSG00000009739	91.7112	-0.792522	0.287095	-2.76048	0.00577158	0.0242587	Pou6f1
ENSMUSG00000009741	535.425	-0.423252	0.187646	-2.25559	0.0240964	0.0767521	Ubp1
ENSMUSG00000009772	193.901	0.316785	0.243619	1.30033	0.193488	0.363064	Nuak2
ENSMUSG00000009828	279.361	0.168554	0.205364	0.820759	0.411784	0.604303	Ick
ENSMUSG00000009863	3663.32	-0.459917	0.176068	-2.61215	0.00899736	0.0347441	Sdhb
ENSMUSG00000009894	1172.04	-0.672342	0.14249	-4.71852	2.37563e-06	2.48856e-05	Snap47
ENSMUSG00000009905	325.948	-0.355906	0.219055	-1.62473	0.10422	0.234548	Kdsr
ENSMUSG00000009907	801.318	-0.0326229	0.149069	-0.218845	0.826771	0.904318	Vps4b
ENSMUSG00000009927	4640.07	0.261888	0.168889	1.55065	0.120985	0.261864	Rps25
ENSMUSG00000009995	476.081	-0.819649	0.176026	-4.6564	3.21784e-06	3.28865e-05	Taz
ENSMUSG00000010021	1.85254	0.70446	2.23375	0.315371	0.75248	0.860988	Kif19a
ENSMUSG00000010025	2635.28	-0.565558	0.168964	-3.34721	0.000816286	0.00461268	Aldh3a2
ENSMUSG00000010044	5.73537	-0.839152	1.4492	-0.579044	0.56256	0.732664	Zmynd10
ENSMUSG00000010045	466.365	-0.289138	0.162373	-1.7807	0.0749612	0.184485	Tmem115
ENSMUSG00000010047	713.712	-0.142068	0.171588	-0.827959	0.407694	0.600216	Hyal2
ENSMUSG00000010048	930.748	0.671441	0.141247	4.75366	1.99767e-06	2.1191e-05	Ifrd2
ENSMUSG00000010051	125.814	-1.45055	0.354671	-4.08985	4.31656e-05	0.000341138	Hyal1
ENSMUSG00000010054	371.211	-0.734741	0.177675	-4.13531	3.54481e-05	0.000287477	Tusc2
ENSMUSG00000010057	288.072	-0.742089	0.201036	-3.69132	0.000223097	0.00146576	Nprl2
ENSMUSG00000010064	19081.3	-0.377617	0.195062	-1.93589	0.0528815	0.14195	Slc38a3
ENSMUSG00000010067	59.0492	1.11631	0.380102	2.93687	0.00331548	0.0152529	Rassf1
ENSMUSG00000010095	661.858	-0.0195184	0.148135	-0.131762	0.895173	0.944459	Slc3a2
ENSMUSG00000010097	1070.78	-0.329286	0.141608	-2.32534	0.0200538	0.066521	Nxf1
ENSMUSG00000010110	900.554	0.0192938	0.147935	0.130421	0.896233	0.944949	Stx5a
ENSMUSG00000010122	1287.96	-1.21073	0.166348	-7.27829	3.38084e-13	9.87717e-12	Slc47a1
ENSMUSG00000010154	2.99358	4.68768	1.8563	2.52528	0.0115604	0.0426988	Spire2
ENSMUSG00000010175	775.588	-0.481739	0.165214	-2.91585	0.0035472	0.0161367	Prox1
ENSMUSG00000010277	1592.65	-0.172228	0.124416	-1.38429	0.166269	0.326858	2610507B11Rik
ENSMUSG00000010290	146.854	-0.0738055	0.23897	-0.308848	0.757437	0.863695	AI597479
ENSMUSG00000010307	43.5091	0.306927	0.472156	0.650053	0.515658	0.6952	Tmem86a
ENSMUSG00000010342	2.12083	-3.79961	2.26801	-1.67531	0.0938742	0.217098	Tex14
ENSMUSG00000010358	316.845	-0.459308	0.241655	-1.90068	0.0573446	0.150758	Ifi35
ENSMUSG00000010362	167.461	0.0779048	0.246721	0.315761	0.752184	0.860985	Rdm1
ENSMUSG00000010376	1293.11	0.16431	0.143318	1.14647	0.2516	0.435899	Nedd8
ENSMUSG00000010392	457.031	-0.0553916	0.178529	-0.310267	0.756358	0.863017	Gosr1
ENSMUSG00000010406	1123.13	0.238168	0.170207	1.39928	0.161728	0.320332	Mrpl52
ENSMUSG00000010453	690.255	-0.16804	0.188743	-0.890308	0.373301	0.568181	Kansl3
ENSMUSG00000010517	555.426	-0.00120528	0.157914	-0.00763256	0.99391	0.997121	Faf1
ENSMUSG00000010538	8.81511	-0.908519	0.81355	-1.11673	0.264108	0.45019	Tsacc
ENSMUSG00000010554	263.186	0.297162	0.184165	1.61356	0.106622	0.238225	Mettl16
ENSMUSG00000010601	1327.34	-1.02205	0.471144	-2.1693	0.0300598	0.0914418	Apol7a
ENSMUSG00000010607	528.311	-0.751354	0.172932	-4.3448	1.39405e-05	0.000123755	Pigyl
ENSMUSG00000010608	893.014	0.484469	0.171612	2.82305	0.0047569	0.0207208	Rbm25
ENSMUSG00000010609	4240.74	-1.19874	0.25039	-4.78749	1.68877e-06	1.81849e-05	Psen2
ENSMUSG00000010651	9991.61	-1.98561	0.167384	-11.8626	1.85191e-32	2.64027e-30	Acaa1b
ENSMUSG00000010660	2.33677	-0.723118	1.69541	-0.426514	0.669733	0.807611	Plcd1
ENSMUSG00000010663	8084.24	0.4719	0.18456	2.5569	0.010561	0.0396547	Fads1
ENSMUSG00000010721	64.1175	0.0347812	0.382036	0.0910417	0.927459	0.961798	Lmbr1
ENSMUSG00000010751	4.73238	-1.04182	1.12107	-0.9293	0.352734	0.547753	Tnfrsf22
ENSMUSG00000010755	795.676	0.389296	0.140508	2.77063	0.00559486	0.0235924	Cars
ENSMUSG00000010760	24.3599	3.95991	0.761647	5.19915	2.00204e-07	2.51481e-06	Phlda2
ENSMUSG00000010797	28.7256	-0.382629	0.726212	-0.526884	0.598274	0.756346	Wnt2
ENSMUSG00000010830	1.74071	3.89971	2.34206	1.66508	0.0958971	0.220553	Kdelr3
ENSMUSG00000010911	296.912	0.346385	0.20912	1.6564	0.0976415	0.223555	Apip
ENSMUSG00000010914	515.671	0.437848	0.16081	2.72277	0.00647377	0.0266985	Pdhx
ENSMUSG00000010936	378.022	0.474259	0.19225	2.46689	0.0136293	0.048749	Vac14
ENSMUSG00000011008	2.04254	0.881612	1.89714	0.464707	0.642141	0.788304	Mcoln2
ENSMUSG00000011034	13.1107	-3.83438	1.40298	-2.73303	0.00627548	0.0260163	Slc5a1
ENSMUSG00000011096	1119.91	-0.217021	0.133604	-1.62436	0.1043	0.234691	Akt1s1
ENSMUSG00000011114	698.377	1.0719	0.16126	6.64702	2.99096e-11	6.88888e-10	Tbrg1
ENSMUSG00000011148	303.745	-0.787681	0.30013	-2.62447	0.00867842	0.0337318	Adssl1
ENSMUSG00000011158	286.372	-0.497471	0.184687	-2.6936	0.00706854	0.028737	Brf1
ENSMUSG00000011179	1613.1	0.733044	0.165516	4.42885	9.47383e-06	8.6968e-05	Odc1
ENSMUSG00000011254	65.2735	-0.00984583	0.330338	-0.0298053	0.976222	0.987513	Thg1l
ENSMUSG00000011256	10.6193	1.21827	0.912352	1.33531	0.181774	0.348164	Adam19
ENSMUSG00000011257	1059.84	0.347266	0.170612	2.03542	0.0418089	0.118668	Pabpc4
ENSMUSG00000011263	56.1556	0.0642499	0.476938	0.134713	0.892839	0.942794	Exoc3l2
ENSMUSG00000011267	3.93298	0.628775	1.29651	0.484976	0.627693	0.777538	Zfp296
ENSMUSG00000011305	698.966	-1.10854	0.197953	-5.60005	2.14295e-08	3.18251e-07	Plin5
ENSMUSG00000011306	295.112	-0.0412522	0.201119	-0.205114	0.837483	0.910894	Sugp1
ENSMUSG00000011382	1719.5	-0.938573	0.158389	-5.92574	3.10897e-09	5.21466e-08	Dhdh
ENSMUSG00000011427	61.9133	0.207654	0.342664	0.606	0.544515	0.718211	Zfp790
ENSMUSG00000011658	145.961	-0.643394	0.240621	-2.67388	0.00749783	0.0301117	Fuz
ENSMUSG00000011751	2.36966	4.37016	2.0922	2.08878	0.0367275	0.107124	Sptbn4
ENSMUSG00000011752	1431.19	0.532133	0.139581	3.81235	0.000137652	0.000962487	Pgam1
ENSMUSG00000011831	1605.06	-0.101275	0.137639	-0.735804	0.46185	0.65136	Evi5
ENSMUSG00000011832	84.2618	0.303396	0.356266	0.8516	0.394436	0.587493	Evi5l
ENSMUSG00000011837	224.124	0.339274	0.210307	1.61323	0.106694	0.238309	Snapc2
ENSMUSG00000011877	216.981	0.0259985	0.208443	0.124727	0.90074	0.947248	Git1
ENSMUSG00000011884	32.3441	-0.141489	0.52731	-0.268321	0.788452	0.881197	Gltp
ENSMUSG00000011958	506.56	0.0653466	0.15506	0.421427	0.673443	0.810029	Bnip2
ENSMUSG00000011960	228.214	0.218595	0.252689	0.865078	0.386996	0.580901	Ccnt1
ENSMUSG00000012017	13.3811	0.26076	0.812192	0.321058	0.748167	0.858663	Scarf2
ENSMUSG00000012076	54.1656	0.25388	0.40761	0.622849	0.533384	0.709436	Brms1l
ENSMUSG00000012114	444.401	0.0810024	0.156987	0.515981	0.605868	0.762592	Med15
ENSMUSG00000012117	480.905	-0.126641	0.155799	-0.812849	0.416304	0.60812	Dhdds
ENSMUSG00000012123	23.2475	-0.192302	0.68678	-0.280006	0.779473	0.876421	Crybg2
ENSMUSG00000012187	7.70633	0.438567	1.03161	0.425128	0.670743	0.808214	Mogat1
ENSMUSG00000012296	152.494	0.573249	0.227922	2.51511	0.0118996	0.0437519	Tjap1
ENSMUSG00000012405	4199.99	0.921905	0.131836	6.9928	2.69453e-12	6.87226e-11	Rpl15
ENSMUSG00000012422	979.108	0.610987	0.135731	4.50144	6.74941e-06	6.39378e-05	Tmem167
ENSMUSG00000012428	1314.95	1.15199	0.177065	6.50605	7.71532e-11	1.69749e-09	Steap4
ENSMUSG00000012429	131.323	-0.26985	0.261932	-1.03023	0.302901	0.494443	Mplkip
ENSMUSG00000012443	205.703	4.75081	0.340549	13.9504	3.12676e-44	8.25521e-42	Kif11
ENSMUSG00000012483	127.192	0.0828009	0.2805	0.29519	0.767849	0.869586	Rpa3
ENSMUSG00000012519	139.213	1.8794	0.430821	4.36237	1.28664e-05	0.000114791	Mlkl
ENSMUSG00000012535	371.631	0.421823	0.184034	2.29209	0.0219002	0.0712857	Tnpo3
ENSMUSG00000012609	81.0284	0.188247	0.300982	0.625443	0.53168	0.708216	Ttll5
ENSMUSG00000012640	157.542	-0.657207	0.260443	-2.52342	0.0116221	0.042893	Zfp715
ENSMUSG00000012848	5637.61	0.405907	0.137997	2.94142	0.0032671	0.0150881	Rps5
ENSMUSG00000013033	16.4531	-0.360746	0.722272	-0.499461	0.617455	0.770171	Adgrl1
ENSMUSG00000013076	39.3486	-0.454084	0.446772	-1.01637	0.309455	0.501751	Amotl1
ENSMUSG00000013089	131.318	1.01622	0.294307	3.45293	0.000554526	0.00328453	Etv5
ENSMUSG00000013150	173.44	-0.379736	0.249192	-1.52387	0.127541	0.271679	Gfod2
ENSMUSG00000013155	22.8797	0.965286	0.549122	1.75787	0.0787695	0.191674	Enkd1
ENSMUSG00000013160	1343.48	-0.168895	0.130253	-1.29667	0.194746	0.364594	Atp6v0d1
ENSMUSG00000013236	69.05	1.26977	0.352214	3.60512	0.000312012	0.00197529	Ptprs
ENSMUSG00000013275	76.5926	-0.419407	0.309644	-1.35448	0.175583	0.339981	Slc41a1
ENSMUSG00000013367	3.71174	0.108341	1.50151	0.0721546	0.942479	0.969125	Iglon5
ENSMUSG00000013418	1.82443	-1.1502	2.03692	-0.564677	0.572294	0.738923	B4galnt2
ENSMUSG00000013419	10.9533	-0.329049	0.901129	-0.365152	0.714998	0.837101	Zfp651
ENSMUSG00000013465	412.083	-0.18355	0.178735	-1.02694	0.304449	0.496004	Nelfb
ENSMUSG00000013483	3.04641	-0.0435172	1.55738	-0.0279425	0.977708	0.988384	Card14
ENSMUSG00000013495	88.3085	-0.203984	0.316275	-0.644956	0.518956	0.697469	Tmem175
ENSMUSG00000013539	481.477	-0.463421	0.158167	-2.92995	0.00339019	0.0155315	Tango2
ENSMUSG00000013593	4939.95	-0.0617446	0.118928	-0.519177	0.603637	0.76079	Ndufs2
ENSMUSG00000013622	808.799	-0.896952	0.143223	-6.26263	3.78529e-10	7.33245e-09	Atraid
ENSMUSG00000013629	264.075	0.408591	0.25432	1.6066	0.108141	0.240569	Cad
ENSMUSG00000013643	5.78768	-6.32541	3.91649	-1.61507	0.106295	0.237644	Lypd8
ENSMUSG00000013646	271.078	-0.0150754	0.230343	-0.0654475	0.947818	0.972117	Sh3bp5l
ENSMUSG00000013662	765.09	-0.179656	0.198306	-0.90595	0.364962	0.560516	Atad1
ENSMUSG00000013663	1440.57	-0.250245	0.14604	-1.71353	0.0866147	0.205127	Pten
ENSMUSG00000013698	187.127	1.06906	0.235997	4.52997	5.89929e-06	5.68669e-05	Pea15a
ENSMUSG00000013701	1172.71	0.143189	0.142694	1.00347	0.315636	0.508191	Timm23
ENSMUSG00000013707	4.537	0.149039	1.15624	0.128899	0.897437	0.945589	Tnfaip8l2
ENSMUSG00000013736	253.751	-0.112514	0.2008	-0.560328	0.575256	0.741137	Trnt1
ENSMUSG00000013787	1369.17	0.2419	0.125556	1.92662	0.0540269	0.144298	Ehmt2
ENSMUSG00000013822	723.037	0.0781466	0.137729	0.567393	0.570447	0.73776	Elof1
ENSMUSG00000013833	356.628	0.428059	0.183816	2.32874	0.019873	0.0660733	Med16
ENSMUSG00000013846	1749.64	-0.13388	0.1308	-1.02355	0.306048	0.497983	St3gal1
ENSMUSG00000013858	2498.49	-0.467055	0.125565	-3.71962	0.000199519	0.00132543	Tmem259
ENSMUSG00000013878	228.684	-0.276924	0.194132	-1.42647	0.153732	0.310051	Rnf170
ENSMUSG00000013973	15.1147	0.779635	0.867007	0.899225	0.368533	0.56401	Dedd
ENSMUSG00000013997	1358.2	-0.187659	0.151259	-1.24065	0.214735	0.391493	Nit1
ENSMUSG00000014039	82.9705	0.687681	0.422446	1.62786	0.103555	0.233475	Prdm15
ENSMUSG00000014074	275.733	0.362597	0.196162	1.84846	0.0645357	0.164979	Rnf168
ENSMUSG00000014075	24.0702	0.294109	0.515678	0.570335	0.568451	0.736697	Tctex1d2
ENSMUSG00000014077	3777.33	-0.311019	0.157549	-1.97411	0.0483696	0.132642	Chp1
ENSMUSG00000014164	154.553	0.774889	0.231724	3.34402	0.00082573	0.00465681	Klhl3
ENSMUSG00000014177	318.177	-0.12022	0.180083	-0.667577	0.504403	0.685698	Tvp23b
ENSMUSG00000014195	694.926	0.0448041	0.16306	0.27477	0.783493	0.878547	Dnajc7
ENSMUSG00000014226	615.244	0.554296	0.217597	2.54735	0.0108544	0.0405637	Cacybp
ENSMUSG00000014232	51.295	-0.704647	0.391942	-1.79784	0.0722031	0.179482	Cluap1
ENSMUSG00000014243	175.727	-0.221303	0.217559	-1.01721	0.309053	0.501385	Zswim7
ENSMUSG00000014245	80.6415	-0.258428	0.334105	-0.773492	0.439231	0.630119	Pigl
ENSMUSG00000014294	1926.44	-0.458298	0.158083	-2.8991	0.00374237	0.0168845	Ndufa2
ENSMUSG00000014301	253.667	-0.0493642	0.187192	-0.263709	0.792004	0.883385	Pam16
ENSMUSG00000014303	2.9147	2.76559	1.79342	1.54207	0.123056	0.26501	Glis2
ENSMUSG00000014313	4914.35	-0.693516	0.186477	-3.71904	0.00019998	0.00132733	Cox6c
ENSMUSG00000014329	8.2159	1.22692	1.05054	1.16789	0.242852	0.425454	Bicc1
ENSMUSG00000014349	976.081	0.438644	0.17368	2.52559	0.0115504	0.0426726	Ube2z
ENSMUSG00000014353	288.899	-0.0276141	0.189317	-0.145862	0.88403	0.938188	Tmem87b
ENSMUSG00000014355	458.215	0.222382	0.160652	1.38425	0.166283	0.326858	Anapc1
ENSMUSG00000014361	127.074	-0.510995	0.302283	-1.69045	0.0909412	0.212418	Mertk
ENSMUSG00000014402	596.718	0.114469	0.166917	0.68578	0.492852	0.676805	Tsg101
ENSMUSG00000014418	226.761	-0.371068	0.241427	-1.53698	0.124299	0.266847	Hps5
ENSMUSG00000014426	333.115	-0.106157	0.171291	-0.619744	0.535426	0.711198	Map3k4
ENSMUSG00000014444	18.6006	1.16986	0.656605	1.78169	0.0748001	0.184215	Piezo1
ENSMUSG00000014470	191.613	-0.293873	0.209315	-1.40397	0.160327	0.318488	Rnf166
ENSMUSG00000014496	453.6	-0.229035	0.158738	-1.44285	0.149064	0.303557	Ankrd28
ENSMUSG00000014498	223.804	0.652419	0.291722	2.23644	0.0253227	0.0798318	Ankrd52
ENSMUSG00000014503	62.8208	0.205303	0.502847	0.40828	0.683068	0.816071	Pkd2l2
ENSMUSG00000014504	469.55	0.51568	0.171307	3.01026	0.00261023	0.0125384	Srp19
ENSMUSG00000014542	367.702	-0.716004	0.800015	-0.894988	0.370793	0.565814	Clec4f
ENSMUSG00000014547	239.195	0.234821	0.198606	1.18235	0.237069	0.418355	Wdfy2
ENSMUSG00000014550	133.811	0.153596	0.288509	0.53238	0.594463	0.75411	Rbsn
ENSMUSG00000014551	369.834	0.453062	0.180083	2.51586	0.0118743	0.0436769	Mrps25
ENSMUSG00000014554	163.801	-0.534591	0.252472	-2.11743	0.0342232	0.101186	Dguok
ENSMUSG00000014592	76.8685	0.0889373	0.359972	0.247067	0.804856	0.891042	Camta1
ENSMUSG00000014599	59.9646	0.115249	0.442949	0.260186	0.79472	0.885136	Csf1
ENSMUSG00000014601	273.785	-0.295315	0.199487	-1.48037	0.138775	0.288269	Strip1
ENSMUSG00000014606	1072.79	-0.223853	0.185066	-1.20958	0.226439	0.405862	Slc25a11
ENSMUSG00000014633	279.225	0.668847	0.191705	3.48894	0.000484939	0.00291844	Cmc2
ENSMUSG00000014668	304.292	-0.283284	0.206056	-1.37479	0.169197	0.330942	Chfr
ENSMUSG00000014704	2.93836	-1.51133	1.7885	-0.845026	0.398096	0.590783	Hoxa2
ENSMUSG00000014748	1276.97	-0.0434067	0.13238	-0.327896	0.74299	0.855501	Tex261
ENSMUSG00000014763	254.336	0.455603	0.200251	2.27516	0.0228964	0.0738204	Fam120b
ENSMUSG00000014767	151.06	-0.0570633	0.230888	-0.247147	0.804795	0.891042	Tbp
ENSMUSG00000014769	3189.18	0.0896504	0.143556	0.624496	0.532302	0.708547	Psmb1
ENSMUSG00000014773	92.4262	1.20777	0.306124	3.94535	7.96848e-05	0.00058894	Dll1
ENSMUSG00000014776	36.4265	1.14438	0.432088	2.6485	0.00808509	0.031919	Nol3
ENSMUSG00000014778	44.6445	-0.45988	0.41253	-1.11478	0.264946	0.451294	Fhod1
ENSMUSG00000014786	5.17005	1.3043	1.23485	1.05625	0.290855	0.480724	Slc9a5
ENSMUSG00000014791	393.267	-1.06485	0.169733	-6.2737	3.52571e-10	6.86694e-09	Elmo3
ENSMUSG00000014837	14.719	-0.625704	0.696341	-0.898559	0.368888	0.564174	4931428F04Rik
ENSMUSG00000014850	180.155	-0.760654	0.22089	-3.44359	0.00057404	0.00338046	Msh3
ENSMUSG00000014852	11.5072	-0.319591	0.775683	-0.412012	0.68033	0.814825	Adamts13
ENSMUSG00000014856	711.612	-0.220934	0.194919	-1.13347	0.257018	0.441961	Tmem208
ENSMUSG00000014859	338.588	0.458475	0.193359	2.3711	0.0177353	0.0603721	E2f4
ENSMUSG00000014867	5189.83	0.368123	0.124502	2.95676	0.00310889	0.014499	Surf4
ENSMUSG00000014873	135.298	0.053155	0.31107	0.170878	0.86432	0.92623	Surf2
ENSMUSG00000014905	876.684	-0.529124	0.223357	-2.36896	0.0178382	0.060615	Dnajb9
ENSMUSG00000014907	84.4054	0.0823804	0.284331	0.289734	0.77202	0.871689	Naf1
ENSMUSG00000014932	363.542	-0.501168	0.170817	-2.93395	0.00334678	0.015382	Yes1
ENSMUSG00000014956	1959.01	0.0130101	0.132076	0.0985047	0.921532	0.958799	Ppp1cb
ENSMUSG00000014959	2019.82	0.150709	0.13274	1.13537	0.256221	0.440963	Gorasp2
ENSMUSG00000014980	114.8	0.702556	0.256271	2.74145	0.00611683	0.025477	Tsen15
ENSMUSG00000015002	583.272	-0.578407	0.166672	-3.47034	0.000519806	0.00310208	Efr3a
ENSMUSG00000015013	222.904	-0.114969	0.209215	-0.549528	0.582643	0.746338	Trappc2l
ENSMUSG00000015016	653.335	0.100472	0.208758	0.481283	0.630315	0.779935	Acsf3
ENSMUSG00000015023	419.967	0.33734	0.163748	2.06011	0.0393878	0.113239	Ddx19a
ENSMUSG00000015027	229.097	1.09936	0.242911	4.52577	6.0176e-06	5.789e-05	Galns
ENSMUSG00000015053	4.02179	-0.430299	1.25282	-0.343465	0.731249	0.847939	Gata2
ENSMUSG00000015083	6920.87	-1.29595	0.17154	-7.55479	4.19534e-14	1.3411e-12	C8g
ENSMUSG00000015085	18.2889	-1.00451	0.633457	-1.58575	0.112795	0.248512	Entpd2
ENSMUSG00000015087	378.626	0.139638	0.171645	0.813527	0.415916	0.607913	Rabl6
ENSMUSG00000015090	43.1991	-2.50678	0.508239	-4.93228	8.12743e-07	9.27725e-06	Ptgds
ENSMUSG00000015092	3520.53	-0.230108	0.13414	-1.71543	0.0862659	0.204539	Edf1
ENSMUSG00000015093	44.78	-1.60387	0.545899	-2.93803	0.00330301	0.0152103	Clic3
ENSMUSG00000015094	63.5788	0.930897	0.449829	2.06944	0.0385045	0.111401	Npdc1
ENSMUSG00000015095	681.507	0.0171019	0.150519	0.113619	0.90954	0.952582	Fbxw5
ENSMUSG00000015112	3305.82	-0.0444935	0.133267	-0.333867	0.73848	0.85258	Slc25a13
ENSMUSG00000015120	782.175	0.361961	0.172599	2.09712	0.0359832	0.105385	Ube2i
ENSMUSG00000015126	284.533	-0.268548	0.224594	-1.19571	0.231812	0.41255	Tsr3
ENSMUSG00000015127	76.9876	0.190793	0.296598	0.64327	0.520049	0.698455	Unkl
ENSMUSG00000015133	219.676	0.293236	0.243312	1.20519	0.22813	0.407883	Lrrk1
ENSMUSG00000015134	2.52258	-0.547925	1.81811	-0.301371	0.763132	0.866823	Aldh1a3
ENSMUSG00000015143	358.661	0.398681	0.17044	2.33912	0.0193292	0.0646135	Actn1
ENSMUSG00000015149	952.54	-0.0318927	0.14707	-0.216854	0.828322	0.905281	Sirt2
ENSMUSG00000015165	2139.77	0.362163	0.13677	2.64796	0.00809792	0.0319193	Hnrnpl
ENSMUSG00000015176	489.371	0.522418	0.178852	2.92095	0.00348961	0.0159204	Nolc1
ENSMUSG00000015189	331.117	-0.500768	0.182855	-2.7386	0.00617005	0.0256614	Casd1
ENSMUSG00000015202	150.718	0.597807	0.253474	2.35845	0.0183514	0.0620283	Magi1
ENSMUSG00000015214	401.724	-0.00764892	0.191375	-0.0399683	0.968118	0.982871	Mtmr1
ENSMUSG00000015217	271.726	1.28918	0.188024	6.85642	7.06061e-12	1.73557e-10	Hmgb3
ENSMUSG00000015222	4.07644	1.14572	1.3567	0.84449	0.398396	0.5911	Map2
ENSMUSG00000015224	124.628	-1.69665	0.323885	-5.23844	1.61937e-07	2.05953e-06	Cyp2j9
ENSMUSG00000015243	1827.15	0.264027	0.137635	1.91831	0.0550718	0.146348	Abca1
ENSMUSG00000015247	1169.52	-0.11805	0.159266	-0.741213	0.458564	0.648307	Nipsnap3b
ENSMUSG00000015289	289.038	0.237274	0.190037	1.24856	0.211825	0.387924	Lage3
ENSMUSG00000015290	875.327	1.11728	0.141668	7.8866	3.1054e-15	1.14402e-13	Ubl4a
ENSMUSG00000015291	877.411	-0.171233	0.142562	-1.20111	0.229707	0.409981	Gdi1
ENSMUSG00000015305	364.932	-0.0629021	0.185543	-0.339017	0.734597	0.850093	Sash1
ENSMUSG00000015312	56.9996	2.09933	0.593139	3.53936	0.000401101	0.00246169	Gadd45b
ENSMUSG00000015314	1.92082	-0.242103	2.2218	-0.108967	0.913229	0.954373	Slamf6
ENSMUSG00000015335	274.93	-0.42645	0.186496	-2.28664	0.0222167	0.0719871	Zdhhc12
ENSMUSG00000015337	524.281	0.130296	0.18968	0.686923	0.492131	0.676141	Endog
ENSMUSG00000015340	37.5613	-0.767777	0.657119	-1.1684	0.242646	0.425249	Cybb
ENSMUSG00000015341	1066.89	0.105902	0.126857	0.83482	0.403819	0.596421	Golga7
ENSMUSG00000015342	118.192	0.181848	0.257957	0.704955	0.480838	0.666722	Xk
ENSMUSG00000015354	5.86985	0.573486	1.16351	0.492891	0.622089	0.773915	Pcolce2
ENSMUSG00000015355	2.14542	-0.916878	2.23337	-0.410536	0.681413	0.815066	Cd48
ENSMUSG00000015357	3614.04	-1.26329	0.179247	-7.04778	1.81794e-12	4.72101e-11	Clpx
ENSMUSG00000015363	1972.26	-0.528769	0.172511	-3.06514	0.00217571	0.0107481	Trabd
ENSMUSG00000015377	132.589	-1.22418	0.246913	-4.95793	7.12471e-07	8.17851e-06	Dennd6b
ENSMUSG00000015396	4.67488	0.708591	1.49201	0.474924	0.634841	0.783705	Cd83
ENSMUSG00000015405	8.2145	-1.4462	1.52545	-0.948049	0.343105	0.537423	Ace2
ENSMUSG00000015452	7.50178	-0.931438	0.936368	-0.994735	0.319865	0.512741	Ager
ENSMUSG00000015461	469.725	0.107309	0.172063	0.623664	0.532848	0.708857	Atf6b
ENSMUSG00000015467	7.91836	-0.232782	0.940596	-0.247484	0.804534	0.891013	Egfl8
ENSMUSG00000015468	19.0281	-1.08268	0.682713	-1.58584	0.112775	0.248505	Notch4
ENSMUSG00000015474	713.249	0.0389617	0.160346	0.242986	0.808017	0.892876	Ppt2
ENSMUSG00000015478	795.393	-0.0334213	0.141966	-0.235417	0.813885	0.896443	Rnf5
ENSMUSG00000015488	549.226	0.0393947	0.163057	0.241601	0.80909	0.89331	Cacfd1
ENSMUSG00000015501	84.949	0.372258	0.298741	1.24609	0.212731	0.388942	Hivep2
ENSMUSG00000015522	443.901	0.490483	0.236245	2.07616	0.0378788	0.11001	Arnt
ENSMUSG00000015536	1945.26	-0.359844	0.124706	-2.88555	0.00390732	0.0175344	Mocs2
ENSMUSG00000015542	511.145	-0.611284	0.202767	-3.01471	0.00257221	0.0123934	Nat9
ENSMUSG00000015568	340.138	1.1077	0.330752	3.34903	0.000810943	0.0045843	Lpl
ENSMUSG00000015575	678.757	0.166512	0.164622	1.01148	0.311787	0.504157	Atp6v0e
ENSMUSG00000015597	227.046	-0.545004	0.236184	-2.30754	0.0210247	0.0690667	Zfp318
ENSMUSG00000015599	11.9289	-2.39765	0.808391	-2.96595	0.00301754	0.0141768	Ttbk1
ENSMUSG00000015605	253.806	-0.0167968	0.191739	-0.0876026	0.930193	0.963001	Srf
ENSMUSG00000015647	39.351	0.781017	0.425778	1.83433	0.0666053	0.168607	Lama5
ENSMUSG00000015652	6.09835	0.272466	1.14072	0.238854	0.811219	0.894842	Steap1
ENSMUSG00000015653	88.3933	-0.10849	0.314645	-0.344801	0.730244	0.847348	Steap2
ENSMUSG00000015656	13794.1	0.475796	0.211818	2.24625	0.0246882	0.0781885	Hspa8
ENSMUSG00000015659	20.0771	0.0891426	0.695789	0.128117	0.898056	0.945961	Serac1
ENSMUSG00000015668	294.59	0.846475	0.18468	4.58346	4.57335e-06	4.50914e-05	Pdzd11
ENSMUSG00000015671	1541.53	0.101006	0.157775	0.640188	0.522051	0.699716	Psma2
ENSMUSG00000015672	441.147	-0.101474	0.164473	-0.616961	0.53726	0.712864	Mrpl32
ENSMUSG00000015697	391.596	0.0790099	0.167807	0.470839	0.637756	0.785593	Setdb1
ENSMUSG00000015702	19.3042	-0.332959	0.597599	-0.55716	0.577418	0.742309	Anxa9
ENSMUSG00000015711	320.269	0.243043	0.176845	1.37433	0.169339	0.331118	Prune1
ENSMUSG00000015714	5111.64	0.0966868	0.175413	0.551196	0.581499	0.745394	Cers2
ENSMUSG00000015733	1082.1	-0.0618943	0.130022	-0.47603	0.634053	0.783268	Capza2
ENSMUSG00000015745	29.8666	-0.0609301	0.535161	-0.113854	0.909354	0.952513	Plekho1
ENSMUSG00000015747	157.864	0.372361	0.270755	1.37527	0.169047	0.33077	Vps45
ENSMUSG00000015748	204.856	0.514419	0.202443	2.54106	0.0110517	0.0411286	Prpf3
ENSMUSG00000015749	524.646	0.974728	0.199932	4.87529	1.08648e-06	1.213e-05	Anp32e
ENSMUSG00000015750	1123.71	-0.408461	0.154249	-2.64806	0.0080956	0.031919	Aph1a
ENSMUSG00000015755	1036.07	-0.541604	0.140648	-3.85077	0.000117746	0.000836011	Tab2
ENSMUSG00000015757	228.764	0.228126	0.205486	1.11018	0.266923	0.4532	Ppil4
ENSMUSG00000015759	1110.63	0.5425	0.147426	3.67982	0.000233395	0.00152638	Cnih1
ENSMUSG00000015766	12.4738	-0.855093	0.791254	-1.08068	0.27984	0.468107	Eps8
ENSMUSG00000015776	398.334	0.705975	0.180906	3.90244	9.52276e-05	0.000689517	Med22
ENSMUSG00000015790	603.621	-0.643631	0.150403	-4.27938	1.87412e-05	0.000161935	Surf1
ENSMUSG00000015804	475.636	0.419327	0.187047	2.24183	0.0249726	0.0789259	Med28
ENSMUSG00000015806	3051.39	-0.432658	0.205951	-2.10078	0.0356606	0.104676	Qdpr
ENSMUSG00000015812	6.03906	0.441678	1.02491	0.430945	0.666508	0.805817	Gnrh1
ENSMUSG00000015837	9343.75	0.0569792	0.121743	0.46803	0.639763	0.786872	Sqstm1
ENSMUSG00000015839	1262.33	1.41559	0.145332	9.74042	2.02723e-22	1.45237e-20	Nfe2l2
ENSMUSG00000015843	95.6928	-0.461045	0.325062	-1.41833	0.156094	0.313133	Rxrg
ENSMUSG00000015846	4781.58	-0.836103	0.158336	-5.28056	1.2879e-07	1.67839e-06	Rxra
ENSMUSG00000015850	12.4054	1.41975	0.81345	1.74534	0.0809259	0.195553	Adamtsl4
ENSMUSG00000015854	337.782	-0.271296	0.885677	-0.306315	0.759365	0.864669	Cd5l
ENSMUSG00000015869	1480.98	-0.00308267	0.175938	-0.0175214	0.986021	0.992644	Prpsap1
ENSMUSG00000015879	11.9577	2.01923	0.817463	2.47011	0.0135071	0.048409	Fam184b
ENSMUSG00000015880	103.771	7.96275	1.05545	7.54444	4.54232e-14	1.44553e-12	Ncapg
ENSMUSG00000015882	141.282	0.708481	0.274473	2.58124	0.00984469	0.0373783	Lcorl
ENSMUSG00000015889	531.156	-0.015858	0.156219	-0.101512	0.919144	0.95755	Lta4h
ENSMUSG00000015890	3941.15	-1.00056	0.190527	-5.25151	1.50857e-07	1.93067e-06	Amdhd1
ENSMUSG00000015932	2695.8	-0.00277878	0.117165	-0.0237169	0.981078	0.989966	Dstn
ENSMUSG00000015937	1090.53	0.457787	0.164622	2.78084	0.00542192	0.0229992	H2afy
ENSMUSG00000015942	75.8619	-0.235	0.368429	-0.637843	0.523576	0.700904	Gtf2ird2
ENSMUSG00000015943	446.825	-0.468093	0.202119	-2.31592	0.0205625	0.0677981	Bola1
ENSMUSG00000015944	78.1449	-0.239442	0.369346	-0.648287	0.5168	0.695799	Gatsl2
ENSMUSG00000015947	12.3181	-1.05731	0.78965	-1.33896	0.180585	0.346421	Fcgr1
ENSMUSG00000015950	16.1846	-0.358765	0.704294	-0.509396	0.610475	0.765483	Ncf1
ENSMUSG00000015961	1081.2	0.968106	0.137617	7.03478	1.99571e-12	5.16386e-11	Adss
ENSMUSG00000015962	4.08574	4.11219	1.66207	2.47415	0.0133555	0.0479985	1700016C15Rik
ENSMUSG00000015966	178.996	1.0195	0.257973	3.95197	7.75103e-05	0.000574955	Il17rb
ENSMUSG00000015968	45.0359	-0.226017	0.442977	-0.510222	0.609896	0.765161	Cacna1d
ENSMUSG00000015970	1654.64	0.344436	0.150233	2.29268	0.0218663	0.0712241	Chdh
ENSMUSG00000015971	469.411	-0.0986273	0.17048	-0.578526	0.562909	0.73291	Actr8
ENSMUSG00000015980	4.4315	-0.512742	1.3303	-0.385432	0.699917	0.828092	Lrrc27
ENSMUSG00000015994	498.726	-0.0427733	0.182574	-0.234279	0.814768	0.897	Fnta
ENSMUSG00000016018	315.797	0.576107	0.191697	3.00531	0.00265312	0.0127131	Skiv2l2
ENSMUSG00000016024	1146.9	-1.6731	0.217042	-7.70868	1.27123e-14	4.35672e-13	Lbp
ENSMUSG00000016028	232.125	-1.65163	0.230423	-7.16783	7.61949e-13	2.08106e-11	Celsr1
ENSMUSG00000016087	8.39949	-0.897241	0.919812	-0.975461	0.329332	0.523734	Fli1
ENSMUSG00000016128	275.252	-0.365955	0.239309	-1.52921	0.126211	0.269855	Stard13
ENSMUSG00000016181	111.309	-0.10326	0.278169	-0.371213	0.710479	0.834786	Diexf
ENSMUSG00000016194	8109.67	-2.0429	0.176979	-11.5432	7.9911e-31	1.03572e-28	Hsd11b1
ENSMUSG00000016206	34.3273	0.121693	0.469225	0.25935	0.795365	0.885496	H2-M3
ENSMUSG00000016239	51.3147	1.40926	0.419046	3.36301	0.000770966	0.00438089	Lonrf3
ENSMUSG00000016252	3935.31	-0.574233	0.164202	-3.49712	0.000470313	0.00284121	Atp5e
ENSMUSG00000016253	560.098	-0.0203054	0.150771	-0.134677	0.892867	0.942794	Nelfcd
ENSMUSG00000016256	4864.95	-0.383147	0.149293	-2.56641	0.0102758	0.0387589	Ctsz
ENSMUSG00000016257	702.749	0.397457	0.167148	2.37787	0.017413	0.0596484	Prelid3b
ENSMUSG00000016262	5.60817	-0.770814	1.33816	-0.576024	0.564599	0.73404	Sertad4
ENSMUSG00000016308	528.568	0.0543794	0.155445	0.349831	0.726466	0.845188	Ube2a
ENSMUSG00000016319	8542.1	0.137059	0.130016	1.05417	0.291806	0.481646	Slc25a5
ENSMUSG00000016344	1192.32	-0.917948	0.168431	-5.45	5.03705e-08	7.04742e-07	Ppdpf
ENSMUSG00000016356	17.7214	-1.59234	0.710155	-2.24225	0.0249452	0.0788818	Col20a1
ENSMUSG00000016382	1012.46	-0.382853	0.1804	-2.12225	0.0338168	0.100213	Pls3
ENSMUSG00000016386	2.36584	0.663192	1.71811	0.386	0.699497	0.827818	Mpped2
ENSMUSG00000016409	130.395	-0.0497561	0.27866	-0.178555	0.858287	0.923917	Nkap
ENSMUSG00000016427	1583.76	-0.778039	0.174374	-4.46189	8.12402e-06	7.55786e-05	Ndufa1
ENSMUSG00000016477	136.113	0.53353	0.309645	1.72304	0.0848822	0.202395	E2f3
ENSMUSG00000016481	780.277	0.377733	0.165393	2.28385	0.0223801	0.0724178	Cr1l
ENSMUSG00000016487	385.72	0.279461	0.208847	1.33811	0.18086	0.346808	Ppfibp1
ENSMUSG00000016493	10.3368	-2.62202	0.910694	-2.87914	0.00398756	0.0178327	Cd46
ENSMUSG00000016494	5.25176	-3.62595	1.51696	-2.39027	0.016836	0.0579925	Cd34
ENSMUSG00000016495	64.4873	0.0843341	0.382137	0.220691	0.825333	0.903746	Plgrkt
ENSMUSG00000016496	17.0218	-0.983091	0.637145	-1.54296	0.12284	0.26473	Cd274
ENSMUSG00000016503	52.3959	0.267097	0.38552	0.692824	0.48842	0.673183	Gtf3a
ENSMUSG00000016510	163.688	-0.242107	0.231258	-1.04691	0.29514	0.485498	Mtif3
ENSMUSG00000016520	450.634	0.577928	0.191967	3.01056	0.00260769	0.0125379	Lnx2
ENSMUSG00000016526	40.6822	2.00826	0.486472	4.12822	3.65582e-05	0.000294802	Dyrk3
ENSMUSG00000016528	1357.78	0.0427751	0.152769	0.279999	0.779478	0.876421	Mapkapk2
ENSMUSG00000016534	8678.19	-0.707144	0.122673	-5.76446	8.19187e-09	1.28909e-07	Lamp2
ENSMUSG00000016541	1260.86	0.274522	0.131453	2.08837	0.0367646	0.107211	Atxn10
ENSMUSG00000016552	2.64068	-0.67193	1.93865	-0.346597	0.728894	0.846554	Foxred2
ENSMUSG00000016554	813.258	0.0992944	0.182417	0.544328	0.586216	0.748143	Eif3d
ENSMUSG00000016559	5310.49	0.671482	0.17714	3.79069	0.00015023	0.0010347	H3f3b
ENSMUSG00000016619	564.773	0.668671	0.185391	3.60681	0.000309979	0.00196679	Nup50
ENSMUSG00000016624	5.23995	0.0472425	1.36148	0.0346995	0.972319	0.984962	Phf21b
ENSMUSG00000016637	210.778	0.00704292	0.267913	0.0262881	0.979028	0.989227	Ift27
ENSMUSG00000016664	982.903	0.553227	0.138962	3.98113	6.85888e-05	0.000515211	Pacsin2
ENSMUSG00000016756	1767.94	-0.689087	0.166954	-4.12741	3.66866e-05	0.000295503	Cmah
ENSMUSG00000016757	254.727	0.877816	0.196698	4.46275	8.09134e-06	7.53975e-05	Ttll12
ENSMUSG00000016758	101.24	-2.19113	0.310538	-7.05591	1.7147e-12	4.46104e-11	Bik
ENSMUSG00000016831	391.542	0.0960393	0.190233	0.504851	0.613663	0.767725	Tox4
ENSMUSG00000016833	592.915	0.356819	0.165648	2.15408	0.0312341	0.0942819	Mrps18c
ENSMUSG00000016921	1685.47	0.212065	0.133594	1.58739	0.112425	0.247811	Srsf6
ENSMUSG00000016933	585.314	-0.481654	0.151761	-3.17377	0.00150472	0.00782951	Plcg1
ENSMUSG00000016940	379.247	0.068746	0.210886	0.325987	0.744435	0.856359	Kctd2
ENSMUSG00000016942	7445.38	-0.711057	0.117955	-6.02819	1.65801e-09	2.87571e-08	Tmprss6
ENSMUSG00000016946	91.1833	0.60323	0.273481	2.20574	0.0274019	0.0851502	Kctd5
ENSMUSG00000016984	96.6076	0.817023	0.304481	2.68333	0.00728933	0.0294069	Etaa1
ENSMUSG00000017002	63.3213	4.38533	1.26905	3.4556	0.000549074	0.00325766	Slpi
ENSMUSG00000017009	5475.2	-0.511532	0.127952	-3.99782	6.39275e-05	0.000486593	Sdc4
ENSMUSG00000017057	478.299	0.201129	0.177231	1.13484	0.256443	0.441133	Il13ra1
ENSMUSG00000017119	2726.45	-0.0810987	0.125072	-0.648416	0.516716	0.695771	Nbr1
ENSMUSG00000017132	502.871	-0.166103	0.196707	-0.844418	0.398436	0.5911	Cyth1
ENSMUSG00000017144	341.579	0.663538	0.194197	3.41683	0.000633552	0.00367775	Rnd3
ENSMUSG00000017146	96.2219	3.24927	0.421604	7.70693	1.28877e-14	4.40624e-13	Brca1
ENSMUSG00000017167	14.7868	0.965227	0.669928	1.44079	0.149643	0.304433	Cntnap1
ENSMUSG00000017176	43.2984	0.870902	0.450452	1.9334	0.0531874	0.142456	Nt5c3b
ENSMUSG00000017188	1274.77	0.485338	0.166218	2.91988	0.00350166	0.0159652	Coa3
ENSMUSG00000017210	372.15	0.241253	0.184534	1.30736	0.19109	0.360604	Med24
ENSMUSG00000017221	2659.07	0.100573	0.126027	0.798027	0.424855	0.615627	Psmd3
ENSMUSG00000017264	409.357	0.385656	0.187601	2.05572	0.0398091	0.114105	Exosc10
ENSMUSG00000017286	629.151	0.193626	0.160225	1.20847	0.226868	0.406202	Glod4
ENSMUSG00000017288	500.191	-0.203604	0.159412	-1.27722	0.201524	0.373772	Vps53
ENSMUSG00000017291	501.627	-0.175377	0.160885	-1.09008	0.275678	0.463375	Taok1
ENSMUSG00000017299	124.677	0.738712	0.27895	2.64819	0.00809245	0.031919	Dnttip1
ENSMUSG00000017307	264.509	-0.155557	0.205228	-0.757973	0.448467	0.63906	Acot8
ENSMUSG00000017309	104.902	-1.06185	0.377615	-2.81199	0.00492363	0.0212394	Cd300lg
ENSMUSG00000017344	50639.3	-0.831828	0.126265	-6.58796	4.45921e-11	1.01073e-09	Vtn
ENSMUSG00000017376	170.651	-0.39031	0.220127	-1.77311	0.0762104	0.186882	Nlk
ENSMUSG00000017386	918.658	0.5626	0.172856	3.25472	0.00113503	0.00611567	Traf4
ENSMUSG00000017390	204.995	-2.00013	0.316326	-6.32299	2.56543e-10	5.16601e-09	Aldoc
ENSMUSG00000017404	7117.19	0.201831	0.137612	1.46667	0.142467	0.293475	Rpl19
ENSMUSG00000017405	120.568	0.725055	0.260281	2.78566	0.00534181	0.0227202	Nek8
ENSMUSG00000017412	48.8396	-1.55897	0.443824	-3.5126	0.000443751	0.0026979	Cacnb4
ENSMUSG00000017417	3.71764	-2.47128	1.66104	-1.4878	0.136805	0.285526	Plxdc1
ENSMUSG00000017418	321.84	0.379525	0.190962	1.98743	0.0468743	0.129271	Arl5b
ENSMUSG00000017421	1090	0.398002	0.130766	3.04362	0.00233749	0.0114012	Zfp207
ENSMUSG00000017428	2284.35	0.0892783	0.12053	0.740712	0.458868	0.648421	Psmd11
ENSMUSG00000017446	27.1983	-0.881861	0.867075	-1.01705	0.309128	0.50145	C1qtnf1
ENSMUSG00000017453	4022.85	-0.854635	0.17542	-4.87193	1.10514e-06	1.22902e-05	Pipox
ENSMUSG00000017466	24.28	-0.893163	0.744301	-1.2	0.230139	0.4105	Timp2
ENSMUSG00000017478	729.375	0.254413	0.154726	1.64428	0.100119	0.227546	Zc3h18
ENSMUSG00000017485	532.093	-0.184847	0.177258	-1.04282	0.297034	0.48774	Top2b
ENSMUSG00000017491	18.0003	1.48348	0.711324	2.08552	0.037022	0.107895	Rarb
ENSMUSG00000017493	23523.4	-0.606042	0.141847	-4.2725	1.93293e-05	0.000166613	Igfbp4
ENSMUSG00000017499	59.668	7.17842	1.11233	6.4535	1.09299e-10	2.3539e-09	Cdc6
ENSMUSG00000017548	452.972	0.273261	0.17926	1.52438	0.127414	0.271572	Suz12
ENSMUSG00000017550	37.35	2.08318	0.493743	4.21915	2.45221e-05	0.000206261	Atad5
ENSMUSG00000017561	151.574	0.387442	0.230237	1.6828	0.0924141	0.214864	Crlf3
ENSMUSG00000017607	2.17067	-1.33061	1.96653	-0.676625	0.498644	0.681673	Tns4
ENSMUSG00000017615	536.498	0.452904	0.185852	2.43691	0.0148134	0.0522889	Tnfaip1
ENSMUSG00000017631	32.2073	0.69013	0.543319	1.27021	0.20401	0.376708	Abr
ENSMUSG00000017639	150.739	-0.491409	0.228857	-2.14723	0.0317749	0.0954721	Rab11fip4
ENSMUSG00000017652	3.29379	-0.974343	1.59216	-0.611963	0.540563	0.715098	Cd40
ENSMUSG00000017664	524.014	0.00119718	0.176974	0.00676475	0.994603	0.99719	Slc35c2
ENSMUSG00000017667	24.5393	-0.260614	0.534053	-0.487992	0.625556	0.776268	Zfp334
ENSMUSG00000017670	166.007	-0.0988704	0.264571	-0.373701	0.708627	0.833709	Elmo2
ENSMUSG00000017677	604.81	-0.735703	0.208785	-3.52373	0.00042552	0.00259813	Wsb1
ENSMUSG00000017679	260.577	0.0836517	0.322625	0.259285	0.795415	0.885496	Ttpal
ENSMUSG00000017686	506.038	-0.136607	0.193461	-0.706123	0.480112	0.66637	Rhot1
ENSMUSG00000017688	1.89313	-1.42003	2.06005	-0.689318	0.490623	0.675285	Hnf4g
ENSMUSG00000017692	2.05889	-1.89406	2.02452	-0.935559	0.3495	0.544393	Rhbdl3
ENSMUSG00000017697	41.7312	-1.21525	0.691782	-1.75669	0.0789701	0.191998	Ada
ENSMUSG00000017707	3416.78	0.353023	0.202214	1.74579	0.0808479	0.195463	Serinc3
ENSMUSG00000017713	100.034	-1.27916	0.34287	-3.73073	0.000190929	0.00127378	Tha1
ENSMUSG00000017715	231.405	1.35024	0.237677	5.68099	1.33917e-08	2.05866e-07	Pgs1
ENSMUSG00000017716	574.759	6.23866	0.29009	21.5059	1.37052e-102	4.88488e-99	Birc5
ENSMUSG00000017718	261.08	-1.69413	0.267942	-6.32275	2.56945e-10	5.16681e-09	Afmid
ENSMUSG00000017721	1026.4	0.20964	0.150662	1.39146	0.164087	0.323432	Pigt
ENSMUSG00000017723	68.3664	-0.761657	0.334103	-2.27971	0.022625	0.0730941	Wfdc2
ENSMUSG00000017724	4.83252	3.52639	1.51233	2.33176	0.0197132	0.0656415	Etv4
ENSMUSG00000017734	11.7756	0.33239	0.736567	0.451269	0.651796	0.79557	Dbndd2
ENSMUSG00000017737	1.79525	-0.594228	2.32635	-0.255433	0.798388	0.887534	Mmp9
ENSMUSG00000017740	22.8263	-0.987917	0.543491	-1.81772	0.0691062	0.173551	Slc12a5
ENSMUSG00000017747	400.303	-0.44109	0.177309	-2.48769	0.0128577	0.0466182	Ghdc
ENSMUSG00000017754	159.039	-1.4473	0.347958	-4.15941	3.19076e-05	0.00026099	Pltp
ENSMUSG00000017756	1257.67	-0.719001	0.143334	-5.01628	5.26822e-07	6.20735e-06	Slc12a7
ENSMUSG00000017760	1965.39	-0.816776	0.116436	-7.01481	2.30263e-12	5.92575e-11	Ctsa
ENSMUSG00000017764	27.6042	-0.705544	0.507313	-1.39075	0.164303	0.323589	Zswim1
ENSMUSG00000017765	346.475	0.809066	0.191152	4.23257	2.31032e-05	0.000196061	Slc12a4
ENSMUSG00000017774	598.795	1.15267	0.227845	5.05903	4.21402e-07	5.05293e-06	Myo1c
ENSMUSG00000017776	954.936	-0.0613522	0.172861	-0.354921	0.722649	0.841938	Crk
ENSMUSG00000017778	4545.75	-0.454927	0.183476	-2.47949	0.0131571	0.047501	Cox7c
ENSMUSG00000017781	887.426	0.264575	0.165379	1.59981	0.109641	0.242951	Pitpna
ENSMUSG00000017801	500.185	0.329978	0.157847	2.09049	0.0365735	0.106741	Mlx
ENSMUSG00000017802	1167.84	-0.375978	0.144758	-2.59728	0.00939651	0.0360124	Retreg3
ENSMUSG00000017830	138.361	-0.654519	0.364549	-1.79542	0.0725868	0.180134	Dhx58
ENSMUSG00000017831	737.174	0.0773891	0.157343	0.491851	0.622825	0.774565	Rab5a
ENSMUSG00000017837	298.935	-0.00319643	0.20204	-0.0158208	0.987377	0.993369	Nkiras2
ENSMUSG00000017843	828.972	0.428548	0.149186	2.87257	0.00407149	0.0181398	Ppp2r5c
ENSMUSG00000017858	358.501	-0.169575	0.184073	-0.921238	0.356926	0.552039	Ift52
ENSMUSG00000017861	14.4877	-0.206995	0.74256	-0.278758	0.78043	0.87678	Mybl2
ENSMUSG00000017868	1212.05	0.207026	0.204627	1.01172	0.31167	0.504082	Sgk2
ENSMUSG00000017929	398.691	1.56637	0.187888	8.33672	7.63792e-17	3.24089e-15	B4galt5
ENSMUSG00000017950	8121.71	-0.0887817	0.192486	-0.461237	0.644629	0.790306	Hnf4a
ENSMUSG00000017969	7.12815	0.696403	1.15305	0.603968	0.545865	0.71945	Ptgis
ENSMUSG00000017978	139.425	-0.936573	0.236849	-3.9543	7.67588e-05	0.000570284	Cadps2
ENSMUSG00000017999	436.142	0.227652	0.189798	1.19945	0.230355	0.410723	Ddx27
ENSMUSG00000018001	38.5717	-0.21092	0.485651	-0.434303	0.664068	0.804113	Cyth3
ENSMUSG00000018008	21.9048	-0.908128	0.669774	-1.35587	0.17514	0.339401	Cyth4
ENSMUSG00000018012	8.04539	-1.13265	0.925415	-1.22393	0.220977	0.399198	Rac3
ENSMUSG00000018040	322.329	-0.370499	0.182084	-2.03476	0.0418746	0.118807	Rrp7a
ENSMUSG00000018042	9309.91	-0.268838	0.166884	-1.61093	0.107196	0.239206	Cyb5r3
ENSMUSG00000018068	81.8851	1.24782	0.350203	3.56312	0.000366467	0.00227162	Ints2
ENSMUSG00000018076	128.291	0.0349936	0.243715	0.143584	0.885829	0.93856	Med13l
ENSMUSG00000018102	3469.62	-0.514635	0.11868	-4.33633	1.44884e-05	0.000127981	Hist1h2bc
ENSMUSG00000018143	231.754	0.776999	0.213937	3.63191	0.000281334	0.00180188	Mafk
ENSMUSG00000018160	299.721	0.129335	0.188764	0.685167	0.493239	0.677205	Med1
ENSMUSG00000018166	1692.89	0.0129579	0.130989	0.0989232	0.921199	0.958582	Erbb3
ENSMUSG00000018167	310.883	-0.0326898	0.224901	-0.145352	0.884433	0.938265	Stard3
ENSMUSG00000018168	2.01788	-4.81176	2.12055	-2.2691	0.0232621	0.074686	Ikzf3
ENSMUSG00000018169	6.50453	-1.39415	1.10781	-1.25848	0.208219	0.382845	Mfng
ENSMUSG00000018171	2597.21	-0.13965	0.178563	-0.782079	0.434168	0.625436	Vmp1
ENSMUSG00000018189	527.104	0.717772	0.16411	4.37371	1.2215e-05	0.000109528	Uchl5
ENSMUSG00000018196	304.954	-0.688897	0.184647	-3.73088	0.00019081	0.00127358	Glrx2
ENSMUSG00000018199	34.9234	-0.66	0.42602	-1.54922	0.121328	0.262252	Trove2
ENSMUSG00000018209	211.86	-0.15979	0.247674	-0.64516	0.518824	0.697357	Stk4
ENSMUSG00000018211	1.75148	3.92351	2.52769	1.55221	0.120611	0.26141	Wfdc15b
ENSMUSG00000018217	14.0598	0.653217	0.783624	0.833585	0.404515	0.596954	Pmp22
ENSMUSG00000018238	6.39715	-1.02791	1.19661	-0.859015	0.390332	0.583831	Gdf9
ENSMUSG00000018239	48.0607	0.658541	0.439067	1.49986	0.133649	0.280997	Zcchc10
ENSMUSG00000018286	3152.84	0.29575	0.132435	2.23318	0.0255373	0.0803897	Psmb6
ENSMUSG00000018287	636.824	0.145528	0.169257	0.859808	0.389895	0.583594	Spag7
ENSMUSG00000018293	6108.08	0.720217	0.118946	6.055	1.40416e-09	2.47456e-08	Pfn1
ENSMUSG00000018322	198.568	-0.205839	0.232351	-0.885894	0.375675	0.570523	Tomm34
ENSMUSG00000018326	1556.34	0.256051	0.12252	2.08987	0.0366292	0.106865	Ywhab
ENSMUSG00000018334	12.2245	-1.49464	1.02801	-1.45391	0.145972	0.298796	Ksr1
ENSMUSG00000018339	23.2335	0.867518	0.797471	1.08784	0.276668	0.464381	Gpx3
ENSMUSG00000018340	2047.63	0.1835	0.158042	1.16108	0.24561	0.428862	Anxa6
ENSMUSG00000018347	60.3837	-0.716218	0.333173	-2.14969	0.0315799	0.0949861	Zkscan6
ENSMUSG00000018362	1676.2	2.15316	0.145694	14.7786	2.01299e-49	6.37759e-47	Kpna2
ENSMUSG00000018363	502.439	-0.0141324	0.159766	-0.0884568	0.929514	0.962877	Smurf2
ENSMUSG00000018372	56.5828	-0.113784	0.356879	-0.318832	0.749854	0.859578	Cep95
ENSMUSG00000018377	169.192	-0.0653366	0.247875	-0.263587	0.792098	0.883385	Vezf1
ENSMUSG00000018378	15.9519	-0.63698	0.691342	-0.921368	0.356858	0.552026	Cuedc1
ENSMUSG00000018379	1419.24	0.460596	0.144296	3.19203	0.00141278	0.00742152	Srsf1
ENSMUSG00000018381	2.30057	-0.623039	2.13565	-0.291733	0.770491	0.871264	Abi3
ENSMUSG00000018387	445.235	-1.14271	0.227765	-5.01705	5.24714e-07	6.18763e-06	Shroom1
ENSMUSG00000018395	47.2976	0.295349	0.380768	0.775666	0.437946	0.628655	Kif3a
ENSMUSG00000018398	14.8	0.46549	0.700494	0.664516	0.50636	0.687409	44447
ENSMUSG00000018401	602.226	-0.650837	0.173133	-3.75917	0.000170477	0.00115683	Mtmr4
ENSMUSG00000018405	38.3433	-1.40888	0.407122	-3.46058	0.00053902	0.00320467	Mrm1
ENSMUSG00000018411	14.2373	-1.62605	0.793535	-2.04912	0.0404504	0.115571	Mapt
ENSMUSG00000018412	277.323	0.142916	0.194849	0.733469	0.463272	0.652603	Kansl1
ENSMUSG00000018415	376.421	-0.965276	0.180002	-5.3626	8.20325e-08	1.10647e-06	Gid4
ENSMUSG00000018417	2358.93	-0.335838	0.138511	-2.42464	0.0153236	0.0536779	Myo1b
ENSMUSG00000018425	457.48	-0.463298	0.20498	-2.26021	0.0238079	0.0760371	Dhx40
ENSMUSG00000018427	347.726	-1.05625	0.23002	-4.59199	4.39031e-06	4.35579e-05	Ypel2
ENSMUSG00000018428	1207.89	-0.458207	0.13381	-3.42431	0.000616373	0.00359265	Akap1
ENSMUSG00000018433	179.399	0.635551	0.22354	2.84312	0.00446742	0.019658	Nol11
ENSMUSG00000018442	1670.92	-0.531318	0.148982	-3.56632	0.000362034	0.002249	Derl2
ENSMUSG00000018446	1669.09	-0.107784	0.196765	-0.547781	0.583842	0.747069	C1qbp
ENSMUSG00000018449	265.626	-0.320832	0.208286	-1.54034	0.123477	0.265643	Rpain
ENSMUSG00000018459	219.339	0.488262	0.657898	0.742154	0.457994	0.647908	Slc13a3
ENSMUSG00000018470	6.78594	0.662425	1.01692	0.651404	0.514786	0.694417	Kcnab3
ENSMUSG00000018474	1414.96	-0.393533	0.138093	-2.84978	0.00437494	0.0193047	Chd3
ENSMUSG00000018476	347.968	-0.255441	0.199766	-1.2787	0.201003	0.373121	Kdm6b
ENSMUSG00000018481	369.367	0.453079	0.174206	2.60082	0.0093001	0.0357582	Appbp2
ENSMUSG00000018486	10.1411	0.143962	0.975116	0.147635	0.882631	0.93761	Wnt9b
ENSMUSG00000018501	966.905	-0.183744	0.148458	-1.23768	0.215835	0.393047	Ncor1
ENSMUSG00000018507	8.05417	-0.458706	1.07845	-0.42534	0.670589	0.80821	Trpv2
ENSMUSG00000018509	311.726	0.102662	0.179818	0.570922	0.568053	0.736504	Cenpv
ENSMUSG00000018537	127.837	-0.373067	0.267857	-1.39279	0.163685	0.323013	Pcgf2
ENSMUSG00000018541	164.789	0.0272102	0.237479	0.11458	0.908778	0.952222	Cwc25
ENSMUSG00000018547	292.05	-0.0646828	0.213036	-0.303623	0.761415	0.865945	Pip4k2b
ENSMUSG00000018548	186.25	0.154427	0.244038	0.632798	0.526866	0.703986	Trim37
ENSMUSG00000018554	6.68494	5.84658	1.54039	3.79551	0.000147337	0.00101707	Ybx2
ENSMUSG00000018559	596.336	-0.148067	0.16711	-0.886047	0.375592	0.570523	Ctdnep1
ENSMUSG00000018565	379.331	0.286274	0.170874	1.67535	0.0938656	0.217098	Elp5
ENSMUSG00000018566	2.92581	4.6653	2.17832	2.1417	0.0322176	0.0965579	Slc2a4
ENSMUSG00000018567	3935.85	-0.374084	0.110528	-3.3845	0.000713075	0.00408942	Gabarap
ENSMUSG00000018569	9.31592	-1.32573	1.31927	-1.0049	0.314947	0.507631	Cldn7
ENSMUSG00000018570	7.45131	-0.65391	1.2193	-0.536299	0.591752	0.75206	2810408A11Rik
ENSMUSG00000018572	425.291	0.129926	0.177777	0.730841	0.464877	0.653991	Phf23
ENSMUSG00000018574	1924.15	-0.276907	0.14951	-1.8521	0.0640116	0.164069	Acadvl
ENSMUSG00000018583	1340.72	1.05426	0.16056	6.56613	5.1641e-11	1.16311e-09	G3bp1
ENSMUSG00000018585	1869.62	-0.135696	0.171064	-0.793248	0.427634	0.618522	Atox1
ENSMUSG00000018593	369.122	0.904585	0.263181	3.43711	0.000587948	0.0034467	Sparc
ENSMUSG00000018599	362.178	-0.614558	0.181114	-3.39322	0.000690773	0.00397271	Mief2
ENSMUSG00000018604	336.55	-0.0224184	0.175201	-0.127958	0.898182	0.946024	Tbx3
ENSMUSG00000018648	23.8886	-0.940192	0.613395	-1.53277	0.125333	0.268597	Dusp14
ENSMUSG00000018651	121.883	0.389164	0.287672	1.3528	0.176119	0.340557	Tada2a
ENSMUSG00000018654	9.35652	-1.76	0.859585	-2.0475	0.0406093	0.115909	Ikzf1
ENSMUSG00000018659	3161.03	-0.736674	0.114228	-6.44916	1.12471e-10	2.40766e-09	Pnpo
ENSMUSG00000018661	274.545	0.255632	0.187175	1.36574	0.172021	0.334718	Cog1
ENSMUSG00000018666	591.687	0.544155	0.164909	3.29974	0.000967756	0.00533115	Cbx1
ENSMUSG00000018669	1677.74	-0.123413	0.161129	-0.765921	0.443723	0.634774	Cdk5rap3
ENSMUSG00000018672	319.812	-0.456954	0.193989	-2.35556	0.0184948	0.0623975	Copz2
ENSMUSG00000018677	9702.85	0.291054	0.119678	2.43197	0.0150168	0.0528967	Slc25a39
ENSMUSG00000018678	95.0484	0.19918	0.290337	0.686029	0.492695	0.67672	Sp2
ENSMUSG00000018697	208.749	0.0212752	0.227506	0.0935148	0.925495	0.960738	Aatf
ENSMUSG00000018707	1234.53	0.0792381	0.142587	0.555717	0.578405	0.742978	Dync1h1
ENSMUSG00000018727	68.7538	-3.14544	0.379704	-8.28393	1.19172e-16	4.96111e-15	Cpsf4l
ENSMUSG00000018733	150.784	-0.0240101	0.240138	-0.0999846	0.920357	0.958055	Pex12
ENSMUSG00000018736	477.636	0.772731	0.257008	3.00664	0.00264157	0.0126761	Ndel1
ENSMUSG00000018740	16.012	-0.0763508	0.799051	-0.0955518	0.923877	0.95993	Slc25a35
ENSMUSG00000018750	120.452	-0.774229	0.301797	-2.5654	0.0103058	0.0388474	Zbtb4
ENSMUSG00000018761	1053.91	0.277913	0.138008	2.01374	0.0440366	0.123637	Mpdu1
ENSMUSG00000018765	866.721	0.0814765	0.187328	0.434941	0.663605	0.803797	Fxr2
ENSMUSG00000018770	9461.29	-0.0376826	0.160233	-0.235174	0.814073	0.896581	Atp5g3
ENSMUSG00000018774	36.1967	0.182819	0.609623	0.299889	0.764261	0.867384	Cd68
ENSMUSG00000018796	10274	-1.70626	0.147209	-11.5907	4.59235e-31	6.11898e-29	Acsl1
ENSMUSG00000018800	69.4538	0.084327	0.396893	0.212468	0.831742	0.907618	Abca5
ENSMUSG00000018809	58.5002	0.447188	0.350372	1.27632	0.201841	0.374094	Smyd4
ENSMUSG00000018819	13.288	-1.29457	0.768075	-1.68548	0.0918966	0.21415	Lsp1
ENSMUSG00000018820	248.794	0.0283951	0.191222	0.148493	0.881954	0.937175	Zfyve27
ENSMUSG00000018821	876.48	0.769501	0.186997	4.11505	3.87095e-05	0.000308831	Avpi1
ENSMUSG00000018830	5.75775	-0.696535	1.16747	-0.596617	0.550763	0.724242	Myh11
ENSMUSG00000018841	183.155	0.138619	0.230609	0.601098	0.547775	0.721243	Rad51d
ENSMUSG00000018845	9.18831	-1.79176	0.945493	-1.89506	0.0580849	0.152255	Unc45b
ENSMUSG00000018846	588.147	-0.489812	0.203692	-2.40467	0.0161872	0.0562183	Pank3
ENSMUSG00000018848	663.198	0.514582	0.145288	3.54182	0.000397379	0.00244305	Rars
ENSMUSG00000018849	1441.87	0.209948	0.13619	1.54158	0.123176	0.265195	Wwc1
ENSMUSG00000018858	435.116	0.220204	0.19799	1.1122	0.266053	0.452423	Mrpl58
ENSMUSG00000018861	514.536	0.0499953	0.183293	0.272761	0.785037	0.879449	Fdxr
ENSMUSG00000018862	5.32466	-6.205	3.91734	-1.58398	0.113198	0.249283	Otop3
ENSMUSG00000018868	6.28894	5.76366	3.91239	1.47318	0.140702	0.290682	Pnpla5
ENSMUSG00000018882	613.448	0.130865	0.188916	0.692716	0.488488	0.673211	Mrpl45
ENSMUSG00000018899	356.69	-0.298746	0.26749	-1.11685	0.26406	0.45019	Irf1
ENSMUSG00000018900	233.478	-1.13684	0.283883	-4.00461	6.21191e-05	0.000474107	Slc22a5
ENSMUSG00000018906	83.1292	0.37724	0.330104	1.14279	0.253125	0.437855	P4ha2
ENSMUSG00000018909	51.9938	-0.545087	0.385314	-1.41466	0.15717	0.314759	Arrb1
ENSMUSG00000018919	6.66208	-3.21882	1.64615	-1.95536	0.05054	0.137247	Tm4sf5
ENSMUSG00000018920	31.4454	-0.40155	0.454918	-0.882687	0.377405	0.571928	Cxcl16
ENSMUSG00000018921	348.085	0.720248	0.17663	4.07771	4.54805e-05	0.000357845	Pelp1
ENSMUSG00000018923	152.002	0.416946	0.284119	1.46751	0.142238	0.293133	Med11
ENSMUSG00000018927	34.9985	-0.924276	0.612363	-1.50936	0.131207	0.277211	Ccl6
ENSMUSG00000018931	69.8911	0.727362	0.351495	2.06934	0.0385142	0.111401	Natd1
ENSMUSG00000018932	1088.26	0.200157	0.130123	1.53822	0.123996	0.266459	Map2k3
ENSMUSG00000018965	1393.47	1.53389	0.161083	9.52238	1.69259e-21	1.10188e-19	Ywhah
ENSMUSG00000018974	289.45	0.146328	0.212697	0.687965	0.491475	0.675564	Sart3
ENSMUSG00000018983	105.289	2.50765	0.324982	7.71627	1.19786e-14	4.14512e-13	E2f2
ENSMUSG00000018995	335.874	-0.965281	0.222457	-4.33918	1.43018e-05	0.000126646	Nars2
ENSMUSG00000018999	340.436	-0.200369	0.176408	-1.13583	0.256027	0.4408	Slc35b4
ENSMUSG00000019027	13.1859	3.16175	1.01668	3.10988	0.00187163	0.00945228	Dnah1
ENSMUSG00000019039	479.062	-0.232092	0.151924	-1.52768	0.126592	0.270466	Dalrd3
ENSMUSG00000019054	1382.13	0.049872	0.128816	0.387157	0.69864	0.827507	Fis1
ENSMUSG00000019055	809.54	-0.205263	0.151146	-1.35804	0.17445	0.338524	Plod1
ENSMUSG00000019066	163.059	0.348931	0.236538	1.47516	0.140171	0.289919	Rab3d
ENSMUSG00000019080	200.461	-0.823818	0.251536	-3.27515	0.00105607	0.00574451	Mfsd3
ENSMUSG00000019082	2763.96	-0.122438	0.131573	-0.93057	0.352076	0.54693	Slc25a22
ENSMUSG00000019087	1025.99	-0.179572	0.126647	-1.41789	0.156222	0.313345	Atp6ap1
ENSMUSG00000019088	52.596	-0.117157	0.368822	-0.317653	0.750748	0.860058	Dnase1l1
ENSMUSG00000019122	4768.6	2.55928	0.245178	10.4384	1.6552e-25	1.42158e-23	Ccl9
ENSMUSG00000019132	2366.41	0.00492473	0.121768	0.0404436	0.967739	0.982697	BC005537
ENSMUSG00000019139	871.023	2.46188	0.653748	3.7658	0.000166018	0.00113141	Isyna1
ENSMUSG00000019143	404.066	-0.362209	0.181535	-1.99526	0.0460146	0.127558	Hars2
ENSMUSG00000019158	719.259	-0.621226	0.15852	-3.91892	8.89456e-05	0.000650306	Tmem160
ENSMUSG00000019173	1879.56	-0.0123168	0.128955	-0.0955124	0.923908	0.95993	Rab5c
ENSMUSG00000019178	3.23564	-1.17753	1.32645	-0.887731	0.374685	0.569498	Styxl1
ENSMUSG00000019179	5135.11	0.670506	0.129263	5.18713	2.13556e-07	2.67545e-06	Mdh2
ENSMUSG00000019188	2104.89	-0.322933	0.136199	-2.37103	0.0177386	0.0603721	H13
ENSMUSG00000019189	369.526	1.54791	0.270362	5.72532	1.03239e-08	1.60335e-07	Rnf145
ENSMUSG00000019194	79.5502	1.1951	0.381626	3.13159	0.00173864	0.00885276	Scn1b
ENSMUSG00000019210	1610.38	0.283953	0.145711	1.94874	0.0513267	0.138934	Atp6v1e1
ENSMUSG00000019214	66.4781	6.73516	0.894369	7.53063	5.04979e-14	1.59989e-12	Chtf18
ENSMUSG00000019232	2560.58	-2.19174	0.201351	-10.8851	1.35688e-27	1.36232e-25	Etnppl
ENSMUSG00000019235	96.4423	-0.335672	0.308746	-1.08721	0.276943	0.464679	Rps6kl1
ENSMUSG00000019254	550.167	0.155879	0.219557	0.709972	0.477721	0.664411	Ppp1r12c
ENSMUSG00000019256	365.875	-0.137086	0.208183	-0.658486	0.510226	0.690685	Ahr
ENSMUSG00000019261	125.882	0.509113	0.255309	1.99411	0.0461405	0.127807	Map1s
ENSMUSG00000019295	357.939	0.320235	0.174608	1.83402	0.0666509	0.168662	Tmem129
ENSMUSG00000019297	508.79	0.236658	0.162967	1.45218	0.146451	0.29939	Nop9
ENSMUSG00000019301	4.14982	-0.0330013	1.28199	-0.0257423	0.979463	0.989227	Hsd17b1
ENSMUSG00000019302	717.691	-0.832572	0.187528	-4.43973	9.00716e-06	8.31165e-05	Atp6v0a1
ENSMUSG00000019303	33.4136	3.14894	0.587796	5.35719	8.45254e-08	1.13473e-06	Psmc3ip
ENSMUSG00000019312	1879	-0.448824	0.151239	-2.96764	0.00300098	0.0141251	Grb7
ENSMUSG00000019320	2.70989	-2.41952	2.01744	-1.1993	0.23041	0.410723	Noxo1
ENSMUSG00000019338	255.39	0.231617	0.187575	1.23479	0.216907	0.394193	Zfp687
ENSMUSG00000019362	1741.73	-0.109431	0.142365	-0.768663	0.442093	0.633078	D8Ertd738e
ENSMUSG00000019368	1713.71	-1.00926	0.140667	-7.17483	7.23967e-13	1.98492e-11	Sec14l4
ENSMUSG00000019370	1393.92	1.36079	0.167762	8.11146	5.00159e-16	1.9644e-14	Calm3
ENSMUSG00000019373	308.325	0.381246	0.19645	1.94068	0.0522973	0.140591	Cops3
ENSMUSG00000019428	5958.74	0.0358817	0.129847	0.276339	0.782288	0.878057	Fkbp8
ENSMUSG00000019432	1163.28	0.299739	0.207023	1.44785	0.147658	0.301297	Ddx39b
ENSMUSG00000019433	219.294	0.651004	0.220876	2.94738	0.00320482	0.0148637	Gipc1
ENSMUSG00000019437	457.336	-0.75868	0.230163	-3.29628	0.000979749	0.00538484	Tlcd1
ENSMUSG00000019461	117.574	-0.687401	0.258916	-2.65492	0.00793267	0.0314593	Plscr3
ENSMUSG00000019467	15.1796	0.546568	0.652448	0.83772	0.402188	0.594689	Arhgef25
ENSMUSG00000019470	350.703	-0.438434	0.212046	-2.06764	0.038674	0.111773	Xab2
ENSMUSG00000019471	1839.3	0.102555	0.12111	0.846791	0.397112	0.58989	Cdc37
ENSMUSG00000019478	432.442	-0.332964	0.175246	-1.89998	0.0574359	0.150943	Rab4a
ENSMUSG00000019487	197.107	0.549418	0.243966	2.25203	0.0243206	0.0772869	Trip10
ENSMUSG00000019494	2148.98	0.13631	0.129679	1.05113	0.293199	0.483141	Cops6
ENSMUSG00000019505	6600.81	0.0412844	0.14241	0.289898	0.771894	0.871675	Ubb
ENSMUSG00000019518	70.5448	-0.558172	0.343169	-1.62652	0.103839	0.233913	Ap4m1
ENSMUSG00000019528	132.759	1.32688	0.270235	4.91011	9.10265e-07	1.03079e-05	Gyg
ENSMUSG00000019539	22.7697	-0.109628	0.607839	-0.180357	0.856873	0.92304	Rcn3
ENSMUSG00000019558	143.971	0.852956	0.336182	2.53718	0.0111749	0.0414898	Slc6a8
ENSMUSG00000019564	15.2955	-0.0422873	0.643881	-0.0656756	0.947636	0.972045	Arid3a
ENSMUSG00000019577	278.888	0.583369	0.334614	1.74341	0.0812625	0.196233	Pdk4
ENSMUSG00000019578	1038.48	-0.287801	0.141622	-2.03217	0.0421361	0.119389	Ubxn6
ENSMUSG00000019579	1671.69	0.195614	0.132224	1.47941	0.13903	0.288607	Mydgf
ENSMUSG00000019590	237.529	0.958809	0.279772	3.4271	0.000610058	0.00356167	Cyb561
ENSMUSG00000019647	23.9763	-0.904393	0.53568	-1.68831	0.0913522	0.21316	Sema6a
ENSMUSG00000019659	424.622	-0.0252906	0.195285	-0.129507	0.896957	0.945312	Ccdc12
ENSMUSG00000019689	439.468	-0.662709	0.205956	-3.21772	0.00129212	0.00685844	Fmc1
ENSMUSG00000019699	10.3218	-0.0154042	0.899421	-0.0171268	0.986335	0.992882	Akt3
ENSMUSG00000019710	701.269	-0.0977409	0.150202	-0.650729	0.515221	0.694808	Mrpl24
ENSMUSG00000019715	567.077	0.0944351	0.155988	0.6054	0.544913	0.718538	Gle1
ENSMUSG00000019718	341.124	-0.950342	0.188477	-5.04223	4.60147e-07	5.46154e-06	L3hypdh
ENSMUSG00000019726	286.347	-0.617345	0.186485	-3.31043	0.000931536	0.00516767	Lyst
ENSMUSG00000019731	768.246	0.265098	0.14577	1.81861	0.0689707	0.17327	Slc35e1
ENSMUSG00000019732	46.0625	-1.04772	0.393183	-2.66471	0.00770557	0.0307813	Calr3
ENSMUSG00000019734	24.5689	0.0645874	0.644557	0.100204	0.920182	0.958013	Tmc4
ENSMUSG00000019737	50.6538	-0.0114142	0.438907	-0.026006	0.979253	0.989227	Syne4
ENSMUSG00000019738	436.395	-0.218332	0.177465	-1.23028	0.218593	0.396499	Polr2i
ENSMUSG00000019761	28.0371	-0.00652204	0.488083	-0.0133626	0.989339	0.994851	Krt10
ENSMUSG00000019762	1480.37	-0.222318	0.166011	-1.33918	0.180514	0.346375	Iyd
ENSMUSG00000019763	433.585	-0.949424	0.180091	-5.2719	1.35015e-07	1.74833e-06	Rmnd1
ENSMUSG00000019768	273.744	0.367339	0.233891	1.57056	0.116286	0.254511	Esr1
ENSMUSG00000019773	36.1841	1.8646	0.506177	3.68369	0.000229879	0.00150615	Fbxo5
ENSMUSG00000019774	111.341	0.29787	0.258197	1.15365	0.248643	0.432199	Mtrf1l
ENSMUSG00000019777	383.945	0.324627	0.167691	1.93586	0.0528847	0.14195	Hdac2
ENSMUSG00000019779	65.6764	0.098342	0.35137	0.279881	0.779569	0.87643	Frk
ENSMUSG00000019782	371.376	0.227768	0.193145	1.17926	0.238295	0.41979	Rwdd1
ENSMUSG00000019790	197.088	0.157967	0.26538	0.59525	0.551677	0.724995	Stxbp5
ENSMUSG00000019791	375.729	-0.0655989	0.2063	-0.317978	0.750502	0.859845	Hint3
ENSMUSG00000019792	77.2515	-0.0858356	0.303527	-0.282794	0.777335	0.875046	Trmt11
ENSMUSG00000019794	278.437	0.107296	0.194713	0.551048	0.581601	0.745405	Katna1
ENSMUSG00000019795	828.568	0.492299	0.172402	2.85554	0.00429637	0.0190051	Pcmt1
ENSMUSG00000019796	33.8237	0.291009	0.511742	0.568663	0.569585	0.737295	Lrp11
ENSMUSG00000019797	364.881	-0.467862	0.210846	-2.21898	0.0264882	0.0827437	1700021F05Rik
ENSMUSG00000019802	2596.44	-0.0778817	0.126765	-0.614379	0.538965	0.714162	Sec63
ENSMUSG00000019804	1474.76	0.232548	0.128392	1.81124	0.0701044	0.175594	Snx3
ENSMUSG00000019806	328.612	1.04903	0.185851	5.64448	1.65683e-08	2.49171e-07	Aig1
ENSMUSG00000019808	50.4832	0.204587	0.373029	0.548447	0.583385	0.746752	Adat2
ENSMUSG00000019809	324.821	-0.0763999	0.175714	-0.434797	0.66371	0.803815	Pex3
ENSMUSG00000019810	116.202	0.115099	0.295657	0.389301	0.697053	0.826573	Fuca2
ENSMUSG00000019813	79.452	0.707606	0.316588	2.2351	0.0254107	0.0800267	Cep57l1
ENSMUSG00000019814	257.159	0.171354	0.193478	0.885653	0.375805	0.570523	Ltv1
ENSMUSG00000019817	2.30733	1.39595	1.73692	0.803689	0.421576	0.613058	Plagl1
ENSMUSG00000019818	4403.42	-0.26965	0.135233	-1.99397	0.0461549	0.127822	Cd164
ENSMUSG00000019820	298.282	0.13997	0.20223	0.69213	0.488856	0.673588	Utrn
ENSMUSG00000019822	554.144	-1.16854	0.163741	-7.13651	9.57313e-13	2.57517e-11	Smpd2
ENSMUSG00000019823	4.07398	-2.37134	1.60842	-1.47433	0.140393	0.290168	Mical1
ENSMUSG00000019826	192.146	-0.295285	0.219329	-1.34631	0.178202	0.343102	Zbtb24
ENSMUSG00000019831	42.2539	-0.304159	0.453092	-0.671297	0.502031	0.683881	Wasf1
ENSMUSG00000019832	573.949	-0.797453	0.167994	-4.74693	2.06532e-06	2.18761e-05	Rab32
ENSMUSG00000019837	472.175	0.112647	0.208851	0.539364	0.589636	0.750246	Gtf3c6
ENSMUSG00000019838	1274.32	-0.749274	0.174843	-4.28541	1.82406e-05	0.000158089	Slc16a10
ENSMUSG00000019841	121.163	-0.631863	0.279991	-2.25672	0.0240253	0.0766455	Rev3l
ENSMUSG00000019842	42.7185	0.418594	0.50256	0.832924	0.404888	0.597319	Traf3ip2
ENSMUSG00000019843	54.3339	-0.506209	0.450458	-1.12377	0.261113	0.446678	Fyn
ENSMUSG00000019845	35.2953	0.900527	0.451224	1.99574	0.0459618	0.127486	Tube1
ENSMUSG00000019846	5.50495	-1.91473	1.43899	-1.33061	0.183318	0.350062	Lama4
ENSMUSG00000019849	872.138	0.450841	0.143716	3.13703	0.00170668	0.00870526	Prep
ENSMUSG00000019850	16.2157	0.217652	0.648937	0.335398	0.737325	0.851729	Tnfaip3
ENSMUSG00000019851	1882.14	0.285959	0.14022	2.03936	0.0414139	0.117734	Perp
ENSMUSG00000019853	35.9243	2.87083	0.529068	5.4262	5.75679e-08	7.93757e-07	Hebp2
ENSMUSG00000019854	311.631	-0.0312235	0.177891	-0.17552	0.860671	0.925139	Reps1
ENSMUSG00000019856	11.4759	-1.02666	0.762089	-1.34717	0.177926	0.342842	Fam184a
ENSMUSG00000019857	123.212	0.499684	0.266848	1.87254	0.0611314	0.158435	Asf1a
ENSMUSG00000019861	452.181	0.0230781	0.166378	0.138709	0.88968	0.940823	Gopc
ENSMUSG00000019863	111.901	0.741865	0.27805	2.6681	0.00762818	0.030532	Qrsl1
ENSMUSG00000019864	460.361	0.187531	0.174796	1.07286	0.283335	0.47196	Rtn4ip1
ENSMUSG00000019866	309.628	0.292949	0.182751	1.60299	0.108937	0.241805	Crybg1
ENSMUSG00000019868	165.909	0.308049	0.236748	1.30117	0.193201	0.362669	Vta1
ENSMUSG00000019872	417.4	-0.505677	0.188138	-2.6878	0.0071925	0.0291292	Smpdl3a
ENSMUSG00000019873	1438.38	0.0160763	0.141609	0.113526	0.909613	0.952582	Reep3
ENSMUSG00000019874	23.3575	0.313459	0.77173	0.406177	0.684612	0.816985	Fabp7
ENSMUSG00000019876	6.14853	-0.452552	1.21361	-0.372899	0.709224	0.834143	Pkib
ENSMUSG00000019877	2830.62	-0.285251	0.125822	-2.2671	0.0233839	0.0750189	Serinc1
ENSMUSG00000019878	349.683	0.18676	0.193896	0.9632	0.335447	0.529913	Hsf2
ENSMUSG00000019880	17.1363	0.106012	0.729049	0.145411	0.884386	0.938265	Rspo3
ENSMUSG00000019883	75.3787	0.529603	0.337298	1.57013	0.116384	0.254561	Echdc1
ENSMUSG00000019889	715.573	-0.456648	0.149684	-3.05074	0.00228277	0.0111879	Ptprk
ENSMUSG00000019891	65.6644	1.56258	0.398217	3.92394	8.71116e-05	0.000637551	Dcbld1
ENSMUSG00000019897	255.261	0.0501696	0.185261	0.270805	0.786541	0.880128	Ccdc59
ENSMUSG00000019906	126.79	-0.635637	0.295094	-2.15401	0.031239	0.0942819	Lin7a
ENSMUSG00000019907	302.704	0.3944	0.188239	2.09521	0.0361521	0.105749	Ppp1r12a
ENSMUSG00000019916	94.13	-0.391576	0.375895	-1.04172	0.297544	0.488269	P4ha1
ENSMUSG00000019917	225.076	0.628015	0.228185	2.75222	0.00591923	0.0247625	44449
ENSMUSG00000019920	222.364	0.600763	0.221845	2.70803	0.00676836	0.0277209	Lims1
ENSMUSG00000019923	809.563	0.582022	0.15731	3.69985	0.000215724	0.00142059	Zwint
ENSMUSG00000019927	118.349	0.320224	0.277945	1.15211	0.249275	0.433035	Ube2d1
ENSMUSG00000019929	426.068	-0.254884	0.224365	-1.13602	0.255948	0.44076	Dcn
ENSMUSG00000019935	92.12	-2.22077	0.399656	-5.55672	2.74894e-08	4.00827e-07	Slc17a8
ENSMUSG00000019942	629.426	5.34897	0.258923	20.6585	8.18692e-95	1.16721e-91	Cdk1
ENSMUSG00000019943	408.284	0.212741	0.197944	1.07475	0.282485	0.471014	Atp2b1
ENSMUSG00000019944	490.104	-0.81116	0.194764	-4.16484	3.11569e-05	0.000255583	Rhobtb1
ENSMUSG00000019945	8.57128	0.825275	0.910602	0.906297	0.364779	0.560355	Cabcoco1
ENSMUSG00000019947	579.86	-1.01277	0.230654	-4.39086	1.12901e-05	0.000102199	Arid5b
ENSMUSG00000019948	143.652	0.348374	0.228606	1.52391	0.127532	0.271679	Actr6
ENSMUSG00000019951	692.491	0.177973	0.14576	1.221	0.222084	0.40039	Uhrf1bp1l
ENSMUSG00000019952	92.9993	0.139086	0.273991	0.50763	0.611713	0.766294	Poc1b
ENSMUSG00000019960	730.929	0.778952	0.176446	4.41469	1.01157e-05	9.22707e-05	Dusp6
ENSMUSG00000019961	1057.49	1.46332	0.162177	9.02298	1.8304e-19	9.62954e-18	Tmpo
ENSMUSG00000019966	13.9277	-0.267731	0.731763	-0.365872	0.714461	0.836982	Kitl
ENSMUSG00000019969	505.466	-0.00123033	0.188317	-0.0065333	0.994787	0.997248	Psen1
ENSMUSG00000019970	238.325	0.204828	0.244725	0.836971	0.402609	0.595003	Sgk1
ENSMUSG00000019971	24.2014	0.936561	0.54459	1.71975	0.0854772	0.203277	Cep290
ENSMUSG00000019975	50.7385	1.06841	0.369191	2.89391	0.00380473	0.0171171	Ikbip
ENSMUSG00000019977	889.161	-0.368018	0.174855	-2.10471	0.035317	0.103839	Hbs1l
ENSMUSG00000019978	99.9272	1.09574	0.326906	3.35186	0.000802713	0.00454138	Epb41l2
ENSMUSG00000019979	40.5689	0.978154	0.491001	1.99216	0.0463532	0.128123	Apaf1
ENSMUSG00000019984	173.895	0.096299	0.24055	0.400329	0.688914	0.821019	Med23
ENSMUSG00000019986	12.3411	-0.321116	0.715985	-0.448495	0.653796	0.796954	Ahi1
ENSMUSG00000019987	22712.5	-0.444286	0.124582	-3.56621	0.000362187	0.002249	Arg1
ENSMUSG00000019988	226.169	0.00282001	0.229005	0.0123142	0.990175	0.995271	Nedd1
ENSMUSG00000019989	1183.6	-0.659029	0.170637	-3.86216	0.000112388	0.000799558	Enpp3
ENSMUSG00000019990	28.3125	-0.464296	0.469191	-0.989567	0.322386	0.515507	Pde7b
ENSMUSG00000019992	26.5153	6.8694	1.27246	5.39854	6.71865e-08	9.17508e-07	Mtfr2
ENSMUSG00000019996	400.139	-0.29304	0.202942	-1.44396	0.148751	0.303108	Map7
ENSMUSG00000019997	7.81121	-0.0762417	0.868386	-0.087797	0.930038	0.963	Ctgf
ENSMUSG00000019998	347.975	0.0134848	0.188	0.0717278	0.942819	0.969298	Stx7
ENSMUSG00000020000	946.203	-1.31942	1.41275	-0.933941	0.350334	0.545334	Moxd1
ENSMUSG00000020003	1191.76	-0.329498	0.133078	-2.47598	0.013287	0.0478124	Pex7
ENSMUSG00000020009	256.992	1.08355	0.25226	4.29537	1.74403e-05	0.000151799	Ifngr1
ENSMUSG00000020010	825.65	-0.603449	0.230458	-2.61848	0.00883224	0.0342084	Vnn3
ENSMUSG00000020014	3.17378	1.33107	1.56129	0.852548	0.39391	0.587199	Cfap54
ENSMUSG00000020015	283.026	0.104587	0.191203	0.546995	0.584382	0.747223	Cdk17
ENSMUSG00000020017	6696.57	-1.88646	0.171179	-11.0204	3.04643e-28	3.31549e-26	Hal
ENSMUSG00000020019	27.668	-1.22339	0.519489	-2.35498	0.0185236	0.0624623	Ntn4
ENSMUSG00000020021	398.216	0.218142	0.22257	0.980105	0.327034	0.521069	Fgd6
ENSMUSG00000020022	1402.01	-0.100445	0.174215	-0.57656	0.564237	0.733837	Ndufa12
ENSMUSG00000020023	144.687	0.304799	0.258281	1.18011	0.237957	0.419434	Tmcc3
ENSMUSG00000020024	142.92	0.783497	0.259981	3.01367	0.0025811	0.0124194	Cep83
ENSMUSG00000020027	406.033	-0.966773	0.684718	-1.41193	0.157971	0.315743	Socs2
ENSMUSG00000020029	2702.04	0.00724861	0.146907	0.0493414	0.960647	0.979051	Nudt4
ENSMUSG00000020032	44.6835	-1.39248	0.447673	-3.11048	0.00186785	0.00943655	Nuak1
ENSMUSG00000020034	340.95	-0.83696	0.233741	-3.58071	0.000342656	0.00214508	Tcp11l2
ENSMUSG00000020037	50.785	-2.88386	0.471494	-6.11644	9.56914e-10	1.73051e-08	Rfx4
ENSMUSG00000020038	238.939	-1.79031	0.195717	-9.14745	5.82909e-20	3.27187e-18	Cry1
ENSMUSG00000020042	1.7251	-4.59867	2.92903	-1.57003	0.116408	0.254561	Btbd11
ENSMUSG00000020044	15.2417	0.286022	0.751333	0.380686	0.703436	0.830275	Timp3
ENSMUSG00000020048	13561.8	0.174001	0.121323	1.4342	0.151515	0.306796	Hsp90b1
ENSMUSG00000020051	17417.8	-0.313553	0.137752	-2.27621	0.0228332	0.0736333	Pah
ENSMUSG00000020053	10398.4	-0.706914	0.156566	-4.51512	6.32805e-06	6.03068e-05	Igf1
ENSMUSG00000020056	274.819	-0.0857049	0.179402	-0.477725	0.632846	0.782179	Washc3
ENSMUSG00000020057	4.1902	2.58123	1.4037	1.83888	0.0659331	0.167321	Dram1
ENSMUSG00000020059	5.31147	-2.07292	1.32238	-1.56757	0.116982	0.255571	Sycp3
ENSMUSG00000020063	170.529	-0.225504	0.211497	-1.06622	0.286322	0.475491	Sirt1
ENSMUSG00000020064	618.585	-0.360995	0.144533	-2.49766	0.0125014	0.0456072	Herc4
ENSMUSG00000020069	235.877	0.209979	0.225122	0.932736	0.350956	0.545766	Hnrnph3
ENSMUSG00000020070	50.0307	-0.526492	0.383252	-1.37375	0.169519	0.331287	Rufy2
ENSMUSG00000020072	2125.14	-1.33402	0.147927	-9.01807	1.91436e-19	9.99743e-18	Pbld2
ENSMUSG00000020074	724.086	0.464962	0.158126	2.94045	0.00327738	0.0151216	Ccar1
ENSMUSG00000020075	671.878	0.437544	0.164844	2.65429	0.00794765	0.0315012	Ddx21
ENSMUSG00000020076	846.226	-0.125943	0.187318	-0.672352	0.50136	0.683881	Ddx50
ENSMUSG00000020077	53.2474	0.0376932	0.515246	0.0731558	0.941682	0.968655	Srgn
ENSMUSG00000020078	600.487	-0.100315	0.160232	-0.626058	0.531277	0.707889	Vps26a
ENSMUSG00000020079	291.991	0.0365247	0.217752	0.167735	0.866792	0.927766	Supv3l1
ENSMUSG00000020080	4.10597	-1.92318	1.78601	-1.0768	0.28157	0.470118	Hkdc1
ENSMUSG00000020083	40.7413	0.604772	0.538125	1.12385	0.261077	0.446678	Fam241b
ENSMUSG00000020085	473.821	-0.197619	0.227704	-0.867876	0.385462	0.579453	Aifm2
ENSMUSG00000020086	2.90947	1.47564	1.56136	0.945096	0.34461	0.538954	H2afy2
ENSMUSG00000020087	1218.06	-0.236506	0.135312	-1.74786	0.0804888	0.194827	Tysnd1
ENSMUSG00000020088	1471.81	0.427922	0.124494	3.4373	0.000587554	0.00344581	Sar1a
ENSMUSG00000020089	3638.69	0.184301	0.121265	1.51982	0.128556	0.273108	Ppa1
ENSMUSG00000020091	2879.48	-0.485895	0.117362	-4.14016	3.47069e-05	0.000281786	Eif4ebp2
ENSMUSG00000020092	201.302	-0.641154	0.21709	-2.9534	0.00314295	0.0146262	Pald1
ENSMUSG00000020097	991.672	-0.460758	0.146186	-3.15186	0.00162233	0.00833798	Sgpl1
ENSMUSG00000020098	4679.49	-0.180447	0.217721	-0.828795	0.40722	0.599828	Pcbd1
ENSMUSG00000020099	24.1377	0.0569259	0.591231	0.0962837	0.923295	0.959839	Unc5b
ENSMUSG00000020100	27.2877	-0.501971	0.487645	-1.02938	0.303303	0.494895	Slc29a3
ENSMUSG00000020101	25.7298	-1.05369	0.643457	-1.63754	0.101517	0.22999	Vsir
ENSMUSG00000020102	589.801	-0.0907344	0.194953	-0.465416	0.641633	0.788159	Slc16a7
ENSMUSG00000020105	127.736	0.11655	0.266874	0.436724	0.662311	0.802735	Lrig3
ENSMUSG00000020107	574.621	-0.030914	0.163312	-0.189293	0.849863	0.91889	Anapc16
ENSMUSG00000020108	116.911	-0.378042	0.258638	-1.46167	0.143833	0.295521	Ddit4
ENSMUSG00000020109	1070.94	-0.13516	0.133973	-1.00886	0.313041	0.505685	Dnajb12
ENSMUSG00000020111	567.255	0.378149	0.1558	2.42715	0.0152181	0.0533999	Micu1
ENSMUSG00000020114	865.346	0.199411	0.14121	1.41216	0.157903	0.315695	Cand1
ENSMUSG00000020115	372.207	0.237998	0.179807	1.32363	0.185625	0.353337	Tbk1
ENSMUSG00000020116	568.689	0.0687895	0.158037	0.435274	0.663363	0.803669	Pno1
ENSMUSG00000020120	7.3707	-0.28707	1.0853	-0.264507	0.791389	0.882989	Plek
ENSMUSG00000020121	10.156	0.184093	0.827536	0.222459	0.823957	0.902819	Srgap1
ENSMUSG00000020122	6435.3	-0.228786	0.19489	-1.17392	0.240426	0.422519	Egfr
ENSMUSG00000020123	738.802	-0.438688	0.168504	-2.60344	0.00922947	0.0355538	Avpr1a
ENSMUSG00000020124	584.823	0.310823	0.147132	2.11254	0.0346403	0.102163	Usp15
ENSMUSG00000020125	5.11986	-1.45254	1.23157	-1.17942	0.23823	0.419728	Elane
ENSMUSG00000020128	571.218	-0.226196	0.191758	-1.17959	0.238163	0.419662	Vps54
ENSMUSG00000020130	735.236	0.0733434	0.170312	0.430641	0.666729	0.805817	Tbc1d15
ENSMUSG00000020131	190.51	-1.12453	0.228894	-4.91287	8.97516e-07	1.01797e-05	Pcsk4
ENSMUSG00000020132	840.742	-0.270135	0.140842	-1.91801	0.0551103	0.146423	Rab21
ENSMUSG00000020133	328.176	0.0150376	0.181344	0.0829232	0.933913	0.96519	2310011J03Rik
ENSMUSG00000020134	343.981	-0.392977	0.194706	-2.01831	0.0435585	0.12256	Peli1
ENSMUSG00000020137	123.572	0.398334	0.28068	1.41918	0.155848	0.312814	Thap2
ENSMUSG00000020140	76.5944	-0.305091	0.368906	-0.827015	0.408229	0.600693	Lgr5
ENSMUSG00000020142	172.927	2.31494	0.35588	6.50483	7.77822e-11	1.70869e-09	Slc1a4
ENSMUSG00000020143	10.4496	-2.40424	0.953595	-2.52124	0.0116944	0.0431264	Dock2
ENSMUSG00000020149	2927.67	0.00306998	0.116787	0.026287	0.979028	0.989227	Rab1
ENSMUSG00000020150	3490.67	-0.175144	0.453395	-0.386295	0.699279	0.827818	Gamt
ENSMUSG00000020152	1967.44	0.0460973	0.140782	0.327438	0.743336	0.855568	Actr2
ENSMUSG00000020153	2131.85	-0.66335	0.143734	-4.61511	3.92881e-06	3.92799e-05	Ndufs7
ENSMUSG00000020154	187.461	-0.904394	0.319544	-2.83026	0.00465096	0.0203463	Ptprb
ENSMUSG00000020156	186.848	-0.300464	0.216924	-1.38511	0.166019	0.326473	Mum1
ENSMUSG00000020160	95.3127	1.01966	0.327715	3.11142	0.00186189	0.00941311	Meis1
ENSMUSG00000020163	3546.65	-0.691384	0.176	-3.92831	8.5544e-05	0.000628013	Uqcr11
ENSMUSG00000020166	464.949	0.117035	0.154081	0.759571	0.447511	0.63808	Cnot2
ENSMUSG00000020167	407.683	0.26155	0.16655	1.5704	0.116323	0.254546	Tcf3
ENSMUSG00000020170	246.414	0.416988	0.20414	2.04266	0.0410862	0.117036	Frs2
ENSMUSG00000020171	404.638	0.128454	0.166771	0.770243	0.441156	0.631926	Yeats4
ENSMUSG00000020173	363.054	0.163164	0.238649	0.683701	0.494164	0.677574	Cobl
ENSMUSG00000020175	174.807	-0.12994	0.369334	-0.351824	0.72497	0.843885	Rab36
ENSMUSG00000020176	39.4966	-0.55259	0.53355	-1.03569	0.300349	0.491563	Grb10
ENSMUSG00000020178	8.84527	0.347239	1.10935	0.313011	0.754272	0.861948	Adora2a
ENSMUSG00000020180	1036.43	0.0124414	0.145359	0.0855908	0.931792	0.963976	Snrpd3
ENSMUSG00000020182	1905.33	-0.493005	0.209691	-2.35111	0.0187177	0.0629681	Ddc
ENSMUSG00000020183	39.5624	0.168215	0.465316	0.361507	0.717721	0.838733	Cpm
ENSMUSG00000020184	772.105	1.11668	0.212614	5.25217	1.5032e-07	1.92552e-06	Mdm2
ENSMUSG00000020185	14.4334	2.76815	0.922565	3.00049	0.00269547	0.0128655	E2f7
ENSMUSG00000020186	677.177	0.376861	0.16388	2.29961	0.0214701	0.070174	Csrp2
ENSMUSG00000020189	407.598	-0.326871	0.184775	-1.76902	0.0768907	0.188136	Osbpl8
ENSMUSG00000020190	1385.1	0.577655	0.194698	2.96693	0.00300793	0.0141485	Mknk2
ENSMUSG00000020196	264.291	-0.202398	0.208433	-0.971043	0.331527	0.525894	Cabin1
ENSMUSG00000020198	925.101	-0.035283	0.170112	-0.20741	0.835689	0.909582	Ap3d1
ENSMUSG00000020205	1322.56	-1.53606	0.254673	-6.03151	1.62438e-09	2.82425e-08	Phlda1
ENSMUSG00000020211	441.827	0.306181	0.207446	1.47596	0.139955	0.289726	Sf3a2
ENSMUSG00000020212	44.4201	1.39785	0.430577	3.24644	0.00116857	0.00628216	Mdm1
ENSMUSG00000020219	1956.44	-0.121799	0.139337	-0.874132	0.382046	0.576111	Timm13
ENSMUSG00000020220	772.753	-0.524268	0.189097	-2.77248	0.00556302	0.023479	Vps13d
ENSMUSG00000020224	269.755	0.159269	0.192994	0.825255	0.409227	0.601727	Llph
ENSMUSG00000020225	1118.25	-0.041105	0.128557	-0.319741	0.749165	0.85921	Tmbim4
ENSMUSG00000020227	9.04652	-1.40024	0.898965	-1.55762	0.119324	0.25925	Irak3
ENSMUSG00000020228	145.368	-0.532359	0.254238	-2.09394	0.0362657	0.106016	Helb
ENSMUSG00000020230	11.9248	1.42231	0.953448	1.49175	0.135764	0.284173	Prmt2
ENSMUSG00000020231	42.4986	0.0798148	0.405713	0.196727	0.844041	0.915582	Dip2a
ENSMUSG00000020232	654.818	-0.136798	0.179724	-0.761156	0.446564	0.637176	Hmg20b
ENSMUSG00000020235	327.678	0.346552	0.1877	1.84631	0.0648478	0.16548	Fzr1
ENSMUSG00000020238	1311.89	0.0515944	0.13844	0.372684	0.709384	0.834187	Ncln
ENSMUSG00000020241	7.83633	1.18315	1.04227	1.13517	0.256306	0.441	Col6a2
ENSMUSG00000020246	168.268	0.0763402	0.23854	0.320031	0.748945	0.859147	Hcfc2
ENSMUSG00000020248	751.553	0.300826	0.139223	2.16076	0.0307141	0.0930296	Nfyb
ENSMUSG00000020250	3077.1	0.98138	0.134351	7.30462	2.78061e-13	8.15703e-12	Txnrd1
ENSMUSG00000020253	322.055	-0.653459	0.204358	-3.19762	0.00138565	0.00729515	Ppm1m
ENSMUSG00000020255	252.47	0.560739	0.211435	2.65206	0.00800022	0.0316405	D10Wsu102e
ENSMUSG00000020257	579.171	0.236874	0.149015	1.5896	0.111925	0.246939	Wdr82
ENSMUSG00000020258	1585.75	-0.248383	0.17209	-1.44333	0.148927	0.303366	Glyctk
ENSMUSG00000020260	301.559	0.268643	0.214707	1.2512	0.21086	0.386554	Pofut2
ENSMUSG00000020261	412.141	-0.362331	0.194021	-1.86749	0.0618333	0.159847	Slc36a1
ENSMUSG00000020262	144.962	-0.288695	0.248369	-1.16237	0.245087	0.428211	Adarb1
ENSMUSG00000020263	224.797	-0.740076	0.218961	-3.37994	0.00072502	0.00414625	Appl2
ENSMUSG00000020265	1271.62	0.362165	0.150909	2.39989	0.0164	0.056765	Sumo3
ENSMUSG00000020267	4448.94	0.180794	0.120373	1.50195	0.13311	0.28007	Hint1
ENSMUSG00000020268	32.3966	-0.0958807	0.49035	-0.195535	0.844974	0.916409	Lyrm7
ENSMUSG00000020271	481.685	0.197467	0.168249	1.17366	0.240533	0.42257	Fbxw11
ENSMUSG00000020272	20.7735	0.0733389	0.569648	0.128744	0.89756	0.945648	Stk10
ENSMUSG00000020273	67.0325	-0.187105	0.352929	-0.530148	0.596009	0.75498	Papolg
ENSMUSG00000020275	64.4044	0.542802	0.389329	1.3942	0.163257	0.322466	Rel
ENSMUSG00000020277	632.058	-0.630271	0.143909	-4.37964	1.18873e-05	0.000107129	Pfkl
ENSMUSG00000020280	213.145	-0.16952	0.212034	-0.799496	0.424003	0.61479	Pus10
ENSMUSG00000020282	152.472	1.85708	0.302425	6.14063	8.21925e-10	1.51202e-08	Rhbdf1
ENSMUSG00000020283	857.983	-0.193167	0.146547	-1.31812	0.187463	0.355738	Pex13
ENSMUSG00000020284	76.9426	-0.776983	0.383396	-2.02658	0.0427053	0.120612	1810043G02Rik
ENSMUSG00000020287	48.1715	0.0683576	0.452739	0.150987	0.879986	0.935987	Mpg
ENSMUSG00000020288	239.094	0.0906107	0.254895	0.355483	0.722228	0.841678	Ahsa2
ENSMUSG00000020289	221.985	-0.2195	0.22042	-0.995827	0.319334	0.512005	Nprl3
ENSMUSG00000020290	546.79	1.31248	0.183426	7.15536	8.3454e-13	2.27062e-11	Xpo1
ENSMUSG00000020300	782.866	-0.560735	0.167301	-3.35165	0.000803322	0.00454302	Cpeb4
ENSMUSG00000020305	100.773	-0.163615	0.290841	-0.562558	0.573736	0.74001	Asb3
ENSMUSG00000020307	2045.44	0.483969	0.12909	3.74908	0.000177482	0.00119695	Cdc34
ENSMUSG00000020308	478.223	-0.34572	0.176018	-1.96412	0.0495165	0.135086	Tpgs1
ENSMUSG00000020309	511.547	0.019635	0.165868	0.118377	0.905769	0.950239	Chac2
ENSMUSG00000020311	483.266	-0.0162762	0.181958	-0.0894505	0.928724	0.962478	Erlec1
ENSMUSG00000020312	1.81734	3.97216	2.18708	1.81619	0.0693407	0.173925	Shc2
ENSMUSG00000020315	947.447	0.675449	0.146476	4.61133	4.00097e-06	3.986e-05	Sptbn1
ENSMUSG00000020319	28.2274	-0.284862	0.510264	-0.558263	0.576665	0.741745	Wdpcp
ENSMUSG00000020321	10150.7	-0.213004	0.152185	-1.39964	0.16162	0.320164	Mdh1
ENSMUSG00000020326	693.568	1.0491	0.14744	7.11542	1.1157e-12	2.97319e-11	Ccng1
ENSMUSG00000020328	684.435	0.951392	0.147908	6.43231	1.25676e-10	2.65763e-09	Nudcd2
ENSMUSG00000020329	451.769	-0.390902	0.170475	-2.29302	0.0218468	0.0711769	Polrmt
ENSMUSG00000020330	395.52	9.30953	0.861489	10.8063	3.21286e-27	3.15901e-25	Hmmr
ENSMUSG00000020331	18.0021	0.428018	0.630536	0.678816	0.497255	0.680296	Hcn2
ENSMUSG00000020333	3.1198	-5.42495	1.92974	-2.81123	0.00493519	0.0212764	Acsl6
ENSMUSG00000020334	71.9554	-0.519604	0.349853	-1.4852	0.13749	0.286536	Slc22a4
ENSMUSG00000020335	23.6716	-2.80947	0.673397	-4.17208	3.01831e-05	0.000248023	Zfp354b
ENSMUSG00000020340	4.57641	-1.57585	1.5634	-1.00796	0.313473	0.506194	Cyfip2
ENSMUSG00000020346	1401.56	0.0749922	0.134238	0.558653	0.576399	0.741638	Mgat1
ENSMUSG00000020349	2083.42	0.317724	0.11427	2.78048	0.00542794	0.0230009	Ppp2ca
ENSMUSG00000020357	103.433	-0.39501	0.425127	-0.929158	0.352807	0.547761	Flt4
ENSMUSG00000020358	2067.27	1.19816	0.120878	9.91217	3.68555e-23	2.83317e-21	Hnrnpab
ENSMUSG00000020359	194.313	0.270492	0.205045	1.31919	0.187107	0.355204	Phykpl
ENSMUSG00000020361	2185.82	0.467107	0.12021	3.88577	0.000102008	0.000734136	Hspa4
ENSMUSG00000020362	676.899	0.688751	0.161754	4.258	2.0626e-05	0.000176828	Cnot6
ENSMUSG00000020364	41.9497	-1.29141	0.463318	-2.78732	0.00531464	0.0226249	Zfp354a
ENSMUSG00000020366	794.028	-0.110084	0.146582	-0.751002	0.452652	0.642518	Mapk9
ENSMUSG00000020368	5254.85	-0.00621864	0.106485	-0.0583994	0.953431	0.975112	Canx
ENSMUSG00000020372	7519.78	0.594857	0.134716	4.41563	1.00715e-05	9.19266e-05	Rack1
ENSMUSG00000020375	227.887	-0.375345	0.202665	-1.85205	0.0640188	0.164069	Rufy1
ENSMUSG00000020376	1127.14	0.0549761	0.126022	0.436242	0.662661	0.802954	Rnf130
ENSMUSG00000020380	142.729	0.852757	0.259604	3.28483	0.00102042	0.00557829	Rad50
ENSMUSG00000020381	54.2394	-0.0176127	0.444492	-0.0396244	0.968393	0.983025	Mrnip
ENSMUSG00000020385	556.418	-0.145068	0.149444	-0.970719	0.331688	0.525899	Clk4
ENSMUSG00000020386	3334.56	-0.413294	0.116595	-3.5447	0.000393064	0.00241965	Sar1b
ENSMUSG00000020387	129.762	-1.0261	0.300072	-3.41951	0.000627345	0.00364915	Jade2
ENSMUSG00000020388	7.08555	1.64724	1.1028	1.49369	0.135258	0.283417	Pdlim4
ENSMUSG00000020389	10.2094	2.01817	1.03953	1.94143	0.0522062	0.140408	Cdkl3
ENSMUSG00000020390	1522.95	-0.00268131	0.127728	-0.0209923	0.983252	0.991177	Ube2b
ENSMUSG00000020392	288.785	0.340211	0.193718	1.75622	0.0790504	0.19203	Cdkn2aipnl
ENSMUSG00000020393	191.206	-0.356589	0.226033	-1.5776	0.114658	0.251684	Kremen1
ENSMUSG00000020395	1.85096	-4.67022	2.57108	-1.81644	0.0693026	0.173891	Itk
ENSMUSG00000020397	76.036	-0.199001	0.299	-0.665554	0.505696	0.686704	Med7
ENSMUSG00000020400	176.559	1.15157	0.219449	5.24754	1.54144e-07	1.96921e-06	Tnip1
ENSMUSG00000020402	3987.08	0.657238	0.150098	4.37872	1.19377e-05	0.000107447	Vdac1
ENSMUSG00000020407	19.7934	1.08937	0.630354	1.72819	0.0839548	0.200861	Upp1
ENSMUSG00000020409	346.762	-0.206396	0.18301	-1.12779	0.259409	0.444465	Slu7
ENSMUSG00000020412	520.102	0.348452	0.165795	2.10171	0.0355788	0.104458	Ascc2
ENSMUSG00000020413	58.0704	-0.0476388	0.394177	-0.120856	0.903805	0.948927	Hus1
ENSMUSG00000020415	414.228	-0.505406	0.187206	-2.69973	0.00693963	0.0282762	Pttg1
ENSMUSG00000020419	2.15677	1.91539	2.22769	0.859811	0.389893	0.583594	Hormad2
ENSMUSG00000020420	17.441	-0.461452	0.646477	-0.713795	0.475354	0.662734	Zfp607a
ENSMUSG00000020422	313.285	-0.031133	0.17435	-0.178566	0.858278	0.923917	Tns3
ENSMUSG00000020423	1009.02	0.584514	0.221147	2.6431	0.00821511	0.0322838	Btg2
ENSMUSG00000020424	21.3269	-1.81086	0.576928	-3.13879	0.00169646	0.00866588	Gatsl3
ENSMUSG00000020427	22.3922	-2.86184	0.683544	-4.18676	2.82963e-05	0.000234547	Igfbp3
ENSMUSG00000020429	2178.43	-1.97649	0.610258	-3.23878	0.00120044	0.00642926	Igfbp1
ENSMUSG00000020430	445.605	0.131614	0.153466	0.85761	0.391108	0.584734	Pes1
ENSMUSG00000020431	11.7448	0.0733603	0.956052	0.0767326	0.938836	0.967782	Adcy1
ENSMUSG00000020432	1449.37	-0.609641	0.13111	-4.64984	3.3219e-06	3.38047e-05	Tcn2
ENSMUSG00000020435	7.44814	-3.40728	1.25391	-2.71732	0.00658121	0.0270633	Osbp2
ENSMUSG00000020437	6.32086	-0.199026	1.11289	-0.178838	0.858065	0.923906	Myo1g
ENSMUSG00000020439	160.441	2.85624	0.288621	9.89616	4.32567e-23	3.29792e-21	Smtn
ENSMUSG00000020440	2400.19	-0.347847	0.205372	-1.69374	0.0903145	0.211292	Arf5
ENSMUSG00000020441	205.497	-0.414853	0.235915	-1.75849	0.0786647	0.191484	2310033P09Rik
ENSMUSG00000020444	689.187	-0.243054	0.165953	-1.4646	0.143031	0.294383	Guk1
ENSMUSG00000020447	3.00959	-5.37573	2.53096	-2.12399	0.0336712	0.0999272	Npc1l1
ENSMUSG00000020448	416.731	-0.00158531	0.209583	-0.00756411	0.993965	0.997121	Rnf185
ENSMUSG00000020451	116.21	-0.579614	0.269167	-2.15336	0.0312905	0.0943347	Limk2
ENSMUSG00000020453	62.7811	-0.428283	0.341709	-1.25335	0.210077	0.385664	Patz1
ENSMUSG00000020454	391.983	0.662724	0.227037	2.91901	0.00351142	0.0160046	Eif4enif1
ENSMUSG00000020455	336.766	-0.0174315	0.232057	-0.0751175	0.940121	0.96801	Trim11
ENSMUSG00000020456	2782.04	-0.286955	0.119705	-2.3972	0.0165211	0.0571244	Ogdh
ENSMUSG00000020457	782.442	0.188264	0.139365	1.35087	0.176737	0.341426	Drg1
ENSMUSG00000020458	728.597	-0.0351781	0.150591	-0.2336	0.815295	0.897373	Rtn4
ENSMUSG00000020459	497.298	0.041656	0.152246	0.27361	0.784384	0.879164	Mtif2
ENSMUSG00000020460	4618.27	0.362013	0.146024	2.47913	0.0131702	0.0475239	Rps27a
ENSMUSG00000020462	209.462	0.226089	0.208043	1.08674	0.277151	0.464919	Cfap36
ENSMUSG00000020463	415.953	0.100774	0.193458	0.52091	0.602429	0.759603	Ppp4r3b
ENSMUSG00000020464	417.219	0.473803	0.196407	2.41236	0.0158498	0.0553035	Pnpt1
ENSMUSG00000020467	26.4974	-0.707376	0.589709	-1.19953	0.230321	0.410723	Efemp1
ENSMUSG00000020469	3.13226	0.395359	1.63962	0.241129	0.809455	0.893497	Myl7
[truncated: 12,233 more rows]
