# Supplementary material for: SLC13A2 promotes hepatocyte metabolic remodeling and liver regeneration by enhancing de novo cholesterol biosynthesis
Source: EMBO J. 2025 Jan 17;44(5):1442–63. doi: 10.1038/s44318-025-00362-y (PMC11876347; doi:10.1038/s44318-025-00362-y)
Supplement: Supplementary file 3 — Source data Fig. 1 [file 44318_2025_362_MOESM3_ESM.zip › Figure 1/Figure 1A/GSE188768.xlsx]

## Sheet: GSE188768
gene_id	gene_name	length	logFC	AveExpr	t	P.Value	adj.P.Val	B
ENSMUSG00000000001	Gnai3	3262	-0.292933	0.842539	-1.26282	0.253492	0.49269	-6.10724
ENSMUSG00000000028	Cdc45	2143	3.09905	-3.08323	6.79186	0.000497766	0.0212306	0.398176
ENSMUSG00000000031	H19	2286	-1.55579	-5.75937	-2.78337	0.108336	0.310919	-4.16148
ENSMUSG00000000049	Apoh	1190	-1.03303	9.2615	-4.70469	0.00330659	0.0490339	-1.63487
ENSMUSG00000000056	Narf	4395	-0.563374	-0.87041	-2.26494	0.0640943	0.235634	-4.78897
ENSMUSG00000000058	Cav2	2733	-0.283294	-3.69228	-0.499903	0.634937	0.793266	-6.7819
ENSMUSG00000000078	Klf6	4225	0.379936	-4.39606	0.958625	0.374752	0.604388	-6.42966
ENSMUSG00000000085	Scmh1	2584	-0.265592	-1.6306	-0.679865	0.521932	0.720651	-6.66616
ENSMUSG00000000088	Cox5a	645	-0.272237	7.10834	-1.36122	0.222325	0.459224	-5.99165
ENSMUSG00000000093	Tbx2	3626	0.259214	-4.5487	0.371999	0.722673	0.847382	-6.8443
ENSMUSG00000000120	Ngfr	3446	-2.06329	-5.15955	-3.95885	0.00745558	0.0753718	-2.5136
ENSMUSG00000000126	Wnt9a	3320	1.14394	-5.94885	1.0305	0.360971	0.593125	-6.00534
ENSMUSG00000000127	Fer	2973	0.714616	-0.540174	1.33517	0.230223	0.467122	-6.02271
ENSMUSG00000000131	Xpo6	4552	-0.227152	0.805759	-1.03268	0.341556	0.577184	-6.35667
ENSMUSG00000000134	Tfe3	3277	-0.254159	-0.239308	-0.851776	0.427009	0.648068	-6.52784
ENSMUSG00000000142	Axin2	4260	0.648188	-2.67886	2.69211	0.0359374	0.172076	-4.19092
ENSMUSG00000000148	Brat1	3431	0.216636	-2.61773	0.628849	0.552612	0.737991	-6.70214
ENSMUSG00000000149	Gna12	3416	-0.0994989	0.721749	-0.41347	0.693628	0.830663	-6.82595
ENSMUSG00000000154	Slc22a18	1552	-1.20408	4.42369	-5.60239	0.001376	0.0331577	-0.688614
ENSMUSG00000000159	Igsf5	1601	0.247342	1.57024	0.937116	0.384855	0.613348	-6.45012
ENSMUSG00000000167	Pih1d2	1256	0.24493	-3.81637	0.310095	0.766973	0.876167	-6.86822
ENSMUSG00000000168	Dlat	4035	-0.128776	1.16992	-0.387079	0.71205	0.840781	-6.83784
ENSMUSG00000000171	Sdhd	1231	-0.243679	4.94274	-1.10492	0.311504	0.547749	-6.28186
ENSMUSG00000000184	Ccnd2	6330	1.63806	-4.75943	2.88194	0.027974	0.151035	-3.92771
ENSMUSG00000000194	Gpr107	6134	0.820817	-0.990868	2.38324	0.0545098	0.216127	-4.62318
ENSMUSG00000000204	Slfn4	3958	0.944717	-5.10497	1.31023	0.247053	0.486018	-5.93966
ENSMUSG00000000244	Tspan32	1582	-2.02996	-5.35798	-2.51233	0.0658566	0.238853	-4.41059
ENSMUSG00000000247	Lhx2	2840	-0.900308	-4.78181	-1.69836	0.150166	0.370827	-5.467
ENSMUSG00000000253	Gmpr	1580	-1.22074	-3.69084	-3.16037	0.0250682	0.142435	-3.58933
ENSMUSG00000000266	Mid2	2525	-0.241105	-4.37837	-0.629152	0.552426	0.737927	-6.70193
ENSMUSG00000000275	Trim25	5590	0.215136	-1.14881	0.86592	0.419794	0.642063	-6.51535
ENSMUSG00000000276	Dgke	5208	0.996603	-6.19986	1.05103	0.341344	0.577058	-6.22196
ENSMUSG00000000278	Scpep1	2097	-0.559379	1.53914	-1.61203	0.158062	0.38124	-5.67824
ENSMUSG00000000282	Mnt	4590	-0.00907787	-3.6239	-0.0217184	0.983377	0.991287	-6.92306
ENSMUSG00000000290	Itgb2	2970	-1.39154	-3.34985	-3.73182	0.00970879	0.0860391	-2.7982
ENSMUSG00000000295	Hddc2	858	0.120592	-0.432331	0.249627	0.811199	0.901125	-6.88752
ENSMUSG00000000296	Tpd52l1	969	-0.0239703	0.590265	-0.121127	0.907544	0.954624	-6.91487
ENSMUSG00000000301	Pemt	961	-0.998418	6.34873	-4.20259	0.00566454	0.0653584	-2.21692
ENSMUSG00000000303	Cdh1	3203	-0.839855	2.51772	-3.62373	0.0110401	0.0928047	-2.93642
ENSMUSG00000000305	Cdh4	6388	-0.916708	-7.72411	-1.92724	0.126173	0.337346	-5.11367
ENSMUSG00000000317	Bcl6b	3366	0.35623	-6.40034	0.629726	0.552074	0.737927	-6.70154
ENSMUSG00000000318	Clec10a	2332	1.45871	-5.18244	1.90401	0.105562	0.305863	-5.28912
ENSMUSG00000000320	Alox12	3001	0.75777	-5.93045	0.787503	0.460943	0.673216	-6.58252
ENSMUSG00000000325	Arvcf	4236	-0.627763	-2.52004	-1.79462	0.122845	0.332963	-5.4372
ENSMUSG00000000326	Comt	1866	-1.12412	5.92417	-3.90299	0.00795027	0.0776245	-2.58289
ENSMUSG00000000339	Rtca	1594	0.472552	0.0770475	1.89938	0.106242	0.307163	-5.29543
ENSMUSG00000000340	Dbt	3301	-1.21129	0.695711	-5.22369	0.00196676	0.0383506	-1.07354
ENSMUSG00000000346	Dazap2	2135	-0.552884	2.26016	-2.35594	0.0565801	0.221098	-4.66146
ENSMUSG00000000355	Mcts1	783	-0.24219	3.19971	-1.094	0.315902	0.551818	-6.29338
ENSMUSG00000000359	Rem1	1663	-1.31438	-5.50149	-2.71504	0.0420018	0.186914	-4.1468
ENSMUSG00000000365	Rnf17	5264	-3.00754	-6.20362	-6.77756	0.00654826	0.0702359	-1.49861
ENSMUSG00000000374	Trappc10	5047	-0.435905	-2.38849	-1.77933	0.125474	0.336756	-5.45771
ENSMUSG00000000378	Ccm2	1858	-0.324604	-0.242969	-1.03873	0.33895	0.574633	-6.35053
ENSMUSG00000000384	Tbrg4	2290	0.947367	1.07994	4.60892	0.00365388	0.0514055	-1.74287
ENSMUSG00000000385	Tmprss2	3161	2.49529	-2.40698	3.35035	0.0154035	0.110322	-3.29356
ENSMUSG00000000386	Mx1	3385	-1.95204	-5.57954	-1.86826	0.110927	0.31398	-5.33777
ENSMUSG00000000392	Fap	2751	0.516043	-4.65932	0.923218	0.453257	0.666809	-5.86883
ENSMUSG00000000399	Ndufa9	1445	-0.407519	4.26518	-1.7109	0.137929	0.354039	-5.54881
ENSMUSG00000000409	Lck	2074	1.60054	-4.63548	1.37799	0.226655	0.463723	-5.86067
ENSMUSG00000000420	Galnt1	4108	-0.041747	0.0580762	-0.170305	0.870366	0.934707	-6.90661
ENSMUSG00000000439	Mkrn2	6230	-0.682347	-0.075746	-1.99135	0.0935218	0.285835	-5.1694
ENSMUSG00000000440	Pparg	1767	0.0989984	-0.930328	0.251227	0.810018	0.900417	-6.88706
ENSMUSG00000000441	Raf1	2946	-0.650516	1.79722	-1.98557	0.0942745	0.286996	-5.17736
ENSMUSG00000000486	Septin1	1486	-1.69183	-3.15572	-1.74687	0.131239	0.34367	-5.50107
ENSMUSG00000000489	Pdgfb	2944	-0.976961	-6.57927	-0.910489	0.404302	0.630145	-6.35864
ENSMUSG00000000530	Acvrl1	3506	-2.50719	-4.6353	-3.35531	0.0153091	0.110036	-3.28699
ENSMUSG00000000531	Grasp	2033	0.661292	-5.42629	0.559961	0.599653	0.770723	-6.63272
ENSMUSG00000000532	Acvr1b	4418	0.958499	-3.58229	2.87251	0.0283213	0.151896	-3.94072
ENSMUSG00000000538	Tom1l2	4999	0.804367	-1.27656	3.45711	0.0135064	0.103124	-3.15284
ENSMUSG00000000552	Zfp385a	2298	-0.476236	-0.974539	-2.02891	0.0887795	0.278664	-5.1176
ENSMUSG00000000555	Itga5	4382	0.171421	-0.535363	0.391662	0.708835	0.839437	-6.83583
ENSMUSG00000000561	Wdr77	3682	0.99129	-0.268919	4.80491	0.00298251	0.0473872	-1.52333
ENSMUSG00000000563	Atp5pb	1604	-0.334348	6.63821	-1.54359	0.173615	0.401593	-5.76609
ENSMUSG00000000567	Sox9	4135	-0.423437	-4.65371	-0.676045	0.524191	0.722382	-6.66894
ENSMUSG00000000568	Hnrnpd	6811	1.16653	2.28317	3.4211	0.0141159	0.105192	-3.20013
ENSMUSG00000000579	Dynlt1c	2589	-0.62354	-5.39294	-0.740584	0.486894	0.694061	-6.62023
ENSMUSG00000000581	C1d	2981	-0.185709	2.77159	-0.772993	0.468863	0.680113	-6.59438
ENSMUSG00000000594	Gm2a	4127	-1.84628	1.78717	-8.99522	0.00010535	0.0117447	2.0127
ENSMUSG00000000600	Krit1	2930	-0.039382	-1.50707	-0.125428	0.90428	0.952823	-6.91425
ENSMUSG00000000605	Clcn4	4607	-0.706114	0.860313	-2.31059	0.0602029	0.227272	-4.72503
ENSMUSG00000000628	Hk2	5513	-4.13921	-4.07257	-1.53419	0.222465	0.459337	-5.39828
ENSMUSG00000000631	Myo18a	6582	-0.370915	-0.411469	-1.23825	0.261854	0.499773	-6.13534
ENSMUSG00000000673	Haao	1381	-1.60643	5.62155	-7.04312	0.000408882	0.0197069	0.606275
ENSMUSG00000000682	Cd52	514	-1.45161	1.17228	-4.84773	0.00285511	0.0464202	-1.47614
ENSMUSG00000000686	Abhd15	2662	0.577404	0.448096	2.01559	0.0904329	0.281449	-5.13599
ENSMUSG00000000690	Hoxb6	1321	-0.587882	-4.77882	-1.05174	0.403132	0.629748	-5.74621
ENSMUSG00000000693	Loxl3	4098	-0.147212	-5.05238	-0.148898	0.887451	0.943391	-6.79983
ENSMUSG00000000708	Kat2b	4653	-0.274328	-0.15879	-1.35173	0.225175	0.462384	-6.003
ENSMUSG00000000711	Rab5b	3180	-0.302007	0.0447271	-1.15318	0.292681	0.529643	-6.23003
ENSMUSG00000000738	Spg7	2896	-0.583907	1.44345	-2.36026	0.0562471	0.220643	-4.6554
ENSMUSG00000000739	Sult5a1	3805	-1.52081	0.1501	-6.34585	0.00071627	0.0246876	0.0111134
ENSMUSG00000000740	Rpl13	780	1.41115	6.50823	6.67259	0.000547604	0.0220974	0.296933
ENSMUSG00000000743	Chmp1a	2140	0.158393	1.38901	0.604614	0.567572	0.747255	-6.71837
ENSMUSG00000000751	Rpa1	2942	0.19455	0.566396	0.852987	0.426388	0.647633	-6.52678
ENSMUSG00000000753	Serpinf1	1832	-1.2665	7.4028	-6.17237	0.000829657	0.0263424	-0.145852
ENSMUSG00000000759	Tubgcp3	3797	0.230428	-1.91518	0.927247	0.389561	0.617923	-6.4594
ENSMUSG00000000776	Polr3d	2032	1.30867	-1.60519	2.78586	0.0317372	0.161789	-4.06059
ENSMUSG00000000782	Tcf7	2059	0.377607	-3.70819	0.59077	0.576227	0.753076	-6.72739
ENSMUSG00000000787	Ddx3x	4692	-0.374666	1.9098	-1.63238	0.153699	0.375412	-5.65182
ENSMUSG00000000791	Il12rb1	2873	0.986367	-4.6953	1.60978	0.158553	0.381911	-5.68116
ENSMUSG00000000804	Usp32	7053	-0.659409	-2.05601	-2.0162	0.090356	0.281441	-5.13514
ENSMUSG00000000811	Txnrd3	2836	-0.788565	-1.73513	-2.60062	0.0406139	0.183797	-4.31862
ENSMUSG00000000823	Zfp512b	5357	0.693727	-2.58728	2.48525	0.0474511	0.200676	-4.48015
ENSMUSG00000000826	Dnajc5	6578	0.288959	-0.46355	0.798371	0.455074	0.668266	-6.57351
ENSMUSG00000000827	Tpd52l2	985	0.503861	1.93302	1.45781	0.195143	0.428915	-5.87384
ENSMUSG00000000838	Fmr1	4199	0.114858	-0.657649	0.403645	0.70046	0.833857	-6.83046
ENSMUSG00000000876	Pxmp4	2789	0.12055	3.45308	0.490063	0.641486	0.798031	-6.78731
ENSMUSG00000000881	Dlg3	4956	-0.898724	-1.10485	-4.78661	0.00303888	0.0474953	-1.54358
ENSMUSG00000000884	Gnb1l	3592	0.196311	-1.52324	0.227931	0.827266	0.910126	-6.89345
ENSMUSG00000000901	Mmp11	2288	-2.14642	-6.10925	-3.49655	0.02495	0.142263	-3.32772
ENSMUSG00000000902	Smarcb1	1660	0.373869	1.17516	1.26102	0.254096	0.493112	-6.10931
ENSMUSG00000000903	Vpreb3	729	-1.95944	-4.26297	-3.50551	0.0724986	0.250046	-3.67097
ENSMUSG00000000915	Hip1r	6735	0.187257	-0.982993	0.73157	0.491993	0.698201	-6.62726
ENSMUSG00000000916	Nsun5	2243	0.213704	-1.01768	0.706111	0.506588	0.709679	-6.64671
ENSMUSG00000000934	Top1mt	1903	0.119021	0.723793	0.487293	0.643335	0.799397	-6.78881
ENSMUSG00000000942	Hoxa4	1594	0.118678	-5.38779	0.246338	0.821302	0.906705	-6.48458
ENSMUSG00000000948	Gm38393	1199	0.546147	-7.51576	0.977076	0.43147	0.651416	-5.81807
ENSMUSG00000000957	Mmp14	2596	1.59395	0.676137	4.68908	0.00336054	0.0495305	-1.65237
ENSMUSG00000000958	Slc7a7	2057	-1.14958	-3.00435	-2.5642	0.0426515	0.188738	-4.36956
ENSMUSG00000000959	Oxa1l	2538	0.00774927	1.07496	0.0314572	0.975925	0.987779	-6.92276
ENSMUSG00000000976	Heatr6	5614	0.471894	-2.47086	1.64263	0.151546	0.3723	-5.63847
ENSMUSG00000001014	Icam4	971	-2.2205	-3.98292	-1.35625	0.233022	0.470047	-5.88621
ENSMUSG00000001016	Ilf2	2027	0.534158	0.528416	1.9549	0.0983699	0.293873	-5.21951
ENSMUSG00000001017	Chtop	2012	0.0414429	0.99869	0.193448	0.852988	0.925282	-6.90178
ENSMUSG00000001018	Snapin	1928	0.246181	-1.0699	0.921457	0.392342	0.620144	-6.4648
ENSMUSG00000001020	S100a4	498	0.0101203	-2.52829	0.0135151	0.989655	0.993897	-6.92323
ENSMUSG00000001025	S100a6	731	1.39174	-0.206911	4.79593	0.00301002	0.0474703	-1.53326
ENSMUSG00000001029	Icam2	1282	0.273804	-1.65552	0.815595	0.445881	0.662055	-6.55904
ENSMUSG00000001034	Mapk7	3019	0.566741	-6.26474	0.563091	0.597674	0.769235	-6.63076
ENSMUSG00000001036	Epn2	4452	0.445754	-4.01479	1.64402	0.151256	0.371768	-5.63666
ENSMUSG00000001039	B9d1	817	-0.134026	-3.58925	-0.134142	0.89852	0.949676	-6.8023
ENSMUSG00000001052	Sec24b	5128	0.175101	-0.251419	0.733406	0.490951	0.697506	-6.62583
ENSMUSG00000001053	N4bp3	2367	0.123067	-2.09349	0.515261	0.62479	0.78697	-6.77327
ENSMUSG00000001054	Rmnd5b	1946	0.0980717	-0.660893	0.200213	0.847925	0.922824	-6.90025
ENSMUSG00000001056	Nhp2	1042	1.03447	4.08439	4.40083	0.00455996	0.0589228	-1.98243
ENSMUSG00000001062	Vps9d1	2696	-0.0733511	-1.47353	-0.344013	0.742568	0.860597	-6.85563
ENSMUSG00000001065	Zfp276	4071	-0.0800472	-1.51895	-0.161125	0.877282	0.938585	-6.90836
ENSMUSG00000001076	C1ql4	1474	-3.00271	-5.05421	-3.85407	0.00841365	0.0797419	-2.64397
ENSMUSG00000001082	Mfsd10	1907	-1.11965	-2.03301	-1.05594	0.331633	0.567765	-6.33296
ENSMUSG00000001089	Luzp1	7526	0.110575	-4.43424	0.215463	0.836541	0.915452	-6.89661
ENSMUSG00000001095	Slc13a2	2412	-3.53683	-3.35868	-7.72967	0.000245625	0.0158821	1.14113
ENSMUSG00000001098	Kctd10	1026	0.524285	-2.93903	1.53115	0.176592	0.40544	-5.78188
ENSMUSG00000001100	Poldip2	2054	0.0401591	2.48493	0.177162	0.865208	0.932468	-6.90525
ENSMUSG00000001103	Sebox	1351	0.629907	-3.14874	1.4731	0.191133	0.424231	-5.85485
ENSMUSG00000001105	Ift20	582	-0.280692	3.22629	-1.33052	0.231662	0.468629	-6.02822
ENSMUSG00000001119	Col6a1	4100	-1.1229	-4.55347	-1.58051	0.165053	0.38997	-5.71888
ENSMUSG00000001120	Pcbp3	2013	-0.991043	-4.69755	-1.14551	0.295609	0.532341	-6.23837
ENSMUSG00000001123	Lgals9	1586	-0.700806	4.63508	-2.52641	0.0448814	0.194413	-4.42247
ENSMUSG00000001127	Araf	2358	-0.3308	1.87164	-1.71794	0.136592	0.351875	-5.53948
ENSMUSG00000001128	Cfp	1636	-1.60049	0.546067	-6.09353	0.000887894	0.026979	-0.218429
ENSMUSG00000001134	Uxt	875	0.171733	3.40934	0.746549	0.48354	0.691615	-6.61554
ENSMUSG00000001138	Cnnm3	5193	-0.607161	-2.73361	-1.78637	0.124257	0.334906	-5.44828
ENSMUSG00000001143	Lman2l	2290	-0.989623	0.303858	-2.55095	0.0434198	0.190936	-4.38811
ENSMUSG00000001150	Mcm3ap	6427	-0.253649	1.41549	-1.03489	0.340603	0.576288	-6.35443
ENSMUSG00000001151	Pcnt	9331	0.288216	-2.44704	0.631583	0.550939	0.73749	-6.70027
ENSMUSG00000001155	Ftcd	1933	-0.0856559	4.17265	-0.320276	0.759615	0.871406	-6.86457
ENSMUSG00000001156	Mxd1	4666	-0.417746	-4.7677	-0.820719	0.443172	0.660282	-6.55469
ENSMUSG00000001157	Gmcl1	2949	0.198244	-1.92925	0.698817	0.510822	0.713016	-6.65218
ENSMUSG00000001158	Snrnp27	1005	0.253639	2.38978	1.1536	0.292522	0.52959	-6.22958
ENSMUSG00000001166	Oas1c	2291	1.09243	-4.70648	1.82804	0.117288	0.324483	-5.39222
ENSMUSG00000001173	Ocrl	5253	-1.08792	-4.42132	-2.78065	0.0319563	0.16234	-4.06782
ENSMUSG00000001175	Calm1	4115	0.439662	3.50896	1.65465	0.149058	0.369444	-5.62278
ENSMUSG00000001211	Agpat3	3513	0.370463	3.7845	1.6301	0.154182	0.37575	-5.65479
ENSMUSG00000001227	Sema6b	3736	1.33879	-3.26812	2.50846	0.0459837	0.19743	-4.44762
ENSMUSG00000001228	Uhrf1	3586	3.6328	-4.12643	4.39095	0.00460891	0.0590825	-1.99398
ENSMUSG00000001229	Dpp9	3374	-0.130874	-1.24514	-0.569418	0.58973	0.763617	-6.74093
ENSMUSG00000001240	Ramp2	1178	0.0659173	0.21052	0.153388	0.883119	0.941229	-6.90976
ENSMUSG00000001247	Lsr	2021	-0.77026	3.99438	-3.83029	0.00864971	0.0806824	-2.6738
ENSMUSG00000001248	Gramd1a	2713	-0.718671	-0.134456	-1.55857	0.170092	0.396899	-5.74699
ENSMUSG00000001249	Hpn	1743	-0.466028	5.26221	-2.37081	0.0554426	0.218379	-4.64061
ENSMUSG00000001270	Ckb	1472	0.575773	-0.545682	2.32855	0.0587401	0.224476	-4.69986
ENSMUSG00000001280	Sp1	7754	-0.535606	-2.959	-1.496	0.18527	0.416555	-5.82622
ENSMUSG00000001281	Itgb7	2683	-0.375743	-2.88625	-0.321859	0.758473	0.870572	-6.86399
ENSMUSG00000001285	Myg1	1480	0.343467	2.21606	1.33958	0.228871	0.465606	-6.01748
ENSMUSG00000001288	Rarg	2953	0.6408	-4.38649	1.53555	0.175535	0.404148	-5.7763
ENSMUSG00000001289	Pfdn5	1062	0.158147	5.57455	0.730616	0.492534	0.698589	-6.628
ENSMUSG00000001300	Efnb2	4793	0.437751	-6.40336	1.0411	0.345506	0.580452	-6.23204
ENSMUSG00000001305	Rrp15	1321	0.826405	0.770742	2.41878	0.051933	0.211002	-4.57334
ENSMUSG00000001313	Rnd2	1394	1.5884	1.33089	5.69469	0.00126459	0.0318413	-0.597813
ENSMUSG00000001323	Srr	3239	-0.390864	0.927483	-1.30381	0.240065	0.478149	-6.05967
ENSMUSG00000001334	Fndc5	2763	1.42723	-6.90043	2.13093	0.0862761	0.275243	-4.90652
ENSMUSG00000001348	Acp5	1447	-1.68786	4.16885	-8.28158	0.000167499	0.0137206	1.53818
ENSMUSG00000001366	Fbxo9	1850	-0.56651	1.72864	-2.30744	0.0604639	0.227668	-4.72945
ENSMUSG00000001376	Vps50	3788	0.130818	-0.241073	0.596741	0.572484	0.750849	-6.72352
ENSMUSG00000001380	Hars	1989	0.39844	1.61163	1.68106	0.143728	0.362064	-5.58815
ENSMUSG00000001383	Zmat2	2310	0.592789	2.42991	2.10188	0.0802507	0.264045	-5.01648
ENSMUSG00000001403	Ube2c	967	0.695446	-2.65647	1.36338	0.221682	0.458569	-5.98906
ENSMUSG00000001415	Smg5	4448	0.425603	-0.487433	1.53224	0.176329	0.405225	-5.78049
ENSMUSG00000001416	Cct3	1977	0.478763	4.88627	2.1251	0.0777154	0.259807	-4.98419
ENSMUSG00000001418	Glmp	4219	-0.424771	4.23761	-1.81521	0.11939	0.327886	-5.40951
ENSMUSG00000001419	Mef2d	1791	0.476928	-0.58637	1.5195	0.179425	0.408947	-5.79662
ENSMUSG00000001420	Tmem79	2406	0.515579	-5.24654	0.85104	0.427387	0.648225	-6.52848
ENSMUSG00000001424	Snd1	3482	0.183389	1.98652	0.50016	0.634767	0.793249	-6.78176
ENSMUSG00000001435	Col18a1	5595	-1.05006	4.88037	-4.34228	0.00485873	0.0603236	-2.05105
ENSMUSG00000001436	Slc19a1	2347	0.532382	-1.96735	1.01667	0.348526	0.581977	-6.37277
ENSMUSG00000001440	Kpnb1	5894	0.88633	0.787603	3.85816	0.00837373	0.0796243	-2.63885
ENSMUSG00000001441	Npepps	4215	-0.427082	-1.24569	-1.19522	0.277078	0.514942	-6.18375
ENSMUSG00000001445	Mrpl10	1708	0.114743	1.7792	0.421433	0.688114	0.827631	-6.82222
ENSMUSG00000001467	Cyp51	3931	0.202413	3.36869	0.567279	0.591093	0.764418	-6.74226
ENSMUSG00000001472	Tcf25	2738	0.408509	2.40138	1.38961	0.214	0.449961	-5.95745
ENSMUSG00000001473	Tubb6	1758	1.15984	-0.798413	4.71635	0.00326688	0.0488011	-1.6218
ENSMUSG00000001482	Def8	1909	0.696021	0.729386	3.02061	0.0233673	0.137307	-3.73742
ENSMUSG00000001493	Meox1	2228	-1.51799	-6.48369	-2.71573	0.112912	0.317254	-4.21281
ENSMUSG00000001497	Pax9	4166	-1.30268	-7.19885	-2.16162	0.0966726	0.290575	-4.70104
ENSMUSG00000001506	Col1a1	5930	0.224254	-5.35902	0.305188	0.770529	0.878392	-6.86994
ENSMUSG00000001507	Itga3	4697	0.463251	-2.33272	1.75711	0.129393	0.341682	-5.48742
ENSMUSG00000001517	Foxm1	4652	-2.0223	-6.46908	-3.09058	0.0271244	0.148478	-3.67494
ENSMUSG00000001518	Itfg2	2320	0.542222	-0.510049	0.748548	0.48242	0.690747	-6.61397
ENSMUSG00000001521	Tulp3	3374	-0.963556	-5.9861	-1.10298	0.312282	0.548461	-6.28391
ENSMUSG00000001524	Gtf2h4	1679	0.333608	1.78903	1.59834	0.161063	0.385077	-5.69593
ENSMUSG00000001525	Tubb5	2649	1.38706	2.56659	4.59168	0.00372069	0.0518215	-1.76246
ENSMUSG00000001542	Ell2	4382	-0.0140243	0.55943	-0.0460817	0.96474	0.981622	-6.9221
ENSMUSG00000001552	Jup	3205	-0.452815	-0.78883	-1.4234	0.204457	0.4387	-5.91627
ENSMUSG00000001555	Fkbp10	2584	0.652672	-4.04968	0.873186	0.416123	0.638806	-6.50888
ENSMUSG00000001558	Klhl10	2017	1.77239	-5.8385	3.17086	0.0865846	0.275683	-3.88565
ENSMUSG00000001569	Nom1	9219	0.298578	-1.77944	0.568049	0.590602	0.764104	-6.74178
ENSMUSG00000001576	Ergic1	2754	-0.803292	1.85435	-2.33961	0.0578582	0.223203	-4.68436
ENSMUSG00000001588	Acap1	2482	-0.0102816	-4.61464	-0.017168	0.986859	0.993209	-6.92316
ENSMUSG00000001604	Tcea3	1251	-2.15019	1.91845	-7.94533	0.000210931	0.0151725	1.29959
ENSMUSG00000001627	Ifrd1	3378	1.01779	1.66723	3.86205	0.00833599	0.0794056	-2.63398
ENSMUSG00000001630	Stk38l	2274	-0.044365	-2.22327	-0.138105	0.894674	0.947973	-6.91233
ENSMUSG00000001632	Brpf1	4468	0.418767	-2.75794	0.736134	0.489406	0.696046	-6.62371
ENSMUSG00000001642	Akr1b3	1387	-0.629231	0.551045	-1.57473	0.166366	0.391856	-5.7263
ENSMUSG00000001663	Gstt1	1037	-1.12841	6.14744	-4.93501	0.00261407	0.0444783	-1.38081
ENSMUSG00000001665	Gstt3	1880	1.68723	2.34172	7.90449	0.000217044	0.0151725	1.26991
ENSMUSG00000001666	Ddt	649	-0.519458	7.56412	-2.33679	0.0580817	0.223276	-4.68831
ENSMUSG00000001670	Tat	2375	0.201822	5.43892	0.842012	0.432044	0.651856	-6.53636
ENSMUSG00000001672	Marveld3	1330	3.21434	-4.00232	4.12503	0.006176	0.0681468	-2.31031
ENSMUSG00000001674	Ddx18	2258	0.212699	-0.260384	0.581153	0.582286	0.758188	-6.73354
ENSMUSG00000001687	Ubl3	2001	-0.293357	0.755269	-1.31452	0.236663	0.474529	-6.0471
ENSMUSG00000001700	Gramd3	2353	-0.0835438	0.210548	-0.328449	0.753728	0.867807	-6.86156
ENSMUSG00000001707	Eef1e1	2553	0.969587	0.763174	3.74068	0.00960773	0.085806	-2.78694
ENSMUSG00000001729	Akt1	2690	0.455746	0.0760561	1.80874	0.120465	0.329224	-5.41822
ENSMUSG00000001741	Il16	5260	-3.3054	-5.67684	-6.33589	0.000722275	0.0248417	0.0022051
ENSMUSG00000001750	Tcirg1	2688	-0.341493	2.36931	-1.15227	0.293028	0.529962	-6.23103
ENSMUSG00000001751	Naglu	2560	-0.651021	1.02841	-2.70116	0.0355072	0.170879	-4.17831
ENSMUSG00000001755	Coasy	2138	-0.28761	3.20058	-1.21521	0.269913	0.508286	-6.16139
ENSMUSG00000001761	Smo	3779	-0.0277541	-3.57105	-0.0715075	0.945317	0.971878	-6.92038
ENSMUSG00000001763	Tspan33	1994	-1.67207	-0.88001	-4.34286	0.00485567	0.0603236	-2.05037
ENSMUSG00000001767	Crnkl1	3428	0.0489625	-0.921882	0.171566	0.869417	0.934467	-6.90637
ENSMUSG00000001768	Rin2	4641	0.450966	-1.63827	1.05441	0.332277	0.568168	-6.33453
ENSMUSG00000001774	Chordc1	5789	0.238952	0.00797176	0.784758	0.462435	0.674297	-6.58478
ENSMUSG00000001783	Rtcb	2009	0.175607	1.74204	0.701084	0.509503	0.712159	-6.65049
ENSMUSG00000001785	Pwp1	2572	0.594277	-1.00641	2.00391	0.0919085	0.283699	-5.1521
ENSMUSG00000001786	Fbxo7	5388	0.217919	-0.021176	0.922069	0.392047	0.619939	-6.46423
ENSMUSG00000001794	Capns1	1429	-0.449432	3.3016	-1.65182	0.149641	0.370265	-5.62648
ENSMUSG00000001802	Lrp3	4147	-1.19235	-1.06416	-2.68431	0.0363129	0.172748	-4.20179
ENSMUSG00000001829	Clpb	2287	-0.153719	1.15723	-0.524521	0.618715	0.782652	-6.76795
ENSMUSG00000001833	Septin7	2533	0.32269	1.45749	1.22732	0.265653	0.50385	-6.14774
ENSMUSG00000001844	Zdhhc4	1364	-0.270514	0.322898	-1.00127	0.355335	0.588009	-6.3881
ENSMUSG00000001847	Rac1	2325	-0.00792139	2.69367	-0.0351683	0.973086	0.986808	-6.92262
ENSMUSG00000001855	Nup214	6605	0.638638	0.547198	1.09829	0.314169	0.550221	-6.28887
ENSMUSG00000001870	Ltbp1	6235	-3.08495	-4.32296	-2.23824	0.0664904	0.240122	-4.82633
ENSMUSG00000001891	Ugp2	2683	-0.563838	4.28647	-2.35822	0.0564041	0.220852	-4.65826
ENSMUSG00000001901	Kcnh6	3368	2.85331	-1.49217	3.44688	0.0136765	0.103406	-3.16626
ENSMUSG00000001909	Trmt1	2138	0.556073	2.61714	2.47129	0.0483575	0.202573	-4.49972
ENSMUSG00000001910	Nacc1	4344	0.607834	-1.52444	2.22716	0.0675115	0.241966	-4.84182
ENSMUSG00000001911	Nfix	5476	-0.939279	-0.788165	-3.94439	0.00758028	0.0759673	-2.53149
ENSMUSG00000001918	Slc1a5	2764	0.990236	-3.8989	1.98344	0.0945525	0.287383	-5.18028
ENSMUSG00000001924	Uba1	4044	-0.0272962	2.37016	-0.10138	0.922551	0.9611	-6.9174
ENSMUSG00000001930	Vwf	8834	-0.896895	-2.01218	-1.19798	0.27608	0.514152	-6.18068
ENSMUSG00000001942	Siae	4947	-0.625238	0.36473	-1.75915	0.129027	0.341139	-5.48469
ENSMUSG00000001946	Esam	1865	-0.565522	-1.24457	-1.76968	0.12716	0.338618	-5.47062
ENSMUSG00000001948	Spa17	696	0.305545	-1.67529	0.924957	0.390659	0.618694	-6.46154
ENSMUSG00000001962	Fam50a	1383	-0.379986	1.63557	-1.56944	0.167577	0.393334	-5.73309
ENSMUSG00000001964	Emd	1595	0.46545	-0.228345	1.31296	0.237157	0.474814	-6.04894
ENSMUSG00000001983	Taco1	1383	0.358552	-0.15226	0.960825	0.37373	0.603854	-6.42755
ENSMUSG00000001986	Gria3	3081	-0.59173	-5.6052	-0.857575	0.42404	0.645808	-6.52274
ENSMUSG00000001995	Sipa1l2	6365	1.18756	-5.2107	4.26737	0.00527355	0.0625437	-2.13962
ENSMUSG00000001998	Ap4e1	4600	-0.612733	-5.77752	-0.921744	0.392204	0.620047	-6.46454
ENSMUSG00000001999	Blvra	1160	0.195317	1.46734	0.748059	0.482694	0.690937	-6.61435
ENSMUSG00000002010	Idh3g	1331	0.0845168	2.55931	0.33922	0.745997	0.862901	-6.85748
ENSMUSG00000002014	Ssr4	800	0.220282	6.25773	0.927116	0.389624	0.617962	-6.45952
ENSMUSG00000002015	Bcap31	1219	-0.907977	5.03594	-4.09591	0.00638129	0.0692305	-2.34563
ENSMUSG00000002017	Fam98a	2817	0.221617	1.15522	0.753953	0.479399	0.687731	-6.60968
ENSMUSG00000002020	Ltbp2	6769	-1.40868	-7.4611	-1.90422	0.129564	0.341944	-5.14165
ENSMUSG00000002028	Kmt2a	16470	-0.96953	-5.59912	-4.59848	0.00369418	0.0516578	-1.75473
ENSMUSG00000002031	Ift46	1059	-0.260465	0.908723	-0.973945	0.367683	0.598944	-6.41488
ENSMUSG00000002032	Tmem25	2448	-1.22333	-1.52255	-4.84698	0.00285729	0.0464202	-1.47696
ENSMUSG00000002033	Cd3g	1023	-0.126023	-3.04168	-0.514978	0.628508	0.789377	-6.6598
ENSMUSG00000002043	Trappc6a	651	-0.45455	2.50721	-1.74868	0.130909	0.343457	-5.49865
ENSMUSG00000002052	Supt6	6488	-0.125676	1.14845	-0.517283	0.623461	0.786135	-6.77211
ENSMUSG00000002055	Spag5	3887	-0.0394359	-4.79505	-0.0590077	0.954861	0.976055	-6.92132
ENSMUSG00000002058	Unc119	1371	0.227714	0.17459	0.600751	0.569979	0.748352	-6.7209
ENSMUSG00000002059	Rab34	795	1.79425	-0.363982	3.50591	0.0127262	0.100204	-3.08904
ENSMUSG00000002064	Sdf2	1268	-0.352982	2.86726	-1.52194	0.178828	0.408357	-5.79354
ENSMUSG00000002068	Ccne1	2000	4.15166	-3.54447	6.1277	0.000862096	0.0264001	-0.186875
ENSMUSG00000002083	Bbc3	1814	-1.53221	-0.902197	-4.08286	0.00647572	0.0698332	-2.3615
ENSMUSG00000002102	Psmc3	1819	0.656591	4.23255	2.83483	0.0297554	0.156218	-3.99277
ENSMUSG00000002103	Acp2	4656	0.142374	0.41317	0.483144	0.646111	0.800916	-6.79105
ENSMUSG00000002105	Slc39a13	1291	0.570706	-0.337846	1.65323	0.149351	0.369775	-5.62465
ENSMUSG00000002107	Celf2	8738	1.35766	-0.707102	0.709848	0.504427	0.707696	-6.64389
ENSMUSG00000002108	Nr1h3	1955	0.390433	3.48547	1.77843	0.125629	0.336787	-5.45891
ENSMUSG00000002109	Ddb2	1557	-0.237185	-2.20066	-0.488877	0.642277	0.798589	-6.78795
ENSMUSG00000002111	Spi1	2034	-1.32131	-2.90292	-1.45865	0.194923	0.42864	-5.87281
ENSMUSG00000002129	Sf3a1	4920	0.431198	-1.06825	1.0104	0.351285	0.584877	-6.37903
ENSMUSG00000002147	Stat6	3775	-0.293949	-0.524933	-1.11301	0.308282	0.544334	-6.27327
ENSMUSG00000002204	Napsa	1560	-2.75712	-3.83431	-5.15697	0.0067012	0.0710793	-1.78879
ENSMUSG00000002205	Vrk3	1969	0.142138	0.583382	0.720647	0.498219	0.703443	-6.63568
ENSMUSG00000002210	Smg9	2242	0.488399	-0.443081	1.20851	0.272296	0.510615	-6.16891
ENSMUSG00000002221	Paxip1	5850	0.0262507	-2.0819	0.0648049	0.950434	0.974108	-6.92091
ENSMUSG00000002222	Rmnd5a	6165	-0.471621	0.680886	-2.44032	0.0504335	0.207497	-4.54313
ENSMUSG00000002227	Mov10	3584	-0.701885	-1.83183	-2.26035	0.0644998	0.236587	-4.79539
ENSMUSG00000002228	Ppm1j	1721	-1.09734	-5.45581	-2.18649	0.0940194	0.286651	-4.7992
ENSMUSG00000002233	Rhoc	959	0.144954	0.628037	0.628249	0.552979	0.738079	-6.70254
ENSMUSG00000002249	Tead3	2448	0.602142	-2.51658	1.08616	0.319091	0.554814	-6.30161
ENSMUSG00000002250	Ppard	3277	-2.03693	-2.28949	-2.6516	0.0379332	0.176464	-4.24741
ENSMUSG00000002257	Def6	2277	-0.61702	-5.69449	-0.893951	0.412288	0.635817	-6.37382
ENSMUSG00000002265	Peg3	8986	0.55098	-4.80568	1.19882	0.275774	0.513819	-6.17974
ENSMUSG00000002274	Metrn	2751	-0.130354	-0.429564	-0.45981	0.661837	0.810438	-6.8033
ENSMUSG00000002279	Lmf1	1861	-0.889086	2.69808	-3.93187	0.0076901	0.0766875	-2.54701
ENSMUSG00000002280	Ciao3	2062	-0.114718	0.0968808	-0.522385	0.620113	0.783625	-6.76918
ENSMUSG00000002289	Angptl4	3308	0.425937	3.96749	1.12942	0.301826	0.537929	-6.25573
ENSMUSG00000002297	Dbf4	2402	0.199191	-1.96437	0.698281	0.511134	0.713328	-6.65258
ENSMUSG00000002307	Daxx	2673	-0.659005	-0.658778	-1.47261	0.191262	0.424282	-5.85546
ENSMUSG00000002308	Cd320	2209	0.21405	0.0905284	0.417755	0.690658	0.829026	-6.82395
ENSMUSG00000002319	Ipo4	3846	0.659591	2.89867	2.65157	0.0379345	0.176464	-4.24745
ENSMUSG00000002320	Tm9sf1	2148	-0.303882	1.12857	-0.983037	0.363538	0.595566	-6.40603
ENSMUSG00000002324	Rec8	2184	-2.18201	-3.7594	-3.09332	0.0212863	0.131233	-3.63843
ENSMUSG00000002325	Irf9	2959	0.472918	-1.01755	0.957283	0.375376	0.604635	-6.43095
ENSMUSG00000002326	Gmpr2	1993	-0.309163	0.529207	-1.32356	0.233826	0.471081	-6.03645
ENSMUSG00000002329	Mdp1	1733	0.0747952	0.803776	0.270405	0.795906	0.89322	-6.88134
ENSMUSG00000002332	Dhrs1	1477	-0.993297	4.35185	-3.51141	0.0126416	0.0999759	-3.08188
ENSMUSG00000002342	Tmem161a	3018	0.121693	-0.0719754	0.47969	0.648426	0.802491	-6.7929
ENSMUSG00000002343	Armc6	2263	1.05503	-1.03835	2.936	0.0260707	0.145372	-3.8533
ENSMUSG00000002345	Borcs8	810	-0.34942	2.03614	-1.24336	0.260097	0.497982	-6.12952
ENSMUSG00000002346	Slc25a42	3081	0.0879427	0.175449	0.387399	0.711825	0.840639	-6.8377
ENSMUSG00000002365	Snx9	3331	-0.189389	0.158148	-0.783155	0.463307	0.675142	-6.58609
ENSMUSG00000002372	Ranbp3	2567	0.0996655	0.804792	0.432226	0.680673	0.822865	-6.81706
ENSMUSG00000002379	Ndufa11	545	-0.167105	6.52751	-0.781534	0.46419	0.676003	-6.58742
ENSMUSG00000002393	Nr2f6	2218	-0.136668	2.66823	-0.542104	0.607269	0.774927	-6.75761
ENSMUSG00000002395	Use1	1064	0.514574	4.01936	2.10554	0.0798448	0.262924	-5.01139
ENSMUSG00000002396	Ocel1	1611	0.197867	-0.0885673	0.81979	0.443663	0.660629	-6.55548
ENSMUSG00000002409	Dyrk1b	2523	-0.470979	-2.21748	-1.49049	0.186663	0.418271	-5.83311
ENSMUSG00000002413	Braf	9728	0.576783	-3.16578	1.45071	0.197033	0.430877	-5.88264
ENSMUSG00000002416	Ndufb2	455	-0.527732	6.56263	-2.41093	0.0524913	0.211971	-4.58435
ENSMUSG00000002428	Hltf	4955	-0.417656	-0.708464	-1.17132	0.285859	0.523141	-6.21019
ENSMUSG00000002455	Prpf6	3054	-0.548758	0.669834	-2.04987	0.0862387	0.275177	-5.0886
ENSMUSG00000002458	Rgs19	1427	-0.74401	-3.13296	-0.504986	0.631569	0.790685	-6.77907
ENSMUSG00000002475	Abhd3	1962	-0.910229	2.56809	-3.13184	0.0202664	0.127909	-3.58623
ENSMUSG00000002477	Snrpd1	858	0.645723	3.87542	3.16158	0.0195155	0.125451	-3.54606
ENSMUSG00000002486	Tchp	2882	0.658527	-4.44418	0.741238	0.486526	0.69378	-6.61972
ENSMUSG00000002489	Tiam1	7255	-0.476933	-6.33977	-1.19999	0.316204	0.55211	-5.75992
ENSMUSG00000002496	Tsc2	5598	-0.797985	1.09841	-2.82388	0.0301866	0.157154	-4.00792
ENSMUSG00000002504	Slc9a3r2	2136	-1.16036	-0.722581	-4.48339	0.00417317	0.0552945	-1.88658
ENSMUSG00000002524	Puf60	1881	-0.0514498	2.58651	-0.251289	0.809973	0.900417	-6.88704
ENSMUSG00000002546	Golga2	4442	0.275918	-0.942264	1.26036	0.25432	0.493112	-6.11007
ENSMUSG00000002550	Uck1	2005	-0.270074	0.81525	-0.934638	0.386032	0.614376	-6.45246
ENSMUSG00000002578	Ikzf4	2213	-0.618891	-7.35434	-0.824242	0.447306	0.662984	-6.43558
ENSMUSG00000002580	Mien1	747	-0.355782	4.76045	-1.57949	0.165285	0.390034	-5.7202
ENSMUSG00000002588	Pon1	1513	-1.18836	7.20808	-5.10322	0.00221179	0.0402437	-1.20029
ENSMUSG00000002602	Axl	4265	-0.966075	-3.7607	-2.20468	0.0696341	0.245454	-4.87324
ENSMUSG00000002603	Tgfb1	2175	-0.740414	-2.41439	-2.31771	0.0596184	0.226132	-4.71505
ENSMUSG00000002608	Ccdc97	3032	0.377613	-0.914954	1.50449	0.183137	0.413811	-5.81554
ENSMUSG00000002617	Zfp40	4103	2.19609	-3.62211	2.3825	0.0545651	0.216293	-4.62422
ENSMUSG00000002625	Akap8l	2102	-0.558745	1.26559	-2.07746	0.0830078	0.268891	-5.05038
ENSMUSG00000002635	Pdcd2l	1295	0.0366731	0.390923	0.11486	0.912302	0.956715	-6.91572
ENSMUSG00000002658	Gtf2f1	1717	0.978682	1.53548	3.34642	0.0154787	0.110763	-3.29877
ENSMUSG00000002660	Clpp	983	0.229743	3.94305	0.996302	0.357556	0.590147	-6.39301
ENSMUSG00000002661	Alkbh7	917	-0.605669	2.51312	-2.7778	0.0320769	0.162498	-4.07178
ENSMUSG00000002664	Pspn	474	-0.326713	-4.0453	-0.5845	0.617973	0.782143	-6.1541
ENSMUSG00000002668	Dennd1c	2521	0.458791	-1.88524	0.547178	0.603989	0.773222	-6.75456
ENSMUSG00000002679	Med6	1059	0.10596	1.44932	0.443334	0.673057	0.818717	-6.81161
ENSMUSG00000002699	Lcp2	3644	-1.03388	-2.39239	-1.19215	0.278194	0.516066	-6.18717
ENSMUSG00000002718	Cse1l	3641	0.186617	0.202941	0.44513	0.671829	0.817877	-6.81072
ENSMUSG00000002728	Naa20	1172	0.293347	2.03351	1.33771	0.229442	0.466415	-6.01969
ENSMUSG00000002731	Prkra	1614	-0.520401	0.287563	-2.33681	0.0580801	0.223276	-4.68828
ENSMUSG00000002732	Fkbp7	860	-0.159316	-0.353131	-0.516948	0.623681	0.786351	-6.7723
ENSMUSG00000002733	Plekha3	2534	-0.124274	-0.996152	-0.476999	0.650233	0.803448	-6.79433
ENSMUSG00000002741	Ykt6	2541	0.0301174	0.71486	0.117932	0.909969	0.955917	-6.91531
ENSMUSG00000002748	Baz1b	6492	0.514126	-0.812969	2.20325	0.0697709	0.24563	-4.87523
ENSMUSG00000002763	Pex6	3200	-0.129263	3.0456	-0.584558	0.580137	0.7561	-6.73137
ENSMUSG00000002767	Mrpl2	1031	0.244392	3.71143	1.03091	0.342322	0.578044	-6.35846
ENSMUSG00000002768	Mea1	673	0.0458895	3.5264	0.179674	0.863321	0.931366	-6.90473
ENSMUSG00000002769	Gnmt	1035	-0.965964	9.05029	-4.52108	0.00400899	0.0540976	-1.84317
ENSMUSG00000002771	Grin2d	5244	1.51604	-6.96668	2.71225	0.113155	0.317296	-4.21548
ENSMUSG00000002778	Kdelr1	1599	0.0403379	3.34287	0.175908	0.866151	0.93285	-6.9055
ENSMUSG00000002781	Tmem143	2297	0.25709	-0.230228	0.980103	0.364872	0.596134	-6.40889
ENSMUSG00000002797	Ggct	3960	0.0359394	1.47058	0.188815	0.85646	0.9271	-6.9028
ENSMUSG00000002803	Btbd6	2057	0.336471	-1.25471	0.903676	0.400978	0.627657	-6.48125
ENSMUSG00000002804	Nudt14	1241	-0.124232	2.78338	-0.413463	0.693633	0.830663	-6.82596
ENSMUSG00000002812	Flii	4060	-0.311339	1.93362	-1.36979	0.219782	0.456654	-5.98136
ENSMUSG00000002814	Top3a	3741	-0.479011	-3.31306	-0.89534	0.405077	0.630835	-6.48887
ENSMUSG00000002820	Atg4d	5951	0.552984	0.791117	2.11296	0.0790301	0.261739	-5.00108
ENSMUSG00000002825	Qtrt1	1316	-0.549499	-2.01736	-1.86327	0.111696	0.315328	-5.34453
ENSMUSG00000002831	Plin4	6350	1.91684	-3.65108	4.18277	0.00579053	0.0660193	-2.24069
ENSMUSG00000002833	Hdgfl2	2238	-0.681035	1.34898	-2.04125	0.0872742	0.276679	-5.10053
ENSMUSG00000002835	Chaf1a	5535	3.27283	-4.21709	13.9138	3.43429e-05	0.00781905	3.10286
ENSMUSG00000002844	Adprh	2966	-0.57501	-1.27563	-2.03105	0.088516	0.27828	-5.11463
ENSMUSG00000002845	Tmem39a	1645	0.277173	-0.212996	0.925997	0.39016	0.618327	-6.46057
ENSMUSG00000002846	Timmdc1	1573	-0.050467	1.72056	-0.19773	0.849783	0.923812	-6.90082
ENSMUSG00000002847	Pla1a	1974	-0.686376	1.96871	-3.03673	0.0228874	0.13612	-3.71542
ENSMUSG00000002870	Mcm2	3371	3.19807	-2.29433	10.0157	5.7261e-05	0.0100762	2.6241
ENSMUSG00000002871	Tpra1	1738	-0.151171	0.380098	-0.659796	0.533868	0.727715	-6.6806
ENSMUSG00000002881	Nab1	3874	-0.352973	-0.415222	-1.44329	0.199027	0.432158	-5.89181
ENSMUSG00000002885	Adgre5	3000	-1.5769	-1.88422	-4.44427	0.00435167	0.0570517	-1.93187
ENSMUSG00000002897	Il17ra	7752	-0.297758	-0.455075	-0.573501	0.587134	0.761658	-6.73838
ENSMUSG00000002900	Lamb1	5778	-1.31987	-3.75466	-2.73532	0.0339321	0.167026	-4.13078
ENSMUSG00000002908	Kcnn1	2964	0.0867955	-2.9093	0.233171	0.823377	0.908091	-6.89206
ENSMUSG00000002910	Arrdc2	2355	-0.386434	-1.75864	-0.788859	0.460208	0.672507	-6.5814
ENSMUSG00000002944	Cd36	2564	1.2672	1.82514	3.09372	0.0212755	0.131227	-3.63789
ENSMUSG00000002948	Map2k7	1626	0.428477	-0.733249	1.24057	0.261055	0.498959	-6.1327
ENSMUSG00000002949	Timm44	1790	-0.338471	2.0423	-1.4819	0.188858	0.421438	-5.84386
ENSMUSG00000002957	Ap2a2	4646	0.212697	0.600439	0.713377	0.502393	0.706128	-6.64122
ENSMUSG00000002963	Pnkp	1770	-0.419579	1.05557	-1.41414	0.207033	0.441806	-5.9276
ENSMUSG00000002968	Med25	3693	0.169118	-0.413024	0.784565	0.462539	0.674328	-6.58494
ENSMUSG00000002980	Bcam	2429	0.734051	-3.34232	1.1535	0.29256	0.52959	-6.22969
ENSMUSG00000002981	Clptm1	4143	-0.378299	1.80604	-1.49287	0.186059	0.417554	-5.83013
ENSMUSG00000002983	Relb	2203	0.347386	-3.67979	0.789277	0.459982	0.672237	-6.58106
ENSMUSG00000002984	Tomm40	1577	0.724233	1.84168	2.58057	0.0417227	0.186238	-4.34666
ENSMUSG00000002985	Apoe	1221	-1.02702	12.8655	-4.28519	0.00517138	0.0618308	-2.11847
ENSMUSG00000002992	Apoc2	569	1.23089	8.2303	5.6978	0.00126102	0.0318413	-0.594775
ENSMUSG00000002996	Hbp1	3142	-1.04823	0.0898948	-2.93394	0.0261405	0.145416	-3.85613
ENSMUSG00000003031	Cdkn1b	1757	-0.595973	-0.53409	-2.28508	0.0623463	0.231418	-4.76077
ENSMUSG00000003032	Klf4	3029	-0.0887947	-5.40636	-0.0623283	0.952715	0.974838	-6.81064
ENSMUSG00000003033	Ap1m1	2084	0.477186	-0.575659	1.56335	0.168982	0.395424	-5.74088
ENSMUSG00000003037	Rab8a	4550	0.408186	0.594004	1.46786	0.1925	0.425714	-5.86137
ENSMUSG00000003038	Hmgn2	432	1.16752	2.96916	5.09347	0.00223309	0.0404685	-1.21064
ENSMUSG00000003039	Fam32a	2564	-0.195568	2.19662	-0.880206	0.412598	0.635974	-6.50258
ENSMUSG00000003051	Elf3	2095	1.44117	-4.56638	3.35652	0.0152862	0.109953	-3.28539
ENSMUSG00000003053	Cyp2c29	1783	-0.487738	7.63552	-1.76434	0.128103	0.340155	-5.47775
ENSMUSG00000003062	Stard3nl	1268	-0.263749	-0.980608	-1.00729	0.352663	0.5862	-6.38213
ENSMUSG00000003068	Stk11	2566	-0.844692	2.20369	-4.0837	0.00646956	0.0698332	-2.36047
ENSMUSG00000003072	Atp5d	931	-0.340522	7.13092	-1.46911	0.192173	0.425428	-5.85982
ENSMUSG00000003099	Ppp5c	2072	-0.00992298	1.55567	-0.0349689	0.973238	0.986808	-6.92262
ENSMUSG00000003119	Cdk12	5143	-0.724929	-1.26724	-1.86285	0.111762	0.315405	-5.34511
ENSMUSG00000003123	Lipe	3713	-0.179402	-1.0352	-0.815967	0.445684	0.661953	-6.55872
ENSMUSG00000003131	Pafah1b2	6873	0.958452	-0.651364	2.31009	0.0602443	0.227322	-4.72573
ENSMUSG00000003134	Tbc1d8	4451	0.106115	-1.50382	0.27368	0.793504	0.891529	-6.88033
ENSMUSG00000003135	Cnot11	3162	-0.0752339	-1.33662	-0.251841	0.809565	0.900374	-6.88688
ENSMUSG00000003154	Foxj2	4620	2.00236	-4.04895	1.25904	0.254765	0.493266	-6.11159
ENSMUSG00000003161	Sri	2251	-0.0210214	2.90393	-0.0867118	0.933721	0.967261	-6.91899
ENSMUSG00000003166	Dgcr2	4045	-0.731524	0.329607	-3.02228	0.0233171	0.137237	-3.73514
ENSMUSG00000003184	Irf3	2031	0.126201	3.13609	0.578097	0.584219	0.759951	-6.73548
ENSMUSG00000003190	Bcl2l12	1075	0.253788	-0.481381	0.58667	0.578806	0.755096	-6.73002
ENSMUSG00000003198	Zfp959	2028	-0.454462	-1.75283	-1.48497	0.188073	0.420439	-5.84003
ENSMUSG00000003199	Mpnd	1701	-0.455275	3.14512	-2.07762	0.0829889	0.268891	-5.05015
ENSMUSG00000003200	Sh3gl1	2073	-0.0183576	-0.962878	-0.06901	0.947223	0.972367	-6.92058
ENSMUSG00000003206	Ebi3	1154	-1.58678	-4.86992	-2.26914	0.072492	0.250046	-4.7254
ENSMUSG00000003208	Yju2	1660	0.458419	-1.86192	1.35132	0.225299	0.462384	-6.00349
ENSMUSG00000003226	Ranbp2	9608	0.0699913	-0.871004	0.2631	0.801272	0.895937	-6.88357
ENSMUSG00000003228	Grk5	6580	1.0247	2.61083	5.17276	0.00206637	0.0392911	-1.12687
ENSMUSG00000003233	Dvl3	3983	-0.228687	-2.25783	-0.947733	0.379842	0.60896	-6.44007
ENSMUSG00000003234	Abcf3	3090	-0.113106	1.9532	-0.45529	0.664905	0.812718	-6.80561
ENSMUSG00000003235	Eif2b5	2554	0.356827	2.48143	1.54352	0.17363	0.401593	-5.76617
ENSMUSG00000003269	Cyth2	2527	-0.153077	1.64099	-0.641205	0.545079	0.73537	-6.69365
ENSMUSG00000003279	Dlgap1	4712	-0.300903	-2.12748	-0.73806	0.488318	0.694926	-6.62221
ENSMUSG00000003283	Hck	2092	-1.17527	-2.76302	-1.59646	0.16148	0.385536	-5.69836
ENSMUSG00000003299	Mrpl4	1288	0.314552	2.11331	1.27475	0.249519	0.48875	-6.09349
ENSMUSG00000003308	Keap1	2163	0.182947	1.43262	0.584387	0.580245	0.75618	-6.73148
ENSMUSG00000003316	Glg1	7021	0.655296	-2.48734	2.04728	0.0865484	0.275644	-5.09219
ENSMUSG00000003344	Btbd2	3026	-0.790965	-0.82551	-2.6848	0.036289	0.172691	-4.2011
ENSMUSG00000003345	Csnk1g2	2348	-0.214486	0.704395	-0.742026	0.486082	0.693514	-6.6191
ENSMUSG00000003346	Abhd17a	1468	-0.524869	2.77307	-2.45531	0.0494173	0.204881	-4.52212
ENSMUSG00000003348	Mob3a	2682	0.693627	-3.58122	1.5274	0.177501	0.406433	-5.78664
ENSMUSG00000003352	Cacnb3	2477	1.28748	-6.11302	4.52432	0.0106086	0.0908053	-2.36938
ENSMUSG00000003355	Fkbp11	734	0.291408	4.09525	1.15466	0.292121	0.529524	-6.22843
ENSMUSG00000003360	Ddx23	3187	-0.213809	0.213143	-0.537436	0.610297	0.777011	-6.76038
ENSMUSG00000003363	Pld3	2282	-0.41894	0.872533	-1.191	0.27861	0.516313	-6.18844
ENSMUSG00000003378	Grik5	3763	-1.32854	-3.54316	-2.80825	0.0308141	0.159215	-4.02956
ENSMUSG00000003379	Cd79a	1457	-0.742255	-5.03129	-0.963178	0.37264	0.602493	-6.42529
ENSMUSG00000003380	Rabac1	986	-0.247436	4.54584	-1.18356	0.281334	0.518736	-6.19669
ENSMUSG00000003382	Etv3	5309	0.701907	-4.54121	2.05384	0.0857667	0.274267	-5.08312
ENSMUSG00000003402	Prkcsh	1983	0.0281336	3.69611	0.119859	0.908506	0.955125	-6.91504
ENSMUSG00000003411	Rab3b	1078	2.46294	-3.07787	3.11123	0.0208053	0.129787	-3.61414
ENSMUSG00000003420	Fcgrt	1602	-0.719538	4.38132	-2.93824	0.0259951	0.145201	-3.85023
ENSMUSG00000003421	Nosip	1814	0.189737	1.88107	0.720908	0.49807	0.703413	-6.63548
ENSMUSG00000003423	Pih1d1	1072	-0.226413	3.10329	-0.853561	0.426094	0.647594	-6.52627
ENSMUSG00000003429	Rps11	661	0.692266	7.35256	3.03048	0.0230722	0.13673	-3.72394
ENSMUSG00000003435	Supt5	3755	-0.0211494	-0.276553	-0.0716368	0.945218	0.971878	-6.92037
ENSMUSG00000003437	Paf1	2003	0.183784	1.95038	0.746922	0.483331	0.691542	-6.61525
ENSMUSG00000003438	Timm50	1515	0.0639231	2.45166	0.282516	0.787037	0.888203	-6.87752
ENSMUSG00000003444	Med29	1281	0.3913	2.31903	1.6917	0.141633	0.359532	-5.57415
ENSMUSG00000003452	Bicd1	2928	3.38501	-6.1143	6.0559	0.0261262	0.145416	-2.55948
ENSMUSG00000003458	Ncstn	2901	0.00414852	1.38247	0.016879	0.98708	0.993209	-6.92317
ENSMUSG00000003464	Pex19	1917	0.9297	2.60421	3.46016	0.0134561	0.103026	-3.14884
ENSMUSG00000003477	Inmt	1077	-2.8648	5.64729	-11.75	2.28732e-05	0.00629286	3.51187
ENSMUSG00000003484	Cyp4f18	1702	0.799431	-4.96412	0.838315	0.433961	0.653068	-6.53957
ENSMUSG00000003500	Impdh1	2471	1.50711	-2.61512	2.14469	0.0756406	0.255909	-4.95692
ENSMUSG00000003518	Dusp3	4311	1.87783	-0.0454012	5.78804	0.00116226	0.0304998	-0.507143
ENSMUSG00000003526	Prodh	2386	-1.19607	2.49631	-5.31424	0.00180284	0.0368477	-0.979664
ENSMUSG00000003527	Ess2	2821	0.0518768	-2.38526	0.170592	0.87015	0.934565	-6.90656
ENSMUSG00000003528	Slc25a1	1666	-0.237216	4.32509	-0.732418	0.491512	0.697996	-6.6266
ENSMUSG00000003531	Dgcr6	1415	-0.874175	3.52914	-3.4438	0.0137282	0.103602	-3.1703
ENSMUSG00000003534	Ddr1	3627	0.915588	-5.92568	1.25473	0.25622	0.494156	-6.11653
ENSMUSG00000003541	Ier3	1131	1.32821	-4.45984	2.35064	0.0654835	0.238195	-4.61874
ENSMUSG00000003546	Klc4	2322	-0.54742	1.32539	-2.2393	0.066393	0.239958	-4.82484
ENSMUSG00000003549	Ercc1	1375	0.490762	0.0368393	2.27796	0.0629589	0.23299	-4.77075
ENSMUSG00000003555	Cyp17a1	1815	2.44002	-0.30709	4.78743	0.00303634	0.0474953	-1.54267
ENSMUSG00000003559	As3mt	1736	0.29251	1.19164	1.00159	0.355192	0.588009	-6.38778
ENSMUSG00000003573	Homer3	2445	0.338242	-4.47784	0.829408	0.444636	0.661554	-6.43113
ENSMUSG00000003575	Crtc1	5683	0.556369	-3.13967	0.968244	0.370301	0.600815	-6.4204
ENSMUSG00000003581	Rnf215	1874	-0.26438	-0.33529	-0.942621	0.382249	0.611244	-6.44492
ENSMUSG00000003585	Sec14l2	2631	-0.531081	4.23233	-1.6523	0.149542	0.370135	-5.62586
ENSMUSG00000003604	Aven	4735	0.176409	1.59607	0.594492	0.573892	0.751293	-6.72498
ENSMUSG00000003617	Cp	4564	0.0164359	6.06102	0.0439283	0.966386	0.982864	-6.92222
ENSMUSG00000003623	Crot	2996	-0.152673	5.18852	-0.5092	0.628784	0.789377	-6.7767
ENSMUSG00000003644	Rps6ka1	2296	0.0446541	-2.01935	0.124205	0.905208	0.953254	-6.91443
ENSMUSG00000003660	Snrnp200	6745	0.0477685	0.0463162	0.11508	0.912135	0.956715	-6.91569
ENSMUSG00000003662	Ciao1	3075	-0.137126	2.04745	-0.447197	0.670418	0.816738	-6.80969
ENSMUSG00000003680	Taf6l	2167	0.829345	-1.42968	3.41316	0.0142543	0.105789	-3.21058
ENSMUSG00000003721	Insig2	1204	0.133449	4.08224	0.682253	0.520524	0.719788	-6.66441
ENSMUSG00000003731	Kpna6	5710	0.0399346	-0.718434	0.155004	0.881899	0.940626	-6.90948
ENSMUSG00000003746	Man1a	2354	-1.25108	2.58338	-5.53302	0.00146712	0.0336536	-0.757628
ENSMUSG00000003752	Itpkc	3247	-0.564435	-4.49937	-0.704062	0.507774	0.710603	-6.64825
ENSMUSG00000003762	Coq8b	2276	1.94982	1.47623	9.56344	7.44888e-05	0.0107626	2.36221
ENSMUSG00000003778	Brd8	3869	-0.231185	-2.73935	-0.879613	0.412895	0.636197	-6.50311
ENSMUSG00000003779	Kif20a	3146	-2.3202	-5.59045	-3.05624	0.0223213	0.134335	-3.68884
ENSMUSG00000003808	Farsa	1826	0.633554	0.653386	2.17748	0.0722938	0.249867	-4.91121
ENSMUSG00000003809	Gcdh	2167	-0.723349	4.9403	-3.00685	0.0237854	0.138565	-3.75621
ENSMUSG00000003810	Mast2	5723	0.979976	-3.14523	2.34729	0.0572532	0.222262	-4.67359
ENSMUSG00000003812	Dnase2a	1715	-0.534326	1.34482	-1.85072	0.113658	0.317958	-5.36155
ENSMUSG00000003813	Rad23a	1842	-0.509259	0.345673	-2.01317	0.0907366	0.282123	-5.13933
ENSMUSG00000003814	Calr	2184	0.550646	7.28336	2.32908	0.058698	0.224368	-4.69912
ENSMUSG00000003824	Syce2	929	-1.12541	-2.20375	-3.26853	0.0170558	0.116833	-3.40244
ENSMUSG00000003847	Nfat5	4982	-0.521902	-3.37465	-1.00384	0.354194	0.587689	-6.38556
ENSMUSG00000003848	Nob1	1658	0.306573	-0.0181585	0.911836	0.396998	0.624267	-6.47373
ENSMUSG00000003849	Nqo1	1553	-0.117625	-0.562512	-0.267333	0.798161	0.894597	-6.88229
ENSMUSG00000003865	Gys1	3678	-0.740847	-4.52351	-0.862581	0.421489	0.643438	-6.51831
ENSMUSG00000003868	Ruvbl2	2312	0.0732312	-0.0971077	0.303945	0.771431	0.878986	-6.87037
ENSMUSG00000003873	Bax	867	0.423035	2.63637	1.87401	0.110047	0.313382	-5.32996
ENSMUSG00000003882	Il7r	3540	-0.419822	-7.99874	-0.751076	0.530874	0.72548	-6.02262
ENSMUSG00000003923	Tfam	4167	0.428864	1.57996	1.49084	0.186575	0.41821	-5.83268
ENSMUSG00000003929	Zfp81	6639	0.0456419	-4.93218	0.0572218	0.956226	0.977017	-6.92144
ENSMUSG00000003948	Mmd	2677	0.41437	0.994869	1.11389	0.307931	0.544093	-6.27233
ENSMUSG00000003949	Hlf	5642	0.795347	-0.778732	3.20623	0.0184444	0.121357	-3.48593
ENSMUSG00000003955	Fam162a	718	-0.114914	5.24857	-0.528586	0.616058	0.780698	-6.76558
ENSMUSG00000003970	Rpl8	851	1.18654	6.81466	5.56378	0.0014259	0.0334548	-0.726947
ENSMUSG00000003992	Ssbp2	3957	-0.312578	-4.32514	-0.388858	0.710801	0.840312	-6.83706
ENSMUSG00000004018	Fancl	2724	0.89675	-1.2261	2.71984	0.0346362	0.168643	-4.15231
ENSMUSG00000004032	Gstm5	945	0.0234891	1.07897	0.0671043	0.948678	0.973304	-6.92073
ENSMUSG00000004035	Gstm7	1377	-1.17173	2.44515	-5.52527	0.00147772	0.0337664	-0.765376
ENSMUSG00000004038	Gstm3	1311	-0.239926	2.36567	-1.11141	0.308916	0.544917	-6.27497
ENSMUSG00000004040	Stat3	4516	0.533696	-0.251252	2.14128	0.075998	0.256664	-4.96168
ENSMUSG00000004043	Stat5a	3605	-0.52674	-3.85275	-0.81595	0.445693	0.661953	-6.55874
ENSMUSG00000004044	Cavin1	3491	0.0657567	-1.81476	0.1713	0.869617	0.934467	-6.90642
ENSMUSG00000004054	Map3k11	3898	-0.211737	-0.00966374	-0.980736	0.364583	0.595988	-6.40828
ENSMUSG00000004056	Akt2	3122	0.27881	1.4057	1.15857	0.290641	0.52771	-6.22416
ENSMUSG00000004069	Dnaja3	2648	0.457084	2.1976	1.52601	0.177837	0.406956	-5.78839
ENSMUSG00000004070	Hmox2	1287	-0.190511	2.14029	-0.791241	0.458919	0.671369	-6.57943
ENSMUSG00000004071	Cdip1	2554	0.15017	0.782977	0.764195	0.473711	0.684198	-6.60149
ENSMUSG00000004085	Map3k20	3334	0.113331	-3.22588	0.234606	0.822313	0.907289	-6.89168
ENSMUSG00000004096	Cwc15	1111	-0.000388636	3.53097	-0.00168717	0.998709	0.999299	-6.92333
ENSMUSG00000004098	Col5a3	6119	-4.22483	-4.14299	-4.80498	0.00298229	0.0473872	-1.52325
ENSMUSG00000004099	Dnmt1	5367	0.812963	-2.13009	2.07296	0.0835262	0.270054	-5.05662
ENSMUSG00000004100	Ppan	1670	1.20779	1.12828	3.8522	0.00843194	0.0797556	-2.64631
ENSMUSG00000004105	Angptl2	3339	-2.98413	-4.83747	-3.65995	0.0105727	0.09077	-2.88991
ENSMUSG00000004127	Trmt10a	4025	-0.689464	-3.10382	-0.944701	0.381269	0.610581	-6.44295
ENSMUSG00000004187	Kifc2	3218	-1.782	-4.52622	-3.94358	0.00758734	0.0759909	-2.5325
ENSMUSG00000004207	Psap	2657	-0.410099	4.47021	-1.62111	0.156101	0.378202	-5.66646
ENSMUSG00000004221	Ikbkg	6918	1.34995	0.16032	4.08013	0.00649565	0.0700014	-2.36482
ENSMUSG00000004233	Wars2	4410	1.20054	-2.03598	3.30464	0.0163037	0.113992	-3.35428
ENSMUSG00000004263	Atn1	4433	-0.534031	-2.74591	-1.84406	0.114711	0.319873	-5.37056
ENSMUSG00000004264	Phb2	1318	0.386764	4.93942	1.61847	0.156668	0.379009	-5.66989
ENSMUSG00000004266	Ptpn6	2308	0.14176	0.660566	0.423782	0.686491	0.826543	-6.82111
ENSMUSG00000004268	Emg1	1034	0.215499	3.20737	0.93358	0.386536	0.614936	-6.45346
ENSMUSG00000004270	Lpcat3	2281	-1.18446	1.87426	-3.93004	0.00770634	0.0767548	-2.54928
ENSMUSG00000004285	Atp6v1f	703	-0.0696562	4.5728	-0.276349	0.791549	0.89061	-6.87949
ENSMUSG00000004317	Clcn5	3052	1.19891	-4.70989	4.29075	0.00513993	0.0616185	-2.11188
ENSMUSG00000004319	Clcn3	4175	-0.18059	-1.3279	-0.556897	0.597733	0.769235	-6.74867
ENSMUSG00000004341	Gpx6	1340	0.348647	-3.05177	0.606253	0.566553	0.746582	-6.71729
ENSMUSG00000004356	Utp20	8821	-0.258793	-0.690353	-0.883513	0.410946	0.634903	-6.4996
ENSMUSG00000004359	Spic	1763	-0.890098	-3.72456	-1.82451	0.117862	0.325236	-5.39697
ENSMUSG00000004364	Cul3	4709	-0.497376	2.49561	-1.16759	0.28725	0.524243	-6.21428
ENSMUSG00000004383	Large1	4647	0.162354	-3.28296	0.267916	0.797733	0.894411	-6.88211
ENSMUSG00000004393	Ddx56	1956	0.698024	1.909	3.26588	0.0171126	0.116833	-3.40599
ENSMUSG00000004394	Tmed4	2003	0.934397	2.96556	4.14359	0.0060491	0.0673903	-2.28789
ENSMUSG00000004446	Bid	2189	-0.0217862	-1.28192	-0.0807283	0.938282	0.969345	-6.91957
ENSMUSG00000004451	Ralb	2289	0.371324	-1.22585	1.11578	0.307185	0.543585	-6.27033
ENSMUSG00000004455	Ppp1cc	1442	0.0753245	2.92131	0.264629	0.800148	0.895396	-6.88311
ENSMUSG00000004460	Dnajb11	1628	0.400092	3.99356	1.86886	0.110835	0.313873	-5.33695
ENSMUSG00000004462	Tbccd1	2645	-0.789252	-0.643804	-2.46992	0.048447	0.202679	-4.50163
ENSMUSG00000004473	Clec11a	2978	-0.751079	-3.00615	-2.2886	0.0620461	0.230888	-4.75584
ENSMUSG00000004500	Zfp324	4315	2.07954	-4.07458	3.53292	0.012316	0.0985581	-3.05388
ENSMUSG00000004508	Gab2	6168	3.03823	-0.0147046	2.66194	0.044758	0.194279	-4.21487
ENSMUSG00000004530	Coro1c	3491	0.554968	-0.843696	2.09712	0.0807804	0.264979	-5.02309
ENSMUSG00000004535	Tax1bp1	3285	-0.312529	2.18595	-1.34437	0.227406	0.464319	-6.01177
ENSMUSG00000004558	Ndrg2	2099	-0.859016	5.34974	-3.33592	0.0156816	0.111656	-3.31269
ENSMUSG00000004561	Mettl17	1461	0.29896	-0.58212	0.839859	0.433159	0.652686	-6.53823
ENSMUSG00000004562	Arhgef40	5130	-0.316784	-0.721047	-0.731231	0.492185	0.698235	-6.62752
ENSMUSG00000004565	Pnpla6	4444	-1.05768	-0.142263	-1.73295	0.133789	0.34786	-5.51958
ENSMUSG00000004567	Mcoln1	2065	-0.713262	1.13409	-2.65323	0.0378507	0.176327	-4.24514
ENSMUSG00000004568	Arhgef18	6574	-0.409242	-2.26596	-1.49749	0.184892	0.416206	-5.82434
ENSMUSG00000004591	Pkn2	6207	-0.221643	-1.14679	-0.88008	0.412661	0.635974	-6.50269
ENSMUSG00000004609	Cd33	1962	-1.47762	-6.08318	-1.23836	0.283257	0.520645	-5.92522
ENSMUSG00000004610	Etfb	893	0.0269277	7.48065	0.122507	0.906496	0.954129	-6.91467
ENSMUSG00000004626	Stxbp2	2908	0.4852	2.10431	2.07921	0.082807	0.268575	-5.04795
ENSMUSG00000004631	Sgce	1776	-0.345019	-1.57693	-1.09738	0.314536	0.550323	-6.28983
ENSMUSG00000004633	Chn2	2418	0.247907	0.147957	0.861453	0.422063	0.64395	-6.51931
ENSMUSG00000004637	Wwox	2244	-1.13492	-2.67507	-4.10792	0.00629574	0.0687175	-2.33106
ENSMUSG00000004642	Slbp	1906	0.46994	0.427644	1.77637	0.125988	0.337243	-5.46167
ENSMUSG00000004655	Aqp1	2627	-0.307298	0.242297	-0.594863	0.57366	0.751134	-6.72474
ENSMUSG00000004661	Arid3b	4171	1.77849	-5.68921	2.40263	0.0530879	0.213004	-4.59599
ENSMUSG00000004665	Cnn2	2460	0.21011	-2.59925	0.425457	0.685335	0.825763	-6.82031
ENSMUSG00000004667	Polr2e	1148	0.623238	2.59947	2.17558	0.0724837	0.250046	-4.91386
ENSMUSG00000004677	Myo9b	7297	0.165484	-0.246283	0.655997	0.536147	0.729223	-6.68329
ENSMUSG00000004707	Ly9	2488	0.236746	-5.15779	0.319162	0.760419	0.871847	-6.86498
ENSMUSG00000004730	Adgre1	3238	-2.38554	-2.55478	-9.16504	9.47942e-05	0.0117447	2.11966
ENSMUSG00000004748	Mtfp1	1411	0.0790486	1.77025	0.318731	0.76073	0.872041	-6.86513
ENSMUSG00000004768	Rab23	4218	0.509141	-3.66863	1.34126	0.228356	0.465002	-6.01548
ENSMUSG00000004771	Rab11a	2336	0.0588234	4.14048	0.203126	0.845747	0.921845	-6.89958
ENSMUSG00000004788	Eif2b2	1605	0.0310123	1.1091	0.0951173	0.927318	0.964055	-6.91811
ENSMUSG00000004789	Dlst	2259	0.585996	3.36843	2.62682	0.0392119	0.180315	-4.28201
ENSMUSG00000004798	Ulk2	5743	-0.831812	-1.1821	-3.37095	0.0150158	0.108799	-3.26629
ENSMUSG00000004814	Ccl24	1295	-0.916638	-1.78219	-3.01758	0.0234587	0.137633	-3.74156
ENSMUSG00000004815	Dgkq	4938	-0.941857	-4.19382	-1.59225	0.162415	0.387003	-5.70378
ENSMUSG00000004837	Grap	1662	-0.470316	-2.25941	-1.79371	0.122999	0.33303	-5.43842
ENSMUSG00000004843	Chmp2b	1872	0.486416	1.20504	2.10564	0.0798343	0.262924	-5.01126
ENSMUSG00000004846	Plod3	3280	0.668445	0.0864693	2.31253	0.060043	0.226827	-4.72231
ENSMUSG00000004849	Ap1s1	748	0.300882	2.22412	1.24077	0.260986	0.498959	-6.13247
ENSMUSG00000004864	Mapk13	2937	2.89038	-4.03608	4.09945	0.0148417	0.108393	-2.64867
ENSMUSG00000004865	Srpk1	4653	-0.0897327	-0.379912	-0.378016	0.718426	0.844423	-6.84175
ENSMUSG00000004880	Lbr	3510	0.235621	-1.99775	0.744316	0.484794	0.692455	-6.6173
ENSMUSG00000004891	Nes	6126	0.7206	-5.24919	1.35314	0.22475	0.46199	-6.00132
ENSMUSG00000004895	Prcc	2099	-0.145766	0.65397	-0.637824	0.547134	0.735625	-6.69598
ENSMUSG00000004896	Rrnad1	2492	0.136576	-2.31393	0.199313	0.848598	0.923309	-6.90046
ENSMUSG00000004897	Hdgf	2245	-0.015919	3.12606	-0.065272	0.950077	0.973879	-6.92087
ENSMUSG00000004929	Thop1	2832	0.841618	-0.0738755	2.77487	0.0322012	0.162569	-4.07584
ENSMUSG00000004931	Apba3	2106	-0.10109	2.26393	-0.43518	0.678644	0.821843	-6.81562
ENSMUSG00000004933	Matk	1980	-1.9958	-5.87812	-2.85766	0.06464	0.236725	-4.0066
ENSMUSG00000004934	Pias4	2571	-0.301858	-0.199748	-1.11809	0.306272	0.542563	-6.26786
ENSMUSG00000004936	Map2k1	2436	-0.346903	1.01948	-1.2887	0.244942	0.483256	-6.07731
ENSMUSG00000004937	Sgta	1969	0.250232	2.03044	0.883156	0.411124	0.635104	-6.49992
ENSMUSG00000004945	Tmem242	948	-0.332215	2.74879	-1.18676	0.280158	0.518022	-6.19314
ENSMUSG00000004947	Dtx2	2650	-1.06193	-2.32559	-1.58283	0.164529	0.389573	-5.71591
ENSMUSG00000004951	Hspb1	903	-1.01338	2.83895	-2.90241	0.0272363	0.148546	-3.89951
ENSMUSG00000004952	Rasa4	2914	-1.8473	-4.7816	-6.72768	0.00109771	0.0297726	-0.193676
ENSMUSG00000004980	Hnrnpa2b1	1728	-0.434082	5.37627	-1.82728	0.11741	0.324545	-5.39323
ENSMUSG00000004994	Ccdc130	2119	0.742607	-1.34339	1.64718	0.150601	0.371226	-5.63255
ENSMUSG00000004996	Mri1	2819	0.518903	1.6248	1.88004	0.10913	0.312322	-5.32176
ENSMUSG00000005034	Prkacb	4001	-0.281789	-1.08017	-1.12225	0.30463	0.541018	-6.26341
ENSMUSG00000005043	Sgsh	4357	1.28038	-2.61251	2.70531	0.0353117	0.170231	-4.17254
ENSMUSG00000005054	Cstb	603	-0.210511	5.19957	-0.964924	0.371833	0.602038	-6.42361
ENSMUSG00000005057	Sh2b2	2848	-0.712587	-5.40643	-0.74255	0.485787	0.693155	-6.61869
ENSMUSG00000005069	Pex5	3139	-0.0637052	1.89003	-0.237239	0.820361	0.906497	-6.89097
ENSMUSG00000005078	Jkamp	1292	-0.0244477	0.316592	-0.0943556	0.927898	0.964348	-6.91819
ENSMUSG00000005087	Cd44	5614	-0.0223304	-3.1591	-0.0326635	0.975002	0.98734	-6.92271
ENSMUSG00000005089	Slc1a2	11595	-0.722928	1.8537	-3.25029	0.0174501	0.118026	-3.42683
ENSMUSG00000005102	Eif2ak4	5212	0.570079	-3.67134	1.98072	0.0949098	0.287954	-5.18403
ENSMUSG00000005103	Wdr1	3089	0.585111	-0.177186	2.34897	0.057122	0.222126	-4.67124
ENSMUSG00000005107	Slc2a9	3602	-0.431845	0.436818	-1.15713	0.291186	0.528226	-6.22574
ENSMUSG00000005124	Ccn4	5097	-0.569639	-5.52994	-0.447975	0.669886	0.816572	-6.8093
ENSMUSG00000005125	Ndrg1	2889	-0.392159	-0.842856	-0.913325	0.396274	0.623791	-6.47235
ENSMUSG00000005142	Man2b1	3822	-0.958641	3.16085	-3.81491	0.00880628	0.0816716	-2.69313
ENSMUSG00000005150	Wdr83	1238	0.405947	2.39438	1.84495	0.11457	0.3197	-5.36935
ENSMUSG00000005161	Prdx2	1590	-0.650793	5.13847	-2.76254	0.0327303	0.163943	-4.09295
ENSMUSG00000005198	Polr2a	6740	-0.496387	-3.0315	-1.37839	0.217257	0.453189	-5.97101
ENSMUSG00000005204	Senp3	2219	0.0395859	1.33922	0.158878	0.878976	0.939353	-6.90878
ENSMUSG00000005225	Plekha8	6739	0.412852	0.128437	1.3544	0.224372	0.461564	-5.99982
ENSMUSG00000005233	Spc25	1527	1.28698	-0.0842375	2.70085	0.0355217	0.170884	-4.17874
ENSMUSG00000005251	Ripk4	3591	1.17066	-4.12156	1.18938	0.279203	0.51699	-6.19025
ENSMUSG00000005262	Ufd1	1996	0.270512	1.87043	0.982989	0.36356	0.595566	-6.40608
ENSMUSG00000005267	Zfp287	3370	0.666599	-7.45553	1.19257	0.355219	0.588009	-5.60736
ENSMUSG00000005268	Prlr	9900	-0.862009	1.38489	-3.96742	0.00738283	0.0749174	-2.50302
ENSMUSG00000005299	Letm1	5272	-0.709924	1.01773	-3.1456	0.019915	0.126731	-3.56762
ENSMUSG00000005312	Ubqln1	3686	0.0864065	2.13876	0.369246	0.72462	0.849001	-6.84545
ENSMUSG00000005320	Fgfr4	3324	0.136976	0.00193052	0.646069	0.542131	0.73372	-6.69026
ENSMUSG00000005338	Cadm3	2518	-0.987558	-4.22585	-0.981435	0.364266	0.595895	-6.40759
ENSMUSG00000005354	Txn2	2049	0.213876	4.81284	0.854045	0.425846	0.647277	-6.52585
ENSMUSG00000005360	Slc1a3	4163	-0.517988	-7.98369	-0.926699	0.451814	0.665735	-5.86558
ENSMUSG00000005362	Crbn	2084	0.155736	-0.753347	0.545914	0.604806	0.773655	-6.75532
ENSMUSG00000005370	Msh6	4251	0.495616	-1.79823	2.02908	0.088758	0.278651	-5.11736
ENSMUSG00000005371	Fbxo11	4019	-0.0275598	-1.20414	-0.118329	0.909668	0.955849	-6.91525
ENSMUSG00000005373	Mlxipl	3622	-2.5953	-0.0664118	-8.02669	0.000199337	0.0148492	1.35825
ENSMUSG00000005374	Tbl2	7488	0.654216	0.0248938	2.74304	0.0335866	0.166287	-4.12005
ENSMUSG00000005378	Bud23	1516	0.038139	1.64217	0.144837	0.88958	0.944566	-6.91123
ENSMUSG00000005397	Nid1	6091	1.19192	-3.18339	5.86953	0.0010806	0.0294898	-0.428943
ENSMUSG00000005410	Mcm5	3381	3.5826	-1.97238	9.28774	8.79254e-05	0.0116501	2.1956
ENSMUSG00000005413	Hmox1	1569	1.79288	0.333345	6.60886	0.000576572	0.0226074	0.242166
ENSMUSG00000005417	Mprip	7765	-0.722379	0.680298	-1.60685	0.159191	0.382713	-5.68494
ENSMUSG00000005442	Cic	8221	0.0126467	-0.280588	0.0240668	0.981579	0.990861	-6.923
ENSMUSG00000005447	Pafah1b3	901	-0.674472	-0.513893	-1.21847	0.268761	0.507009	-6.15772
ENSMUSG00000005465	Il27ra	2664	-0.223676	-5.17994	-0.305685	0.775084	0.881037	-6.66607
ENSMUSG00000005469	Prkaca	2276	0.207045	0.691517	0.780511	0.464748	0.676389	-6.58826
ENSMUSG00000005470	Asf1b	1788	2.90132	-3.8255	4.14136	0.00606418	0.0674191	-2.29058
ENSMUSG00000005481	Ddx39	3836	1.46997	0.83413	4.62629	0.00358794	0.0510884	-1.72317
ENSMUSG00000005483	Dnajb1	2996	0.309896	0.180488	1.05851	0.330548	0.567049	-6.33031
ENSMUSG00000005501	Usp40	3977	0.419838	-1.44944	1.09255	0.316491	0.552254	-6.29491
ENSMUSG00000005505	Kbtbd4	2343	0.586938	-3.14471	0.599539	0.570736	0.749078	-6.7217
ENSMUSG00000005506	Celf1	7579	0.235042	0.367726	1.09941	0.313716	0.549684	-6.28768
ENSMUSG00000005510	Ndufs3	1046	-0.244988	5.42325	-1.07973	0.321726	0.557118	-6.30833
ENSMUSG00000005514	Por	2636	1.10055	4.69521	3.905	0.00793181	0.0776136	-2.58039
ENSMUSG00000005533	Igf1r	11409	0.598152	-7.50773	1.07012	0.39648	0.623791	-5.7283
ENSMUSG00000005534	Insr	9355	-0.458542	0.0563442	-1.83359	0.116388	0.323046	-5.38472
ENSMUSG00000005547	Cyp2a5	2013	-1.708	5.61047	-7.89369	0.000218694	0.0151725	1.26204
ENSMUSG00000005553	Atp4a	3485	0.0220858	-4.70051	0.016001	0.987852	0.993209	-6.81279
ENSMUSG00000005566	Trim28	3245	0.269094	2.98564	0.905908	0.399887	0.626596	-6.4792
ENSMUSG00000005575	Ube2m	1472	0.475281	3.31671	2.00613	0.0916263	0.283573	-5.14904
ENSMUSG00000005580	Adcy9	4507	-0.496736	-3.43685	-1.33735	0.229554	0.466466	-6.02012
ENSMUSG00000005583	Mef2c	6277	0.0539334	-7.21816	0.0778044	0.940512	0.970179	-6.91984
ENSMUSG00000005609	Ctr9	4300	0.121326	-1.95021	0.549357	0.602583	0.772156	-6.75325
ENSMUSG00000005610	Eif4g2	7995	0.194768	4.57886	0.794676	0.457064	0.670092	-6.57659
ENSMUSG00000005611	Mrvi1	5953	-0.525055	-7.262	-0.606776	0.566227	0.746336	-6.71694
ENSMUSG00000005615	Pcyt1a	4789	0.207866	-0.872162	0.920351	0.392875	0.620804	-6.46583
ENSMUSG00000005621	Zfp592	7297	-1.25908	-1.59488	-3.57443	0.0117136	0.0960241	-3.00004
ENSMUSG00000005625	Psmd4	1276	0.570429	5.63168	2.89803	0.0273923	0.148939	-3.90553
ENSMUSG00000005628	Tmod4	1260	-0.517988	-5.98369	-0.926699	0.451814	0.665735	-5.86558
ENSMUSG00000005656	Snx6	1928	0.535844	0.820621	1.15429	0.292261	0.529525	-6.22883
ENSMUSG00000005667	Mthfd2	2085	-0.0828383	-3.04918	-0.144905	0.889529	0.944566	-6.91122
ENSMUSG00000005672	Kit	5214	0.318219	-4.29241	0.691149	0.515298	0.716295	-6.65787
ENSMUSG00000005674	Tomm40l	4712	-0.469598	0.00909585	-1.61087	0.158315	0.381622	-5.67974
ENSMUSG00000005677	Nr1i3	1414	1.35539	3.70526	4.84447	0.00286459	0.0464454	-1.47972
ENSMUSG00000005681	Apoa2	458	-1.09194	13.7448	-5.20587	0.00200098	0.038784	-1.09216
ENSMUSG00000005682	Pan2	4445	-0.685531	-2.15197	-2.20467	0.0696352	0.245454	-4.87325
ENSMUSG00000005683	Cs	2926	-0.187988	2.3561	-0.792595	0.458187	0.670887	-6.57831
ENSMUSG00000005687	Bcas2	1467	0.185337	2.10968	0.88047	0.412466	0.635972	-6.50234
ENSMUSG00000005698	Ctcf	3782	-0.118697	0.0293047	-0.53819	0.609807	0.776856	-6.75993
ENSMUSG00000005699	Pard6a	1265	0.636701	-0.814614	1.52087	0.179091	0.408668	-5.7949
ENSMUSG00000005718	Tfap4	2247	0.490584	-2.72946	1.0246	0.345059	0.580389	-6.36482
ENSMUSG00000005732	Ranbp1	1085	0.81614	2.9891	3.26367	0.01716	0.117092	-3.40894
ENSMUSG00000005774	Rfx5	4189	1.54374	-4.22163	1.29465	0.24301	0.481049	-6.07037
ENSMUSG00000005779	Psmb4	1183	0.4923	5.8264	1.98363	0.0945274	0.287383	-5.18002
ENSMUSG00000005802	Slc30a4	5458	-0.0786795	-2.19162	-0.304377	0.771118	0.878792	-6.87022
ENSMUSG00000005803	Sqor	1985	-1.2427	3.27424	-4.91127	0.00267727	0.0451283	-1.40662
ENSMUSG00000005804	Bloc1s6	3484	-0.138188	-1.33411	-0.423204	0.68689	0.826836	-6.82138
ENSMUSG00000005813	Metap1	2686	0.288734	0.107673	1.30992	0.238119	0.475765	-6.0525
ENSMUSG00000005823	Gpr108	2405	-0.399083	1.10457	-1.68295	0.143355	0.361625	-5.58568
ENSMUSG00000005824	Tnfsf14	1847	-1.22162	-6.05463	-2.56715	0.0621298	0.23099	-4.34638
ENSMUSG00000005836	Gata6	3234	-0.659482	-2.13689	-1.02321	0.345664	0.580478	-6.36621
ENSMUSG00000005846	Rsl1d1	1945	0.368352	2.20489	1.50647	0.182643	0.412985	-5.81305
ENSMUSG00000005871	Apc	12811	-0.202291	-3.42244	-0.695607	0.512692	0.714824	-6.65457
ENSMUSG00000005873	Reep5	2852	-0.329251	3.09263	-1.60684	0.159193	0.382713	-5.68495
ENSMUSG00000005881	Ergic3	1349	-1.25084	4.48512	-6.30575	0.000740815	0.0251178	-0.0248441
ENSMUSG00000005882	Uqcc1	2633	0.545853	1.42522	2.27715	0.0630282	0.23299	-4.77187
ENSMUSG00000005886	Ncoa2	4897	-0.630335	-2.46193	-2.79665	0.0312885	0.160568	-4.04563
ENSMUSG00000005893	Nr2c2	2368	0.582254	-6.14898	0.767136	0.472087	0.682828	-6.59912
ENSMUSG00000005897	Nr2c1	2376	-0.856979	-2.36694	-3.01076	0.0236657	0.138126	-3.75087
ENSMUSG00000005899	Smpd4	4623	0.526888	-2.32044	1.87447	0.109976	0.313268	-5.32933
ENSMUSG00000005907	Pex1	4555	0.335185	1.68948	1.20365	0.274037	0.51189	-6.17435
ENSMUSG00000005936	Kctd20	2400	0.140201	-0.890224	0.431933	0.680875	0.822918	-6.8172
ENSMUSG00000005947	Itgae	3845	-2.84801	-6.07265	-0.836896	0.449711	0.664313	-6.18636
ENSMUSG00000005949	Ctns	2723	-1.17804	-1.64645	-4.68315	0.00338132	0.049559	-1.65903
ENSMUSG00000005951	Shpk	2808	-0.669718	-0.0463184	-2.92162	0.0265628	0.146752	-3.87306
ENSMUSG00000005958	Ephb3	4185	1.86808	-6.85479	3.34205	0.0789308	0.261697	-3.77324
ENSMUSG00000005968	Tuft1	2631	0.201584	-2.74752	0.505207	0.631423	0.790685	-6.77895
ENSMUSG00000005973	Rcn1	2720	-0.126312	-2.91147	-0.387242	0.711935	0.840707	-6.83777
ENSMUSG00000005980	Dnase1	1480	-0.585173	-2.51364	-0.589759	0.576863	0.753473	-6.72804
ENSMUSG00000005981	Trap1	2320	-0.841359	4.3234	-2.94517	0.0257618	0.144347	-3.8407
ENSMUSG00000005982	Naa60	2303	0.0494398	-0.371582	0.125552	0.904186	0.952823	-6.91424
ENSMUSG00000005983	1700037C18Rik	915	2.85624	-2.29372	3.49004	0.0129744	0.101222	-3.10976
ENSMUSG00000006005	Tpr	7430	0.179674	2.6873	0.808076	0.449878	0.664317	-6.56539
ENSMUSG00000006010	Odr4	3273	-0.369669	1.01926	-1.46934	0.192112	0.425352	-5.85953
ENSMUSG00000006014	Prg4	3821	1.53148	2.92748	5.79518	0.00115483	0.0303542	-0.500258
ENSMUSG00000006019	Dhx34	3880	-0.612246	-2.15934	-2.371	0.0554286	0.218378	-4.64035
ENSMUSG00000006021	Kptn	1630	-0.388545	0.780882	-0.970048	0.369471	0.60038	-6.41866
ENSMUSG00000006024	Napa	2517	-0.43041	2.02865	-2.22038	0.0681449	0.243224	-4.8513
ENSMUSG00000006050	Sra1	1979	0.0994893	4.0327	0.381815	0.71575	0.84281	-6.84012
ENSMUSG00000006057	Atp5g1	4715	0.263858	6.92803	1.13755	0.298671	0.535317	-6.24698
ENSMUSG00000006058	Snf8	1004	-0.185575	3.25553	-0.856369	0.424656	0.646541	-6.5238
ENSMUSG00000006095	Tbcb	1416	0.512377	4.22778	2.3225	0.059229	0.225516	-4.70834
ENSMUSG00000006127	Inpp5k	2679	-0.279979	-1.73857	-0.608551	0.565125	0.745856	-6.71577
ENSMUSG00000006134	Crkl	5042	0.263691	-2.32724	0.947008	0.380183	0.609386	-6.44076
ENSMUSG00000006154	Eps8l1	2975	-1.23109	-4.46067	-1.59536	0.171491	0.398526	-5.59657
ENSMUSG00000006169	Clint1	3452	0.220611	0.395804	0.910037	0.397873	0.625046	-6.47539
ENSMUSG00000006191	Cdkal1	2629	-1.03359	-1.14445	-1.27205	0.250414	0.489583	-6.09661
ENSMUSG00000006205	Htra1	2041	-1.57699	-3.24862	-1.79621	0.122575	0.332453	-5.43507
ENSMUSG00000006215	Zbtb17	2722	-0.0633951	-0.241908	-0.210774	0.840037	0.917463	-6.89776
ENSMUSG00000006218	Fam131c	1433	1.11563	-1.60481	3.65238	0.0106685	0.090958	-2.89961
ENSMUSG00000006219	Fblim1	3036	1.0229	-6.73368	1.66774	0.146392	0.365935	-5.60564
ENSMUSG00000006235	Epor	1761	-0.0118393	-5.2809	-0.0145495	0.988954	0.993687	-6.81282
ENSMUSG00000006241	Ccdc159	1519	-0.05855	-1.88521	-0.130586	0.90037	0.950527	-6.91349
ENSMUSG00000006262	Mob1b	8967	-0.285262	-1.31307	-1.44146	0.199521	0.432851	-5.89407
ENSMUSG00000006273	Atp6v1b2	2825	-0.296141	-0.143915	-1.33298	0.2309	0.467497	-6.02531
ENSMUSG00000006276	Eps15l1	3129	-0.721178	-2.2362	-1.8553	0.112938	0.317254	-5.35534
ENSMUSG00000006281	Tep1	8171	0.351601	0.214475	0.78172	0.464088	0.675959	-6.58727
ENSMUSG00000006288	Ttc5	1842	-0.0485807	-1.8066	-0.0902267	0.931043	0.965877	-6.91863
ENSMUSG00000006289	Osgep	2004	-0.540592	2.01387	-2.24662	0.0657285	0.238549	-4.81461
ENSMUSG00000006299	Aamp	1756	-0.122425	3.58175	-0.494731	0.638375	0.795814	-6.78475
ENSMUSG00000006301	Tmbim1	2378	0.190761	1.56968	0.798446	0.455033	0.668266	-6.57345
ENSMUSG00000006304	Arpc2	1439	-0.0310704	2.50024	-0.09997	0.923624	0.961885	-6.91756
ENSMUSG00000006307	Kmt2b	8469	-0.500401	-1.182	-2.46246	0.04894	0.203971	-4.51209
ENSMUSG00000006310	Zbtb32	1775	1.25601	-3.71237	2.14112	0.0760147	0.256664	-4.9619
ENSMUSG00000006315	Tmem147	875	0.140915	4.71776	0.66665	0.529772	0.72548	-6.67571
ENSMUSG00000006333	Rps9	751	1.23574	7.31033	5.84132	0.0011081	0.0298541	-0.455911
ENSMUSG00000006335	Tfpt	1166	0.138868	1.06818	0.632245	0.550534	0.73734	-6.69982
ENSMUSG00000006342	Susd2	3151	0.557192	-5.82818	0.650635	0.539374	0.731764	-6.68707
ENSMUSG00000006344	Ggt5	4410	-0.222556	-3.81349	-0.340999	0.744724	0.861828	-6.8568
ENSMUSG00000006345	Ggt1	2140	-0.850916	-5.23226	-1.52232	0.267216	0.505446	-5.27703
ENSMUSG00000006356	Crip2	1439	-0.0951981	2.71172	-0.265339	0.799625	0.895211	-6.88289
ENSMUSG00000006360	Crip1	509	0.00979657	1.41962	0.0194756	0.985093	0.992151	-6.92311
ENSMUSG00000006362	Cbfa2t3	7645	2.17713	-6.35155	6.05662	0.00091675	0.027305	-0.252668
ENSMUSG00000006369	Fbln1	3659	-0.339617	-4.84556	-0.35608	0.736306	0.856163	-6.73873
ENSMUSG00000006373	Pgrmc1	1857	-0.956471	7.36548	-4.36057	0.00476311	0.0596866	-2.02956
ENSMUSG00000006378	Gcat	2370	-0.724928	3.0893	-2.99995	0.0239982	0.139243	-3.76565
ENSMUSG00000006386	Tek	4654	0.294099	-1.39678	0.356839	0.733422	0.854454	-6.85054
ENSMUSG00000006390	Elovl1	1340	0.0990653	1.94082	0.41206	0.694607	0.831197	-6.82661
ENSMUSG00000006392	Med8	1145	-0.0697045	2.14086	-0.249241	0.811484	0.901308	-6.88763
ENSMUSG00000006395	Hyi	936	-1.35299	3.31647	-6.65959	0.000553377	0.022121	0.285796
ENSMUSG00000006398	Cdc20	1793	2.18177	-4.48757	1.8188	0.118799	0.326706	-5.40468
ENSMUSG00000006403	Adamts4	4386	-0.483957	-7.96668	-0.865816	0.477765	0.686313	-5.9217
ENSMUSG00000006412	Pfdn2	1735	-0.126753	3.94975	-0.556249	0.59815	0.769525	-6.74906
ENSMUSG00000006418	Rnf114	3001	0.175489	1.09518	0.887522	0.40895	0.633327	-6.49598
ENSMUSG00000006423	C330007P06Rik	1145	-0.0357398	-0.639459	-0.151041	0.884891	0.941876	-6.91018
ENSMUSG00000006435	Neurl1a	4158	-0.435209	-6.88225	-0.513966	0.63435	0.792815	-6.42473
ENSMUSG00000006442	Srm	1338	1.0003	1.89435	3.1348	0.0201903	0.127543	-3.58223
ENSMUSG00000006445	Epha2	3913	0.502463	-1.35223	1.28992	0.244544	0.482788	-6.07589
ENSMUSG00000006456	Rbm14	3165	-0.04682	-1.08357	-0.128054	0.902289	0.951932	-6.91387
ENSMUSG00000006462	A530013C23Rik	3489	-1.15854	-6.30962	-1.60892	0.15874	0.382133	-5.68226
ENSMUSG00000006463	Zdhhc24	2558	-0.0100234	-3.60689	-0.0393525	0.969886	0.984963	-6.92244
ENSMUSG00000006464	Bbs1	5602	-0.345717	-7.04812	-0.418282	0.69721	0.832277	-6.47653
ENSMUSG00000006471	Ndor1	2336	-0.0363806	-3.35207	-0.0518357	0.960666	0.979326	-6.81135
ENSMUSG00000006476	Nsmf	2957	0.0853366	2.33554	0.327224	0.754609	0.86845	-6.86202
ENSMUSG00000006494	Pdk1	5185	-0.435823	-0.339061	-1.34998	0.225703	0.46286	-6.00509
ENSMUSG00000006498	Ptbp1	3110	0.328159	2.11345	1.4972	0.184966	0.416258	-5.82471
ENSMUSG00000006517	Mvd	1756	0.803502	1.41881	2.79331	0.0314269	0.161019	-4.05027
ENSMUSG00000006519	Cyba	744	-0.368063	1.64129	-1.41303	0.207343	0.442176	-5.92896
ENSMUSG00000006522	Itih3	2992	1.41633	6.6412	6.39036	0.000690113	0.0240424	0.0507925
ENSMUSG00000006526	Stimate	3742	1.28614	0.071033	3.76778	0.00930618	0.0841857	-2.7526
ENSMUSG00000006527	Sfmbt1	3299	0.295156	-1.57555	0.675592	0.524459	0.722444	-6.66926
ENSMUSG00000006529	Itih1	3077	-0.657529	5.6682	-2.67507	0.0367631	0.173671	-4.21468
ENSMUSG00000006538	Ihh	2468	0.537083	-1.80631	1.1707	0.286089	0.523384	-6.21087
ENSMUSG00000006567	Atp7b	6505	-0.199295	-2.70169	-0.55224	0.600727	0.771095	-6.7515
ENSMUSG00000006574	Slc4a1	4545	-2.02084	-7.23226	-3.61535	0.0685926	0.243668	-3.60491
ENSMUSG00000006575	Rundc3a	2046	0.122772	-0.221626	0.638532	0.546703	0.73537	-6.69549
ENSMUSG00000006585	Cdt1	2189	3.69839	-2.44535	8.05565	0.000195389	0.0146905	1.37898
ENSMUSG00000006589	Aprt	849	1.60089	4.63314	6.7723	0.000505572	0.021342	0.381681
ENSMUSG00000006599	Gtf2h1	2187	-0.00333846	-0.335039	-0.0160301	0.98773	0.993209	-6.92318
ENSMUSG00000006611	Hfe	3572	0.28247	1.8313	1.26508	0.252734	0.491986	-6.10464
ENSMUSG00000006638	Abhd1	1309	1.8205	-2.80844	6.4601	0.000651297	0.0236059	0.112488
ENSMUSG00000006641	Slc5a6	3078	1.48548	-1.86576	5.26734	0.00188571	0.0376414	-1.02814
ENSMUSG00000006651	Aplp1	2343	0.0557795	-4.46898	0.0992578	0.924166	0.962013	-6.91764
ENSMUSG00000006673	Qrich1	3331	-0.512961	-0.507075	-1.02154	0.346395	0.580677	-6.3679
ENSMUSG00000006675	P4htm	1841	2.12389	-5.30877	2.3797	0.0975758	0.291981	-4.48085
ENSMUSG00000006676	Usp19	4791	-0.106694	0.332221	-0.427256	0.684094	0.825162	-6.81945
ENSMUSG00000006678	Pola1	5346	-0.384567	-5.16829	-0.60542	0.567071	0.747001	-6.71784
ENSMUSG00000006699	Cdc42	2108	-0.115459	3.15036	-0.461504	0.660688	0.809522	-6.80243
ENSMUSG00000006705	Pknox1	4252	-0.112491	-3.12772	-0.403908	0.700277	0.833761	-6.83034
ENSMUSG00000006711	D130043K22Rik	4973	-0.556092	-6.52317	-0.794941	0.45692	0.670064	-6.57637
ENSMUSG00000006715	Gmnn	963	0.966727	1.30855	3.70824	0.00998328	0.0878018	-2.8282
ENSMUSG00000006717	Acot13	721	-0.943013	5.19344	-3.40955	0.0143177	0.105899	-3.21534
ENSMUSG00000006720	Zfp184	2214	-0.898995	-6.17419	-1.60833	0.248882	0.487894	-5.19171
ENSMUSG00000006728	Cdk4	2053	0.485373	2.3794	1.55713	0.170426	0.397309	-5.74882
ENSMUSG00000006731	B4galnt1	2395	0.0304196	2.0673	0.121495	0.907265	0.954624	-6.91481
ENSMUSG00000006732	Mettl1	1791	1.37125	0.21135	5.16204	0.00208807	0.0393858	-1.13814
ENSMUSG00000006736	Tspan31	1556	0.438778	5.00515	1.93549	0.101053	0.298476	-5.2461
ENSMUSG00000006740	Kif5b	6032	0.330355	-1.10178	1.28308	0.246774	0.485628	-6.08383
ENSMUSG00000006763	Saal1	4728	0.702022	-1.01717	2.15437	0.0746361	0.254159	-4.94343
ENSMUSG00000006777	Krt23	1565	-3.38924	-4.86094	-5.4852	0.00153394	0.0342269	-0.805584
ENSMUSG00000006782	Cnp	2357	-1.23959	-1.70144	-3.31167	0.0161617	0.113392	-3.34493
ENSMUSG00000006784	Ttc25	2240	1.71452	-5.68526	2.79955	0.0678167	0.242535	-4.06202
ENSMUSG00000006800	Sulf2	3927	-0.79238	-1.24865	-1.04899	0.334573	0.570213	-6.34008
ENSMUSG00000006818	Sod2	5861	0.244625	5.52346	1.03009	0.342673	0.578273	-6.35928
ENSMUSG00000006850	Tmco6	1823	-0.903568	-1.63537	-2.60373	0.0404448	0.183391	-4.31428
ENSMUSG00000006906	Stambp	2144	-0.5048	-0.396642	-1.27393	0.249791	0.488906	-6.09444
ENSMUSG00000006920	Ezh1	4193	-0.142894	-2.78193	-0.498218	0.636056	0.794026	-6.78283
ENSMUSG00000006930	Hap1	3316	0.317878	-7.36064	0.564332	0.602653	0.772156	-6.39373
ENSMUSG00000006931	P3h4	2178	1.63487	-4.74139	1.02793	0.343611	0.57928	-6.36146
ENSMUSG00000006932	Ctnnb1	2702	-0.481591	2.84021	-2.18404	0.0716432	0.248915	-4.90206
ENSMUSG00000006941	Eif1b	1035	-0.071742	1.96866	-0.304314	0.771163	0.878792	-6.87024
ENSMUSG00000006958	Chrd	3076	-0.180545	-1.42445	-0.614075	0.561702	0.743829	-6.7121
ENSMUSG00000006998	Psmd2	2961	0.152047	4.35083	0.744316	0.484794	0.692455	-6.6173
ENSMUSG00000007029	Vars	4048	0.168906	0.961879	0.860904	0.422342	0.644059	-6.5198
ENSMUSG00000007030	Vwa7	4313	-0.865254	-6.98344	-1.53857	0.184499	0.415494	-5.66693
ENSMUSG00000007035	Msh5	2886	-2.31522	-5.80874	-5.82187	0.0100698	0.0881797	-1.93139
ENSMUSG00000007036	Abhd16a	1945	-0.069796	1.59234	-0.346312	0.740925	0.859322	-6.85473
ENSMUSG00000007038	Neu1	2474	-0.11528	1.59309	-0.549475	0.602507	0.772156	-6.75318
ENSMUSG00000007039	Ddah2	1342	0.150191	-1.43875	0.436899	0.677464	0.821299	-6.81478
ENSMUSG00000007041	Clic1	1466	0.0410179	0.396947	0.143792	0.890371	0.945139	-6.91141
ENSMUSG00000007050	Lsm2	873	0.299061	1.8479	1.21847	0.268759	0.507009	-6.15772
ENSMUSG00000007080	Pole	7163	0.962916	-2.24842	2.66218	0.0374008	0.175292	-4.23265
ENSMUSG00000007097	Atp1a2	6227	-1.44864	-6.29626	-0.86238	0.427876	0.648656	-6.40225
ENSMUSG00000007107	Atp1a4	3470	0.992857	-6.67004	0.975377	0.374149	0.604235	-6.29718
ENSMUSG00000007207	Stx1a	2162	-1.69891	-4.0713	-3.03941	0.0932037	0.285246	-3.97581
ENSMUSG00000007216	Zfp775	4083	-0.200387	-3.98107	-0.56243	0.594189	0.766504	-6.74527
ENSMUSG00000007338	Mrpl49	1764	0.0476535	1.58584	0.1765	0.865706	0.932623	-6.90538
ENSMUSG00000007411	Mark3	2394	-0.513509	1.65327	-2.42898	0.0512172	0.209478	-4.55904
ENSMUSG00000007415	Gatad1	2545	-0.203062	1.97069	-0.691748	0.514948	0.716077	-6.65743
ENSMUSG00000007458	M6pr	2539	0.00231338	2.9089	0.0117606	0.990998	0.994504	-6.92325
ENSMUSG00000007476	Lrrc8a	4301	0.465925	-1.74364	1.66207	0.147543	0.36743	-5.61308
ENSMUSG00000007564	Ppp2r1a	2410	0.299879	2.69719	1.259	0.254778	0.493266	-6.11163
ENSMUSG00000007570	Fance	2025	-0.421763	0.176808	-0.80852	0.449641	0.664313	-6.56502
ENSMUSG00000007589	Tinf2	2001	1.06734	-0.00849987	2.42374	0.0515838	0.210303	-4.56639
ENSMUSG00000007591	Tssk4	1273	0.44962	-5.9221	0.463805	0.674345	0.819361	-6.38832
ENSMUSG00000007594	Hapln4	3648	1.02679	-1.21225	3.65094	0.0106869	0.0910625	-2.90146
ENSMUSG00000007603	Dus3l	2025	-0.412808	-0.689459	-1.27494	0.249455	0.488722	-6.09327
ENSMUSG00000007610	Gtpbp3	2803	0.216282	-1.07619	0.812221	0.447671	0.663239	-6.56189
ENSMUSG00000007613	Tgfbr1	5756	0.325326	-1.78901	1.50939	0.181918	0.411957	-5.80938
ENSMUSG00000007617	Homer1	4287	-0.0438733	-2.60882	-0.209709	0.840832	0.918195	-6.89802
ENSMUSG00000007646	Rad51c	1632	1.75478	-5.05192	1.68236	0.153296	0.374919	-5.48727
ENSMUSG00000007655	Cav1	995	0.0085407	-5.74002	0.00783142	0.994005	0.996409	-6.9233
ENSMUSG00000007656	Arpp19	3963	0.195106	6.24021	0.959282	0.374447	0.604388	-6.42903
ENSMUSG00000007659	Bcl2l1	2568	-0.0177019	-0.0233903	-0.0521198	0.960125	0.979206	-6.92176
ENSMUSG00000007670	Khsrp	3978	0.28787	-1.18258	0.71433	0.501844	0.705884	-6.6405
ENSMUSG00000007721	Ccdc124	1356	-0.0719209	3.43633	-0.274443	0.792945	0.891309	-6.88009
ENSMUSG00000007739	Cct4	2484	0.363131	2.59761	1.62262	0.155778	0.378058	-5.66451
ENSMUSG00000007777	0610009B22Rik	813	-0.257032	3.01525	-1.15767	0.290978	0.528027	-6.22514
ENSMUSG00000007783	Cpt1c	2716	-0.591435	-6.76899	-0.650302	0.550939	0.73749	-6.47549
ENSMUSG00000007812	Zfp655	4104	0.298808	-0.067413	1.30965	0.238207	0.475765	-6.05283
ENSMUSG00000007815	Rhoa	2197	-0.376097	3.96828	-1.46189	0.194068	0.427631	-5.86879
ENSMUSG00000007817	Zmiz1	7482	-1.17714	-0.792662	-2.70555	0.0353004	0.170231	-4.1722
ENSMUSG00000007827	Ankrd26	6930	1.32519	-5.72087	2.89233	0.027597	0.1497	-3.91339
ENSMUSG00000007833	Aldh16a1	3537	-0.300778	3.63344	-1.3623	0.222006	0.458822	-5.99036
ENSMUSG00000007836	Hnrnpa0	2678	-0.238993	1.12716	-1.01003	0.351451	0.585028	-6.37941
ENSMUSG00000007837	Prrg2	1295	-0.211117	2.28017	-0.809499	0.449119	0.664086	-6.56419
ENSMUSG00000007850	Hnrnph1	2126	0.155608	2.14206	0.752271	0.480338	0.688784	-6.61102
ENSMUSG00000007867	Ift43	783	0.0993532	0.065614	0.299576	0.774603	0.880739	-6.87187
ENSMUSG00000007872	Id3	1278	1.20257	3.3334	3.9325	0.00768451	0.0766791	-2.54623
ENSMUSG00000007877	Tcap	948	-0.839916	-5.82273	-1.50264	0.27165	0.509836	-5.29665
ENSMUSG00000007880	Arid1a	8187	-0.0490126	-3.2772	-0.169324	0.871104	0.935206	-6.90681
ENSMUSG00000007888	Crlf1	1644	-0.368086	-4.71229	-0.909948	0.42989	0.650246	-6.04798
ENSMUSG00000007891	Ctsd	2127	-0.379788	5.27838	-1.68067	0.143805	0.362158	-5.58866
ENSMUSG00000007892	Rplp1	499	0.834542	7.82942	4.15749	0.00595589	0.0669055	-2.27111
ENSMUSG00000007950	Abhd8	1978	-1.17894	-2.60671	-2.22521	0.0676935	0.242395	-4.84455
ENSMUSG00000007987	Ift22	3071	0.203915	-0.559045	0.41519	0.692435	0.829803	-6.82515
ENSMUSG00000008035	Mid1ip1	2019	-1.87281	0.359862	-5.69081	0.00126906	0.0318494	-0.601606
ENSMUSG00000008036	Ap2s1	836	-0.215164	4.61143	-0.849425	0.428218	0.648905	-6.5299
ENSMUSG00000008090	Fgfrl1	2329	0.00748118	0.0904656	0.0322118	0.975348	0.987509	-6.92273
ENSMUSG00000008140	Emc10	1855	-0.503716	3.01799	-2.17996	0.0720471	0.249466	-4.90775
ENSMUSG00000008153	Clstn3	4014	0.114144	1.18266	0.277832	0.790463	0.890069	-6.87902
ENSMUSG00000008167	Fbxw9	1907	0.177658	1.54116	0.683686	0.519679	0.719477	-6.66337
ENSMUSG00000008200	Fnbp4	4691	-0.510931	-2.18994	-1.52462	0.178176	0.407443	-5.79015
ENSMUSG00000008206	Cers4	9475	0.213283	-5.53603	0.301771	0.773009	0.879875	-6.87112
ENSMUSG00000008226	Scrn3	3309	-0.239034	0.771924	-1.14866	0.294403	0.531437	-6.23495
ENSMUSG00000008301	Phax	1942	-0.0862396	1.14701	-0.394557	0.706807	0.838018	-6.83455
ENSMUSG00000008305	Tle1	2569	-0.507676	1.91945	-1.86929	0.110768	0.313873	-5.33636
ENSMUSG00000008318	Relt	2851	2.8545	-6.37956	5.10679	0.0361817	0.172479	-2.88543
ENSMUSG00000008333	Snrpb2	2061	0.294988	0.513946	1.21763	0.269055	0.507323	-6.15866
ENSMUSG00000008348	Ubc	2618	-0.807854	6.56536	-2.43571	0.0507506	0.208166	-4.5496
ENSMUSG00000008373	Prpf31	3144	0.796196	0.0438508	2.83099	0.0299059	0.156449	-3.99808
ENSMUSG00000008384	Sertad1	1233	0.180621	0.432047	0.767168	0.472069	0.682828	-6.5991
ENSMUSG00000008393	Carhsp1	2858	-0.347863	1.55492	-1.47265	0.191249	0.424282	-5.8554
ENSMUSG00000008398	Elk3	4212	-0.149719	-4.55358	-0.255225	0.80707	0.898949	-6.8859
ENSMUSG00000008429	Herpud2	2781	-0.703764	0.0502182	-2.73699	0.0338568	0.166858	-4.12845
ENSMUSG00000008435	Rdh13	3034	1.25691	-1.58361	3.02296	0.0232965	0.137237	-3.7342
ENSMUSG00000008450	Nutf2	645	-2.38144	-0.770339	-1.83445	0.11625	0.322772	-5.38356
ENSMUSG00000008475	Arpc5	1914	0.137621	1.7415	0.464574	0.65861	0.808324	-6.80084
ENSMUSG00000008540	Mgst1	1030	-0.394205	11.451	-1.69951	0.140115	0.357632	-5.56386
ENSMUSG00000008575	Nfib	8770	-0.738805	2.13515	-3.20186	0.0185464	0.121871	-3.4918
ENSMUSG00000008604	Ubqln4	3330	-0.170187	0.693055	-0.561382	0.594859	0.766899	-6.74591
ENSMUSG00000008668	Rps18	560	1.66962	7.60322	8.42706	0.000151975	0.0137206	1.63834
ENSMUSG00000008682	Rpl10	799	0.0150602	6.35869	0.0556755	0.957407	0.977421	-6.92154
ENSMUSG00000008683	Rps15a	5130	1.54828	6.56484	5.61834	0.00135597	0.0329118	-0.672841
ENSMUSG00000008690	Ncaph2	3302	0.142702	1.87217	0.529619	0.615384	0.779986	-6.76498
ENSMUSG00000008730	Hipk1	7939	0.122621	-2.20486	0.603609	0.568197	0.747592	-6.71903
ENSMUSG00000008734	Gprc5b	1416	-2.0721	-6.56816	-2.72331	0.0527721	0.212521	-4.04506
ENSMUSG00000008763	Man1a2	7969	-0.389396	-1.42227	-1.43785	0.200497	0.434222	-5.89851
ENSMUSG00000008822	Acyp1	634	-0.281336	2.60551	-1.30824	0.238653	0.476275	-6.05448
ENSMUSG00000008845	Cd163	4443	-1.43565	-2.64419	-3.18278	0.0189987	0.123587	-3.51748
ENSMUSG00000008855	Hdac5	4269	-2.02036	0.527763	-5.15755	0.00209722	0.0393858	-1.14286
ENSMUSG00000008859	Rala	2688	-0.0634262	0.983287	-0.256923	0.805819	0.89804	-6.8854
ENSMUSG00000008892	Vdac3	1423	0.0707914	4.4072	0.302694	0.772339	0.879463	-6.8708
ENSMUSG00000008958	Vps72	1456	-0.414293	0.057709	-1.59157	0.162568	0.387084	-5.70466
ENSMUSG00000008976	Gabpa	4987	-0.551912	-1.38534	-2.53961	0.0440889	0.192628	-4.40399
ENSMUSG00000008999	Bmp7	3670	-1.09039	-4.87202	-3.83245	0.00862792	0.0806494	-2.67108
ENSMUSG00000009013	Dynll1	2030	1.20375	4.25751	4.35243	0.00480541	0.0600509	-2.03912
ENSMUSG00000009030	Pdcl	3056	-0.161792	-0.882606	-0.621955	0.556842	0.740414	-6.70681
ENSMUSG00000009035	Tmem184b	3315	0.504113	-0.591393	1.64468	0.151119	0.371592	-5.63581
ENSMUSG00000009073	Nf2	4720	0.254887	-2.09965	0.862716	0.421421	0.643426	-6.51819
ENSMUSG00000009076	Zmat5	792	0.248797	1.4141	0.628203	0.553007	0.738079	-6.70258
ENSMUSG00000009079	Ewsr1	2174	0.0898885	2.85815	0.318778	0.760696	0.872041	-6.86512
ENSMUSG00000009090	Ap1b1	4085	0.541019	0.188974	2.21164	0.0689698	0.244281	-4.86352
ENSMUSG00000009092	Derl3	1321	-0.495676	-1.23875	-1.71062	0.137982	0.354051	-5.54918
ENSMUSG00000009108	Gnat2	2054	-1.73404	-2.51193	-1.4537	0.196236	0.429748	-5.87894
ENSMUSG00000009112	Bcl2l13	6925	0.3955	-1.6384	1.43733	0.200641	0.434417	-5.89916
ENSMUSG00000009115	Spatc1l	1332	-0.627089	-3.56055	-2.15188	0.0748936	0.254553	-4.94691
ENSMUSG00000009145	Dqx1	3257	-0.629002	-2.09841	-1.25535	0.256008	0.494145	-6.11581
ENSMUSG00000009207	Lnpk	3195	0.37316	-2.26272	1.1837	0.281281	0.518698	-6.19654
ENSMUSG00000009246	Trpm5	4123	1.52122	-5.71055	1.0098	0.386918	0.615301	-5.95295
ENSMUSG00000009281	Rarres2	672	-0.921284	8.10672	-4.04435	0.00676369	0.0714695	-2.40848
ENSMUSG00000009291	Pttg1ip	2294	-0.276832	3.69218	-1.29533	0.24279	0.480851	-6.06958
ENSMUSG00000009292	Trpm2	7274	-1.67176	-3.82605	-4.72594	0.00323468	0.0486489	-1.61109
ENSMUSG00000009293	Ube2g2	2031	0.175688	1.80964	0.697598	0.511532	0.713822	-6.65309
ENSMUSG00000009376	Met	4140	-0.278228	0.286299	-1.29718	0.242196	0.480491	-6.06743
ENSMUSG00000009378	Slc16a12	4051	0.812629	0.0783454	2.25006	0.0654184	0.238066	-4.80979
ENSMUSG00000009406	Elk1	3548	3.36354	-2.72391	2.18803	0.0712505	0.248065	-4.89649
ENSMUSG00000009418	Nav1	9353	-0.353531	-6.68109	-0.478469	0.649246	0.802865	-6.79355
ENSMUSG00000009470	Tnpo1	8453	0.0125738	-1.56132	0.0408017	0.968777	0.984436	-6.92237
ENSMUSG00000009535	Rnmt	5008	-0.209323	-1.41103	-0.457835	0.663177	0.811403	-6.80431
ENSMUSG00000009545	Kcnq1	3029	0.0190375	-5.38462	0.0479224	0.964074	0.981376	-6.72155
ENSMUSG00000009549	Srp14	798	-0.346243	3.69939	-1.43348	0.201688	0.435571	-5.9039
ENSMUSG00000009555	Cdk9	1733	0.271334	1.54379	1.18085	0.282328	0.519848	-6.19968
ENSMUSG00000009563	Tor2a	1536	0.360742	2.25743	1.54394	0.173532	0.401482	-5.76564
ENSMUSG00000009566	Fpgs	2273	-0.172301	2.28581	-0.629109	0.552452	0.737927	-6.70196
ENSMUSG00000009569	Mrtfb	5815	-0.547607	-1.55791	-1.98606	0.09421	0.286942	-5.17668
ENSMUSG00000009575	Cbx5	8803	0.361789	-0.317821	1.67185	0.145565	0.364872	-5.60025
ENSMUSG00000009585	Apobec3	1953	2.47878	-4.52683	1.73715	0.180682	0.410618	-5.17359
ENSMUSG00000009614	Sardh	4521	-1.35514	5.97414	-6.1554	0.000841816	0.0264001	-0.161411
ENSMUSG00000009621	Vav2	5221	0.0629468	-0.268856	0.233522	0.823116	0.907866	-6.89197
ENSMUSG00000009630	Ppp2cb	1469	0.189349	1.42078	0.829755	0.438425	0.656338	-6.54696
ENSMUSG00000009633	G0s2	871	0.674424	5.81689	3.58345	0.011587	0.0955086	-2.98837
ENSMUSG00000009640	Dmap1	1566	0.289844	0.609866	1.38399	0.215625	0.451967	-5.96425
ENSMUSG00000009646	Pla2g12b	1091	-0.305867	3.34474	-1.29419	0.243161	0.481285	-6.07092
ENSMUSG00000009647	Mcu	2872	-0.600696	-1.17942	-1.74813	0.131009	0.343469	-5.49938
ENSMUSG00000009654	Oit3	2717	-1.50762	-0.890159	-4.49114	0.00413882	0.0549489	-1.87764
ENSMUSG00000009681	Bcr	6839	-0.192304	-0.461335	-0.726186	0.495055	0.700996	-6.63142
ENSMUSG00000009687	Fxyd5	2998	0.253302	0.32855	0.841325	0.432399	0.652198	-6.53696
ENSMUSG00000009733	Tfcp2	1903	0.358886	-3.45008	0.838126	0.434059	0.653068	-6.53974
ENSMUSG00000009739	Pou6f1	4953	-0.858388	-4.60885	-3.15339	0.0197192	0.126142	-3.55711
ENSMUSG00000009741	Ubp1	3850	-0.584452	-0.517082	-2.27085	0.0635758	0.234311	-4.78069
ENSMUSG00000009772	Nuak2	2936	0.565271	-2.10146	1.63413	0.153331	0.374919	-5.64955
ENSMUSG00000009828	Cilk1	2540	-0.59417	-1.66936	-1.55901	0.169988	0.396746	-5.74642
ENSMUSG00000009863	Sdhb	1142	-0.732332	5.78536	-3.41097	0.0142928	0.105789	-3.21347
ENSMUSG00000009876	Cox4i2	733	-1.32492	-4.21299	-3.21973	0.0322613	0.162665	-3.61622
ENSMUSG00000009894	Snap47	1896	-0.292687	2.33578	-0.819953	0.443577	0.660624	-6.55534
ENSMUSG00000009905	Kdsr	5518	-0.508802	-0.84341	-1.89174	0.107374	0.308846	-5.30584
ENSMUSG00000009907	Vps4b	4633	-0.000996267	-0.0787151	-0.00356296	0.997273	0.998508	-6.92332
ENSMUSG00000009927	Rps25	577	1.26606	8.11686	6.08349	0.000895637	0.0271632	-0.227723
ENSMUSG00000009995	Taz	1786	0.330457	0.241391	1.2498	0.257894	0.495938	-6.12217
ENSMUSG00000010025	Aldh3a2	2892	-0.391013	3.35922	-1.0426	0.337295	0.572892	-6.3466
ENSMUSG00000010044	Zmynd10	1765	0.440259	-5.89165	0.584335	0.590346	0.764104	-6.38073
ENSMUSG00000010045	Tmem115	2194	-0.484695	0.591025	-2.32911	0.0586953	0.224368	-4.69908
ENSMUSG00000010047	Hyal2	2062	0.0510608	2.00281	0.245489	0.814256	0.902774	-6.88869
ENSMUSG00000010048	Ifrd2	2056	0.452584	2.07029	1.88578	0.108264	0.310857	-5.31395
ENSMUSG00000010051	Hyal1	3014	0.512003	-0.76828	1.8934	0.107126	0.308516	-5.30358
ENSMUSG00000010054	Tusc2	1665	0.0861442	1.20228	0.347457	0.740107	0.858792	-6.85428
ENSMUSG00000010057	Nprl2	1441	-0.284341	1.31678	-1.23238	0.263888	0.501655	-6.14201
ENSMUSG00000010064	Slc38a3	3151	-1.38151	4.46578	-6.43808	0.000663277	0.023721	0.0930686
ENSMUSG00000010067	Rassf1	1783	0.587697	-1.44138	1.87771	0.109483	0.312575	-5.32493
ENSMUSG00000010080	Epn3	3884	1.54811	-7.24073	3.90325	0.0298134	0.15632	-3.11723
ENSMUSG00000010095	Slc3a2	2813	0.437338	2.05656	2.23215	0.0670497	0.241087	-4.83484
ENSMUSG00000010097	Nxf1	2326	-0.455656	0.946636	-1.12277	0.304427	0.540797	-6.26286
ENSMUSG00000010110	Stx5a	1780	-0.491409	1.17974	-1.54302	0.17375	0.401697	-5.76681
ENSMUSG00000010122	Slc47a1	2639	-1.99912	1.68553	-9.03865	0.000102527	0.0117447	2.04026
ENSMUSG00000010175	Prox1	7913	0.180688	-1.11147	0.467945	0.656332	0.806937	-6.79909
ENSMUSG00000010205	Raver1	3470	-0.622255	-2.60643	-1.68641	0.166952	0.392377	-5.27201
ENSMUSG00000010277	2610507B11Rik	7443	-0.315724	-0.150601	-1.27876	0.248194	0.487313	-6.08884
ENSMUSG00000010290	AI597479	3458	-0.364697	-3.05612	-0.851934	0.426928	0.648009	-6.5277
ENSMUSG00000010307	Tmem86a	1831	0.958564	-1.4689	4.29035	0.00514218	0.0616185	-2.11235
ENSMUSG00000010342	Tex14	4763	0.339429	-3.38506	0.60725	0.605381	0.773727	-6.1374
ENSMUSG00000010358	Ifi35	1362	0.27091	2.4786	1.17245	0.285439	0.522706	-6.20895
ENSMUSG00000010362	Rdm1	1124	-1.64723	-0.204426	-6.02914	0.000938934	0.0275595	-0.278276
ENSMUSG00000010376	Nedd8	824	-0.218516	4.47527	-0.966835	0.370951	0.601498	-6.42176
ENSMUSG00000010392	Gosr1	4289	0.107257	-1.37526	0.394394	0.706922	0.838093	-6.83462
ENSMUSG00000010406	Mrpl52	418	0.250162	6.24594	1.04567	0.335982	0.571941	-6.34346
ENSMUSG00000010453	Kansl3	2801	-0.93546	-1.53223	-4.07245	0.00655216	0.0702359	-2.37417
ENSMUSG00000010492	Uckl1os	2018	-0.315427	-5.96452	-0.56431	0.629329	0.789377	-6.16854
ENSMUSG00000010517	Faf1	4468	0.224791	-0.0906661	0.846252	0.429852	0.650246	-6.53267
ENSMUSG00000010538	Tsacc	481	-1.19182	-0.684532	-2.8074	0.0308486	0.159234	-4.03074
ENSMUSG00000010554	Mettl16	2073	-0.189724	-2.04241	-0.334793	0.749171	0.864681	-6.85918
ENSMUSG00000010592	Dazl	2976	2.06697	-6.69121	3.69789	0.065855	0.238853	-3.55663
ENSMUSG00000010601	Apol7a	1431	-0.549889	1.87232	-2.2192	0.0682557	0.243351	-4.85295
ENSMUSG00000010607	Pigyl	695	-0.777234	3.57305	-3.43441	0.0138872	0.104219	-3.18264
ENSMUSG00000010608	Rbm25	4226	-0.105254	0.458743	-0.293677	0.778895	0.883329	-6.87386
ENSMUSG00000010609	Psen2	2004	-1.53438	4.54462	-5.42603	0.00162148	0.0351828	-0.865374
ENSMUSG00000010651	Acaa1b	1689	-1.32863	6.62278	-4.23184	0.00548407	0.0641462	-2.18193
ENSMUSG00000010663	Fads1	3460	-0.845311	3.52417	-2.72019	0.0346203	0.16864	-4.15183
ENSMUSG00000010721	Lmbr1	4926	1.06483	-3.33031	1.92287	0.102837	0.301244	-5.26337
ENSMUSG00000010751	Tnfrsf22	4170	0.316359	-3.59774	0.361453	0.730143	0.852185	-6.84867
ENSMUSG00000010755	Cars	3222	-0.891269	2.84527	-4.53985	0.00392998	0.0536469	-1.82165
ENSMUSG00000010797	Wnt2	2255	0.372259	-2.29209	0.723945	0.496334	0.701945	-6.63315
ENSMUSG00000010830	Kdelr3	1411	-1.7914	-4.68727	-2.13371	0.0997499	0.29629	-4.863
ENSMUSG00000010911	Apip	919	-0.131139	2.47758	-0.456448	0.664119	0.812248	-6.80502
ENSMUSG00000010914	Pdhx	2506	0.365119	0.737746	1.53315	0.17611	0.405011	-5.77934
ENSMUSG00000010936	Vac14	3069	-0.189416	-1.0305	-0.702939	0.508426	0.711318	-6.6491
ENSMUSG00000011034	Slc5a1	4104	-0.419822	-7.99874	-0.751076	0.530874	0.72548	-6.02262
ENSMUSG00000011096	Akt1s1	1812	0.144209	2.59268	0.572583	0.587717	0.762231	-6.73895
ENSMUSG00000011114	Tbrg1	1984	0.780898	1.62735	3.61978	0.0110925	0.0931478	-2.9415
ENSMUSG00000011148	Adssl1	1819	-0.616386	0.527836	-2.86078	0.0287596	0.15322	-3.95691
ENSMUSG00000011158	Brf1	2615	-0.34204	-0.713114	-0.76458	0.473498	0.684135	-6.60118
ENSMUSG00000011179	Odc1	2208	1.55208	2.51895	7.236	0.000352922	0.0183151	0.761408
ENSMUSG00000011254	Thg1l	2250	1.27955	-2.51623	3.93576	0.00765582	0.07644	-2.54219
ENSMUSG00000011256	Adam19	6383	-1.15254	-5.75928	-1.06884	0.345322	0.580389	-5.96685
ENSMUSG00000011257	Pabpc4	3019	0.775152	1.44868	3.26578	0.0171148	0.116833	-3.40612
ENSMUSG00000011263	Exoc3l2	4016	-0.807914	-2.41027	-2.3932	0.0537748	0.214423	-4.60922
ENSMUSG00000011267	Zfp296	1530	0.398296	-4.69583	0.635136	0.553251	0.738079	-6.58306
ENSMUSG00000011305	Plin5	1986	1.12778	2.15989	5.04003	0.00235405	0.0414976	-1.26761
ENSMUSG00000011306	Sugp1	2681	0.265716	-0.596668	1.1596	0.290252	0.527242	-6.22304
ENSMUSG00000011382	Dhdh	5323	-1.06275	0.0364659	-3.61591	0.011144	0.0933867	-2.94649
ENSMUSG00000011427	Zfp790	3376	-0.327252	-3.29547	-0.821766	0.44262	0.659942	-6.55379
ENSMUSG00000011658	Fuz	1698	-0.179437	-0.390991	-0.580421	0.582749	0.758526	-6.73401
ENSMUSG00000011752	Pgam1	1775	0.204998	3.75048	0.865254	0.420132	0.642297	-6.51594
ENSMUSG00000011831	Evi5	5849	-0.96099	0.922513	-2.96949	0.0249621	0.142276	-3.80735
ENSMUSG00000011832	Evi5l	3938	0.236038	-3.04977	0.575384	0.585939	0.761303	-6.73719
ENSMUSG00000011837	Snapc2	1536	0.137449	0.47266	0.640249	0.545659	0.73537	-6.69431
ENSMUSG00000011877	Git1	3512	-0.400573	-2.86548	-1.2887	0.244942	0.483256	-6.07731
ENSMUSG00000011884	Gltp	1762	0.0787483	-3.87666	0.107585	0.917831	0.959104	-6.91665
ENSMUSG00000011958	Bnip2	1465	-0.47222	-0.572197	-2.26171	0.0643793	0.23636	-4.79349
ENSMUSG00000011960	Ccnt1	2175	0.232408	-1.25571	0.590015	0.576702	0.753447	-6.72787
ENSMUSG00000012017	Scarf2	3308	-0.959614	-4.25231	-1.14966	0.294023	0.531226	-6.23387
ENSMUSG00000012042	4930579F01Rik	1809	-1.12073	1.33089	-4.16603	0.00589949	0.0667356	-2.26083
ENSMUSG00000012076	Brms1l	2609	-2.35788	-2.21303	-3.05524	0.0223499	0.13435	-3.6902
ENSMUSG00000012114	Med15	3410	-0.176142	-1.1733	-0.499944	0.63491	0.793266	-6.78188
ENSMUSG00000012117	Dhdds	2038	0.40823	0.317389	1.2419	0.260597	0.49858	-6.13118
ENSMUSG00000012123	Crybg2	5578	-1.46901	-4.90873	-0.871679	0.416882	0.639486	-6.51022
ENSMUSG00000012187	Mogat1	1228	0.772115	-1.84564	1.28643	0.245681	0.484144	-6.07995
ENSMUSG00000012296	Tjap1	2189	0.803843	-2.80161	2.00332	0.0919827	0.283706	-5.1529
ENSMUSG00000012350	Ehf	1307	1.18311	-6.21525	2.11663	0.168365	0.394547	-4.711
ENSMUSG00000012405	Rpl15	1922	1.18502	6.21083	5.38207	0.00169019	0.0359024	-0.910102
ENSMUSG00000012422	Tmem167	8689	0.267847	0.202339	1.03002	0.342707	0.578273	-6.35936
ENSMUSG00000012428	Steap4	3155	0.927574	1.16102	3.12175	0.0205282	0.128791	-3.59989
ENSMUSG00000012429	Mplkip	2672	-0.629771	0.610662	-2.69959	0.0355813	0.170979	-4.1805
ENSMUSG00000012443	Kif11	4819	-0.222758	-6.88482	-0.406697	0.698335	0.832781	-6.82907
ENSMUSG00000012483	Rpa3	670	0.039173	2.56636	0.190368	0.855296	0.926764	-6.90246
ENSMUSG00000012519	Mlkl	2003	1.89287	-2.35488	3.48636	0.0130326	0.101529	-3.11456
ENSMUSG00000012535	Tnpo3	3989	0.139432	0.428073	0.433574	0.679747	0.822497	-6.8164
ENSMUSG00000012609	Ttll5	5081	0.000684022	-2.31729	0.00134192	0.998973	0.999299	-6.92333
ENSMUSG00000012640	Zfp715	4184	-0.474022	-1.62889	-1.33375	0.230664	0.467476	-6.0244
ENSMUSG00000012848	Rps5	761	1.52378	6.80714	6.84782	0.000476191	0.0209745	0.445128
ENSMUSG00000013033	Adgrl1	5734	0.810603	-7.19885	0.747998	0.496018	0.701805	-6.26079
ENSMUSG00000013076	Amotl1	3046	-0.556092	-5.66152	-1.11905	0.30589	0.542064	-6.26683
ENSMUSG00000013089	Etv5	3773	-1.32457	-4.70909	-2.14981	0.0751074	0.254958	-4.94978
ENSMUSG00000013150	Gfod2	4352	1.62667	-0.697145	2.74059	0.0336958	0.166488	-4.12346
ENSMUSG00000013155	Enkd1	1275	-0.0371089	-3.36353	-0.0784328	0.940033	0.970179	-6.91978
ENSMUSG00000013160	Atp6v0d1	1629	0.111082	2.45002	0.364013	0.728327	0.851541	-6.84762
ENSMUSG00000013236	Ptprs	6855	-0.737532	-5.90413	-1.17939	0.282868	0.5202	-6.2013
ENSMUSG00000013275	Slc41a1	4697	1.06474	-4.81881	1.605	0.159596	0.383225	-5.68733
ENSMUSG00000013367	Iglon5	2622	-0.2397	-5.64051	-0.317562	0.771621	0.879017	-6.45908
ENSMUSG00000013419	Zfp651	6353	-1.66011	-6.83539	-2.33979	0.079358	0.262175	-4.61506
ENSMUSG00000013465	Nelfb	2637	-0.487499	-0.497432	-1.41358	0.207189	0.441965	-5.92829
ENSMUSG00000013495	Tmem175	3956	-0.383835	-0.97454	-1.71724	0.136725	0.352034	-5.54041
ENSMUSG00000013539	Tango2	1622	-0.037367	1.24184	-0.14154	0.892074	0.946468	-6.91178
ENSMUSG00000013593	Ndufs2	1623	-0.445046	5.33235	-2.00675	0.0915473	0.283498	-5.14818
ENSMUSG00000013622	Atraid	966	-0.649912	4.19656	-2.63914	0.0385702	0.178231	-4.2648
ENSMUSG00000013629	Cad	7137	0.699036	-0.819184	2.13125	0.077058	0.258448	-4.97564
ENSMUSG00000013646	Sh3bp5l	2977	-0.000312629	-1.29706	-0.00140972	0.998921	0.999299	-6.92333
ENSMUSG00000013662	Atad1	3771	-0.0851498	1.32221	-0.362314	0.729532	0.851841	-6.84831
ENSMUSG00000013663	Pten	8292	-0.377342	0.398315	-1.5301	0.176846	0.405837	-5.78321
ENSMUSG00000013698	Pea15a	2501	0.169654	-1.00727	0.568024	0.590618	0.764104	-6.7418
ENSMUSG00000013701	Timm23	1173	0.0741553	4.15721	0.341909	0.744073	0.861444	-6.85645
ENSMUSG00000013707	Tnfaip8l2	1122	-2.11816	-3.89805	-3.76996	0.00928232	0.0841857	-2.74984
ENSMUSG00000013736	Trnt1	1398	-0.187197	0.365805	-0.595282	0.573398	0.751134	-6.72447
ENSMUSG00000013787	Ehmt2	4026	-0.335969	1.66774	-1.72767	0.134769	0.348997	-5.52659
ENSMUSG00000013822	Elof1	888	-0.032256	2.71636	-0.130319	0.900572	0.950678	-6.91353
ENSMUSG00000013833	Med16	2950	0.207878	-1.67474	0.578932	0.583691	0.759446	-6.73495
ENSMUSG00000013846	St3gal1	2337	0.374627	1.36159	1.73725	0.132996	0.346756	-5.51387
ENSMUSG00000013858	Tmem259	2225	0.288106	3.18047	1.38288	0.215946	0.452464	-5.96558
ENSMUSG00000013878	Rnf170	3929	-0.135675	-1.60142	-0.57409	0.58676	0.761584	-6.73801
ENSMUSG00000013921	Clip3	3300	1.67628	-6.41862	2.76975	0.0503104	0.207202	-4.11262
ENSMUSG00000013973	Dedd	2322	-0.354772	-0.0805382	-0.893528	0.405972	0.63156	-6.49052
ENSMUSG00000013974	Mcemp1	1494	-0.942902	-5.99509	-1.55699	0.217271	0.453189	-5.3731
ENSMUSG00000013997	Nit1	1335	-0.479895	2.88219	-2.07734	0.0830209	0.268891	-5.05054
ENSMUSG00000014039	Prdm15	6346	-0.612733	-5.6332	-1.18007	0.282615	0.519927	-6.20054
ENSMUSG00000014074	Rnf168	4460	1.17212	-2.67551	4.34328	0.00485345	0.0603236	-2.04988
ENSMUSG00000014075	Tctex1d2	838	0.792236	-1.33692	2.34346	0.0575539	0.222841	-4.67896
ENSMUSG00000014077	Chp1	2609	0.683523	3.1576	2.85499	0.0289785	0.15399	-3.96491
ENSMUSG00000014158	Trpv4	3226	-1.41083	-7.2681	-1.32276	0.277643	0.515518	-5.62936
ENSMUSG00000014164	Klhl3	7149	-1.21518	-5.19362	-3.91533	0.00783789	0.0771147	-2.56754
ENSMUSG00000014177	Tvp23b	1784	-0.257572	0.381315	-1.09689	0.314734	0.550436	-6.29034
ENSMUSG00000014195	Dnajc7	1900	0.0683813	2.2137	0.270868	0.795566	0.893078	-6.8812
ENSMUSG00000014226	Cacybp	2098	-0.0749506	2.42489	-0.266985	0.798416	0.894725	-6.88239
ENSMUSG00000014232	Cluap1	1779	0.141043	-0.953512	0.493777	0.63901	0.796115	-6.78528
ENSMUSG00000014243	Zswim7	732	0.33	2.24968	1.53817	0.174906	0.40325	-5.77297
ENSMUSG00000014245	Pigl	2174	0.748508	-1.92986	1.58109	0.164921	0.38997	-5.71814
ENSMUSG00000014294	Ndufa2	572	-0.486832	6.44519	-2.27165	0.0635068	0.234215	-4.77958
ENSMUSG00000014301	Pam16	596	0.281493	2.31639	0.480428	0.647931	0.802154	-6.7925
ENSMUSG00000014303	Glis2	3619	-3.23323	-6.29522	-3.81771	0.0315781	0.161355	-3.18262
ENSMUSG00000014313	Cox6c	503	-0.635528	7.95799	-3.25969	0.0172457	0.11738	-3.41426
ENSMUSG00000014329	Bicc1	5431	1.60786	-6.63618	3.23178	0.0178605	0.119255	-3.45163
ENSMUSG00000014349	Ube2z	3997	0.299133	0.0638664	1.26076	0.254186	0.493112	-6.10961
ENSMUSG00000014353	Tmem87b	4807	0.550734	-1.22086	2.42774	0.0513039	0.209744	-4.56078
ENSMUSG00000014355	Anapc1	8942	0.491742	-1.68945	1.0882	0.318259	0.554109	-6.29948
ENSMUSG00000014361	Mertk	4302	-0.81599	-2.68576	-1.45032	0.197136	0.430907	-5.88312
ENSMUSG00000014402	Tsg101	1949	-0.015922	2.15631	-0.0608329	0.953467	0.975086	-6.92119
ENSMUSG00000014418	Hps5	4422	-0.0876924	-2.58109	-0.134253	0.897591	0.94929	-6.91293
ENSMUSG00000014426	Map3k4	5441	-0.629563	-2.13441	-2.20924	0.0691983	0.244822	-4.86687
ENSMUSG00000014444	Piezo1	8219	-1.21491	-2.85762	-1.37885	0.217121	0.453189	-5.97045
ENSMUSG00000014453	Blk	2326	-1.40185	-6.50773	-2.50795	0.128796	0.340683	-4.37669
ENSMUSG00000014470	Rnf166	1783	-0.353335	-1.3944	-0.855255	0.425226	0.646768	-6.52478
ENSMUSG00000014496	Ankrd28	6616	0.0331871	-1.52107	0.117946	0.909958	0.955917	-6.9153
ENSMUSG00000014498	Ankrd52	6620	0.958682	-4.65847	2.00743	0.0914611	0.28347	-5.14725
ENSMUSG00000014503	Pkd2l2	3788	1.40518	-5.92264	2.06697	0.0935727	0.285853	-4.99028
ENSMUSG00000014504	Srp19	876	0.0586112	2.7937	0.218717	0.834117	0.914565	-6.8958
ENSMUSG00000014542	Clec4f	2471	-2.11464	2.75894	-9.46954	7.87793e-05	0.0108843	2.30608
ENSMUSG00000014547	Wdfy2	6646	0.034175	-2.83373	0.132482	0.898932	0.949676	-6.91321
ENSMUSG00000014550	Rbsn	5334	-0.109079	-3.89006	-0.563547	0.593475	0.766019	-6.74458
ENSMUSG00000014551	Mrps25	6073	-0.29018	2.85498	-1.44157	0.19949	0.432851	-5.89393
ENSMUSG00000014554	Dguok	1107	-0.427814	0.70338	-1.1453	0.295688	0.532351	-6.23859
ENSMUSG00000014592	Camta1	5208	-2.09021	-0.255606	-2.12208	0.0780405	0.26002	-4.9884
ENSMUSG00000014599	Csf1	2097	0.150436	-3.25665	0.246182	0.813743	0.902653	-6.88849
ENSMUSG00000014601	Strip1	3215	0.127497	-0.607582	0.385025	0.713493	0.841316	-6.83873
ENSMUSG00000014606	Slc25a11	1711	0.335955	2.43463	1.56864	0.167761	0.393651	-5.73411
ENSMUSG00000014633	Cmc2	394	-0.474582	2.35738	-1.98525	0.0943158	0.287067	-5.1778
ENSMUSG00000014668	Chfr	3159	-0.149007	-1.29153	-0.397707	0.704605	0.83645	-6.83314
ENSMUSG00000014704	Hoxa2	1775	-0.244192	-5.14427	-0.118851	0.912899	0.957005	-6.51457
ENSMUSG00000014748	Tex261	2984	-0.32862	1.11624	-1.63913	0.152279	0.373365	-5.64305
ENSMUSG00000014763	Fam120b	4420	-0.33245	-0.719476	-0.603636	0.568181	0.747592	-6.71901
ENSMUSG00000014767	Tbp	1891	0.0965887	-1.57548	0.261292	0.802602	0.896556	-6.88411
ENSMUSG00000014769	Psmb1	1758	-0.00667244	5.06453	-0.0297529	0.977229	0.988418	-6.92282
ENSMUSG00000014771	Pdcd2	1120	0.0451713	2.35972	0.195388	0.851536	0.924418	-6.90135
ENSMUSG00000014773	Dll1	3581	1.52475	-4.24467	1.1193	0.305794	0.541954	-6.26657
ENSMUSG00000014776	Nol3	3176	1.50937	-3.85481	2.80422	0.0309782	0.159568	-4.03515
ENSMUSG00000014778	Fhod1	3928	-0.615582	-3.27811	-1.97172	0.0961019	0.28983	-5.19641
ENSMUSG00000014791	Elmo3	3189	0.319816	-0.64021	1.09742	0.314518	0.550323	-6.28978
ENSMUSG00000014837	4931428F04Rik	3492	-0.269837	-4.7315	-0.270915	0.79728	0.894151	-6.76975
ENSMUSG00000014846	Tppp3	1127	-0.163678	-4.49235	-0.262098	0.803696	0.897096	-6.7725
ENSMUSG00000014850	Msh3	3946	0.20586	-0.716939	0.652266	0.538391	0.730837	-6.68592
ENSMUSG00000014852	Adamts13	4506	-0.37168	-4.77187	-1.056	0.331604	0.567765	-6.33289
ENSMUSG00000014856	Tmem208	950	-0.380998	4.3956	-1.87241	0.11029	0.313517	-5.33212
ENSMUSG00000014859	E2f4	1993	0.506604	-0.93116	2.16068	0.0739889	0.252434	-4.93463
ENSMUSG00000014867	Surf4	3281	0.0594883	3.95218	0.264376	0.800334	0.895396	-6.88318
ENSMUSG00000014873	Surf2	1203	0.296864	0.978236	0.821391	0.442818	0.660103	-6.55411
ENSMUSG00000014905	Dnajb9	2461	0.523257	2.7883	1.52716	0.177558	0.406433	-5.78693
ENSMUSG00000014907	Naf1	2990	-0.329737	-2.8344	-1.31937	0.235137	0.472603	-6.04139
ENSMUSG00000014932	Yes1	4586	-0.592497	0.24534	-2.12266	0.0779783	0.26002	-4.98759
ENSMUSG00000014956	Ppp1cb	2347	-0.300573	2.64531	-1.2069	0.272873	0.510769	-6.17072
ENSMUSG00000014959	Gorasp2	2238	0.0855859	2.17445	0.403551	0.700526	0.833874	-6.83051
ENSMUSG00000014980	Tsen15	1133	0.78569	0.126574	3.07053	0.0219159	0.133359	-3.66939
ENSMUSG00000015002	Efr3a	2541	-0.138281	-1.83486	-0.62711	0.553677	0.738354	-6.70332
ENSMUSG00000015013	Trappc2l	1659	0.310603	2.11351	0.819323	0.443909	0.660876	-6.55587
ENSMUSG00000015016	Acsf3	2171	0.299759	1.36897	1.15565	0.291743	0.529118	-6.22734
ENSMUSG00000015023	Ddx19a	2547	-0.20282	-1.44226	-0.535063	0.611838	0.777253	-6.76178
ENSMUSG00000015027	Galns	2557	0.0870459	-0.18102	0.337709	0.74708	0.863602	-6.85806
ENSMUSG00000015053	Gata2	3571	-1.1811	-5.58798	-0.889958	0.414235	0.636996	-6.37746
ENSMUSG00000015083	C8g	1150	-1.17287	7.08863	-5.85463	0.00109503	0.0297499	-0.443177
ENSMUSG00000015085	Entpd2	1935	-0.267051	-2.37808	-0.684729	0.519066	0.718885	-6.6626
ENSMUSG00000015087	Rabl6	3230	0.325798	0.479641	0.80329	0.452435	0.666449	-6.56941
ENSMUSG00000015090	Ptgds	901	-0.045446	-3.17271	-0.0668931	0.948839	0.973408	-6.92075
ENSMUSG00000015092	Edf1	722	-0.247523	7.07861	-0.897044	0.404237	0.630145	-6.48732
ENSMUSG00000015093	Clic3	808	0.27039	-3.42368	0.483737	0.676306	0.820767	-6.22242
ENSMUSG00000015094	Npdc1	1412	-0.393536	-1.38996	-0.883908	0.410749	0.63484	-6.49924
ENSMUSG00000015095	Fbxw5	2388	0.185399	0.154081	0.851461	0.427171	0.648134	-6.52811
ENSMUSG00000015112	Slc25a13	3121	-0.033684	2.96409	-0.111436	0.914904	0.957802	-6.91616
ENSMUSG00000015120	Ube2i	623	-0.189097	1.97122	-0.761525	0.47519	0.685372	-6.60363
ENSMUSG00000015126	Tsr3	1192	0.559772	2.12622	2.49209	0.0470135	0.199936	-4.47056
ENSMUSG00000015127	Unkl	4779	1.65853	-4.48008	2.25791	0.064716	0.236773	-4.7988
ENSMUSG00000015133	Lrrk1	7465	0.00670843	-1.8068	0.0153922	0.988218	0.993381	-6.92319
ENSMUSG00000015143	Actn1	3734	-1.36551	-2.07766	-6.21915	0.000797176	0.0259361	-0.103159
ENSMUSG00000015149	Sirt2	1843	-0.781204	1.10727	-2.83207	0.0298634	0.156366	-3.99658
ENSMUSG00000015165	Hnrnpl	2180	0.618268	2.77171	2.79988	0.0311558	0.160087	-4.04116
ENSMUSG00000015176	Nolc1	3634	0.59735	-0.0542247	2.08047	0.0826624	0.268429	-5.0462
ENSMUSG00000015189	Casd1	3961	-0.669687	-0.963405	-2.4226	0.0516639	0.210417	-4.56799
ENSMUSG00000015202	Cnksr3	3447	-0.841392	-2.61253	-0.897116	0.404201	0.630145	-6.48725
ENSMUSG00000015214	Mtmr1	4640	-0.228497	-1.53064	-0.624889	0.555039	0.73953	-6.70483
ENSMUSG00000015217	Hmgb3	1544	0.672938	-0.0899315	2.59124	0.0411285	0.184987	-4.33173
ENSMUSG00000015222	Map2	6259	0.0618267	-7.67833	0.0769088	0.942387	0.970917	-6.57786
ENSMUSG00000015224	Cyp2j9	2037	-0.690741	-1.69162	-2.57197	0.0422078	0.187262	-4.35868
ENSMUSG00000015243	Abca1	10262	-0.293054	-0.157522	-0.99215	0.35942	0.591833	-6.3971
ENSMUSG00000015247	Nipsnap3b	1552	-0.419012	2.82135	-1.25361	0.256598	0.494226	-6.11781
ENSMUSG00000015289	Lage3	761	0.256683	2.43142	0.760432	0.475796	0.685921	-6.60451
ENSMUSG00000015290	Ubl4a	2442	0.86391	3.71444	3.89141	0.00805734	0.0780615	-2.59732
ENSMUSG00000015291	Gdi1	2666	0.316011	0.276345	1.66443	0.147063	0.366693	-5.60999
ENSMUSG00000015305	Sash1	7183	-1.83205	-2.75343	-5.08172	0.00225906	0.0406539	-1.22312
ENSMUSG00000015312	Gadd45b	1284	2.99004	-1.0811	9.66205	7.02715e-05	0.0105933	2.4205
ENSMUSG00000015335	Zdhhc12	1187	0.364677	1.70134	1.72184	0.13586	0.350951	-5.53432
ENSMUSG00000015337	Endog	1063	-0.423295	3.39728	-1.7589	0.129072	0.341201	-5.48502
ENSMUSG00000015340	Cybb	4752	-1.18946	-4.26313	-2.76986	0.032415	0.163135	-4.08279
ENSMUSG00000015341	Golga7	1792	-0.535166	1.49972	-2.41465	0.0522256	0.211533	-4.57913
ENSMUSG00000015342	Xk	5076	0.128956	-4.23006	0.398657	0.703941	0.83603	-6.83272
ENSMUSG00000015354	Pcolce2	4438	1.49757	-4.17058	3.65509	0.0106341	0.0908497	-2.89614
ENSMUSG00000015355	Cd48	1186	-2.30961	-2.30975	-2.71622	0.0348033	0.169151	-4.15735
ENSMUSG00000015357	Clpx	2885	-1.07413	3.33476	-3.36086	0.0152043	0.109526	-3.27964
ENSMUSG00000015363	Trabd	2439	0.27025	2.69061	1.13079	0.301294	0.537417	-6.25426
ENSMUSG00000015377	Dennd6b	4585	-0.0197167	-2.00593	-0.0737014	0.943643	0.971344	-6.92019
ENSMUSG00000015396	Cd83	2477	-0.310436	-6.59533	-0.666537	0.529839	0.72548	-6.67579
ENSMUSG00000015405	Ace2	3422	-1.79417	-6.62744	-2.01616	0.0903606	0.281441	-5.13519
ENSMUSG00000015451	C4a	5371	-0.765562	2.1859	-3.72913	0.00973966	0.086175	-2.80162
ENSMUSG00000015461	Atf6b	2315	-0.401116	-0.298687	-1.37602	0.217949	0.453928	-5.97386
ENSMUSG00000015468	Notch4	6591	-1.96492	-3.4056	-3.80165	0.00894386	0.0824743	-2.70983
ENSMUSG00000015474	Ppt2	1392	0.388887	1.1636	1.62333	0.155626	0.378006	-5.66359
ENSMUSG00000015478	Rnf5	1238	-1.13611	2.9901	-4.41741	0.00447918	0.058251	-1.9631
ENSMUSG00000015488	Cacfd1	2689	0.0325983	0.536646	0.147612	0.887482	0.943391	-6.91077
ENSMUSG00000015501	Hivep2	9763	-0.556092	-5.25405	-2.49699	0.0467027	0.199406	-4.4637
ENSMUSG00000015522	Arnt	2699	-0.164208	-1.70589	-0.345059	0.74182	0.859951	-6.85522
ENSMUSG00000015533	Itga2	7108	-0.682122	-7.61064	-1.2345	0.284545	0.521801	-5.79236
ENSMUSG00000015536	Mocs2	1447	-0.226571	4.20388	-0.897801	0.403864	0.62992	-6.48663
ENSMUSG00000015542	Nat9	1143	0.143314	2.92768	0.682222	0.520542	0.719788	-6.66444
ENSMUSG00000015568	Lpl	1900	-2.03303	-0.0451139	-8.26372	0.000169529	0.0137206	1.52576
ENSMUSG00000015575	Atp6v0e	442	0.298995	3.62285	1.24173	0.260655	0.49858	-6.13137
ENSMUSG00000015597	Zfp318	13060	0.037515	-1.30891	0.110966	0.91526	0.958051	-6.91622
ENSMUSG00000015605	Srf	2616	0.0257509	-1.94833	0.0895292	0.931574	0.966181	-6.9187
ENSMUSG00000015619	Gata3	3215	-4.22718	-6.09507	-7.56256	0.0169826	0.116833	-2.1811
ENSMUSG00000015647	Lama5	11388	-0.709429	-2.52877	-1.09771	0.314402	0.550323	-6.28948
ENSMUSG00000015652	Steap1	1230	0.95474	-4.54048	1.7077	0.138539	0.355191	-5.55303
ENSMUSG00000015653	Steap2	3657	0.840214	-2.8835	2.11991	0.0782752	0.260569	-4.99142
ENSMUSG00000015656	Hspa8	2394	0.395809	7.21207	1.57514	0.166273	0.391774	-5.72578
ENSMUSG00000015659	Serac1	4007	0.50763	-4.96117	1.29754	0.251057	0.490162	-5.95425
ENSMUSG00000015668	Pdzd11	1041	0.37046	1.99361	1.62902	0.154413	0.37603	-5.6562
ENSMUSG00000015671	Psma2	2911	0.19866	3.50071	0.873684	0.415872	0.638635	-6.50843
ENSMUSG00000015672	Mrpl32	3013	-0.070491	3.96392	-0.299929	0.774347	0.880571	-6.87175
ENSMUSG00000015697	Setdb1	4622	-0.167953	-1.68625	-0.707584	0.505735	0.708854	-6.6456
ENSMUSG00000015702	Anxa9	1611	-0.00891996	-5.44828	-0.0162054	0.987846	0.993209	-6.72281
ENSMUSG00000015711	Prune1	3140	1.46493	-0.832933	5.68559	0.0012751	0.0318494	-0.606714
ENSMUSG00000015714	Cers2	2216	-0.528962	3.62212	-2.0833	0.0823393	0.26806	-5.04227
ENSMUSG00000015733	Capza2	2537	0.0130489	1.12286	0.0546392	0.958199	0.977959	-6.92161
ENSMUSG00000015745	Plekho1	1931	0.216783	-1.10892	0.885205	0.410102	0.63459	-6.49807
ENSMUSG00000015747	Vps45	2637	0.0607139	1.22099	0.179824	0.863208	0.931305	-6.9047
ENSMUSG00000015748	Prpf3	2732	0.0234671	-0.120649	0.047552	0.963616	0.981214	-6.92203
ENSMUSG00000015749	Anp32e	3274	0.0170946	1.07544	0.0690675	0.947179	0.972367	-6.92058
ENSMUSG00000015750	Aph1a	1601	0.19373	1.90554	1.00544	0.35348	0.587016	-6.38396
ENSMUSG00000015755	Tab2	4380	-0.475862	-0.202346	-2.17015	0.0730291	0.251274	-4.92144
ENSMUSG00000015757	Ppil4	3471	-0.234739	-1.53949	-0.928603	0.388912	0.617196	-6.45813
ENSMUSG00000015759	Cnih1	789	-0.0307897	3.72099	-0.153145	0.883303	0.941323	-6.90981
ENSMUSG00000015766	Eps8	4567	-0.556092	-6.38482	-0.863223	0.421163	0.643122	-6.51775
ENSMUSG00000015776	Med22	973	1.00293	-0.911447	2.87685	0.0281608	0.151489	-3.93473
ENSMUSG00000015790	Surf1	1173	-0.65981	2.80893	-2.63083	0.0390015	0.179465	-4.2764
ENSMUSG00000015804	Med28	4560	0.144418	2.43527	0.690421	0.515724	0.716764	-6.65841
ENSMUSG00000015806	Qdpr	1380	-1.32334	5.83136	-5.62594	0.00134655	0.032831	-0.665342
ENSMUSG00000015812	Gnrh1	486	-2.68704	-2.60879	-4.80721	0.0405571	0.183592	-3.00688
ENSMUSG00000015837	Sqstm1	2037	-0.254557	5.63476	-1.02207	0.34616	0.580677	-6.36736
ENSMUSG00000015839	Nfe2l2	2475	-0.180438	1.7946	-0.643109	0.543924	0.735284	-6.69232
ENSMUSG00000015843	Rxrg	2110	1.71193	-1.29373	1.6647	0.147007	0.366679	-5.60963
ENSMUSG00000015846	Rxra	1631	0.3408	2.18629	1.70455	0.139144	0.356347	-5.5572
ENSMUSG00000015850	Adamtsl4	3856	-0.965656	-6.10307	-1.60068	0.170318	0.397172	-5.58993
ENSMUSG00000015854	Cd5l	2036	-0.725507	1.23232	-2.60924	0.0401469	0.182707	-4.30658
ENSMUSG00000015869	Prpsap1	1841	0.162449	2.45776	0.556428	0.598035	0.769439	-6.74895
ENSMUSG00000015879	Fam184b	4236	1.06316	-7.08006	1.63395	0.200708	0.434486	-5.28793
ENSMUSG00000015882	Lcorl	10477	-0.416723	-2.90393	-1.10928	0.309765	0.545798	-6.27724
ENSMUSG00000015889	Lta4h	2029	-0.176751	1.77171	-0.57614	0.585459	0.760949	-6.73672
ENSMUSG00000015890	Amdhd1	2421	-1.82323	2.6092	-6.73791	0.000519633	0.0215935	0.352584
ENSMUSG00000015932	Dstn	1911	0.261068	5.45738	1.22287	0.26721	0.505446	-6.15276
ENSMUSG00000015937	Macroh2a1	2046	0.182801	2.0987	0.681964	0.520694	0.719895	-6.66463
ENSMUSG00000015942	Gtf2ird2	3482	-0.0405955	-3.48696	-0.111823	0.914609	0.957742	-6.91611
ENSMUSG00000015943	Bola1	995	0.317457	4.3696	1.32571	0.233155	0.470131	-6.03391
ENSMUSG00000015944	Castor2	7367	-1.10404	-5.77752	-1.96217	0.0973826	0.291819	-5.20952
ENSMUSG00000015947	Fcgr1	2589	-2.19172	-3.45224	-3.98164	0.00726372	0.0742692	-2.48547
ENSMUSG00000015950	Ncf1	2763	-0.936151	-3.6274	-2.71784	0.0347284	0.168888	-4.15509
ENSMUSG00000015961	Adss	2771	0.234874	0.405626	1.02433	0.345175	0.580389	-6.36508
ENSMUSG00000015966	Il17rb	2094	-0.410507	-0.684445	-1.00748	0.352576	0.586187	-6.38194
ENSMUSG00000015968	Cacna1d	8876	-0.00808982	-1.17561	-0.0235145	0.982002	0.991015	-6.92301
ENSMUSG00000015970	Chdh	5690	0.00677268	0.0849978	0.0265183	0.979704	0.989992	-6.92293
ENSMUSG00000015971	Actr8	2328	-0.0401019	0.177452	-0.169431	0.871023	0.935206	-6.90679
ENSMUSG00000015980	Lrrc27	2113	-0.0832283	-5.03696	-0.197835	0.855812	0.926914	-6.4984
ENSMUSG00000015994	Fnta	1930	0.313305	1.78076	1.08838	0.318184	0.554109	-6.29928
ENSMUSG00000016018	Mtrex	3689	0.211122	0.387708	0.629449	0.552244	0.737927	-6.70173
ENSMUSG00000016024	Lbp	2525	0.248065	2.57303	1.02693	0.344046	0.579743	-6.36247
ENSMUSG00000016028	Celsr1	11305	-0.450264	-3.21715	-1.26957	0.251239	0.490314	-6.09947
ENSMUSG00000016087	Fli1	3318	-0.807721	-5.01335	-1.77954	0.125437	0.336756	-5.45743
ENSMUSG00000016128	Stard13	5526	-0.871565	-3.12735	-2.47979	0.0478029	0.201439	-4.48779
ENSMUSG00000016181	Utp25	5570	-0.24654	-0.518647	-0.619619	0.55828	0.741449	-6.70838
ENSMUSG00000016194	Hsd11b1	1355	-1.77096	7.22558	-9.12668	9.70678e-05	0.0117447	2.09569
ENSMUSG00000016206	H2-M3	1438	0.436075	-2.7049	0.656882	0.535615	0.728902	-6.68267
ENSMUSG00000016239	Lonrf3	2911	-0.469785	-4.57987	-0.473246	0.652758	0.804807	-6.79631
ENSMUSG00000016252	Atp5e	421	-0.446206	8.97139	-2.1249	0.0777366	0.259807	-4.98447
ENSMUSG00000016253	Nelfcd	2280	0.12244	1.85457	0.391443	0.708989	0.839537	-6.83592
ENSMUSG00000016256	Ctsz	1441	-0.380681	5.5556	-1.90843	0.104917	0.304911	-5.28309
ENSMUSG00000016257	Prelid3b	1553	0.772967	2.34024	3.48166	0.0131076	0.101818	-3.12071
ENSMUSG00000016308	Ube2a	1732	-0.305355	3.22094	-1.51622	0.180231	0.409961	-5.80077
ENSMUSG00000016319	Slc25a5	1240	-0.000914374	5.88724	-0.00386312	0.997043	0.998462	-6.92332
ENSMUSG00000016344	Ppdpf	689	-0.583104	4.07752	-2.78132	0.0319281	0.16234	-4.06689
ENSMUSG00000016356	Col20a1	4489	1.10169	-4.97714	1.16489	0.328209	0.564381	-5.7965
ENSMUSG00000016382	Pls3	3032	-0.849016	0.738707	-2.57387	0.0421002	0.18711	-4.35603
ENSMUSG00000016386	Mpped2	2848	1.58399	-6.6687	2.53847	0.0847269	0.27218	-4.31873
ENSMUSG00000016409	Nkap	4230	0.377727	-2.74405	0.941701	0.382684	0.611576	-6.44579
ENSMUSG00000016427	Ndufa1	419	-0.739029	7.24414	-3.73362	0.00968818	0.0860391	-2.79591
ENSMUSG00000016477	E2f3	5097	0.81042	-3.63501	2.03156	0.0884541	0.27828	-5.11394
ENSMUSG00000016481	Cr1l	1651	-0.262144	2.99334	-0.969963	0.36951	0.60038	-6.41874
ENSMUSG00000016487	Ppfibp1	4782	0.636018	-2.04686	2.42319	0.0516222	0.210384	-4.56715
ENSMUSG00000016493	Cd46	6288	-0.505424	-6.49784	-0.409978	0.696053	0.831796	-6.82757
ENSMUSG00000016494	Cd34	2454	0.256377	-5.53795	0.215277	0.83668	0.915452	-6.89666
ENSMUSG00000016495	Plgrkt	1020	0.46592	-0.406583	1.00926	0.351791	0.585413	-6.38017
ENSMUSG00000016496	Cd274	3622	1.74621	-5.90034	2.98307	0.0245272	0.140846	-3.78874
ENSMUSG00000016503	Gtf3a	1298	-0.54844	-0.0904597	-1.62187	0.155939	0.378149	-5.66549
ENSMUSG00000016510	Mtif3	2131	0.242013	0.865461	1.05935	0.330195	0.566564	-6.32944
ENSMUSG00000016520	Lnx2	4557	0.299606	-2.23027	0.616595	0.560145	0.742795	-6.71041
ENSMUSG00000016526	Dyrk3	3164	0.151527	-4.67208	0.201294	0.847117	0.922441	-6.9
ENSMUSG00000016528	Mapkapk2	2854	0.183018	0.798786	0.845364	0.43031	0.650577	-6.53345
ENSMUSG00000016534	Lamp2	2184	-0.975036	6.19256	-4.40342	0.00454724	0.0588992	-1.97941
ENSMUSG00000016541	Atxn10	1937	0.684212	2.65095	2.47395	0.0481831	0.202241	-4.49598
ENSMUSG00000016554	Eif3d	1899	0.419987	2.94024	2.01265	0.0908012	0.28227	-5.14004
ENSMUSG00000016559	H3f3b	2514	0.43944	4.31079	2.14909	0.0751823	0.255159	-4.95079
ENSMUSG00000016619	Nup50	4766	0.616125	-0.27283	1.7786	0.1256	0.336787	-5.45868
ENSMUSG00000016624	Phf21b	3639	-2.90039	-6.67204	-5.1889	0.0351039	0.169754	-2.85385
ENSMUSG00000016637	Ift27	1013	-0.700311	1.24148	-2.05693	0.0854001	0.273527	-5.07883
ENSMUSG00000016664	Pacsin2	3103	0.524716	-0.387266	2.20313	0.069783	0.24563	-4.87541
ENSMUSG00000016756	Cmah	9789	-0.624417	-0.033341	-2.7356	0.0339194	0.167026	-4.13039
ENSMUSG00000016757	Ttll12	3774	0.558033	-1.58149	1.84648	0.114327	0.319242	-5.36728
ENSMUSG00000016758	Bik	942	-1.20694	-1.29262	-3.18716	0.0188938	0.123152	-3.51158
ENSMUSG00000016831	Tox4	5350	0.335852	0.0369655	0.97096	0.369052	0.600028	-6.41778
ENSMUSG00000016833	Mrps18c	638	0.130262	5.06061	0.612724	0.562539	0.744205	-6.713
ENSMUSG00000016918	Sulf1	4636	-1.05038	-5.9221	-1.90265	0.153158	0.374836	-4.99104
ENSMUSG00000016921	Srsf6	3527	0.511582	1.22209	1.67098	0.145741	0.364888	-5.6014
ENSMUSG00000016933	Plcg1	4435	-0.0539967	0.0357729	-0.178421	0.864262	0.931967	-6.90499
ENSMUSG00000016940	Kctd2	2649	0.848912	-1.26833	2.27158	0.0635129	0.234215	-4.77968
ENSMUSG00000016942	Tmprss6	3192	-1.21601	4.24167	-6.04971	0.000922271	0.027305	-0.259098
ENSMUSG00000016946	Kctd5	2443	0.994421	-2.16425	2.60277	0.0404967	0.183473	-4.31561
ENSMUSG00000016984	Etaa1	4185	-0.180274	-2.58489	-0.448775	0.669341	0.816201	-6.8089
ENSMUSG00000017002	Slpi	876	5.08805	-1.68174	10.2695	0.000150047	0.0137206	1.80594
ENSMUSG00000017009	Sdc4	2458	-0.297438	3.69255	-1.35878	0.223056	0.459852	-5.99457
ENSMUSG00000017057	Il13ra1	3712	0.445536	0.403634	2.23367	0.0669096	0.24082	-4.83272
ENSMUSG00000017119	Nbr1	3353	-0.0966329	1.60455	-0.390278	0.709805	0.840044	-6.83644
ENSMUSG00000017132	Cyth1	1592	0.428613	-0.156105	1.74234	0.132063	0.345214	-5.50709
ENSMUSG00000017144	Rnd3	2828	0.134647	-1.78722	0.428225	0.683427	0.824817	-6.81899
ENSMUSG00000017146	Brca1	6572	3.332	-5.25756	8.83269	0.00030826	0.0171238	1.10901
ENSMUSG00000017167	Cntnap1	5440	2.91832	-4.22228	8.29535	0.000414747	0.0197721	0.812096
ENSMUSG00000017176	Nt5c3b	1399	0.773574	-2.26592	2.16593	0.0734551	0.252002	-4.92732
ENSMUSG00000017188	Coa3	886	0.14847	4.41006	0.655612	0.536378	0.729476	-6.68356
ENSMUSG00000017195	Zpbp2	1455	-0.333401	-6.37057	-0.596467	0.611322	0.777011	-6.14537
ENSMUSG00000017210	Med24	3133	-0.13278	0.131251	-0.504742	0.631731	0.790685	-6.77921
ENSMUSG00000017221	Psmd3	2148	0.53262	3.77041	2.37407	0.0551964	0.217876	-4.63604
ENSMUSG00000017264	Exosc10	2790	-0.215053	0.856624	-0.907961	0.398884	0.625955	-6.47731
ENSMUSG00000017286	Glod4	1434	-0.223989	2.32501	-0.896886	0.404315	0.630145	-6.48746
ENSMUSG00000017288	Vps53	2833	0.0134365	1.04339	0.0534105	0.959138	0.978691	-6.92168
ENSMUSG00000017291	Taok1	11813	0.140191	-2.37243	0.597774	0.571838	0.750306	-6.72285
ENSMUSG00000017299	Dnttip1	1664	0.31618	-0.12642	1.05656	0.331371	0.567498	-6.33232
ENSMUSG00000017307	Acot8	1152	0.953811	2.38586	3.08478	0.0215199	0.131947	-3.65003
ENSMUSG00000017309	Cd300lg	2737	-0.497787	-2.10327	-1.99074	0.0936008	0.28586	-5.17024
ENSMUSG00000017314	Mpp2	3577	-0.98681	-6.71525	-1.76544	0.219384	0.455972	-5.03831
ENSMUSG00000017344	Vtn	1744	-0.372605	9.95475	-1.68146	0.14365	0.362037	-5.58764
ENSMUSG00000017376	Nlk	4444	-0.320741	-1.50664	-0.675198	0.524692	0.722581	-6.66955
ENSMUSG00000017386	Traf4	2078	0.24949	0.238058	0.957263	0.375386	0.604635	-6.43097
ENSMUSG00000017390	Aldoc	2786	-0.634634	0.60099	-3.19584	0.0186877	0.122401	-3.49989
ENSMUSG00000017404	Rpl19	751	0.514526	8.15871	2.10845	0.0795252	0.262414	-5.00736
ENSMUSG00000017405	Nek8	2809	-0.0769354	-2.05769	-0.13407	0.897729	0.94929	-6.91296
ENSMUSG00000017417	Plxdc1	2439	0.0669742	-6.69121	0.119819	0.915566	0.9581	-6.37301
ENSMUSG00000017418	Arl5b	3608	-1.15875	-0.678833	-2.70484	0.035334	0.170231	-4.1732
ENSMUSG00000017421	Zfp207	1562	0.357147	1.00929	1.51999	0.179306	0.408858	-5.79601
ENSMUSG00000017428	Psmd11	1626	0.523197	3.15925	2.21304	0.0688368	0.244131	-4.86156
ENSMUSG00000017446	C1qtnf1	2532	0.274702	-3.52365	0.474676	0.651795	0.804049	-6.79556
ENSMUSG00000017453	Pipox	1998	-1.97897	3.3896	-7.49906	0.000290222	0.0169711	0.966762
ENSMUSG00000017466	Timp2	3709	-0.0589615	-2.12903	-0.105707	0.919259	0.959689	-6.91688
ENSMUSG00000017478	Zc3h18	3810	0.118638	-0.768209	0.445139	0.671822	0.817877	-6.81072
ENSMUSG00000017485	Top2b	10335	-0.152446	-1.25447	-0.740926	0.486702	0.693847	-6.61996
ENSMUSG00000017491	Rarb	3108	-0.895216	-5.30829	-0.688097	0.529198	0.72548	-6.30739
ENSMUSG00000017493	Igfbp4	3831	0.033189	6.20517	0.163043	0.875836	0.937732	-6.90801
ENSMUSG00000017499	Cdc6	2559	3.96974	-3.24454	6.08159	0.00368768	0.0516116	-1.16382
ENSMUSG00000017548	Suz12	4373	-0.123105	-1.61364	-0.463424	0.659388	0.808788	-6.80144
ENSMUSG00000017550	Atad5	7272	0.970087	-5.07378	3.01308	0.0235951	0.138069	-3.7477
ENSMUSG00000017561	Crlf3	2396	0.26227	-2.02204	0.715431	0.501211	0.705884	-6.63966
ENSMUSG00000017607	Tns4	4755	0.598152	-7.50773	1.07012	0.39648	0.623791	-5.7283
ENSMUSG00000017615	Tnfaip1	3720	0.159368	-1.17491	0.611913	0.563041	0.744564	-6.71354
ENSMUSG00000017631	Abr	6271	0.282099	-4.65352	0.386301	0.712596	0.841002	-6.83818
ENSMUSG00000017639	Rab11fip4	7156	1.84853	-3.48493	5.47999	0.00154143	0.0342269	-0.81083
ENSMUSG00000017652	Cd40	2986	1.29531	-5.16465	1.69589	0.165107	0.38997	-5.39394
ENSMUSG00000017664	Slc35c2	1991	0.212803	1.25069	0.861729	0.421922	0.64385	-6.51907
ENSMUSG00000017670	Elmo2	3247	-0.355085	-2.91058	-0.443203	0.673146	0.818717	-6.81168
ENSMUSG00000017677	Wsb1	2476	-0.874102	-0.951231	-2.65644	0.0376885	0.17576	-4.24065
ENSMUSG00000017679	Ttpal	4522	0.935718	-2.16256	2.32566	0.0589731	0.225043	-4.70391
ENSMUSG00000017686	Rhot1	3297	0.0569524	0.874673	0.244686	0.81485	0.902963	-6.88891
ENSMUSG00000017697	Ada	1688	1.41365	-2.24264	4.14249	0.00605654	0.0673903	-2.28921
ENSMUSG00000017707	Serinc3	3683	0.214561	2.50781	1.02182	0.34627	0.580677	-6.36761
ENSMUSG00000017713	Tha1	1770	1.48591	-0.666018	4.66315	0.00345244	0.0500526	-1.68154
ENSMUSG00000017715	Pgs1	2863	0.613681	-1.54706	2.18289	0.0717565	0.249129	-4.90366
ENSMUSG00000017716	Birc5	947	0.0366216	-2.28684	0.0739337	0.943465	0.971223	-6.92017
ENSMUSG00000017718	Afmid	1583	-3.26619	1.15206	-10.796	3.72673e-05	0.00822499	3.04493
ENSMUSG00000017721	Pigt	2562	-0.228026	1.12857	-0.887994	0.408715	0.633146	-6.49555
ENSMUSG00000017723	Wfdc2	849	-0.287132	1.56866	-0.834286	0.436058	0.654524	-6.54306
ENSMUSG00000017724	Etv4	2395	-0.697581	-5.94993	-1.74447	0.179351	0.408858	-5.1655
ENSMUSG00000017734	Dbndd2	3597	0.927043	0.409832	3.17758	0.0191239	0.124052	-3.52448
ENSMUSG00000017737	Mmp9	3175	1.06747	-3.89984	2.06139	0.0942391	0.286942	-4.99758
ENSMUSG00000017740	Slc12a5	3574	0.379693	-5.2813	0.821017	0.443015	0.660214	-6.55443
ENSMUSG00000017747	Ghdc	2462	-0.100633	-0.918558	-0.410266	0.695853	0.831679	-6.82744
ENSMUSG00000017754	Pltp	2226	-0.679374	2.50854	-1.4999	0.184288	0.415345	-5.82132
ENSMUSG00000017756	Slc12a7	5142	-0.365961	-0.104776	-1.21512	0.269943	0.508286	-6.16149
ENSMUSG00000017760	Ctsa	3646	-0.846297	3.52829	-3.74623	0.00954516	0.0854772	-2.7799
ENSMUSG00000017764	Zswim1	2705	1.4875	-3.49392	3.9511	0.00752218	0.0757005	-2.52319
ENSMUSG00000017765	Slc12a4	3811	1.00149	-1.1347	3.80299	0.00892978	0.0824743	-2.70813
ENSMUSG00000017774	Myo1c	4652	0.89518	-1.37801	2.82364	0.0301961	0.157154	-4.00825
ENSMUSG00000017776	Crk	3642	0.215863	0.588435	0.914178	0.39586	0.62357	-6.47156
ENSMUSG00000017778	Cox7c	540	-0.327019	8.23719	-1.66009	0.147945	0.367757	-5.61567
ENSMUSG00000017781	Pitpna	3727	0.258884	1.72244	0.996758	0.357352	0.58993	-6.39256
ENSMUSG00000017801	Mlx	1965	0.0271574	1.60437	0.0898261	0.931348	0.966008	-6.91867
ENSMUSG00000017802	Retreg3	3165	-0.483761	0.99943	-1.75351	0.130037	0.342577	-5.49221
ENSMUSG00000017830	Dhx58	2412	0.00162336	-1.40247	0.0049276	0.996228	0.997894	-6.92332
ENSMUSG00000017831	Rab5a	2366	-0.667363	1.55721	-2.69662	0.0357226	0.171457	-4.18464
ENSMUSG00000017837	Nkiras2	1727	0.172979	-0.740292	0.748694	0.482338	0.690733	-6.61385
ENSMUSG00000017843	Ppp2r5c	1847	0.466925	0.77567	1.99763	0.0927117	0.284704	-5.16075
ENSMUSG00000017858	Ift52	2248	-0.137834	-0.240449	-0.502498	0.633217	0.791975	-6.78046
ENSMUSG00000017861	Mybl2	3651	0.0248724	-5.0049	0.033192	0.974805	0.987335	-6.81229
ENSMUSG00000017868	Sgk2	2693	-0.841371	1.24815	-3.56044	0.0119129	0.0969644	-3.01816
ENSMUSG00000017929	B4galt5	4210	0.129268	-2.53335	0.292674	0.779625	0.883652	-6.87419
ENSMUSG00000017950	Hnf4a	4356	-0.222347	2.63893	-0.911926	0.396954	0.624267	-6.47365
ENSMUSG00000017969	Ptgis	1711	0.831855	-4.87104	0.978114	0.365778	0.597023	-6.41083
ENSMUSG00000017978	Cadps2	4723	0.155425	-1.63187	0.146608	0.888241	0.943716	-6.91094
ENSMUSG00000017999	Ddx27	2714	0.043459	-0.381439	0.120815	0.90778	0.954672	-6.91491
ENSMUSG00000018001	Cyth3	3738	-0.236698	-4.36222	-0.796226	0.456228	0.669474	-6.5753
ENSMUSG00000018008	Cyth4	2791	-0.630299	-3.4324	-1.12039	0.305363	0.541634	-6.2654
ENSMUSG00000018040	Rrp7a	4363	0.277649	0.494002	0.846394	0.429779	0.650246	-6.53255
ENSMUSG00000018042	Cyb5r3	2547	-1.30395	3.20283	-5.09616	0.0022272	0.040407	-1.20778
ENSMUSG00000018068	Ints2	4369	0.883742	-3.92599	1.60343	0.159942	0.383639	-5.68936
ENSMUSG00000018076	Med13l	7781	-0.400257	-4.94797	-1.46877	0.192261	0.425448	-5.86023
ENSMUSG00000018102	H2bc4	1156	-0.709067	5.85343	-3.21801	0.0181727	0.120271	-3.47011
ENSMUSG00000018143	Mafk	2849	0.462623	-1.75586	1.80742	0.120686	0.329511	-5.42
ENSMUSG00000018160	Med1	8024	0.0339598	-1.84166	0.140587	0.892796	0.946752	-6.91193
ENSMUSG00000018166	Erbb3	6016	-1.08597	0.0624016	-4.8837	0.00275286	0.0454842	-1.43672
ENSMUSG00000018167	Stard3	2070	-0.304063	-0.447706	-1.52467	0.178163	0.407443	-5.79009
ENSMUSG00000018169	Mfng	1865	-0.774859	-4.7348	-1.38625	0.299853	0.53589	-5.41321
ENSMUSG00000018171	Vmp1	2787	-0.371824	3.83594	-1.76817	0.127427	0.338976	-5.47264
ENSMUSG00000018189	Uchl5	1696	0.133364	1.77617	0.526232	0.617596	0.782073	-6.76695
ENSMUSG00000018196	Glrx2	758	0.0102428	2.58447	0.0365223	0.97205	0.986266	-6.92256
ENSMUSG00000018199	Ro60	8738	1.21788	-6.1645	4.55972	0.0038482	0.0530396	-1.7989
ENSMUSG00000018209	Stk4	5232	0.0657054	-2.30978	0.1819	0.861649	0.930369	-6.90427
ENSMUSG00000018217	Pmp22	1822	-0.263994	-3.39742	-0.307968	0.768513	0.87696	-6.86897
ENSMUSG00000018239	Zcchc10	1267	-0.0171517	-1.92955	-0.0404263	0.969064	0.98452	-6.92239
ENSMUSG00000018286	Psmb6	798	0.336209	6.24834	1.40095	0.210752	0.44656	-5.94368
ENSMUSG00000018287	Spag7	1159	-0.294852	1.86734	-0.938892	0.384013	0.612608	-6.44845
ENSMUSG00000018293	Pfn1	861	0.490592	6.22374	1.96728	0.096695	0.290588	-5.2025
ENSMUSG00000018322	Tomm34	1923	-0.45277	-1.67343	-1.23828	0.261844	0.499773	-6.1353
ENSMUSG00000018326	Ywhab	3013	0.174334	1.68209	0.640424	0.545553	0.73537	-6.69419
ENSMUSG00000018334	Ksr1	5495	0.68527	-6.92312	1.59606	0.185666	0.416969	-5.5135
ENSMUSG00000018339	Gpx3	1594	2.07356	-0.996961	6.68814	0.000540793	0.0220974	0.310223
ENSMUSG00000018340	Anxa6	2489	-0.20931	1.8763	-0.66537	0.530535	0.72548	-6.67663
ENSMUSG00000018347	Zkscan6	2270	-0.611872	-1.96208	-1.6457	0.150907	0.371369	-5.63448
ENSMUSG00000018362	Kpna2	2054	0.38672	1.78031	1.49081	0.186584	0.41821	-5.83272
ENSMUSG00000018363	Smurf2	3125	0.190041	-1.48887	0.74389	0.485033	0.69257	-6.61764
ENSMUSG00000018372	Cep95	2696	0.067424	-1.98392	0.120049	0.908362	0.955125	-6.91501
ENSMUSG00000018377	Vezf1	4583	-0.163376	-2.99497	-0.576619	0.585156	0.76074	-6.73641
ENSMUSG00000018378	Cuedc1	3180	-1.14863	-6.34776	-1.36478	0.221265	0.458375	-5.98738
ENSMUSG00000018379	Srsf1	1209	0.305071	1.55088	1.39424	0.212668	0.448797	-5.95184
ENSMUSG00000018381	Abi3	4006	0.525546	-2.37047	0.576817	0.58503	0.760699	-6.73629
ENSMUSG00000018387	Shroom1	3312	-0.581302	-0.390254	-1.81093	0.120101	0.32889	-5.41528
ENSMUSG00000018395	Kif3a	2178	-0.518933	-3.1238	-1.47102	0.191675	0.424849	-5.85744
ENSMUSG00000018398	Septin8	2801	-0.0755884	-5.36462	-0.14143	0.892157	0.946494	-6.91179
ENSMUSG00000018401	Mtmr4	5753	0.338834	-0.7946	1.16164	0.289481	0.526636	-6.2208
ENSMUSG00000018405	Mrm1	2477	0.703546	-3.44971	1.48396	0.188332	0.420792	-5.8413
ENSMUSG00000018411	Mapt	2250	-1.145	-5.36706	-2.32188	0.0592794	0.225577	-4.70921
ENSMUSG00000018412	Kansl1	5427	-0.914178	-2.36134	-2.05949	0.0850976	0.272829	-5.07528
ENSMUSG00000018415	Gid4	4283	-0.971497	-1.55613	-3.63885	0.0108423	0.0916194	-2.91698
ENSMUSG00000018417	Myo1b	4767	-0.847365	0.847707	-3.10875	0.0208714	0.130014	-3.61751
ENSMUSG00000018425	Dhx40	3813	-0.301774	0.0739233	-0.853072	0.426345	0.647633	-6.5267
ENSMUSG00000018427	Ypel2	459	-2.78919	-2.64619	-5.83226	0.00111711	0.0299466	-0.464599
ENSMUSG00000018428	Akap1	2673	-0.265594	0.908157	-0.926757	0.389796	0.618174	-6.45986
ENSMUSG00000018433	Nol11	3158	-0.219688	-1.64161	-0.296603	0.776765	0.882134	-6.87288
ENSMUSG00000018442	Derl2	3666	-0.609722	3.95236	-2.5966	0.0408334	0.184378	-4.32424
ENSMUSG00000018446	C1qbp	1175	0.506892	4.91466	2.34257	0.0576239	0.223005	-4.6802
ENSMUSG00000018449	Rpain	1100	0.202834	1.89468	0.81035	0.448666	0.663922	-6.56347
ENSMUSG00000018459	Slc13a3	3524	-0.035886	-0.791891	-0.114075	0.912898	0.957005	-6.91582
ENSMUSG00000018470	Kcnab3	2538	-0.898995	-6.17419	-1.60833	0.248882	0.487894	-5.19171
ENSMUSG00000018474	Chd3	7261	0.276776	0.535928	0.835034	0.435668	0.654454	-6.54241
ENSMUSG00000018476	Kdm6b	6654	0.386091	-2.37796	0.350905	0.737647	0.857309	-6.85292
ENSMUSG00000018481	Appbp2	6463	-0.344525	-1.30359	-1.43151	0.202227	0.436358	-5.90632
ENSMUSG00000018486	Wnt9b	4518	0.935219	-6.44418	2.27749	0.0629996	0.23299	-4.7714
ENSMUSG00000018501	Ncor1	9037	-0.264627	-0.0611252	-0.931455	0.387549	0.616012	-6.45545
ENSMUSG00000018507	Trpv2	2650	3.31789	-1.60902	8.29559	0.000165927	0.0137206	1.54791
ENSMUSG00000018509	Cenpv	1032	-0.114174	1.47523	-0.385318	0.713287	0.841196	-6.83861
ENSMUSG00000018537	Pcgf2	2485	-0.314171	-2.02653	-1.11488	0.307537	0.543947	-6.27128
ENSMUSG00000018541	Cwc25	3105	0.192137	-1.85148	0.397027	0.70508	0.836891	-6.83345
ENSMUSG00000018547	Pip4k2b	5053	0.255879	-3.01554	0.959806	0.374204	0.604235	-6.42853
ENSMUSG00000018548	Trim37	5632	0.647724	-2.1957	2.90418	0.0271736	0.148478	-3.89707
ENSMUSG00000018559	Ctdnep1	1627	0.369458	1.4143	1.79083	0.123491	0.333708	-5.44229
ENSMUSG00000018565	Elp5	1454	-0.0143099	1.78624	-0.0651064	0.950204	0.973942	-6.92088
ENSMUSG00000018567	Gabarap	1351	-0.355894	5.35409	-1.49235	0.186191	0.41775	-5.83078
ENSMUSG00000018569	Cldn7	1335	-3.96843	-3.45112	-7.09965	0.0192064	0.124287	-2.28264
ENSMUSG00000018572	Phf23	2006	0.0898442	0.374456	0.319773	0.759978	0.871588	-6.86475
ENSMUSG00000018574	Acadvl	2168	0.0326495	6.10251	0.149772	0.88585	0.942462	-6.9104
ENSMUSG00000018583	G3bp1	6703	0.696474	-0.522574	2.38375	0.054472	0.216127	-4.62246
ENSMUSG00000018585	Atox1	541	-0.0802136	6.64589	-0.361937	0.729799	0.85203	-6.84847
ENSMUSG00000018593	Sparc	1304	-0.620252	1.05386	-1.76425	0.12812	0.340155	-5.47788
ENSMUSG00000018599	Mief2	2522	0.222855	-0.290513	0.659431	0.534087	0.727787	-6.68086
ENSMUSG00000018604	Tbx3	4856	0.408975	-1.59277	1.0139	0.349744	0.583324	-6.37555
ENSMUSG00000018648	Dusp14	1082	-0.77648	-3.0182	-1.02326	0.345641	0.580478	-6.36616
ENSMUSG00000018651	Tada2a	2151	-0.595165	-0.69781	-1.26085	0.254154	0.493112	-6.1095
ENSMUSG00000018654	Ikzf1	4697	-1.04016	-6.74887	-1.143	0.304773	0.54112	-6.12583
ENSMUSG00000018659	Pnpo	1994	-0.109437	4.1032	-0.410703	0.695549	0.831501	-6.82723
ENSMUSG00000018661	Cog1	3935	0.0809803	-0.388231	0.242649	0.816356	0.903965	-6.88948
ENSMUSG00000018666	Cbx1	1251	0.138962	0.21719	0.413341	0.693718	0.830663	-6.82601
ENSMUSG00000018669	Cdk5rap3	2250	-0.242555	2.99634	-0.915296	0.395318	0.62302	-6.47053
ENSMUSG00000018672	Copz2	930	-0.225693	1.42653	-0.786711	0.461373	0.673478	-6.58317
ENSMUSG00000018677	Slc25a39	1685	0.19645	5.04417	0.851364	0.427221	0.648149	-6.5282
ENSMUSG00000018678	Sp2	3055	-1.71702	-3.75558	-1.09737	0.314541	0.550323	-6.28984
ENSMUSG00000018697	Aatf	1822	0.0817861	0.518794	0.251083	0.810125	0.900417	-6.8871
ENSMUSG00000018707	Dync1h1	14342	-0.237714	2.32667	-1.04897	0.334579	0.570213	-6.34009
ENSMUSG00000018727	Cpsf4l	1375	0.638944	-1.54817	1.39499	0.212452	0.44863	-5.95092
ENSMUSG00000018733	Pex12	2729	-0.000866742	-0.942191	-0.00325534	0.997508	0.998563	-6.92333
ENSMUSG00000018736	Ndel1	2382	-0.181933	-0.826594	-0.639568	0.546073	0.73537	-6.69478
ENSMUSG00000018740	Slc25a35	1828	-0.0142234	-5.0708	-0.0258958	0.98018	0.990345	-6.92294
ENSMUSG00000018750	Zbtb4	4067	0.300644	-4.15156	0.937187	0.384822	0.613348	-6.45006
ENSMUSG00000018752	Tnfsfm13	2235	0.999634	-3.08052	1.14309	0.296537	0.532909	-6.24099
ENSMUSG00000018761	Mpdu1	1321	0.306196	2.73848	1.27241	0.250293	0.489532	-6.09619
ENSMUSG00000018765	Fxr2	2951	-0.106052	0.222315	-0.470757	0.654435	0.805646	-6.79762
ENSMUSG00000018770	Atp5g3	723	-0.0484609	7.9447	-0.216054	0.836101	0.915452	-6.89647
ENSMUSG00000018774	Cd68	1008	-0.804162	-0.509138	-2.19952	0.0701307	0.246322	-4.88044
ENSMUSG00000018796	Acsl1	3897	-0.617375	4.24282	-2.03562	0.0879572	0.277809	-5.10831
ENSMUSG00000018800	Abca5	8231	0.0494775	-4.64366	0.136986	0.895521	0.948412	-6.91251
ENSMUSG00000018809	Smyd4	3517	0.553909	-3.89673	0.846921	0.429507	0.65013	-6.53209
ENSMUSG00000018819	Lsp1	1695	-0.630505	-3.52486	-0.411067	0.695296	0.831501	-6.82707
ENSMUSG00000018820	Zfyve27	5611	0.265624	-1.92474	0.851032	0.427391	0.648225	-6.52849
ENSMUSG00000018821	Avpi1	1044	0.285831	3.72909	1.37751	0.217513	0.45341	-5.97207
ENSMUSG00000018830	Myh11	6450	-0.2794	-7.05149	-0.453547	0.666091	0.813736	-6.80649
ENSMUSG00000018841	Rad51d	3426	0.275959	-0.799121	0.97374	0.367777	0.598944	-6.41508
ENSMUSG00000018845	Unc45b	3555	-2.22746	-5.03437	-2.25535	0.0649448	0.237358	-4.8024
ENSMUSG00000018846	Pank3	7376	0.112543	0.356353	0.482888	0.646282	0.800916	-6.79118
ENSMUSG00000018848	Rars	2109	0.645164	1.45514	2.74119	0.0336687	0.166488	-4.12261
ENSMUSG00000018849	Wwc1	4531	-0.0240694	0.18701	-0.0996021	0.923904	0.961905	-6.9176
ENSMUSG00000018858	Mrpl58	2596	-0.0065596	4.25831	-0.0298543	0.977151	0.988413	-6.92282
ENSMUSG00000018861	Fdxr	1948	-0.544838	1.06627	-2.37552	0.0550875	0.217724	-4.63401
ENSMUSG00000018882	Mrpl45	2431	0.0409239	0.546184	0.168274	0.871895	0.935371	-6.90701
ENSMUSG00000018899	Irf1	2137	-0.516689	-0.528992	-2.11074	0.0792728	0.262048	-5.00416
ENSMUSG00000018900	Slc22a5	3062	1.3009	0.0357245	6.45521	0.000653936	0.0236485	0.10818
ENSMUSG00000018906	P4ha2	2230	0.116022	-0.852517	0.344099	0.742506	0.860587	-6.85559
ENSMUSG00000018909	Arrb1	7135	-0.636224	-3.98051	-0.627916	0.553183	0.738079	-6.70277
ENSMUSG00000018920	Cxcl16	2699	-0.712587	-1.26213	-1.66387	0.147177	0.366808	-5.61072
ENSMUSG00000018921	Pelp1	3435	1.09316	-1.16892	3.81707	0.00878413	0.0815578	-2.69041
ENSMUSG00000018923	Med11	445	0.110404	2.06226	0.384216	0.714061	0.841583	-6.83908
ENSMUSG00000018927	Ccl6	1440	0.383882	0.120123	1.16419	0.288525	0.52564	-6.21802
ENSMUSG00000018931	Natd1	4179	0.765066	-4.75528	2.46502	0.0487704	0.203466	-4.50851
ENSMUSG00000018932	Map2k3	2198	0.19481	0.771777	0.60968	0.564424	0.745261	-6.71502
ENSMUSG00000018965	Ywhah	1764	0.0353369	1.98	0.159894	0.87821	0.938937	-6.90859
ENSMUSG00000018974	Sart3	4447	-0.0829323	-2.00608	-0.252348	0.809191	0.900246	-6.88674
ENSMUSG00000018983	E2f2	4739	1.67207	-5.13997	3.51064	0.0126534	0.099987	-3.08288
ENSMUSG00000018995	Nars2	3778	-0.605704	-0.741984	-1.30137	0.240849	0.479296	-6.06253
ENSMUSG00000018999	Slc35b4	6253	0.204658	-2.12116	0.765663	0.4729	0.683613	-6.60031
ENSMUSG00000019027	Dnah1	12872	0.899938	-7.11388	0.861775	0.437382	0.655567	-6.16448
ENSMUSG00000019039	Dalrd3	1746	-0.572932	2.02658	-1.81103	0.120084	0.32889	-5.41514
ENSMUSG00000019054	Fis1	786	-0.405872	4.57867	-1.90833	0.104932	0.304911	-5.28323
ENSMUSG00000019055	Plod1	3243	-0.202504	1.4356	-0.754539	0.479073	0.687661	-6.60921
ENSMUSG00000019066	Rab3d	3835	0.0353236	-3.29007	0.0643176	0.950806	0.97414	-6.92094
ENSMUSG00000019080	Mfsd3	2246	-0.613797	0.683441	-1.82211	0.118254	0.325874	-5.40021
ENSMUSG00000019082	Slc25a22	2811	0.800332	2.27579	3.85387	0.00841556	0.0797419	-2.64422
ENSMUSG00000019087	Atp6ap1	2189	0.0307565	2.47207	0.135882	0.896357	0.948799	-6.91268
ENSMUSG00000019088	Dnase1l1	1508	-0.773668	-1.57391	-2.52134	0.0451898	0.195009	-4.42957
ENSMUSG00000019122	Ccl9	3006	-1.01119	2.6504	-2.30188	0.0609264	0.228669	-4.73724
ENSMUSG00000019132	BC005537	5849	-0.307083	0.820081	-1.25206	0.257124	0.494975	-6.11958
ENSMUSG00000019139	Isyna1	1914	0.591859	-0.278844	1.87128	0.110464	0.313517	-5.33367
ENSMUSG00000019143	Hars2	3336	0.0937378	-1.09053	0.227925	0.82727	0.910126	-6.89345
ENSMUSG00000019158	Tmem160	815	-0.792601	4.4731	-3.08759	0.0214427	0.131745	-3.64621
ENSMUSG00000019173	Rab5c	1967	-0.271707	2.5324	-1.08766	0.318479	0.554405	-6.30004
ENSMUSG00000019179	Mdh2	1456	0.315739	4.99103	1.19557	0.27695	0.51494	-6.18336
ENSMUSG00000019188	H13	1743	-0.295823	4.8518	-1.30088	0.241006	0.47949	-6.0631
ENSMUSG00000019189	Rnf145	3570	0.259126	-2.07707	0.594378	0.573964	0.751298	-6.72505
ENSMUSG00000019194	Scn1b	1573	-0.0430829	-3.73089	-0.102649	0.921585	0.960688	-6.91725
ENSMUSG00000019210	Atp6v1e1	1312	-0.00608443	3.28227	-0.0252802	0.980651	0.990514	-6.92296
ENSMUSG00000019214	Chtf18	3208	1.65315	-4.10391	1.03618	0.347585	0.581287	-6.23701
ENSMUSG00000019232	Etnppl	4468	-2.37014	1.69148	-9.99219	5.80351e-05	0.0100762	2.6108
ENSMUSG00000019235	Rps6kl1	2881	0.30576	-4.59496	0.711319	0.503579	0.707057	-6.64278
ENSMUSG00000019254	Ppp1r12c	2983	0.189085	1.10183	0.751863	0.480565	0.688866	-6.61134
ENSMUSG00000019256	Ahr	5548	1.13538	-0.403062	3.45713	0.013506	0.103124	-3.15281
ENSMUSG00000019261	Map1s	3314	0.577726	-2.15137	2.36657	0.0557648	0.219328	-4.64656
ENSMUSG00000019278	Dpep1	2236	-1.45642	-5.94196	-1.78223	0.134779	0.348997	-5.35998
ENSMUSG00000019295	Tmem129	2828	0.356347	-0.256461	1.47937	0.189509	0.422191	-5.84702
ENSMUSG00000019297	Nop9	3694	0.264146	0.136411	0.988212	0.361195	0.593125	-6.40096
ENSMUSG00000019302	Atp6v0a1	2716	-0.0848257	0.418231	-0.359761	0.731345	0.853045	-6.84936
ENSMUSG00000019303	Psmc3ip	1291	2.04866	-2.31691	3.45729	0.0135034	0.103124	-3.15261
ENSMUSG00000019312	Grb7	2397	-1.13243	1.64853	-4.73125	0.00321699	0.0485416	-1.60516
ENSMUSG00000019320	Noxo1	2238	-1.42344	-5.3487	-1.28967	0.244625	0.482827	-6.07618
ENSMUSG00000019338	Zfp687	4632	0.427517	-2.26751	1.71538	0.137077	0.352562	-5.54288
ENSMUSG00000019362	D8Ertd738e	616	-0.204607	6.0622	-0.999085	0.356311	0.588948	-6.39026
ENSMUSG00000019368	Sec14l4	2956	-0.181045	1.96832	-0.760173	0.47594	0.685945	-6.60472
ENSMUSG00000019370	Calm3	2290	-0.118347	1.5612	-0.476892	0.650305	0.803448	-6.79439
ENSMUSG00000019373	Cops3	1646	-0.0359783	2.3272	-0.163843	0.875232	0.937286	-6.90786
ENSMUSG00000019428	Fkbp8	1698	-0.533268	4.37369	-2.25131	0.0653057	0.238051	-4.80804
ENSMUSG00000019432	Ddx39b	2848	0.679168	1.64378	3.4394	0.0138024	0.103903	-3.17607
ENSMUSG00000019433	Gipc1	1522	1.1035	0.119516	4.87884	0.00276642	0.0454926	-1.44203
ENSMUSG00000019437	Tlcd1	1412	-0.365985	0.713933	-1.31944	0.235114	0.472603	-6.04131
ENSMUSG00000019461	Plscr3	1835	0.129798	-1.77565	0.272408	0.794437	0.892306	-6.88072
ENSMUSG00000019467	Arhgef25	2218	-0.768728	-5.35538	-0.826025	0.446383	0.662546	-6.43405
ENSMUSG00000019470	Xab2	2677	0.130487	-0.684367	0.385481	0.713172	0.841122	-6.83853
ENSMUSG00000019471	Cdc37	7851	-0.498595	1.05589	-1.02677	0.344116	0.579743	-6.36263
ENSMUSG00000019478	Rab4a	1419	0.409363	1.52793	2.01651	0.0903169	0.281441	-5.13471
ENSMUSG00000019487	Trip10	1812	0.669944	-1.41447	2.64399	0.038321	0.177699	-4.25803
ENSMUSG00000019494	Cops6	1787	0.304748	4.44178	1.29035	0.244405	0.482689	-6.07539
ENSMUSG00000019505	Ubb	1499	-0.0762262	7.65474	-0.279457	0.789274	0.889288	-6.8785
ENSMUSG00000019518	Ap4m1	3479	0.170983	-2.10908	0.824547	0.441156	0.658476	-6.55142
ENSMUSG00000019528	Gyg	1922	0.591872	-1.27541	2.63129	0.0389777	0.179406	-4.27576
ENSMUSG00000019539	Rcn3	1462	-1.31198	-1.41849	-4.18903	0.0057504	0.0657857	-2.23317
ENSMUSG00000019558	Slc6a8	3964	-0.37272	-3.11358	-1.12347	0.304153	0.540537	-6.26211
ENSMUSG00000019564	Arid3a	4892	-1.75307	-7.15663	-3.27423	0.0220797	0.133749	-3.45121
ENSMUSG00000019577	Pdk4	3484	0.920274	-1.18797	2.24847	0.0655618	0.238319	-4.81202
ENSMUSG00000019578	Ubxn6	2949	0.0644089	1.70936	0.289544	0.781906	0.884936	-6.87523
ENSMUSG00000019579	Mydgf	1710	-0.178155	4.05403	-0.846673	0.429635	0.650164	-6.5323
ENSMUSG00000019590	Cyb561	2741	1.32834	-2.04058	3.28387	0.0167319	0.115918	-3.38197
ENSMUSG00000019647	Sema6a	4339	0.0120898	-6.04409	0.016496	0.987373	0.993209	-6.92317
ENSMUSG00000019659	Ccdc12	834	-0.229983	2.44398	-0.80954	0.449098	0.664086	-6.56416
ENSMUSG00000019689	Fmc1	479	-0.766736	4.91556	-3.8089	0.00886831	0.0821055	-2.70069
ENSMUSG00000019699	Akt3	4735	-2.67309	-6.46062	-3.85393	0.0308151	0.159215	-3.15479
ENSMUSG00000019710	Mrpl24	1339	-0.00752772	4.44659	-0.032469	0.975151	0.987429	-6.92272
ENSMUSG00000019715	Gle1	4030	0.0575944	0.2038	0.077387	0.940831	0.970179	-6.91987
ENSMUSG00000019718	L3hypdh	1831	-0.682639	0.937309	-2.83792	0.0296348	0.155838	-3.9885
ENSMUSG00000019726	Lyst	13181	-0.240072	-3.81084	-1.10826	0.310172	0.546276	-6.27832
ENSMUSG00000019731	Slc35e1	4383	0.0408424	-0.585863	0.164763	0.874539	0.937063	-6.90768
ENSMUSG00000019732	Calr3	1769	-1.1356	-1.00199	-3.37701	0.0149037	0.108521	-3.25827
ENSMUSG00000019734	Tmc4	2310	-0.765877	-5.9466	-1.19992	0.27538	0.513321	-6.17852
ENSMUSG00000019737	Syne4	1355	-0.403203	-3.09497	-0.708293	0.505325	0.708586	-6.64507
ENSMUSG00000019738	Polr2i	819	0.164798	4.2788	0.819815	0.44365	0.660629	-6.55546
ENSMUSG00000019761	Krt10	2094	-0.335505	-0.890879	-0.452084	0.667087	0.81446	-6.80723
ENSMUSG00000019762	Iyd	1579	-1.22374	3.02482	-5.06971	0.00228598	0.0409223	-1.23592
ENSMUSG00000019763	Rmnd1	3139	-0.34872	2.05329	-1.45785	0.195133	0.428915	-5.87379
ENSMUSG00000019768	Esr1	4344	0.381746	-2.13042	1.06712	0.326945	0.563078	-6.32143
ENSMUSG00000019773	Fbxo5	1940	1.05571	-5.09354	0.764017	0.487414	0.694433	-6.24783
ENSMUSG00000019774	Mtrf1l	2588	0.385338	-0.0652255	0.811172	0.448229	0.663609	-6.56278
ENSMUSG00000019777	Hdac2	2005	-0.0859181	1.72254	-0.330866	0.751991	0.866621	-6.86066
ENSMUSG00000019779	Frk	4696	0.0742636	-4.28087	0.290983	0.780857	0.8841	-6.87476
ENSMUSG00000019782	Rwdd1	1090	-0.218127	2.7782	-0.939822	0.383573	0.61233	-6.44757
ENSMUSG00000019789	Hey2	2550	0.149084	-6.73226	0.266716	0.814644	0.902931	-6.33252
ENSMUSG00000019790	Stxbp5	8825	0.118496	-1.68953	0.262875	0.801437	0.895956	-6.88364
ENSMUSG00000019791	Hint3	875	-0.13368	2.62963	-0.531563	0.614117	0.779203	-6.76384
ENSMUSG00000019792	Trmt11	2359	-0.271796	-1.8241	-0.479484	0.648564	0.802491	-6.79301
ENSMUSG00000019794	Katna1	1775	-0.349617	0.421329	-1.11482	0.307562	0.543947	-6.27134
ENSMUSG00000019795	Pcmt1	2757	-0.272143	1.15535	-1.03434	0.340839	0.576505	-6.35498
ENSMUSG00000019796	Lrp11	3386	1.4215	-3.23711	4.32507	0.00495066	0.0609501	-2.07132
ENSMUSG00000019797	Mtres1	860	0.232245	3.03512	1.14764	0.294794	0.531622	-6.23606
ENSMUSG00000019802	Sec63	6032	-0.461045	4.66192	-1.78211	0.124991	0.336067	-5.45398
ENSMUSG00000019804	Snx3	1401	-0.331543	2.99533	-1.53811	0.174921	0.40325	-5.77305
ENSMUSG00000019806	Aig1	1439	-0.248085	0.835239	-0.843524	0.431261	0.651405	-6.53505
ENSMUSG00000019808	Adat2	1466	0.843786	-2.19517	3.35294	0.0153541	0.110262	-3.29013
ENSMUSG00000019809	Pex3	2129	0.287528	1.16161	1.20697	0.272847	0.510769	-6.17063
ENSMUSG00000019810	Fuca2	5741	-0.450367	0.574329	-1.58276	0.164545	0.389573	-5.716
ENSMUSG00000019813	Cep57l1	2255	1.03745	-2.88098	1.35226	0.225014	0.462297	-6.00236
ENSMUSG00000019814	Ltv1	2297	0.829609	-0.232317	3.51051	0.0126553	0.099987	-3.08305
ENSMUSG00000019818	Cd164	2922	-0.121076	3.90966	-0.586254	0.579068	0.755377	-6.73029
ENSMUSG00000019820	Utrn	11801	-0.250524	-3.31347	-0.520658	0.621245	0.784341	-6.77018
ENSMUSG00000019822	Smpd2	1602	0.103716	1.80976	0.466261	0.65747	0.807268	-6.79997
ENSMUSG00000019823	Mical1	3565	0.313336	-4.67885	0.267291	0.798192	0.894597	-6.8823
ENSMUSG00000019826	Zbtb24	2844	-0.0931388	-1.65241	-0.350233	0.738127	0.857467	-6.85318
ENSMUSG00000019831	Wasf1	2719	-0.0187892	-0.966239	-0.0502554	0.961549	0.979629	-6.92187
ENSMUSG00000019832	Rab32	2149	-0.328172	0.331036	-1.05344	0.332686	0.568365	-6.33552
ENSMUSG00000019837	Gtf3c6	887	0.397934	4.10458	1.99611	0.0929076	0.284984	-5.16285
ENSMUSG00000019838	Slc16a10	5397	-0.0103774	0.835914	-0.0518899	0.9603	0.979243	-6.92178
ENSMUSG00000019841	Rev3l	10713	-0.20641	-2.75345	-0.385909	0.712871	0.841014	-6.83835
ENSMUSG00000019842	Traf3ip2	2867	-1.67794	-2.11328	-5.41423	0.00163961	0.0353863	-0.877359
ENSMUSG00000019843	Fyn	3528	0.0274913	-3.30317	0.0665989	0.949064	0.973453	-6.92077
ENSMUSG00000019845	Tube1	2929	-0.963556	-5.10482	-1.5948	0.161848	0.386222	-5.7005
ENSMUSG00000019846	Lama4	6046	-3.3506	-3.38871	-2.47557	0.0480772	0.201914	-4.49371
ENSMUSG00000019849	Prep	10933	0.0198128	-1.34082	0.0756244	0.942175	0.970893	-6.92003
ENSMUSG00000019850	Tnfaip3	4334	0.669932	-5.55719	1.20534	0.27343	0.511251	-6.17246
ENSMUSG00000019851	Perp	1952	0.139724	2.95351	0.622855	0.556289	0.740081	-6.7062
ENSMUSG00000019853	Hebp2	2535	-1.29264	-4.43182	-2.72351	0.0527611	0.212521	-4.04483
ENSMUSG00000019854	Reps1	2595	-0.306015	0.0814152	-0.953943	0.376934	0.606222	-6.43415
ENSMUSG00000019856	Fam184a	4164	-0.554684	-4.15862	-0.304532	0.780611	0.883902	-6.4642
ENSMUSG00000019857	Asf1a	2201	-0.219733	0.98051	-0.750287	0.481446	0.689945	-6.61259
ENSMUSG00000019861	Gopc	4317	-0.0849823	-0.86881	-0.321749	0.758552	0.870572	-6.86403
ENSMUSG00000019863	Qrsl1	1981	0.692806	-1.33463	1.47353	0.191022	0.424185	-5.85431
ENSMUSG00000019864	Rtn4ip1	2981	0.425966	-0.13746	1.81652	0.119174	0.327504	-5.40775
ENSMUSG00000019866	Crybg1	7525	1.48941	-1.05802	4.61184	0.00364272	0.0513826	-1.73956
ENSMUSG00000019868	Vta1	1974	-0.0481094	0.328964	-0.168695	0.871578	0.935285	-6.90693
ENSMUSG00000019872	Smpdl3a	1961	-0.649688	2.24955	-2.41289	0.052351	0.211822	-4.5816
ENSMUSG00000019873	Reep3	2925	-0.408152	0.779565	-1.78302	0.124834	0.335765	-5.45277
ENSMUSG00000019874	Fabp7	880	-0.0211187	-0.558866	-0.0626519	0.952078	0.974602	-6.92106
ENSMUSG00000019876	Pkib	3311	-0.946067	-4.81341	-0.700094	0.510079	0.712679	-6.65123
ENSMUSG00000019877	Serinc1	2880	-0.309262	3.75161	-1.23432	0.263213	0.500829	-6.1398
ENSMUSG00000019878	Hsf2	2604	-0.290816	-0.534029	-1.02332	0.345616	0.580478	-6.3661
ENSMUSG00000019880	Rspo3	3085	0.120966	-2.6464	0.307364	0.768951	0.877274	-6.86918
ENSMUSG00000019883	Echdc1	3856	-0.82256	1.84672	-2.58147	0.041672	0.186136	-4.3454
ENSMUSG00000019889	Ptprk	4754	-0.390732	0.610432	-1.72058	0.136096	0.351224	-5.53599
ENSMUSG00000019890	Nts	1248	-0.401848	-6.00773	-0.718919	0.546763	0.73537	-6.04954
ENSMUSG00000019891	Dcbld1	3024	0.978847	-3.36573	3.33666	0.0156673	0.111618	-3.31172
ENSMUSG00000019897	Ccdc59	1813	0.426862	-0.00852961	1.35	0.225698	0.46286	-6.00507
ENSMUSG00000019899	Lama2	9614	-1.6302	-6.98601	-1.43022	0.225843	0.462881	-5.57288
ENSMUSG00000019906	Lin7a	2363	-0.558881	-1.0957	-1.31212	0.237423	0.475051	-6.04992
ENSMUSG00000019907	Ppp1r12a	3355	-0.458312	-1.82704	-1.53543	0.175564	0.404156	-5.77646
ENSMUSG00000019916	P4ha1	4043	0.291878	-0.720753	0.679461	0.52217	0.720827	-6.66645
ENSMUSG00000019917	Septin10	1821	0.0794867	-1.16495	0.199206	0.848678	0.923333	-6.90048
ENSMUSG00000019920	Lims1	1565	0.670064	-1.83442	3.24701	0.0175221	0.118117	-3.43123
ENSMUSG00000019923	Zwint	1138	0.725393	1.5876	2.4779	0.0479257	0.201645	-4.49045
ENSMUSG00000019927	Ube2d1	1431	0.131562	-1.66233	0.332627	0.750726	0.866023	-6.86
ENSMUSG00000019929	Dcn	1758	-0.70511	2.90703	-2.53324	0.0444694	0.193711	-4.4129
ENSMUSG00000019935	Slc17a8	4456	-1.13055	-1.3338	-0.660364	0.533528	0.727374	-6.6802
ENSMUSG00000019942	Cdk1	1253	1.59765	0.0561585	2.22942	0.0673017	0.241709	-4.83866
ENSMUSG00000019943	Atp2b1	7130	0.114604	-1.20334	0.331336	0.751653	0.866467	-6.86048
ENSMUSG00000019944	Rhobtb1	2421	-0.392361	-1.03549	-1.3569	0.22362	0.46078	-5.99683
ENSMUSG00000019945	Cabcoco1	1262	-0.635638	-3.45189	-0.831382	0.437574	0.65561	-6.54556
ENSMUSG00000019947	Arid5b	7581	-1.14723	-1.83537	-2.58792	0.0413125	0.185301	-4.33638
ENSMUSG00000019948	Actr6	1705	0.137461	0.506361	0.507272	0.630057	0.789954	-6.77779
ENSMUSG00000019951	Uhrf1bp1l	6448	-0.216041	-0.77402	-0.907395	0.39916	0.626145	-6.47783
ENSMUSG00000019952	Poc1b	2862	0.627776	-2.63503	2.3159	0.0597667	0.226167	-4.71759
ENSMUSG00000019960	Dusp6	2796	0.912104	-0.643704	2.80814	0.0308186	0.159215	-4.02972
ENSMUSG00000019961	Tmpo	3772	0.955799	0.949956	4.22416	0.00553081	0.0644132	-2.1911
ENSMUSG00000019966	Kitl	5648	-1.14105	-5.98503	-2.06327	0.0846535	0.272052	-5.07005
ENSMUSG00000019969	Psen1	3023	0.408117	-0.0164417	1.69025	0.141918	0.35969	-5.57607
ENSMUSG00000019970	Sgk1	3096	-0.266626	-1.227	-0.475557	0.651203	0.803687	-6.79509
ENSMUSG00000019971	Cep290	8006	1.45362	-4.40109	5.28315	0.00185731	0.0374823	-1.01177
ENSMUSG00000019975	Ikbip	3232	-0.447015	-0.874036	-1.36964	0.219825	0.456686	-5.98154
ENSMUSG00000019977	Hbs1l	2733	-0.511733	0.669699	-1.79341	0.12305	0.33303	-5.43882
ENSMUSG00000019978	Epb41l2	4385	-0.588066	-3.58495	-1.34535	0.22711	0.464183	-6.01061
ENSMUSG00000019979	Apaf1	6577	1.89287	-3.8452	1.50701	0.182508	0.412781	-5.81237
ENSMUSG00000019984	Med23	5098	0.314228	-3.52526	0.807264	0.450311	0.664834	-6.56607
ENSMUSG00000019986	Ahi1	4851	0.616057	-5.94874	0.735038	0.503062	0.706568	-6.41104
ENSMUSG00000019987	Arg1	1477	0.555452	7.94733	2.93425	0.02613	0.145416	-3.8557
ENSMUSG00000019988	Nedd1	3534	0.0816205	-2.09729	0.245602	0.814173	0.902774	-6.88866
ENSMUSG00000019989	Enpp3	4253	-1.96845	1.20594	-4.4968	0.00411394	0.0549489	-1.87112
ENSMUSG00000019990	Pde7b	1697	1.73406	-5.68985	0.804189	0.457785	0.670726	-6.45265
ENSMUSG00000019992	Mtfr2	1991	-0.916708	-6.22411	-1.1	0.333048	0.568769	-6.07298
ENSMUSG00000019996	Map7	3831	-0.311906	-1.14362	-1.04067	0.338122	0.573766	-6.34857
ENSMUSG00000019997	Ccn2	2398	0.15146	-3.33545	0.207326	0.84261	0.919578	-6.89859
ENSMUSG00000019998	Stx7	2502	-0.168815	0.0104582	-0.560474	0.595441	0.767405	-6.74647
ENSMUSG00000020000	Moxd1	3090	-1.98791	-4.57999	-1.96415	0.097116	0.291474	-5.20681
ENSMUSG00000020003	Pex7	8099	-0.694507	2.05427	-2.15689	0.0743772	0.253491	-4.93992
ENSMUSG00000020009	Ifngr1	2112	-0.598108	-0.108906	-2.51452	0.0456079	0.196391	-4.43912
ENSMUSG00000020010	Vnn3	1811	-1.14805	2.98136	-3.87206	0.0082398	0.0791361	-2.62147
ENSMUSG00000020014	Cfap54	9516	-2.04142	-5.16775	-0.841498	0.461811	0.673691	-6.10994
ENSMUSG00000020015	Cdk17	3615	0.266001	-0.604632	0.77719	0.466563	0.677825	-6.59097
ENSMUSG00000020017	Hal	5319	-2.02382	4.66691	-8.91023	0.00011114	0.0120576	1.95834
ENSMUSG00000020018	Snrpf	861	0.510101	2.52955	2.32986	0.0586352	0.22434	-4.69803
ENSMUSG00000020019	Ntn4	3646	-0.46873	-4.34586	-1.39773	0.211668	0.447739	-5.94759
ENSMUSG00000020021	Fgd6	8044	0.116593	-1.73877	0.176055	0.86604	0.932805	-6.90547
ENSMUSG00000020022	Ndufa12	566	-0.292896	5.99578	-1.40003	0.211015	0.446882	-5.9448
ENSMUSG00000020023	Tmcc3	5530	-0.636477	-3.45343	-1.4948	0.185571	0.416863	-5.82771
ENSMUSG00000020024	Cep83	3639	0.322671	-1.58949	0.965423	0.371602	0.601899	-6.42313
ENSMUSG00000020027	Socs2	4242	-2.29359	-1.2228	-8.14477	0.000183791	0.0141858	1.44232
ENSMUSG00000020029	Nudt4	3210	0.0506521	2.34637	0.250959	0.810216	0.900457	-6.88714
ENSMUSG00000020032	Nuak1	5558	0.141612	-5.59533	0.435162	0.678656	0.821843	-6.81563
ENSMUSG00000020034	Tcp11l2	2725	-2.72227	-1.52346	-8.25326	0.00017073	0.0137306	1.51848
ENSMUSG00000020037	Rfx4	3534	-1.09039	-5.53869	-1.0903	0.317405	0.553252	-6.29728
ENSMUSG00000020038	Cry1	3026	0.124748	-1.18517	0.404195	0.700077	0.83368	-6.83021
ENSMUSG00000020042	Btbd11	5788	-1.81289	-6.76256	-1.50646	0.206377	0.441048	-5.48457
ENSMUSG00000020044	Timp3	4722	-0.442129	-5.46639	-1.30912	0.247399	0.486403	-5.94093
ENSMUSG00000020048	Hsp90b1	2825	0.194557	7.17108	0.758203	0.477033	0.686313	-6.60629
ENSMUSG00000020051	Pah	2142	-2.39385	5.86331	-12.2381	1.807e-05	0.00611718	3.73259
ENSMUSG00000020053	Igf1	2292	-0.494845	7.33446	-2.53281	0.0444951	0.193711	-4.4135
ENSMUSG00000020056	Washc3	1052	-0.085284	2.48938	-0.396429	0.705498	0.837141	-6.83371
ENSMUSG00000020057	Dram1	2807	-1.52588	-6.09827	-2.96485	0.0413241	0.185301	-3.77645
ENSMUSG00000020063	Sirt1	3905	0.00465684	-2.24313	0.0132355	0.989869	0.993927	-6.92323
ENSMUSG00000020064	Herc4	3914	-0.806531	2.28393	-3.20997	0.0183577	0.120932	-3.4809
ENSMUSG00000020069	Hnrnph3	2213	-0.38087	0.348278	-1.50959	0.181868	0.411924	-5.80913
ENSMUSG00000020070	Rufy2	4130	0.0452683	-5.09172	0.113849	0.91307	0.957014	-6.91585
ENSMUSG00000020072	Pbld2	2212	-1.83821	2.24914	-6.72986	0.000522994	0.0216769	0.345745
ENSMUSG00000020074	Ccar1	4352	0.0351802	0.245219	0.111052	0.915196	0.958046	-6.91621
ENSMUSG00000020075	Ddx21	4722	0.826253	-0.401215	3.92155	0.00778192	0.0769387	-2.55981
ENSMUSG00000020076	Ddx50	2535	-0.447832	1.63597	-2.0682	0.0840781	0.271011	-5.06322
ENSMUSG00000020077	Srgn	694	-0.362507	0.0848108	-1.21608	0.269605	0.508062	-6.16041
ENSMUSG00000020078	Vps26a	2712	-0.208446	0.736253	-0.895142	0.405175	0.630914	-6.48905
ENSMUSG00000020079	Supv3l1	2604	0.00718979	1.54827	0.0347488	0.973407	0.98689	-6.92263
ENSMUSG00000020083	Fam241b	645	0.148925	-2.08056	0.335784	0.74846	0.864451	-6.8588
ENSMUSG00000020085	Aifm2	1329	0.661648	1.19331	2.63794	0.0386321	0.178323	-4.26647
ENSMUSG00000020086	Macroh2a2	2175	-0.893627	-6.38458	-1.30365	0.283307	0.520652	-5.64991
ENSMUSG00000020087	Tysnd1	2286	-0.242799	3.05887	-0.809843	0.448936	0.664086	-6.5639
ENSMUSG00000020088	Sar1a	897	0.506351	2.41296	2.03353	0.0882125	0.278028	-5.11121
ENSMUSG00000020089	Ppa1	1364	0.891379	5.22973	3.18433	0.0189615	0.123476	-3.51539
ENSMUSG00000020091	Eif4ebp2	5784	-0.920883	-0.0328762	-3.57886	0.0116513	0.0956572	-2.99431
ENSMUSG00000020092	Pald1	4282	-0.923695	-2.56414	-1.5611	0.169503	0.396018	-5.74376
ENSMUSG00000020097	Sgpl1	4102	-1.12351	0.451528	-3.98402	0.00724401	0.0742546	-2.48253
ENSMUSG00000020098	Pcbd1	789	-1.24695	6.09126	-5.30854	0.00181269	0.0368477	-0.985543
ENSMUSG00000020099	Unc5b	5869	-0.222758	-6.55149	-0.300555	0.773892	0.880426	-6.87153
ENSMUSG00000020100	Slc29a3	5240	-0.761886	-5.05465	-1.85426	0.113101	0.317296	-5.35675
ENSMUSG00000020101	Vsir	4846	-1.25308	-4.23604	-3.3056	0.0162842	0.113954	-3.353
ENSMUSG00000020102	Slc16a7	2562	-1.10918	1.52747	-3.47714	0.0131799	0.102049	-3.12661
ENSMUSG00000020105	Lrig3	4016	-1.10954	-1.8514	-3.46191	0.0134273	0.103026	-3.14655
ENSMUSG00000020107	Anapc16	1379	-0.000990323	1.89509	-0.00395648	0.996971	0.998454	-6.92332
ENSMUSG00000020108	Ddit4	1755	-0.540402	-2.23629	-1.51193	0.181289	0.411169	-5.80618
ENSMUSG00000020109	Dnajb12	3041	0.252503	0.31333	1.21447	0.270177	0.508434	-6.16222
ENSMUSG00000020111	Micu1	2336	0.52319	0.609986	1.87452	0.109968	0.313268	-5.32926
ENSMUSG00000020114	Cand1	7766	-0.0957806	-1.11979	-0.377334	0.718907	0.844681	-6.84204
ENSMUSG00000020115	Tbk1	3024	0.203691	0.512565	0.621598	0.557062	0.740535	-6.70705
ENSMUSG00000020116	Pno1	1544	0.591159	2.23811	2.42925	0.0511982	0.209478	-4.55865
ENSMUSG00000020120	Plek	4101	-0.861129	-5.52254	-1.48028	0.189277	0.421903	-5.84589
ENSMUSG00000020122	Egfr	10208	-0.752133	3.3975	-3.17955	0.0190764	0.123844	-3.52183
ENSMUSG00000020123	Avpr1a	2670	-0.731537	0.251414	-2.13982	0.0761507	0.256882	-4.9637
ENSMUSG00000020124	Usp15	11525	0.310081	1.74272	1.3096	0.238221	0.475765	-6.05288
ENSMUSG00000020128	Vps54	4323	-0.50713	0.209613	-2.25297	0.0651572	0.237811	-4.80572
ENSMUSG00000020130	Tbc1d15	3752	0.0491878	0.422262	0.167253	0.872664	0.935853	-6.90721
ENSMUSG00000020131	Pcsk4	2539	-0.303343	-0.416221	-0.727303	0.494419	0.700413	-6.63056
ENSMUSG00000020132	Rab21	4602	-0.360127	0.456167	-1.541	0.174231	0.402486	-5.76937
ENSMUSG00000020133	2310011J03Rik	1649	0.822187	0.89128	2.9528	0.025508	0.14358	-3.83023
ENSMUSG00000020134	Peli1	3703	-0.480147	-1.69301	-1.72758	0.134785	0.348997	-5.5267
ENSMUSG00000020137	Thap2	4970	0.88329	-2.5654	1.94176	0.100178	0.297035	-5.23751
ENSMUSG00000020140	Lgr5	4714	0.286163	-2.93684	0.663787	0.53148	0.725927	-6.67776
ENSMUSG00000020142	Slc1a4	3926	0.102742	-3.176	0.23694	0.820583	0.906617	-6.89105
ENSMUSG00000020143	Dock2	6409	-1.52506	-6.762	-3.12639	0.0204073	0.12851	-3.5936
ENSMUSG00000020149	Rab1a	2657	0.145113	3.71821	0.6954	0.512813	0.714869	-6.65472
ENSMUSG00000020150	Gamt	979	-1.64797	4.60541	-7.43392	0.000304462	0.0169711	0.916565
ENSMUSG00000020152	Actr2	3631	-0.258185	1.52179	-1.12027	0.305412	0.541634	-6.26554
ENSMUSG00000020153	Ndufs7	983	-0.0608532	5.60116	-0.284078	0.785896	0.887399	-6.87702
ENSMUSG00000020154	Ptprb	7016	-0.791177	-3.07313	-2.69781	0.0356657	0.171333	-4.18298
ENSMUSG00000020156	Pwwp3a	2640	-0.367839	-1.35821	-0.636011	0.548237	0.736313	-6.69723
ENSMUSG00000020160	Meis1	3346	-0.0909715	-4.09473	-0.156208	0.881977	0.940632	-6.79852
ENSMUSG00000020163	Uqcr11	445	-0.808747	8.49652	-4.12059	0.00620683	0.068254	-2.31569
ENSMUSG00000020166	Cnot2	2800	-0.358178	-0.323499	-1.17514	0.28444	0.521785	-6.20599
ENSMUSG00000020167	Tcf3	2928	-0.440174	-1.48307	-1.18618	0.28037	0.518313	-6.19379
ENSMUSG00000020170	Frs2	6420	-0.60053	-3.11181	-1.87923	0.109252	0.312387	-5.32286
ENSMUSG00000020171	Yeats4	1327	0.00486321	1.64895	0.0152827	0.988302	0.993403	-6.9232
ENSMUSG00000020173	Cobl	5615	0.758071	-0.954859	3.25573	0.0173316	0.117617	-3.41956
ENSMUSG00000020175	Rab36	2620	0.925484	-1.38733	2.60231	0.0405218	0.183499	-4.31626
ENSMUSG00000020176	Grb10	5061	-1.2794	-6.21816	-1.1251	0.303515	0.539868	-6.26037
ENSMUSG00000020178	Adora2a	2596	0.25642	-5.55759	0.409644	0.699019	0.833061	-6.71511
ENSMUSG00000020180	Snrpd3	3036	-0.0352263	2.95667	-0.0970263	0.925864	0.963112	-6.9179
ENSMUSG00000020182	Ddc	1922	-1.63065	3.06528	-6.53122	0.000614265	0.0232	0.174815
ENSMUSG00000020183	Cpm	5195	0.873744	-6.27993	0.897	0.404258	0.630145	-6.48736
ENSMUSG00000020184	Mdm2	3099	0.393353	-1.64956	1.87525	0.109857	0.313268	-5.32827
ENSMUSG00000020185	E2f7	3567	-0.452224	-7.95434	-1.96755	0.10623	0.307163	-5.12015
ENSMUSG00000020186	Csrp2	780	0.334189	3.88671	1.57236	0.166908	0.392365	-5.72935
ENSMUSG00000020189	Osbpl8	7204	-0.767289	-1.98949	-2.76846	0.0324751	0.163318	-4.08474
ENSMUSG00000020190	Mknk2	3439	0.0652912	1.4997	0.222396	0.83138	0.912745	-6.89487
ENSMUSG00000020196	Cabin1	7417	0.52022	-3.58622	1.48819	0.187248	0.41935	-5.83599
ENSMUSG00000020198	Ap3d1	4805	-0.141915	0.57549	-0.54201	0.607331	0.774927	-6.75766
ENSMUSG00000020205	Phlda1	1949	-0.0590836	1.29403	-0.127612	0.902624	0.952099	-6.91394
ENSMUSG00000020211	Sf3a2	2213	0.302273	0.518142	1.29784	0.241982	0.480249	-6.06665
ENSMUSG00000020212	Mdm1	2461	0.0203592	-4.68062	0.0354509	0.97287	0.986788	-6.92261
ENSMUSG00000020218	Wif1	2294	0.71794	-4.78076	1.28442	0.327549	0.56382	-5.51547
ENSMUSG00000020219	Timm13	1225	-0.106877	5.04315	-0.467036	0.656946	0.807005	-6.79957
ENSMUSG00000020220	Vps13d	15849	-0.384986	1.64159	-1.27348	0.249938	0.489075	-6.09495
ENSMUSG00000020224	Llph	1664	0.160887	2.36438	0.748926	0.482208	0.690731	-6.61367
ENSMUSG00000020225	Tmbim4	904	-0.215023	3.95225	-1.01519	0.349174	0.582617	-6.37425
ENSMUSG00000020227	Irak3	3097	-2.06511	-5.9516	-1.59352	0.186224	0.41775	-5.38233
ENSMUSG00000020228	Helb	4554	0.52506	-3.66195	1.62069	0.156192	0.378367	-5.66702
ENSMUSG00000020230	Prmt2	2100	0.900321	-4.6406	1.46881	0.201796	0.435635	-5.75212
ENSMUSG00000020231	Dip2a	6383	0.778492	-5.18921	1.08855	0.318115	0.554071	-6.29911
ENSMUSG00000020232	Hmg20b	1463	-0.271785	1.51831	-0.913394	0.396241	0.623791	-6.47229
ENSMUSG00000020235	Fzr1	3057	0.312689	-0.854362	0.936215	0.385283	0.613865	-6.45097
ENSMUSG00000020238	Ncln	3118	0.402811	1.88074	1.78399	0.124666	0.335592	-5.45146
ENSMUSG00000020241	Col6a2	3949	-0.962747	-4.7117	-1.72114	0.13599	0.351162	-5.53524
ENSMUSG00000020246	Hcfc2	3422	0.383784	-2.44704	1.02422	0.345226	0.580389	-6.3652
ENSMUSG00000020248	Nfyb	2554	-0.841647	-0.129042	-3.21681	0.0182001	0.120271	-3.47172
ENSMUSG00000020250	Txnrd1	3622	0.197131	1.12537	0.805206	0.45141	0.665735	-6.5678
ENSMUSG00000020253	Ppm1m	1846	-0.807238	-0.990681	-2.49132	0.0470625	0.199938	-4.47164
ENSMUSG00000020255	D10Wsu102e	123179	0.713027	-6.0836	1.85904	0.112353	0.31646	-5.35027
ENSMUSG00000020256	Aldh1l2	6027	-1.46157	-7.17825	-2.17607	0.117711	0.325099	-4.69484
ENSMUSG00000020257	Wdr82	3747	0.511566	-0.267809	2.04583	0.0867224	0.275904	-5.09419
ENSMUSG00000020258	Glyctk	4209	0.820017	1.57012	3.86609	0.0082971	0.0794056	-2.62894
ENSMUSG00000020260	Pofut2	2290	0.326287	-0.749716	1.10458	0.311643	0.547756	-6.28222
ENSMUSG00000020261	Slc36a1	1950	-0.37658	-2.17546	-1.10906	0.309854	0.545798	-6.27748
ENSMUSG00000020262	Adarb1	6662	0.228778	-3.54726	0.378186	0.718306	0.844358	-6.84168
ENSMUSG00000020263	Appl2	3020	-0.611591	-0.99346	-1.97433	0.0957546	0.289268	-5.19282
ENSMUSG00000020265	Sumo3	487	-0.0770898	2.21393	-0.387453	0.711787	0.840639	-6.83768
ENSMUSG00000020267	Hint1	636	-0.300937	7.50618	-1.38597	0.215051	0.45105	-5.96185
ENSMUSG00000020268	Lyrm7	1501	-0.234965	-0.954673	-0.229051	0.826434	0.909786	-6.89315
ENSMUSG00000020271	Fbxw11	4019	-0.116155	0.155726	-0.437661	0.676941	0.821253	-6.81441
ENSMUSG00000020272	Stk10	5026	2.20434	-5.47629	1.93275	0.101437	0.298948	-5.24985
ENSMUSG00000020273	Papolg	3747	0.0720827	-4.39661	0.2067	0.843078	0.919964	-6.89873
ENSMUSG00000020275	Rel	7466	0.915588	-6.25901	1.54096	0.17424	0.402486	-5.76943
ENSMUSG00000020277	Pfkl	3730	-0.324798	-0.111541	-1.17333	0.285111	0.522482	-6.20798
ENSMUSG00000020280	Pus10	3177	0.286392	-1.15569	0.860999	0.422294	0.644059	-6.51971
ENSMUSG00000020282	Rhbdf1	2946	2.05252	-2.75979	9.8329	6.36014e-05	0.0102812	2.5199
ENSMUSG00000020283	Pex13	4146	-0.114655	1.022	-0.502796	0.633019	0.791825	-6.78029
ENSMUSG00000020284	Cfap410	1818	-0.0926331	-1.59584	-0.243315	0.815863	0.90375	-6.8893
ENSMUSG00000020287	Mpg	1737	0.53542	-0.46536	1.94603	0.0995871	0.296132	-5.23167
ENSMUSG00000020288	Ahsa2	3023	-0.582138	1.6145	-2.06871	0.0840186	0.270909	-5.06251
ENSMUSG00000020289	Nprl3	2865	0.587918	-1.34824	1.1794	0.282864	0.5202	-6.20129
ENSMUSG00000020290	Xpo1	3471	0.8176	-0.0430302	3.03737	0.0228686	0.136059	-3.71455
ENSMUSG00000020300	Cpeb4	2312	-0.555723	-0.659017	-1.99855	0.0925928	0.284529	-5.15948
ENSMUSG00000020305	Asb3	1813	-0.0654732	-0.248009	-0.296891	0.776555	0.88209	-6.87278
ENSMUSG00000020307	Cdc34	1078	0.578696	4.12171	2.45112	0.0496988	0.205673	-4.52799
ENSMUSG00000020308	Tpgs1	1101	0.240006	2.61881	1.02923	0.343048	0.578727	-6.36015
ENSMUSG00000020309	Chac2	1315	-0.827403	2.45421	-2.72893	0.0342209	0.167687	-4.13967
ENSMUSG00000020311	Erlec1	2532	-0.394775	2.33794	-1.52839	0.177261	0.406269	-5.78538
ENSMUSG00000020312	Shc2	3243	0.602463	-7.42347	1.07783	0.393725	0.621418	-5.72076
ENSMUSG00000020315	Sptbn1	8238	-0.065195	-1.05588	-0.29919	0.774884	0.880872	-6.872
ENSMUSG00000020319	Wdpcp	2792	-0.0617754	3.07592	-0.165038	0.874332	0.936968	-6.90763
ENSMUSG00000020321	Mdh1	2122	-0.724893	5.5414	-3.09129	0.0213416	0.131374	-3.64119
ENSMUSG00000020325	Fstl3	1955	1.10101	-5.58923	1.96974	0.187533	0.419743	-4.84498
ENSMUSG00000020326	Ccng1	3512	-0.525387	-0.229249	-1.80089	0.121782	0.33118	-5.42877
ENSMUSG00000020328	Nudcd2	1577	0.495013	2.2494	1.91375	0.104145	0.303608	-5.27582
ENSMUSG00000020329	Polrmt	3755	-0.368432	1.65408	-1.28126	0.247372	0.486403	-6.08595
ENSMUSG00000020330	Hmmr	3892	2.3889	-5.53025	4.27383	0.0505199	0.207747	-3.24976
ENSMUSG00000020331	Hcn2	3089	-1.56066	-7.38512	-1.85764	0.136731	0.352034	-5.19824
ENSMUSG00000020333	Acsl6	2594	0.323852	-5.1952	0.241051	0.821361	0.906705	-6.54612
ENSMUSG00000020334	Slc22a4	2263	-0.117223	-1.87017	-0.352879	0.73624	0.856149	-6.85213
ENSMUSG00000020335	Zfp354b	2455	-0.74046	-1.97131	-2.47253	0.0482757	0.202485	-4.49797
ENSMUSG00000020340	Cyfip2	6659	0.0303334	-3.43431	0.0112551	0.991385	0.994653	-6.92326
ENSMUSG00000020346	Mgat1	3151	-0.290786	1.59727	-1.07535	0.323532	0.55863	-6.3129
ENSMUSG00000020349	Ppp2ca	7102	0.12642	1.12905	0.517982	0.623001	0.785863	-6.77171
ENSMUSG00000020357	Flt4	6255	-0.463812	-4.16942	-1.25893	0.254801	0.493266	-6.11171
ENSMUSG00000020358	Hnrnpab	1437	0.658783	4.37693	2.85787	0.0288694	0.153593	-3.96093
ENSMUSG00000020359	Phykpl	1609	0.428651	-0.0829816	1.37975	0.216857	0.453189	-5.96936
ENSMUSG00000020361	Hspa4	4618	0.572369	1.41896	2.79082	0.0315303	0.161344	-4.05372
ENSMUSG00000020362	Cnot6	5736	0.336519	-1.14707	1.53	0.176872	0.405838	-5.78334
ENSMUSG00000020363	Gfpt2	2947	-0.500973	-8.05868	-1.26608	0.294801	0.531622	-5.69009
ENSMUSG00000020364	Zfp354a	2078	-0.666638	-3.35934	-1.19036	0.278845	0.516563	-6.18916
ENSMUSG00000020366	Mapk9	4677	-0.304382	-0.209764	-0.942645	0.382238	0.611244	-6.4449
ENSMUSG00000020368	Canx	4281	-0.236247	4.30113	-0.99199	0.359492	0.591891	-6.39725
ENSMUSG00000020372	Rack1	1447	1.97684	6.27557	10.0404	5.64619e-05	0.0100762	2.638
ENSMUSG00000020375	Rufy1	2688	-0.333061	-1.03875	-0.824822	0.441012	0.658443	-6.55118
ENSMUSG00000020376	Rnf130	7879	-1.10159	3.00572	-4.3651	0.00473972	0.0596263	-2.02424
ENSMUSG00000020377	Ltc4s	716	-0.617738	-2.15222	-1.30034	0.241178	0.479538	-6.06373
ENSMUSG00000020380	Rad50	5153	0.354946	-3.41239	0.761516	0.475195	0.685372	-6.60364
ENSMUSG00000020381	Mrnip	1142	-2.54356	-0.256579	-8.26517	0.000169363	0.0137206	1.52677
ENSMUSG00000020385	Clk4	1949	-0.568494	0.933632	-2.63486	0.0387918	0.178785	-4.27078
ENSMUSG00000020386	Sar1b	1201	-0.591911	5.78566	-2.56316	0.0427113	0.188848	-4.37101
ENSMUSG00000020387	Jade2	6273	0.601885	-5.0084	1.35268	0.224887	0.462095	-6.00186
ENSMUSG00000020388	Pdlim4	1182	-1.31511	-3.49054	-2.54138	0.0439838	0.192474	-4.40151
ENSMUSG00000020389	Cdkl3	2749	0.697457	-6.2016	0.344532	0.747788	0.863982	-6.50978
ENSMUSG00000020390	Ube2b	1792	-0.443245	3.38282	-1.9221	0.102946	0.301329	-5.26441
ENSMUSG00000020392	Cdkn2aipnl	1832	0.529171	-0.163267	1.82276	0.118148	0.325747	-5.39933
ENSMUSG00000020393	Kremen1	4856	0.515932	-3.12218	1.87222	0.11032	0.313517	-5.33239
ENSMUSG00000020395	Itk	4268	-0.333401	-7.95553	-0.596467	0.611322	0.777011	-6.14537
ENSMUSG00000020396	Nefh	3994	-1.45385	-7.51576	-2.60099	0.121319	0.330517	-4.30215
ENSMUSG00000020397	Med7	2547	-0.0959894	1.30582	-0.353602	0.735726	0.855796	-6.85184
ENSMUSG00000020400	Tnip1	2973	0.477085	-2.24138	1.19687	0.276481	0.514434	-6.18192
ENSMUSG00000020402	Vdac1	891	-0.251987	3.14692	-1.05761	0.330929	0.567163	-6.33124
ENSMUSG00000020407	Upp1	1252	0.388916	-0.951092	1.47891	0.18963	0.422343	-5.8476
ENSMUSG00000020409	Slu7	3566	-0.737503	-0.986058	-2.42391	0.0515715	0.210303	-4.56614
ENSMUSG00000020412	Ascc2	2650	0.370716	-0.6668	1.39185	0.213355	0.449648	-5.95474
ENSMUSG00000020413	Hus1	4172	0.169275	-3.77555	0.320475	0.759472	0.871317	-6.8645
ENSMUSG00000020415	Pttg1	696	-0.253805	3.38157	-1.11382	0.307959	0.544093	-6.27241
ENSMUSG00000020419	Hormad2	1969	0.821382	-5.62035	0.84002	0.462522	0.674328	-6.11125
ENSMUSG00000020420	Zfp607a	2061	0.296898	-5.35588	0.292528	0.779732	0.883711	-6.87424
ENSMUSG00000020422	Tns3	7629	-0.474387	-3.13865	-1.58034	0.165091	0.38997	-5.7191
ENSMUSG00000020423	Btg2	2743	0.17556	-2.2514	0.580119	0.58294	0.758704	-6.7342
ENSMUSG00000020424	Castor1	1574	1.18919	-3.87655	2.12809	0.0773947	0.259077	-4.98003
ENSMUSG00000020427	Igfbp3	2421	-1.31036	-1.14952	-5.71191	0.00124496	0.0316926	-0.580998
ENSMUSG00000020429	Igfbp1	1525	-0.626268	4.37519	-1.64735	0.150564	0.371226	-5.63232
ENSMUSG00000020430	Pes1	2923	0.527056	0.239997	2.40029	0.0532577	0.213255	-4.59928
ENSMUSG00000020432	Tcn2	1943	-0.843376	3.19331	-3.99511	0.00715297	0.0737893	-2.46888
ENSMUSG00000020437	Myo1g	3307	-0.500542	-4.95716	-0.810206	0.448743	0.663975	-6.56359
ENSMUSG00000020439	Smtn	3020	-0.428401	-3.04902	-1.48209	0.18881	0.421388	-5.84363
ENSMUSG00000020440	Arf5	768	-1.04724	4.08308	-4.03182	0.00686044	0.0719656	-2.42381
ENSMUSG00000020441	2310033P09Rik	1285	0.543427	-0.797565	1.72691	0.13491	0.349154	-5.52759
ENSMUSG00000020444	Guk1	1078	0.512622	2.92188	1.79596	0.122618	0.332458	-5.43541
ENSMUSG00000020448	Rnf185	2906	0.210054	-0.426326	0.529804	0.615263	0.779986	-6.76487
ENSMUSG00000020451	Limk2	3514	-0.199435	-2.62223	-0.475293	0.65138	0.803703	-6.79523
ENSMUSG00000020453	Patz1	3702	0.272789	-3.31996	0.567863	0.590721	0.764104	-6.7419
ENSMUSG00000020454	Eif4enif1	3676	0.196623	-0.683706	0.49954	0.635178	0.793421	-6.7821
ENSMUSG00000020455	Trim11	2301	-0.707506	-0.984909	-3.24152	0.0176433	0.118489	-3.43858
ENSMUSG00000020456	Ogdh	4075	0.04497	1.08774	0.171871	0.869187	0.934467	-6.90631
ENSMUSG00000020457	Drg1	1546	0.416708	2.89435	1.78114	0.12516	0.3362	-5.45528
ENSMUSG00000020458	Rtn4	4618	-0.678559	2.05516	-2.25772	0.0647336	0.236773	-4.79908
ENSMUSG00000020459	Mtif2	2741	0.364174	-0.129982	1.48224	0.188772	0.421382	-5.84344
ENSMUSG00000020460	Rps27a	637	1.45974	7.27958	7.33756	0.000327029	0.0177397	0.841521
ENSMUSG00000020462	Cfap36	1664	-0.0153146	0.651978	-0.0561537	0.957042	0.977295	-6.92151
ENSMUSG00000020463	Ppp4r3b	5125	-0.567433	-1.12978	-1.98379	0.0945072	0.287383	-5.17981
ENSMUSG00000020464	Pnpt1	2707	0.353805	1.56654	1.26114	0.254056	0.493112	-6.10917
ENSMUSG00000020467	Efemp1	2037	-1.41141	-0.877822	-3.12093	0.0205499	0.128827	-3.601
ENSMUSG00000020471	Pold2	1646	0.00586876	1.7227	0.0176859	0.986463	0.993036	-6.92315
ENSMUSG00000020472	Zkscan17	4064	0.0897937	-2.05976	0.389718	0.710198	0.840093	-6.83668
ENSMUSG00000020473	Aebp1	3831	-1.21119	-6.07109	-1.1184	0.314207	0.550227	-6.15202
ENSMUSG00000020474	Polm	2697	0.139729	-3.79883	0.430142	0.682107	0.823777	-6.81806
ENSMUSG00000020476	Dbnl	1638	0.793367	0.525174	2.4008	0.0532205	0.213159	-4.59856
ENSMUSG00000020477	Mrps24	995	-0.558008	3.80949	-2.59565	0.0408855	0.184503	-4.32557
ENSMUSG00000020482	Ccdc117	3372	0.689165	-1.86111	3.03968	0.022801	0.135809	-3.7114
ENSMUSG00000020483	Dynll2	2443	-0.784417	2.31776	-3.53868	0.0122303	0.0982376	-3.04639
ENSMUSG00000020484	Xbp1	1116	-0.231106	3.29641	-0.776848	0.46675	0.677837	-6.59125
ENSMUSG00000020485	Supt4a	706	-0.447156	3.42977	-1.81012	0.120235	0.328923	-5.41636
ENSMUSG00000020486	Septin4	3229	-1.00729	-0.365927	-2.2715	0.0635198	0.234215	-4.77979
ENSMUSG00000020491	2810021J22Rik	3866	0.363804	-5.0708	0.777334	0.466484	0.677825	-6.59085
ENSMUSG00000020492	Ska2	3037	3.25947	-3.85359	3.24731	0.0175155	0.118117	-3.43082
ENSMUSG00000020493	Prr11	3824	-0.358637	-7.0459	-0.321586	0.768855	0.877226	-6.45745
ENSMUSG00000020495	Smg8	3218	-0.0948471	-1.80513	-0.326951	0.754806	0.868553	-6.86212
ENSMUSG00000020496	Rnf187	1949	-0.116792	2.98601	-0.483938	0.645579	0.800631	-6.79062
ENSMUSG00000020513	Tubd1	1964	1.78161	-1.47073	1.75996	0.128883	0.340813	-5.48361
ENSMUSG00000020514	Mrpl22	722	0.157323	3.738	0.608631	0.565075	0.745851	-6.71572
ENSMUSG00000020515	Cnot8	2099	-0.555431	0.978178	-1.94631	0.099548	0.296132	-5.23128
ENSMUSG00000020516	Rps6kb1	5531	-0.211828	-0.317477	-0.650155	0.539663	0.731912	-6.68741
ENSMUSG00000020519	Sap30l	1151	0.0226911	2.29809	0.107216	0.918111	0.959172	-6.9167
ENSMUSG00000020520	Galnt10	4715	1.77682	-2.25444	2.61979	0.0395827	0.181262	-4.29182
ENSMUSG00000020521	Rnft1	4452	-0.720416	0.625962	-2.83112	0.0299007	0.156449	-3.9979
ENSMUSG00000020522	Mfap3	4827	-0.116027	-3.73575	-0.269973	0.796223	0.893396	-6.88148
ENSMUSG00000020523	Fam114a2	1765	-0.0187891	-0.11223	-0.0822842	0.937096	0.968552	-6.91942
ENSMUSG00000020525	Ppm1d	2899	-0.417816	-2.34438	-1.46173	0.194109	0.427632	-5.86899
ENSMUSG00000020526	Znhit3	998	0.466305	1.31371	1.32796	0.232454	0.469585	-6.03125
ENSMUSG00000020527	Myo19	4091	0.338375	-3.5306	0.692274	0.51464	0.715947	-6.65704
ENSMUSG00000020528	Prpsap2	1837	-0.521598	-1.1687	-2.03436	0.0881108	0.277987	-5.11005
[truncated: 13,512 more rows]
