# Supplementary material for: SLC13A2 promotes hepatocyte metabolic remodeling and liver regeneration by enhancing de novo cholesterol biosynthesis
Source: EMBO J. 2025 Jan 17;44(5):1442–63. doi: 10.1038/s44318-025-00362-y (PMC11876347; doi:10.1038/s44318-025-00362-y)
Supplement: Supplementary file 3 — Source data Fig. 1 [file 44318_2025_362_MOESM3_ESM.zip › Figure 1/Figure 1A/GSE95135.xlsx]

## Sheet: GSE95135
	Gene.name	logFC	AveExpr	t	P.Value	adj.P.Val	B	GeneName
1	ENSMUSG00000041471	1.19601	4.47897	11.336	1.21e-06	0.0135819	5.65847	Fam35a
2	ENSMUSG00000030946	1.44181	5.14654	10.744	1.91e-06	0.0135819	5.2974	Lhpp
3	ENSMUSG00000043079	1.71684	1.24781	10.4452	2.42e-06	0.0135819	5.10473	Synpo
4	ENSMUSG00000067879	3.25462	-2.81143	9.73841	4.35e-06	0.0135819	4.61869	3110035E14Rik
5	ENSMUSG00000067586	1.8544	0.0621826	9.6611	4.65e-06	0.0135819	4.5628	S1pr3
6	ENSMUSG00000029695	1.01369	7.01589	9.43129	5.67e-06	0.0135819	4.39333	Aass
7	ENSMUSG00000061669	-2.91348	-3.80532	-12.8487	3.87e-06	0.0135819	4.34212	Gm6404
8	ENSMUSG00000025936	-3.72417	1.18541	-9.26662	6.56e-06	0.0135819	4.26875	Gm4956
9	ENSMUSG00000063919	2.06699	0.196664	8.96805	8.59e-06	0.0135819	4.03594	Srrm4
10	ENSMUSG00000032202	1.40694	0.340838	8.95179	8.72e-06	0.0135819	4.023	Rab27a
11	ENSMUSG00000017718	-1.74112	2.24841	-8.93231	8.87e-06	0.0135819	4.00746	Afmid
12	ENSMUSG00000049303	2.54536	1.52155	8.89596	9.18e-06	0.0135819	3.97836	Syt12
13	ENSMUSG00000074743	2.60326	1.77178	8.84934	9.58e-06	0.0135819	3.94082	Thbd
14	ENSMUSG00000056131	1.44106	3.55106	8.73405	1.07e-05	0.0140382	3.84701	Pgm3
15	ENSMUSG00000029591	1.24158	2.49079	8.61302	1.19e-05	0.0146803	3.74699	Ung
16	ENSMUSG00000027698	1.45538	3.95374	8.32343	1.58e-05	0.0164457	3.50108	Nceh1
17	ENSMUSG00000030934	1.8026	8.78322	8.16372	1.84e-05	0.0164457	3.36137	Oat
18	ENSMUSG00000087382	1.58587	1.55732	8.16343	1.84e-05	0.0164457	3.36111	1300015D01Rik
19	ENSMUSG00000022742	0.920218	6.52164	8.13249	1.9e-05	0.0164457	3.3337	Cpox
20	ENSMUSG00000022385	1.63749	-2.02536	8.10014	1.96e-05	0.0164457	3.30492	Gtse1
21	ENSMUSG00000050234	1.48093	1.63035	8.04295	2.08e-05	0.0166515	3.25374	Gja4
22	ENSMUSG00000055691	-1.96448	-4.02287	-10.1203	1.92e-05	0.0164457	3.2131	Gja6
23	ENSMUSG00000027171	1.95238	-1.27976	7.93313	2.32e-05	0.0171843	3.15436	Prrg4
24	ENSMUSG00000029231	1.2197	0.732163	7.91089	2.37e-05	0.0171843	3.13406	Pdgfra
25	ENSMUSG00000029163	1.2849	2.76805	7.88865	2.43e-05	0.0171843	3.11369	Emilin1
26	ENSMUSG00000027004	1.98565	0.311145	7.85241	2.52e-05	0.0171843	3.08038	Frzb
27	ENSMUSG00000021943	1.31634	2.12326	7.58809	3.3e-05	0.019927	2.83248	Gdf10
28	ENSMUSG00000016526	1.39011	-0.409934	7.58619	3.31e-05	0.019927	2.83067	Dyrk3
29	ENSMUSG00000019256	1.23249	4.25751	7.52913	3.51e-05	0.019927	2.77598	Ahr
30	ENSMUSG00000021824	0.917189	4.19281	7.48916	3.67e-05	0.019927	2.73742	Ap3m1
31	ENSMUSG00000056148	1.27959	4.08014	7.47583	3.72e-05	0.019927	2.72452	Rdh9
32	ENSMUSG00000026193	0.898953	9.28908	7.42285	3.93e-05	0.019927	2.673	Fn1
33	ENSMUSG00000035045	4.12232	-5.05688	10.4311	1.57e-05	0.0164457	2.64273	Zc3h12b
34	ENSMUSG00000046417	1.67075	0.744528	7.3856	4.09e-05	0.019927	2.63656	BC046404
35	ENSMUSG00000022122	0.908321	2.10591	7.37429	4.14e-05	0.019927	2.62547	Ednrb
36	ENSMUSG00000068893	2.88692	-3.8617	7.33632	4.31e-05	0.019927	2.58807	Sprr2a2
37	ENSMUSG00000042922	-1.20811	1.05375	-7.33521	4.32e-05	0.019927	2.58697	D130020L05Rik
38	ENSMUSG00000035357	1.94377	0.636417	7.32274	4.37e-05	0.019927	2.57465	Pdzrn3
39	ENSMUSG00000000915	1.18038	3.76627	7.31756	4.4e-05	0.019927	2.56953	Hip1r
40	ENSMUSG00000034845	0.987213	4.89907	7.31608	4.41e-05	0.019927	2.56806	Plvap
41	ENSMUSG00000038917	3.78323	0.958773	7.23761	4.79e-05	0.019927	2.48998	3930402G23Rik
42	ENSMUSG00000086054	-1.11827	1.72922	-7.2301	4.83e-05	0.019927	2.48246	Gm13824
43	ENSMUSG00000063406	1.43837	4.35728	7.17589	5.13e-05	0.019927	2.42799	Tmed5
44	ENSMUSG00000019082	1.65914	6.31357	7.14381	5.31e-05	0.019927	2.39556	Slc25a22
45	ENSMUSG00000045775	1.81759	3.20182	7.14152	5.32e-05	0.019927	2.39324	Slc16a5
46	ENSMUSG00000006587	1.41259	-3.00447	7.1042	5.54e-05	0.019927	2.35533	Snai3
47	ENSMUSG00000056476	0.786148	-0.0210956	7.10357	5.55e-05	0.019927	2.35469	Med12l
48	ENSMUSG00000035299	1.54934	1.45619	7.08266	5.68e-05	0.019927	2.33336	Mid1
49	ENSMUSG00000037254	0.917683	9.31932	7.08178	5.68e-05	0.019927	2.33247	Itih2
50	ENSMUSG00000037035	1.82427	0.000714997	7.0775	5.71e-05	0.019927	2.32809	Inhbb
51	ENSMUSG00000022434	1.20834	0.56589	7.07178	5.74e-05	0.019927	2.32224	Fam118a
52	ENSMUSG00000026679	-1.49939	-3.77735	-8.53695	5.85e-05	0.019927	2.32072	Enkur
53	ENSMUSG00000020642	1.82154	1.83395	7.06273	5.8e-05	0.019927	2.31299	Rnf144a
54	ENSMUSG00000040451	1.04804	0.893522	7.04147	5.94e-05	0.019927	2.29118	Sgms1
55	ENSMUSG00000026208	1.18559	0.907182	7.02108	6.07e-05	0.019927	2.27022	Des
56	ENSMUSG00000033287	1.14562	1.69877	7.01954	6.08e-05	0.019927	2.26863	Kctd17
57	ENSMUSG00000031503	1.11889	2.85307	7.00799	6.16e-05	0.019927	2.25673	Col4a2
58	ENSMUSG00000040648	0.724159	3.05489	6.95224	6.56e-05	0.020327	2.199	Ppip5k2
59	ENSMUSG00000079139	0.845027	2.46575	6.95195	6.56e-05	0.020327	2.19871	Gm4204
60	ENSMUSG00000036295	1.56026	-2.27131	6.92832	6.73e-05	0.020327	2.17411	Lrrn3
61	ENSMUSG00000026131	0.854999	2.53099	6.91727	6.82e-05	0.020327	2.16258	Dst
62	ENSMUSG00000025269	0.818552	0.801854	6.91447	6.84e-05	0.020327	2.15965	Apex2
63	ENSMUSG00000040675	1.28499	-1.40109	6.89669	6.97e-05	0.0204059	2.14106	Mthfd1l
64	ENSMUSG00000034674	0.770521	2.38996	6.85934	7.27e-05	0.0208366	2.10185	Tdg
65	ENSMUSG00000058799	0.783909	4.90069	6.85021	7.35e-05	0.0208366	2.09224	Nap1l1
66	ENSMUSG00000091302	2.40057	-1.11777	6.79951	7.78e-05	0.0214889	2.03865	2310043M15Rik
67	ENSMUSG00000030022	1.9002	-1.66368	6.79524	7.82e-05	0.0214889	2.03412	Adamts9
68	ENSMUSG00000001095	-2.60514	-1.54701	-6.7829	7.93e-05	0.0214889	2.02101	Slc13a2
69	ENSMUSG00000028864	1.41887	1.89777	6.74008	8.32e-05	0.0215935	1.97536	Hgf
70	ENSMUSG00000022790	0.953284	3.86217	6.71892	8.52e-05	0.0215935	1.95271	Igsf11
71	ENSMUSG00000049804	2.3326	-0.0631974	6.71734	8.54e-05	0.0215935	1.95101	Armcx4
72	ENSMUSG00000072625	1.0074	2.89789	6.71641	8.55e-05	0.0215935	1.95001	Gdf2
73	ENSMUSG00000049690	2.19617	-4.79734	7.25991	8.55e-05	0.0215935	1.93673	Nckap5
74	ENSMUSG00000024085	0.829222	6.097	6.69367	8.77e-05	0.0217435	1.92559	Man2a1
75	ENSMUSG00000085990	-1.63356	1.33051	-6.68031	8.91e-05	0.0217435	1.91121	Gm16731
76	ENSMUSG00000031150	2.06558	0.937835	6.67488	8.96e-05	0.0217435	1.90535	Ccdc120
77	ENSMUSG00000072772	-0.863054	0.54965	-6.63405	9.39e-05	0.0224905	1.8612	Grcc10
78	ENSMUSG00000024193	-0.862104	2.89952	-6.61859	9.56e-05	0.0226006	1.84442	Phf1
79	ENSMUSG00000047230	0.895227	6.02885	6.60235	9.74e-05	0.0227363	1.82675	Cldn2
80	ENSMUSG00000017697	1.2382	0.103424	6.54314	0.000104355	0.0237479	1.76202	Ada
81	ENSMUSG00000023067	2.73497	4.46721	6.53142	0.000105786	0.0237799	1.74914	Cdkn1a
82	ENSMUSG00000063600	1.86064	-2.57007	6.51763	0.000107497	0.0238733	1.73397	Egfem1
83	ENSMUSG00000015711	0.741146	3.46718	6.49893	0.000109864	0.0240179	1.71336	Prune
84	ENSMUSG00000046404	1.1708	1.95441	6.49202	0.000110754	0.0240179	1.70572	Yod1
85	ENSMUSG00000005672	1.42187	0.130184	6.47625	0.000112813	0.0241801	1.68828	Kit
86	ENSMUSG00000090698	1.77794	-0.977622	6.45943	0.000115056	0.0243243	1.66963	Apold1
87	ENSMUSG00000082816	0.782358	1.15611	6.43064	0.000119008	0.0243243	1.63761	Gm11953
88	ENSMUSG00000003411	2.52319	-2.35653	6.4297	0.000119139	0.0243243	1.63657	Rab3b
89	ENSMUSG00000026526	0.806238	6.48997	6.42544	0.000119738	0.0243243	1.63182	Fh1
90	ENSMUSG00000032409	0.957302	1.55676	6.4209	0.000120378	0.0243243	1.62676	Atr
91	ENSMUSG00000085930	-1.40736	0.399174	-6.40293	0.000122951	0.0243243	1.60669	2310001H17Rik
92	ENSMUSG00000004187	-1.03258	1.09475	-6.39842	0.000123607	0.0243243	1.60164	Kifc2
93	ENSMUSG00000049985	1.70109	-2.88405	6.39543	0.000124043	0.0243243	1.5983	Ankrd55
94	ENSMUSG00000040268	0.741099	1.39906	6.36636	0.000128376	0.0248209	1.56569	Plekha1
95	ENSMUSG00000022262	-1.95965	-6.8358	-7.43513	0.000141872	0.0256385	1.56023	Dnahc5
96	ENSMUSG00000036902	2.56743	-3.14185	6.35127	0.00013069	0.0248209	1.54872	Neto2
97	ENSMUSG00000020142	1.4408	1.89768	6.34581	0.000131537	0.0248209	1.54258	Slc1a4
98	ENSMUSG00000059811	0.812542	5.40743	6.3431	0.000131961	0.0248209	1.53952	Atl2
99	ENSMUSG00000063694	0.841877	5.69726	6.3182	0.000135921	0.0250543	1.5114	Cycs
100	ENSMUSG00000026315	-1.53615	-1.3681	-6.28649	0.000141152	0.0256385	1.47547	Serpinb8
101	ENSMUSG00000026393	0.870934	4.72303	6.27324	0.000143402	0.0256387	1.46041	Nek7
102	ENSMUSG00000091721	1.1627	2.7561	6.26596	0.000144655	0.0256387	1.45212	Gm5549
103	ENSMUSG00000017679	0.836537	2.95028	6.25376	0.000146782	0.0257679	1.43822	Ttpal
104	ENSMUSG00000022092	0.920409	0.597281	6.1568	0.000164946	0.0284412	1.32691	Ppp3cc
105	ENSMUSG00000091747	2.52951	1.05402	6.15195	0.000165915	0.0284412	1.32132	D17H6S56E-5
106	ENSMUSG00000022763	-1.20278	-0.217252	-6.13912	0.000168513	0.0284412	1.30647	Aifm3
107	ENSMUSG00000058317	0.783218	2.729	6.1363	0.000169089	0.0284412	1.30321	Ube2e2
108	ENSMUSG00000024913	0.802878	4.12033	6.12688	0.000171033	0.0284412	1.29228	Lrp5
109	ENSMUSG00000057110	0.668791	1.44257	6.124	0.000171631	0.0284412	1.28895	Cep110
110	ENSMUSG00000071036	2.85527	-1.44465	6.53861	0.000177543	0.0284578	1.2885	Gm10309
111	ENSMUSG00000031513	0.670597	3.70131	6.11836	0.000172811	0.0284412	1.28239	Leprotl1
112	ENSMUSG00000070348	2.65252	3.5189	6.10459	0.000175726	0.0284578	1.26639	Ccnd1
113	ENSMUSG00000031502	1.70967	3.61666	6.10251	0.000176171	0.0284578	1.26398	Col4a1
114	ENSMUSG00000038582	0.682195	2.39658	6.0737	0.000182465	0.0288273	1.23038	Pptc7
115	ENSMUSG00000048960	1.36077	-0.61993	6.05391	0.000186928	0.0288273	1.20725	Prex2
116	ENSMUSG00000027074	0.872052	2.40021	6.05154	0.000187471	0.0288273	1.20447	Slc43a3
117	ENSMUSG00000041920	1.15327	2.53468	6.04918	0.000188013	0.0288273	1.2017	Slc16a6
118	ENSMUSG00000055862	-1.47284	1.97147	-6.04322	0.00018939	0.0288273	1.19472	Izumo4
119	ENSMUSG00000036764	1.05574	4.18987	6.04238	0.000189585	0.0288273	1.19373	Dnajc12
120	ENSMUSG00000034837	1.59023	2.82886	6.03718	0.000190795	0.0288273	1.18763	Gnat1
121	ENSMUSG00000031482	0.867518	7.51917	6.02724	0.000193134	0.0289434	1.17596	Slc25a15
122	ENSMUSG00000079137	0.730279	3.25096	6.01241	0.000196682	0.0290589	1.15851	Rpl27-ps1
123	ENSMUSG00000025017	1.07457	4.7255	6.01086	0.000197058	0.0290589	1.15668	Pik3ap1
124	ENSMUSG00000030161	-0.740297	7.04325	-6.00337	0.000198879	0.0290948	1.14786	Gabarapl1
125	ENSMUSG00000029833	1.28645	2.54027	5.98786	0.000202711	0.0294218	1.12956	Trim24
126	ENSMUSG00000078664	2.85332	-3.86669	5.93529	0.000216307	0.0311499	1.06724	Sprr2a1
127	ENSMUSG00000032246	1.89224	-0.272349	5.92893	0.000218017	0.0311528	1.05968	Calml4
128	ENSMUSG00000024754	0.891285	1.52531	5.9052	0.000224533	0.0314087	1.03138	Tmem2
129	ENSMUSG00000070604	0.843749	-1.13817	5.89168	0.000228338	0.0314087	1.01523	Vsig10l
130	ENSMUSG00000002068	2.11656	-0.46248	5.86852	0.000235022	0.0314087	0.98748	Ccne1
131	ENSMUSG00000022797	1.36618	3.59542	5.86723	0.000235399	0.0314087	0.985938	Tfrc
132	ENSMUSG00000051344	1.3903	-1.64941	5.85736	0.000238316	0.0314087	0.974087	Plekhm3
133	ENSMUSG00000003518	0.813237	4.19535	5.85692	0.000238448	0.0314087	0.973556	Dusp3
134	ENSMUSG00000086907	0.962743	-0.0402237	5.85165	0.000240023	0.0314087	0.967219	Gm15298
135	ENSMUSG00000027670	0.968417	0.1473	5.84879	0.000240881	0.0314087	0.963788	Ocstamp
136	ENSMUSG00000056973	-1.72391	7.4134	-5.84827	0.00024104	0.0314087	0.963152	Ces1d
137	ENSMUSG00000061718	-1.79457	-0.0159827	-5.8422	0.000242876	0.0314087	0.955847	Ppp1r1b
138	ENSMUSG00000030313	0.710914	3.82112	5.83943	0.000243717	0.0314087	0.95252	Dennd5b
139	ENSMUSG00000061959	-0.919457	5.07998	-5.83935	0.000243742	0.0314087	0.95242	Ces1e
140	ENSMUSG00000028766	1.09925	3.214	5.83127	0.000246221	0.0314087	0.942679	Alpl
141	ENSMUSG00000000385	0.908212	2.29329	5.83043	0.000246479	0.0314087	0.94167	Tmprss2
142	ENSMUSG00000027506	0.760219	2.99484	5.82877	0.000246993	0.0314087	0.939666	Tpd52
143	ENSMUSG00000032902	1.14431	5.59643	5.82851	0.000247071	0.0314087	0.939361	Slc16a1
144	ENSMUSG00000065952	-2.27215	-1.03737	-5.80977	0.000252947	0.0319354	0.916725	C330021F23Rik
145	ENSMUSG00000030102	0.76891	3.5717	5.78464	0.000261064	0.0326912	0.88629	Itpr1
146	ENSMUSG00000080977	0.833993	4.60945	5.77538	0.000264124	0.0326912	0.875054	Gm13772
147	ENSMUSG00000039361	0.69327	5.6255	5.77391	0.000264614	0.0326912	0.873269	Picalm
148	ENSMUSG00000028262	1.72314	-3.30693	5.76808	0.000266564	0.0326912	0.86619	Clca2
149	ENSMUSG00000021615	0.783178	1.25675	5.75818	0.000269916	0.0326912	0.854137	Xrcc4
150	ENSMUSG00000053965	1.42217	-2.53918	5.75692	0.000270344	0.0326912	0.852611	Pde5a
151	ENSMUSG00000086688	1.0365	-1.40273	5.75399	0.000271348	0.0326912	0.849037	Gm11560
152	ENSMUSG00000044026	0.625426	3.85772	5.73932	0.000276422	0.0328742	0.831162	Tmem20
153	ENSMUSG00000030222	1.23543	0.346625	5.73472	0.000278036	0.0328742	0.825546	Rerg
154	ENSMUSG00000029070	0.946069	1.29713	5.73126	0.000279257	0.0328742	0.821316	Mxra8
155	ENSMUSG00000022748	0.966293	1.14403	5.7249	0.000281515	0.0328742	0.813546	2610528E23Rik
156	ENSMUSG00000030800	-1.72691	1.61297	-5.72414	0.000281784	0.0328742	0.812622	Prss8
157	ENSMUSG00000053062	1.14558	2.0879	5.71496	0.000285083	0.0330499	0.801387	Jam2
158	ENSMUSG00000058927	0.721348	5.94339	5.70834	0.000287485	0.0330944	0.793287	Gm10053
159	ENSMUSG00000042010	-0.716094	3.99468	-5.70404	0.000289058	0.0330944	0.788019	Acacb
160	ENSMUSG00000053475	2.47306	-2.29419	6.02037	0.000311326	0.0339095	0.776916	Tnfaip6
161	ENSMUSG00000040723	0.7609	0.854932	5.69498	0.000292403	0.0332512	0.776908	Rcsd1
162	ENSMUSG00000002992	0.899514	8.75436	5.6876	0.000295161	0.0332512	0.767839	Apoc2
163	ENSMUSG00000031861	-1.33171	-2.72735	-5.68579	0.000295839	0.0332512	0.765625	Lpar2
164	ENSMUSG00000082173	-2.2591	-1.51795	-5.98874	0.000322525	0.0339095	0.754792	Mup-ps10
165	ENSMUSG00000045455	0.760423	4.29182	5.67118	0.000301392	0.0335823	0.747659	Gm9797
166	ENSMUSG00000034258	1.72774	1.03436	5.6669	0.000303041	0.0335823	0.742383	Mfsd7c
167	ENSMUSG00000043085	0.812101	3.0779	5.66378	0.00030425	0.0335823	0.738537	Tmem82
168	ENSMUSG00000092853	3.17379	-2.00592	15.3019	0.000101035	0.0232797	0.720999	AL772185.1
169	ENSMUSG00000027513	1.54554	9.55149	5.63573	0.000315344	0.0339095	0.703914	Pck1
170	ENSMUSG00000003617	0.933802	8.73745	5.63443	0.000315865	0.0339095	0.702316	Cp
171	ENSMUSG00000031845	1.20959	2.40144	5.62623	0.0003192	0.0339095	0.692158	Bcmo1
172	ENSMUSG00000046873	0.734781	0.774278	5.62433	0.000319975	0.0339095	0.689812	Mbtps2
173	ENSMUSG00000022305	0.722823	0.543806	5.62411	0.000320067	0.0339095	0.689536	Lrp12
174	ENSMUSG00000025991	0.940601	9.94656	5.61524	0.000323725	0.0339095	0.678543	Cps1
175	ENSMUSG00000041773	1.42277	1.31096	5.61512	0.000323771	0.0339095	0.678404	Enc1
176	ENSMUSG00000089694	-2.21088	-0.711188	-5.60946	0.000326132	0.0339638	0.671375	Gm4477
177	ENSMUSG00000019437	-0.889011	2.44688	-5.60092	0.000329723	0.0340877	0.660779	Tlcd1
178	ENSMUSG00000001056	0.709557	4.32267	5.59786	0.00033102	0.0340877	0.656979	Nhp2
179	ENSMUSG00000027999	1.23125	3.37166	5.58737	0.000335512	0.0343583	0.643931	Pla2g12a
180	ENSMUSG00000081034	1.53826	-2.9001	5.58208	0.000337803	0.0344018	0.637345	Gm5944
181	ENSMUSG00000040985	-2.02501	-3.35498	-8.51261	0.000356856	0.0344314	0.629579	Sun3
182	ENSMUSG00000089855	-2.90729	-0.912456	-14.2199	0.000135176	0.0250543	0.629031	Gm15662
183	ENSMUSG00000001039	1.26582	-1.80489	5.87328	0.000367333	0.0344314	0.624281	B9d1
184	ENSMUSG00000050600	-1.57815	-6.29576	-8.49432	0.000360522	0.0344314	0.622378	Zfp831
185	ENSMUSG00000029135	1.00352	1.88448	5.56669	0.00034456	0.0344314	0.618166	Fosl2
186	ENSMUSG00000028862	1.29935	-0.805631	5.55789	0.000348491	0.0344314	0.607179	Map3k6
187	ENSMUSG00000027605	-1.64701	4.21881	-5.55289	0.000350746	0.0344314	0.600931	Acss2
188	ENSMUSG00000034957	-0.879307	6.61121	-5.5521	0.000351102	0.0344314	0.59995	Cebpa
189	ENSMUSG00000026434	0.693704	4.74373	5.55129	0.000351467	0.0344314	0.598942	Nucks1
190	ENSMUSG00000020869	0.936115	5.96992	5.53778	0.000357653	0.0344314	0.582038	Lrrc59
191	ENSMUSG00000020284	-0.694194	0.105017	-5.53389	0.000359458	0.0344314	0.57716	1810043G02Rik
192	ENSMUSG00000033860	0.838795	12.997	5.52497	0.000363627	0.0344314	0.565983	Fgg
193	ENSMUSG00000051236	0.85222	2.92034	5.52401	0.000364079	0.0344314	0.564779	Msrb3
194	ENSMUSG00000022270	0.978854	4.733	5.51964	0.000366147	0.0344314	0.55929	Fam134b
195	ENSMUSG00000030137	1.15089	1.68163	5.51326	0.000369182	0.0344314	0.551285	Tuba8
196	ENSMUSG00000085789	-1.40336	0.609041	-5.50467	0.000373317	0.0344314	0.540488	4732419C18Rik
197	ENSMUSG00000073888	-0.888005	0.644446	-5.50317	0.000374045	0.0344314	0.538596	Ccl27a
198	ENSMUSG00000024011	2.05421	-3.80218	5.79187	0.000403037	0.0344314	0.538334	Pi16
199	ENSMUSG00000002083	-1.11355	1.86939	-5.5007	0.000375242	0.0344314	0.535498	Bbc3
200	ENSMUSG00000037710	-0.685768	6.44491	-5.49671	0.00037719	0.0344314	0.530476	Cisd1
201	ENSMUSG00000062190	0.639537	1.96026	5.49156	0.000379723	0.0344314	0.523987	Lancl2
202	ENSMUSG00000067219	2.54144	1.73279	5.49072	0.000380134	0.0344314	0.522936	Nipal1
203	ENSMUSG00000032366	0.972062	3.45809	5.48577	0.000382589	0.0344314	0.516692	Tpm1
204	ENSMUSG00000026072	1.53726	5.31145	5.48307	0.000383933	0.0344314	0.51329	Il1r1
205	ENSMUSG00000025572	-0.762438	1.26862	-5.48291	0.000384014	0.0344314	0.513086	Tmc6
206	ENSMUSG00000083282	-0.762381	3.44691	-5.47941	0.000385767	0.0344314	0.508668	Ctsf
207	ENSMUSG00000006522	0.548617	10.3205	5.47629	0.000387331	0.0344314	0.504742	Itih3
208	ENSMUSG00000020089	0.665387	6.94674	5.47114	0.000389935	0.0344314	0.49824	Ppa1
209	ENSMUSG00000041718	0.718742	0.441712	5.45955	0.000395868	0.0344314	0.483587	Alg13
210	ENSMUSG00000047150	-0.921976	1.29671	-5.4556	0.000397911	0.0344314	0.47859	1700001C19Rik
211	ENSMUSG00000028383	0.947022	6.06717	5.45466	0.000398398	0.0344314	0.477403	Hsdl2
212	ENSMUSG00000024493	0.713839	3.80587	5.45109	0.000400258	0.0344314	0.472882	Lars
213	ENSMUSG00000031963	3.24202	0.322855	5.44927	0.000401211	0.0344314	0.470572	Bmper
214	ENSMUSG00000028869	0.757124	3.59939	5.44833	0.000401699	0.0344314	0.469392	Gnl2
215	ENSMUSG00000025912	2.68656	-1.85666	5.44364	0.000404166	0.0344314	0.463448	Mybl1
216	ENSMUSG00000036792	0.605847	-0.436896	5.43801	0.000407148	0.0344314	0.456311	Mbd5
217	ENSMUSG00000026348	1.48641	4.27766	5.43625	0.000408086	0.0344314	0.454075	Acmsd
218	ENSMUSG00000027630	0.655484	3.39862	5.4344	0.000409075	0.0344314	0.451726	Tbl1xr1
219	ENSMUSG00000039759	-0.60277	2.22493	-5.41485	0.00041967	0.0351626	0.42689	Thap3
220	ENSMUSG00000056602	1.39797	-2.47414	5.39896	0.000428499	0.0357399	0.406664	Fry
221	ENSMUSG00000085455	-0.917146	0.143394	-5.38427	0.00043684	0.0360913	0.387926	1810059H22Rik
222	ENSMUSG00000026773	1.59437	1.73562	5.38027	0.00043914	0.0360913	0.382822	Pfkfb3
223	ENSMUSG00000001627	1.09062	2.06965	5.37225	0.000443797	0.0360913	0.372567	Ifrd1
224	ENSMUSG00000070426	0.631185	3.21368	5.36984	0.000445208	0.0360913	0.369481	Rnf121
225	ENSMUSG00000022389	-0.812435	2.97693	-5.36689	0.00044694	0.0360913	0.365706	Tef
226	ENSMUSG00000028232	0.593937	1.84522	5.36566	0.000447663	0.0360913	0.364134	Tmem68
227	ENSMUSG00000028247	0.665572	3.30067	5.36411	0.000448578	0.0360913	0.362148	Coq3
228	ENSMUSG00000037306	0.867975	-1.05353	5.3616	0.000450061	0.0360913	0.35894	Man1c1
229	ENSMUSG00000042476	0.894626	6.68383	5.36114	0.000450333	0.0360913	0.358351	Abcb4
230	ENSMUSG00000060795	0.603903	2.33129	5.35653	0.000453078	0.0361377	0.352442	Gm13363
231	ENSMUSG00000006395	-0.900931	3.80252	-5.35214	0.000455706	0.0361377	0.346817	Hyi
232	ENSMUSG00000020601	1.53239	-0.737359	5.35033	0.000456794	0.0361377	0.344499	Trib2
233	ENSMUSG00000025059	0.701058	4.93189	5.33566	0.00046572	0.0366864	0.325673	Gyk
234	ENSMUSG00000063229	0.803392	9.19263	5.33151	0.000468283	0.0367313	0.320333	Ldha
235	ENSMUSG00000038390	-1.94842	-3.07876	-5.32376	0.000473105	0.0369523	0.310365	Gpr162
236	ENSMUSG00000091309	-2.24177	-2.91215	-8.42132	0.0003756	0.0344314	0.296719	Gm17605
237	ENSMUSG00000086219	1.28359	-1.16145	5.30441	0.000485378	0.0377509	0.285439	2410137F16Rik
238	ENSMUSG00000025175	-0.941153	1.29403	-5.29988	0.000488299	0.0378186	0.279597	Fn3k
239	ENSMUSG00000029923	-1.1849	-2.84337	-5.55273	0.000531921	0.0383004	0.275329	Rab19
240	ENSMUSG00000064307	-1.14164	0.0414101	-5.29464	0.000491704	0.0379229	0.272832	Lrrc51
241	ENSMUSG00000028369	1.53705	-3.35914	5.28753	0.00049636	0.0381065	0.263656	Svep1
242	ENSMUSG00000041483	0.618707	2.88645	5.28472	0.000498219	0.0381065	0.260016	Zfp281
243	ENSMUSG00000041479	-1.66667	-4.59401	-5.28147	0.000500371	0.038113	0.255818	Syt15
244	ENSMUSG00000022440	1.23465	-0.195931	5.27734	0.000503125	0.038165	0.250472	C1qtnf6
245	ENSMUSG00000039648	-0.565044	5.96493	-5.27306	0.000505996	0.0381779	0.244929	Ccbl1
246	ENSMUSG00000039202	0.937676	4.97133	5.27092	0.000507437	0.0381779	0.242159	Abhd2
247	ENSMUSG00000048007	0.683154	5.01528	5.26164	0.000513738	0.0382784	0.230138	Timm8a1
248	ENSMUSG00000042348	1.0673	2.73574	5.25807	0.000516184	0.0382784	0.225511	Arl15
249	ENSMUSG00000038930	1.0737	0.388904	5.25614	0.000517512	0.0382784	0.223007	Rccd1
250	ENSMUSG00000005397	1.40179	2.37584	5.25282	0.000519808	0.0382784	0.218694	Nid1
251	ENSMUSG00000027803	0.697878	2.33781	5.25163	0.000520631	0.0382784	0.217152	Wwtr1
252	ENSMUSG00000020706	0.69446	4.15143	5.25008	0.000521711	0.0382784	0.215132	Ftsj3
253	ENSMUSG00000085404	-1.03352	1.76908	-5.24385	0.000526061	0.0382784	0.207042	Gm12909
254	ENSMUSG00000027035	1.30104	1.92558	5.24379	0.000526103	0.0382784	0.206964	Lass6
255	ENSMUSG00000060519	0.971508	2.10451	5.24075	0.000528238	0.0382784	0.203016	Tor3a
256	ENSMUSG00000038473	1.22322	0.00974146	5.23891	0.000529539	0.0382784	0.20062	Nos1ap
257	ENSMUSG00000017417	-1.6977	-5.48871	-5.22772	0.000537504	0.0385518	0.186067	Plxdc1
258	ENSMUSG00000036040	0.568044	0.674702	5.21732	0.00054503	0.0388671	0.172511	Adamtsl2
259	ENSMUSG00000051225	2.69997	-0.332889	5.21583	0.000546117	0.0388671	0.17057	Fam83a
260	ENSMUSG00000021365	1.13555	0.585499	5.21291	0.000548256	0.0388692	0.166758	Nedd9
261	ENSMUSG00000020689	1.3766	0.0785783	5.19908	0.000558499	0.0394256	0.148707	Itgb3
262	ENSMUSG00000023484	-1.79549	-3.43778	-5.44083	0.000607264	0.040738	0.147442	Prph
263	ENSMUSG00000045751	1.77304	-1.29744	5.19657	0.000560381	0.0394256	0.145425	Mms22l
264	ENSMUSG00000021927	0.823774	0.720332	5.18	0.00057298	0.0400338	0.123737	Gm5803
265	ENSMUSG00000039917	0.813286	2.25019	5.17949	0.000573369	0.0400338	0.123074	Rhbdd2
266	ENSMUSG00000029761	0.780792	6.23331	5.1714	0.00057963	0.0402933	0.112478	Cald1
267	ENSMUSG00000041044	-0.829699	1.5816	-5.16906	0.000581459	0.0402933	0.109404	Lrit1
268	ENSMUSG00000034684	1.03336	1.38662	5.16351	0.000585816	0.0403265	0.102119	Sema3f
269	ENSMUSG00000082920	1.57517	-0.995714	5.15784	0.000590299	0.0403492	0.0946784	Gm13864
270	ENSMUSG00000005373	-0.815355	5.52746	-5.15546	0.000592189	0.0403492	0.0915579	Mlxipl
271	ENSMUSG00000025933	-1.37692	1.00946	-5.15419	0.00059321	0.0403492	0.089878	Tmem14a
272	ENSMUSG00000085651	1.71988	2.02706	5.14528	0.000600372	0.0406862	0.0781628	Gm11695
273	ENSMUSG00000026489	-0.949449	5.87104	-5.13859	0.000605804	0.040738	0.0693696	Adck3
274	ENSMUSG00000063445	0.873852	1.59551	5.1362	0.000607766	0.040738	0.0662123	Nmral1
275	ENSMUSG00000020173	0.672379	2.87326	5.1325	0.000610804	0.0407933	0.0613436	Cobl
276	ENSMUSG00000026413	2.46202	-3.10392	5.12682	0.000615506	0.0409089	0.0538559	Pkp1
277	ENSMUSG00000032735	0.785555	3.87401	5.12425	0.000617645	0.0409089	0.0504685	Ablim3
278	ENSMUSG00000031167	1.18103	3.1121	5.12006	0.000621147	0.0409089	0.0449466	Rbm3
279	ENSMUSG00000075010	-0.838563	6.26318	-5.11729	0.000623477	0.0409089	0.0412906	AW112010
280	ENSMUSG00000024883	0.88391	-2.78196	5.11711	0.000623631	0.0409089	0.0410487	Rin1
281	ENSMUSG00000020015	0.612096	2.59835	5.11279	0.000627285	0.0410026	0.0353431	Cdk17
282	ENSMUSG00000041268	0.901222	2.33553	5.10295	0.000635689	0.0410551	0.0223433	Dmxl2
283	ENSMUSG00000042298	0.576893	1.98559	5.10051	0.000637795	0.0410551	0.019112	Ttc19
284	ENSMUSG00000031976	0.599305	1.51351	5.09347	0.000643901	0.0410551	0.00980277	Urb2
285	ENSMUSG00000005233	1.01931	1.08305	5.09211	0.000645092	0.0410551	0.00799757	Spc25
286	ENSMUSG00000053746	1.27378	0.19512	5.08886	0.00064794	0.0410551	0.00369411	Ptrh1
287	ENSMUSG00000031226	0.641479	1.36997	5.08232	0.000653714	0.0410551	-0.00497513	2610029G23Rik
288	ENSMUSG00000020592	0.641472	7.28826	5.08186	0.000654119	0.0410551	-0.00558156	Sdc1
289	ENSMUSG00000029126	1.34881	-1.80982	5.08147	0.000654462	0.0410551	-0.00609306	Nsg1
290	ENSMUSG00000030046	2.72965	-0.669249	5.29729	0.000721533	0.0423361	-0.00668576	Bmp10
291	ENSMUSG00000036381	1.91127	-0.634872	5.08003	0.000655745	0.0410551	-0.00800662	P2ry14
292	ENSMUSG00000083239	-2.02429	-0.256153	-5.079	0.000656661	0.0410551	-0.0093706	Mup-ps1
293	ENSMUSG00000002617	0.76937	-0.0765011	5.07677	0.000658653	0.0410551	-0.012331	Zfp40
294	ENSMUSG00000021938	1.29626	0.87204	5.07636	0.000659017	0.0410551	-0.012871	Pspc1
295	ENSMUSG00000033831	0.925354	13.4558	5.07612	0.000659235	0.0410551	-0.0131949	Fgb
296	ENSMUSG00000024164	0.659272	12.4864	5.07449	0.000660692	0.0410551	-0.0153517	C3
297	ENSMUSG00000066842	1.04764	-3.77439	5.0736	0.000661497	0.0410551	-0.0165425	Hmcn1
298	ENSMUSG00000034774	-2.24577	-1.06657	-5.06788	0.000666653	0.0412363	-0.0241311	Dsg1c
299	ENSMUSG00000005124	1.57565	-1.37958	5.06235	0.00067168	0.0412936	-0.0314747	Wisp1
300	ENSMUSG00000083479	1.32473	-1.68865	5.05709	0.0006765	0.0412936	-0.038464	Gm11883
301	ENSMUSG00000084364	0.701519	3.44046	5.05705	0.000676541	0.0412936	-0.0385237	Gm15801
302	ENSMUSG00000089954	0.701519	3.44046	5.05705	0.000676541	0.0412936	-0.0385237	Gm8783
303	ENSMUSG00000003032	1.57488	-0.593411	5.05168	0.000681497	0.0414588	-0.045659	Klf4
304	ENSMUSG00000035049	0.816307	2.02072	5.04595	0.00068684	0.0416465	-0.0532955	Rrp12
305	ENSMUSG00000019179	0.624025	7.03485	5.04091	0.000691569	0.0417181	-0.0600043	Mdh2
306	ENSMUSG00000040699	-0.947412	1.30672	-5.03987	0.000692548	0.0417181	-0.0613885	Limd2
307	ENSMUSG00000087684	2.65782	-2.17735	5.24177	0.000771874	0.0426161	-0.0703644	1200007C13Rik
308	ENSMUSG00000051262	-1.91016	-1.12426	-5.03208	0.00069994	0.04199	-0.0717705	Cml3
309	ENSMUSG00000021699	1.00133	-1.01182	5.02781	0.000704029	0.04199	-0.077468	Pde4d
310	ENSMUSG00000028957	-1.52502	-1.28395	-5.02776	0.000704079	0.04199	-0.0775368	Per3
311	ENSMUSG00000019880	1.25218	2.09784	5.02558	0.000706173	0.04199	-0.0804424	Rspo3
312	ENSMUSG00000032875	0.998142	-1.11673	5.01836	0.000713168	0.0422351	-0.0900829	Arhgef17
313	ENSMUSG00000022864	0.732407	1.95336	5.01471	0.00071674	0.0422351	-0.09497	D16Ertd472e
314	ENSMUSG00000034480	0.713664	1.06888	5.01427	0.00071717	0.0422351	-0.0955577	Diap2
315	ENSMUSG00000033910	1.06096	0.636829	5.00569	0.000725628	0.0423361	-0.107029	Gucy1a3
316	ENSMUSG00000042757	1.29845	-2.45074	5.0025	0.000728806	0.0423361	-0.111303	Tmem108
317	ENSMUSG00000092471	-0.941074	2.44261	-5.00171	0.000729584	0.0423361	-0.112348	Cyp21a2-ps
318	ENSMUSG00000035372	1.74282	4.44527	5.00093	0.000730369	0.0423361	-0.113399	1810055G02Rik
319	ENSMUSG00000050953	1.1244	1.12325	4.99718	0.000734128	0.0424206	-0.118423	Gja1
320	ENSMUSG00000036622	-0.655276	1.88106	-4.99457	0.000736754	0.0424394	-0.121918	Atp13a2
321	ENSMUSG00000027312	0.633685	3.6101	4.98712	0.000744315	0.0426161	-0.131909	Atrn
322	ENSMUSG00000053580	0.790287	-0.654868	4.98303	0.000748494	0.0426161	-0.137389	Tanc2
323	ENSMUSG00000026029	0.757346	4.06784	4.9801	0.00075151	0.0426161	-0.141324	Casp8
324	ENSMUSG00000028001	0.912794	12.9726	4.97958	0.00075204	0.0426161	-0.142015	Fga
325	ENSMUSG00000058794	-2.45661	-1.73508	-4.97854	0.000753116	0.0426161	-0.143414	Nfe2
326	ENSMUSG00000021745	0.651189	2.4847	4.97635	0.00075538	0.0426161	-0.146352	Ptprg
327	ENSMUSG00000058022	0.574708	6.1587	4.9724	0.000759483	0.0426161	-0.151654	9530008L14Rik
328	ENSMUSG00000078049	-2.1826	0.307957	-7.22837	0.000770038	0.0426161	-0.15666	AL626775.1
329	ENSMUSG00000020814	0.903421	0.254002	4.96835	0.000763717	0.0426161	-0.157097	Mxra7
330	ENSMUSG00000037149	0.784672	5.69663	4.95778	0.000774897	0.0426161	-0.171325	Ddx1
331	ENSMUSG00000074863	1.71464	-5.56622	7.19284	0.000787885	0.0426161	-0.17208	Gm5665
332	ENSMUSG00000031843	0.9809	2.13879	4.95465	0.00077823	0.0426161	-0.175528	Mphosph6
333	ENSMUSG00000084091	1.82592	-1.00747	4.95285	0.000780167	0.0426161	-0.177961	Gm11995
334	ENSMUSG00000042041	1.36325	4.42147	4.95224	0.000780817	0.0426161	-0.178777	2010003K11Rik
335	ENSMUSG00000037313	1.48376	-0.694871	4.95208	0.000780983	0.0426161	-0.178985	Tacc3
336	ENSMUSG00000031561	0.871921	1.5041	4.95119	0.000781946	0.0426161	-0.180192	Odz3
337	ENSMUSG00000075602	1.18844	3.74593	4.95096	0.000782192	0.0426161	-0.1805	Ly6a
338	ENSMUSG00000042213	-0.770688	2.59935	-4.94845	0.000784895	0.0426161	-0.183878	Anubl1
339	ENSMUSG00000068686	-0.673441	2.08825	-4.94818	0.00078519	0.0426161	-0.184246	Cd59b
340	ENSMUSG00000000957	0.738766	4.81125	4.94524	0.000788374	0.0426161	-0.188209	Mmp14
341	ENSMUSG00000083355	-1.55936	-2.87076	-4.93728	0.000797063	0.0427876	-0.198944	Gm11581
342	ENSMUSG00000030030	-1.45402	-2.48561	-4.93691	0.000797465	0.0427876	-0.199438	1700003E16Rik
343	ENSMUSG00000049404	-1.00587	5.13541	-4.9345	0.000800115	0.0427876	-0.202686	Rarres1
344	ENSMUSG00000023106	0.648676	4.18215	4.9322	0.000802655	0.0427876	-0.205792	Denr
345	ENSMUSG00000026672	0.540467	5.06262	4.93175	0.000803152	0.0427876	-0.206397	Optn
346	ENSMUSG00000032271	1.22888	7.76334	4.92598	0.000809573	0.0429715	-0.214197	Nnmt
347	ENSMUSG00000060121	0.707841	3.34253	4.92446	0.000811267	0.0429715	-0.216245	Sip1
348	ENSMUSG00000081254	0.69746	2.15352	4.92138	0.000814727	0.0430311	-0.220414	Gm12112
349	ENSMUSG00000059669	0.695569	1.55455	4.9159	0.000820912	0.0430877	-0.227824	Taf1b
350	ENSMUSG00000020986	0.602788	4.8969	4.91354	0.000823593	0.0430877	-0.231018	Sec23a
351	ENSMUSG00000002661	-0.645745	2.96188	-4.9124	0.000824881	0.0430877	-0.232548	Alkbh7
352	ENSMUSG00000026970	0.873024	3.08606	4.91217	0.000825148	0.0430877	-0.232866	Rbms1
353	ENSMUSG00000081488	-1.4054	-3.09097	-5.86294	0.00106861	0.0460227	-0.234581	Gm15368
354	ENSMUSG00000038456	1.10024	-0.269535	4.90736	0.00083065	0.0432524	-0.239377	Dennd2a
355	ENSMUSG00000031633	0.941866	1.38314	4.90199	0.000836839	0.043452	-0.24665	Slc25a4
356	ENSMUSG00000046213	-1.83984	-3.8034	-7.02312	0.000880177	0.0445723	-0.247437	Cym
357	ENSMUSG00000060879	-2.29689	-5.34404	-7.01829	0.000882989	0.0445921	-0.249626	Gm6564
358	ENSMUSG00000086253	-1.87638	0.6008	-4.89869	0.000840664	0.043528	-0.251119	Gm13773
359	ENSMUSG00000059796	0.601837	6.54977	4.89186	0.000848641	0.0437731	-0.260375	Eif4a1
360	ENSMUSG00000038594	0.864113	2.61289	4.89058	0.000850147	0.0437731	-0.262113	Gm9766
361	ENSMUSG00000092447	-2.63594	-4.45138	-5.09138	0.000928625	0.0450456	-0.264924	Gm7696
362	ENSMUSG00000067071	-1.17427	4.64769	-4.88443	0.000857418	0.0440245	-0.270459	Hes6
363	ENSMUSG00000042331	1.29025	-0.739804	4.88041	0.000862212	0.0440793	-0.275925	Specc1
364	ENSMUSG00000002289	1.58718	5.45237	4.87953	0.000863268	0.0440793	-0.277124	Angptl4
365	ENSMUSG00000082334	0.722799	0.663544	4.87668	0.000866675	0.044131	-0.280985	Gm13244
366	ENSMUSG00000046675	0.585009	1.66998	4.8724	0.000871833	0.0442713	-0.286802	D230037D09Rik
367	ENSMUSG00000027177	0.601399	4.28272	4.85949	0.000887594	0.0446409	-0.304367	Hipk3
368	ENSMUSG00000027463	1.51823	-1.76529	4.85695	0.000890731	0.0446409	-0.307826	Slc52a3
369	ENSMUSG00000066153	-1.18535	7.7059	-4.852	0.000896884	0.0446409	-0.314576	Mup21
370	ENSMUSG00000023905	1.82321	4.14414	4.85183	0.000897099	0.0446409	-0.314812	Tnfrsf12a
371	ENSMUSG00000010797	1.5036	0.449021	4.85165	0.00089732	0.0446409	-0.315053	Wnt2
372	ENSMUSG00000085977	0.836476	2.01546	4.8504	0.000898879	0.0446409	-0.316755	Gm5970
373	ENSMUSG00000048787	0.573253	1.70413	4.84878	0.000900908	0.0446409	-0.318966	Dcun1d3
374	ENSMUSG00000086477	-1.82673	-3.66738	-6.86221	0.000979708	0.0456173	-0.321586	Gm15506
375	ENSMUSG00000082209	0.570644	5.43885	4.84392	0.000907018	0.0447526	-0.325595	Eif4a-ps4
376	ENSMUSG00000030652	0.74257	2.69225	4.84313	0.000908017	0.0447526	-0.326675	Coq7
377	ENSMUSG00000021384	-1.79212	-4.96391	-6.84445	0.000991486	0.0456173	-0.329934	Susd3
378	ENSMUSG00000032279	0.944805	4.7702	4.83751	0.00091514	0.0448935	-0.334337	Idh3a
379	ENSMUSG00000024360	0.607618	5.33112	4.83497	0.000918383	0.0448935	-0.337807	Etf1
380	ENSMUSG00000022827	0.581375	1.67017	4.8332	0.000920643	0.0448935	-0.340218	Rabl3
381	ENSMUSG00000005533	1.41092	-2.63802	4.83258	0.000921446	0.0448935	-0.341073	Igf1r
382	ENSMUSG00000052928	0.660208	3.33488	4.83133	0.000923053	0.0448935	-0.342782	Ctif
383	ENSMUSG00000082018	-3.76449	-6.23997	-5.86641	0.0010653	0.0460227	-0.348644	Gm6322
384	ENSMUSG00000016559	0.585118	6.27073	4.82369	0.000932925	0.0451354	-0.353217	H3f3b
385	ENSMUSG00000027660	0.778218	1.9431	4.81503	0.000944259	0.0455465	-0.365063	Skil
386	ENSMUSG00000089873	-1.1834	12.2188	-4.81169	0.000948667	0.0455465	-0.369633	Mup13
387	ENSMUSG00000031549	-0.591332	5.0897	-4.81014	0.000950732	0.0455465	-0.371766	Ido2
388	ENSMUSG00000043207	0.610555	4.43485	4.80882	0.000952477	0.0455465	-0.373565	Zmpste24
389	ENSMUSG00000070047	0.556642	2.38567	4.8045	0.000958247	0.0455465	-0.379491	Fat1
390	ENSMUSG00000020067	-1.80501	-5.23701	-4.80445	0.000958308	0.0455465	-0.379554	Mypn
391	ENSMUSG00000038301	1.02863	3.68715	4.80415	0.000958717	0.0455465	-0.379973	Snx10
392	ENSMUSG00000041769	0.699554	2.72635	4.79679	0.000968622	0.0456173	-0.390058	Ppp2r2d
393	ENSMUSG00000020075	0.767625	3.85106	4.79614	0.000969509	0.0456173	-0.390956	Ddx21
394	ENSMUSG00000049553	0.535417	2.58704	4.79513	0.000970868	0.0456173	-0.392331	Polr1a
395	ENSMUSG00000073563	0.507607	3.45469	4.79055	0.000977118	0.0456173	-0.398628	Csnk1g3
396	ENSMUSG00000066245	1.82563	1.44106	4.78974	0.000978217	0.0456173	-0.399731	Gm10156
397	ENSMUSG00000025817	0.698852	2.56848	4.78465	0.000985215	0.0456173	-0.406728	Nudt5
398	ENSMUSG00000040280	-1.14654	0.285573	-4.78369	0.000986535	0.0456173	-0.408042	Ndufa4l2
399	ENSMUSG00000020857	0.995399	-1.93702	5.23861	0.00118434	0.0475621	-0.40819	Nme2
400	ENSMUSG00000082632	2.13635	-2.80543	4.78159	0.000989443	0.0456173	-0.41093	Gm13365
401	ENSMUSG00000026749	0.72014	4.99152	4.78108	0.000990145	0.0456173	-0.411626	Nek6
402	ENSMUSG00000024962	-1.01615	2.92889	-4.77971	0.000992048	0.0456173	-0.413511	Vegfb
403	ENSMUSG00000037096	1.10611	0.00712695	4.77691	0.000995953	0.0456173	-0.417367	Gm9762
404	ENSMUSG00000031901	0.655909	2.6109	4.77646	0.000996571	0.0456173	-0.417976	Dus2l
405	ENSMUSG00000050944	-1.71404	-5.76557	-6.65522	0.00112798	0.047041	-0.421007	Efcab5
406	ENSMUSG00000081785	-1.43467	-0.94593	-4.77235	0.00100232	0.0456173	-0.423625	Gm12424
407	ENSMUSG00000025666	1.08104	0.74412	4.76675	0.00101023	0.0456173	-0.431338	Tmem47
408	ENSMUSG00000084309	-3.36018	-0.378492	-5.61223	0.00134183	0.0500071	-0.433797	Mup-ps20
409	ENSMUSG00000027828	0.709944	7.46798	4.76397	0.00101418	0.0456173	-0.435169	Ssr3
410	ENSMUSG00000078675	-1.23028	11.9686	-4.76297	0.0010156	0.0456173	-0.436546	Mup16
411	ENSMUSG00000024087	1.34133	-2.16186	4.76187	0.00101716	0.0456173	-0.43805	Cyp1b1
412	ENSMUSG00000022893	1.35731	1.84494	4.76163	0.00101751	0.0456173	-0.438389	Adamts1
413	ENSMUSG00000000276	1.07675	-1.18936	4.76034	0.00101936	0.0456173	-0.440167	Dgke
414	ENSMUSG00000072115	0.546974	8.95138	4.75984	0.00102006	0.0456173	-0.440848	Ang
415	ENSMUSG00000018339	1.2681	3.38096	4.75903	0.00102123	0.0456173	-0.441971	Gpx3
416	ENSMUSG00000078688	-1.18288	11.7293	-4.75842	0.0010221	0.0456173	-0.442809	Mup2
417	ENSMUSG00000085411	1.69397	-0.973696	4.75634	0.00102509	0.0456173	-0.445669	Gm14319
418	ENSMUSG00000031570	0.784614	4.45134	4.75606	0.0010255	0.0456173	-0.446064	Ppapdc1b
419	ENSMUSG00000066637	0.548471	3.96745	4.755	0.00102703	0.0456173	-0.447527	Ttc32
420	ENSMUSG00000078680	-0.959348	12.781	-4.751	0.00103281	0.0456624	-0.453041	Mup10
421	ENSMUSG00000020888	-0.72624	-0.0167057	-4.74865	0.00103623	0.0456624	-0.456284	Dvl2
422	ENSMUSG00000048782	0.602081	3.63856	4.74781	0.00103744	0.0456624	-0.457434	Insc
423	ENSMUSG00000039956	0.611624	6.23663	4.74698	0.00103865	0.0456624	-0.458577	Mrap
424	ENSMUSG00000025858	0.518403	3.76069	4.74577	0.00104043	0.0456624	-0.460256	Get4
425	ENSMUSG00000026827	1.18139	3.13837	4.74149	0.00104671	0.0458288	-0.466164	Gpd2
426	ENSMUSG00000032204	0.541108	7.49379	4.73765	0.00105236	0.0459673	-0.471457	Aqp9
427	ENSMUSG00000073834	-1.25434	11.8071	-4.73583	0.00105507	0.0459765	-0.473978	Mup11
428	ENSMUSG00000054619	-0.795998	6.82573	-4.73407	0.00105769	0.0459819	-0.476412	Mettl7a1
429	ENSMUSG00000087336	-1.37418	-1.93011	-4.73128	0.00106184	0.0460227	-0.480264	Gm15860
430	ENSMUSG00000017146	1.45918	-0.925778	4.72828	0.00106633	0.0460227	-0.484406	Brca1
431	ENSMUSG00000025934	-1.18483	9.60689	-4.72459	0.00107189	0.0460563	-0.489514	Gsta3
432	ENSMUSG00000054764	1.36348	0.284172	4.72226	0.00107542	0.0461003	-0.492739	Mtnr1a
433	ENSMUSG00000033904	0.689016	0.537557	4.71914	0.00108015	0.0461959	-0.497054	6330503K22Rik
434	ENSMUSG00000043418	-1.22324	0.284905	-4.71723	0.00108305	0.0462128	-0.499691	Lrit2
435	ENSMUSG00000062038	0.884391	6.31401	4.71268	0.00109003	0.0464032	-0.506001	Gm10108
436	ENSMUSG00000041126	-0.552423	3.72265	-4.71078	0.00109296	0.0464204	-0.508632	H2afv
437	ENSMUSG00000044734	-1.66077	-0.382327	-4.70598	0.00110037	0.046628	-0.515275	Serpinb1a
438	ENSMUSG00000029188	1.77151	1.598	4.70097	0.00110819	0.0468516	-0.522231	Slc34a2
439	ENSMUSG00000022849	0.928977	0.313638	4.69807	0.00111274	0.0469364	-0.526258	Hspbap1
440	ENSMUSG00000021838	1.34222	-0.774548	4.69458	0.00111823	0.047028	-0.531089	Samd4
441	ENSMUSG00000078686	-1.21045	11.4814	-4.6933	0.00112026	0.047028	-0.53287	Mup9
442	ENSMUSG00000049470	0.61441	3.4712	4.69113	0.0011237	0.047028	-0.535887	Aff4
443	ENSMUSG00000019494	0.606332	5.76168	4.69024	0.00112512	0.047028	-0.537126	Cops6
444	ENSMUSG00000026037	0.708769	1.0957	4.68226	0.00113788	0.0472434	-0.548205	Orc2
445	ENSMUSG00000038718	0.753912	-0.95805	4.67971	0.00114199	0.0472434	-0.551751	Pbx3
446	ENSMUSG00000028906	0.582342	4.41735	4.67806	0.00114466	0.0472434	-0.554047	Epb4.1
447	ENSMUSG00000067224	0.905018	-0.240287	4.67758	0.00114543	0.0472434	-0.554707	Gm3695
448	ENSMUSG00000051177	0.656665	1.57439	4.67745	0.00114565	0.0472434	-0.554896	Plcb1
449	ENSMUSG00000040254	1.00233	-1.0812	4.67035	0.00115722	0.0474279	-0.564772	Sema3d
450	ENSMUSG00000078673	-1.22442	12.2802	-4.67023	0.00115742	0.0474279	-0.564943	Mup19
451	ENSMUSG00000024539	0.763735	2.54449	4.66997	0.00115785	0.0474279	-0.565301	Ptpn2
452	ENSMUSG00000043067	0.81225	4.57718	4.66438	0.00116705	0.0475621	-0.573086	Dpy19l1
453	ENSMUSG00000060961	1.11692	4.23817	4.66383	0.00116796	0.0475621	-0.573852	Slc4a4
454	ENSMUSG00000062580	0.744312	4.24591	4.66092	0.00117278	0.0475621	-0.577902	Timm17a
455	ENSMUSG00000057561	0.772014	5.65353	4.66073	0.00117311	0.0475621	-0.578173	Eif1a
456	ENSMUSG00000056812	1.25577	-1.80974	4.65771	0.00117813	0.0475621	-0.582371	St8sia3
457	ENSMUSG00000033031	2.11605	-1.77285	4.65763	0.00117828	0.0475621	-0.582494	C330027C09Rik
458	ENSMUSG00000090021	1.20077	-0.421728	4.65469	0.0011832	0.0475621	-0.586593	Gm6493
459	ENSMUSG00000005681	-0.538729	13.127	-4.65452	0.00118348	0.0475621	-0.586826	Apoa2
460	ENSMUSG00000030245	0.843216	1.8067	4.65144	0.00118866	0.0475694	-0.591121	Golt1b
461	ENSMUSG00000078687	-1.22774	12.0548	-4.65083	0.00118969	0.0475694	-0.591967	Mup8
462	ENSMUSG00000024029	-1.20969	2.67069	-4.64563	0.00119851	0.0478048	-0.599226	Tff3
463	ENSMUSG00000027006	0.744076	4.16978	4.64431	0.00120076	0.0478048	-0.601075	Dnajc10
464	ENSMUSG00000030731	-1.97998	0.187317	-4.63934	0.00120925	0.0480391	-0.608003	Syt3
465	ENSMUSG00000043017	1.53983	-3.12712	4.6344	0.00121779	0.0482741	-0.614918	Ptgir
466	ENSMUSG00000073771	0.958888	-1.12569	4.62894	0.00122727	0.0485455	-0.622543	Btbd19
467	ENSMUSG00000029440	0.484142	3.26052	4.62373	0.0012364	0.0488019	-0.62983	Psmd9
468	ENSMUSG00000028236	-2.66654	-3.10713	-5.38573	0.00165887	0.0524694	-0.632636	Sdr16c5
469	ENSMUSG00000022561	0.571205	3.75416	4.62102	0.00124118	0.0488862	-0.63363	Gpaa1
470	ENSMUSG00000022941	0.703435	-0.15717	4.61842	0.00124579	0.0489089	-0.63727	Ripply3
471	ENSMUSG00000087111	-1.34496	-1.2361	-6.01458	0.00178719	0.0534793	-0.637523	Gm11399
472	ENSMUSG00000022629	0.647822	3.95867	4.61769	0.00124707	0.0489089	-0.63828	Kif21a
473	ENSMUSG00000081178	0.754475	-0.464306	4.61266	0.00125604	0.0490886	-0.645329	Ppp1r2-ps6
474	ENSMUSG00000042659	0.798626	2.24842	4.61085	0.00125929	0.0490886	-0.647873	Arrdc4
475	ENSMUSG00000057103	-1.63219	5.97751	-4.61065	0.00125964	0.0490886	-0.648143	Cml1
476	ENSMUSG00000056445	-1.60073	-4.16821	-6.21526	0.00154093	0.052022	-0.648486	5730446D14Rik
477	ENSMUSG00000078528	3.13215	-4.60625	5.36274	0.00169557	0.052764	-0.65559	Gm17068
478	ENSMUSG00000052684	1.48654	2.76808	4.60441	0.0012709	0.0494231	-0.6569	Jun
479	ENSMUSG00000010830	1.51009	-1.77114	4.59987	0.00127915	0.0496391	-0.663261	Kdelr3
480	ENSMUSG00000038759	0.802767	1.96871	4.59667	0.00128501	0.0497297	-0.667756	Nup205
481	ENSMUSG00000039100	0.483543	5.55966	4.59565	0.00128688	0.0497297	-0.669188	2023-03-06
482	ENSMUSG00000029767	0.736604	5.86199	4.59251	0.00129266	0.0497435	-0.673595	Calu
483	ENSMUSG00000028633	1.14491	1.83174	4.59135	0.0012948	0.0497435	-0.675225	Ctps
484	ENSMUSG00000052726	1.64787	0.273815	4.59037	0.00129661	0.0497435	-0.676595	Kcnt2
485	ENSMUSG00000014077	0.600742	7.44011	4.5896	0.00129803	0.0497435	-0.677675	1500003O03Rik
486	ENSMUSG00000022094	0.837657	5.50255	4.58464	0.00130726	0.0498246	-0.684647	Slc39a14
487	ENSMUSG00000026384	0.550417	0.203379	4.58219	0.00131186	0.0498246	-0.688096	Ptpn4
488	ENSMUSG00000039197	0.521105	8.89575	4.58102	0.00131405	0.0498246	-0.689736	Adk
489	ENSMUSG00000078674	-1.17828	12.4192	-4.58055	0.00131493	0.0498246	-0.690402	Mup18
490	ENSMUSG00000086229	0.920146	0.10949	4.57968	0.00131657	0.0498246	-0.691621	Gm4887
491	ENSMUSG00000020300	0.608175	4.22646	4.57809	0.00131956	0.0498246	-0.693853	Cpeb4
492	ENSMUSG00000019929	0.888199	6.41942	4.57764	0.00132041	0.0498246	-0.694493	Dcn
493	ENSMUSG00000028223	0.664693	6.38963	4.57692	0.00132177	0.0498246	-0.695504	Decr1
494	ENSMUSG00000031937	1.51446	-2.71587	4.71719	0.00149175	0.0513011	-0.697655	2200002K05Rik
495	ENSMUSG00000033318	0.632653	5.46487	4.56987	0.00133518	0.0500071	-0.70543	Gstt2
496	ENSMUSG00000020810	0.808383	1.89584	4.56972	0.00133546	0.0500071	-0.705642	Cygb
497	ENSMUSG00000027433	0.640279	3.99268	4.56856	0.00133767	0.0500071	-0.707267	Xrn2
498	ENSMUSG00000025185	1.99616	2.89563	4.56453	0.00134541	0.0500071	-0.712942	Loxl4
499	ENSMUSG00000018999	0.562772	2.81698	4.56294	0.00134848	0.0500071	-0.71519	Slc35b4
500	ENSMUSG00000038742	-0.876448	1.92156	-4.56274	0.00134887	0.0500071	-0.715471	Angptl6
501	ENSMUSG00000003500	0.766527	0.370508	4.56248	0.00134936	0.0500071	-0.715828	Impdh1
502	ENSMUSG00000062813	0.903378	4.54806	4.56025	0.00135369	0.0500071	-0.718978	Gm10121
503	ENSMUSG00000037944	-1.48488	-3.91564	-4.9507	0.00163374	0.0524694	-0.719742	Ccr7
504	ENSMUSG00000092215	1.58529	5.09279	4.55921	0.0013557	0.0500071	-0.720438	Gm20419
505	ENSMUSG00000026313	0.586486	0.383693	4.55859	0.00135691	0.0500071	-0.721316	Hdac4
506	ENSMUSG00000022129	-1.80132	-0.51439	-4.55743	0.00135917	0.0500071	-0.722955	Dct
507	ENSMUSG00000024742	0.926449	1.40863	4.55084	0.00137205	0.0503804	-0.732235	Fen1
508	ENSMUSG00000071356	4.83333	3.54441	4.54847	0.00137674	0.0504451	-0.735591	Reg3b
509	ENSMUSG00000030382	-0.500132	8.44644	-4.54685	0.00137994	0.0504451	-0.737876	Slc27a5
510	ENSMUSG00000020331	-1.25855	-1.63782	-4.5458	0.00138202	0.0504451	-0.73936	Hcn2
511	ENSMUSG00000041355	0.578314	7.04268	4.54254	0.00138848	0.0505007	-0.743953	Ssr2
512	ENSMUSG00000028069	0.872577	3.2155	4.54081	0.00139195	0.0505007	-0.746405	Gpatch4
513	ENSMUSG00000024732	0.80986	2.374	4.53964	0.00139429	0.0505007	-0.748057	Ccdc86
514	ENSMUSG00000026766	0.70286	5.66776	4.53953	0.0013945	0.0505007	-0.74821	Mmadhc
515	ENSMUSG00000020218	-1.36379	-4.27087	-5.25327	0.00188346	0.0544165	-0.752898	Wif1
516	ENSMUSG00000029607	-1.55714	-4.60582	-6.02354	0.00177526	0.0532953	-0.754983	Ankrd61
517	ENSMUSG00000003355	0.853003	5.8015	4.53308	0.00140747	0.0507694	-0.757317	Fkbp11
518	ENSMUSG00000042284	0.671237	2.07843	4.53306	0.00140752	0.0507694	-0.757352	Itga1
519	ENSMUSG00000029167	0.981241	1.15145	4.53163	0.00141041	0.0507694	-0.759373	Ppargc1a
520	ENSMUSG00000034591	0.679886	5.46813	4.53038	0.00141294	0.0507694	-0.761136	Slc41a2
521	ENSMUSG00000000787	0.587678	5.96497	4.52226	0.00142953	0.0510396	-0.77263	Ddx3x
522	ENSMUSG00000027959	1.28452	-1.04706	4.52218	0.00142969	0.0510396	-0.772735	Sass6
523	ENSMUSG00000002910	-0.640349	1.72035	-4.52203	0.00143	0.0510396	-0.772947	Arrdc2
524	ENSMUSG00000078683	-1.33204	11.5632	-4.52128	0.00143153	0.0510396	-0.774006	Mup1
525	ENSMUSG00000031465	-1.6977	-3.46288	-4.51819	0.00143793	0.0511284	-0.778392	Angpt2
526	ENSMUSG00000037722	0.654472	5.61637	4.51624	0.00144196	0.0511284	-0.781149	Gnpnat1
527	ENSMUSG00000006589	0.754749	5.83354	4.51605	0.00144235	0.0511284	-0.781412	Aprt
528	ENSMUSG00000030341	0.483154	5.95589	4.51096	0.00145295	0.0512774	-0.788622	Tnfrsf1a
529	ENSMUSG00000029102	-0.610248	6.64107	-4.51068	0.00145355	0.0512774	-0.789026	Hgfac
530	ENSMUSG00000074649	0.640519	4.0018	4.50431	0.00146694	0.0512774	-0.798055	BC029722
531	ENSMUSG00000003721	1.20577	7.29418	4.50225	0.0014713	0.0512774	-0.800979	Insig2
532	ENSMUSG00000060560	-1.01755	0.892842	-4.5014	0.0014731	0.0512774	-0.80218	Ces4a
533	ENSMUSG00000067567	0.81263	0.452601	4.50097	0.00147401	0.0512774	-0.802789	Hdac8
534	ENSMUSG00000002985	-0.504143	12.4034	-4.49947	0.0014772	0.0512774	-0.804921	Apoe
535	ENSMUSG00000044715	0.760714	2.12437	4.49926	0.00147765	0.0512774	-0.805215	4933433P14Rik
536	ENSMUSG00000025266	0.768325	2.43193	4.49861	0.00147904	0.0512774	-0.806142	Gnl3l
537	ENSMUSG00000027200	0.771878	0.417717	4.49816	0.00147999	0.0512774	-0.806774	Sema6d
538	ENSMUSG00000045374	-0.512392	3.06984	-4.49702	0.00148241	0.0512774	-0.808388	Wdr81
539	ENSMUSG00000020280	0.518394	2.90363	4.49651	0.0014835	0.0512774	-0.809111	Pus10
540	ENSMUSG00000090389	0.767796	1.29268	4.49558	0.00148551	0.0512774	-0.810439	Gm7236
541	ENSMUSG00000042073	-0.71958	6.6956	-4.4943	0.00148825	0.0512774	-0.812254	Abhd14b
542	ENSMUSG00000039886	0.972639	5.86058	4.49429	0.00148828	0.0512774	-0.812274	Tmem120a
543	ENSMUSG00000022016	0.682264	2.56441	4.49051	0.00149639	0.051365	-0.817628	Akap11
544	ENSMUSG00000023830	0.513888	3.11733	4.4889	0.00149988	0.051389	-0.81992	Igf2r
545	ENSMUSG00000026791	-0.497676	2.89518	-4.48008	0.0015191	0.051951	-0.832457	Slc2a8
546	ENSMUSG00000021032	1.17426	-3.41718	5.23047	0.00192549	0.0550273	-0.833168	Ngb
547	ENSMUSG00000027559	-3.44934	7.0224	-4.47814	0.00152335	0.0519615	-0.835206	Car3
548	ENSMUSG00000016921	0.556804	5.35907	4.47702	0.00152583	0.0519615	-0.836812	Srsf6
549	ENSMUSG00000029314	1.29001	2.25944	4.47609	0.00152786	0.0519615	-0.838123	Agpat9
550	ENSMUSG00000020672	-0.856465	0.888191	-4.47295	0.00153483	0.052022	-0.842599	Sntg2
551	ENSMUSG00000038668	1.48832	-1.95804	4.47131	0.00153847	0.052022	-0.844933	Lpar1
552	ENSMUSG00000073839	-1.33337	11.9849	-4.47084	0.00153951	0.052022	-0.8456	Mup12
553	ENSMUSG00000039096	0.829729	1.29134	4.46524	0.00155202	0.0522358	-0.85357	Rsad1
554	ENSMUSG00000081394	1.08146	1.24426	4.46483	0.00155293	0.0522358	-0.854149	Gm13215
555	ENSMUSG00000003279	-1.23453	-4.36146	-4.46277	0.00155756	0.0522962	-0.857082	Dlgap1
556	ENSMUSG00000031227	-0.891705	0.146023	-4.45848	0.00156728	0.0523644	-0.863204	Magee1
557	ENSMUSG00000056025	1.04556	1.36381	4.45768	0.00156908	0.0523644	-0.864334	Clca1
558	ENSMUSG00000064210	0.674256	1.20847	4.45708	0.00157045	0.0523644	-0.865193	Ano6
559	ENSMUSG00000039103	1.21951	-1.32506	4.45686	0.00157096	0.0523644	-0.865515	Nexn
560	ENSMUSG00000019214	2.72362	-3.13062	4.45461	0.00157608	0.0524401	-0.868718	Chtf18
561	ENSMUSG00000027610	0.70605	4.09009	4.44698	0.00159358	0.0524694	-0.879596	Gss
562	ENSMUSG00000024909	1.14023	0.793068	4.44614	0.00159553	0.0524694	-0.880798	Efemp2
563	ENSMUSG00000022828	0.56555	1.96198	4.44459	0.00159912	0.0524694	-0.883015	Gtf2e1
564	ENSMUSG00000028525	1.12576	0.82678	4.44247	0.00160404	0.0524694	-0.886041	Pde4b
565	ENSMUSG00000044442	0.657332	0.552122	4.44218	0.00160472	0.0524694	-0.886456	N6amt1
566	ENSMUSG00000048332	1.00043	2.32603	4.43929	0.00161144	0.0524694	-0.890575	Lhfp
567	ENSMUSG00000042320	0.777856	-0.883266	4.43707	0.00161664	0.0524694	-0.893746	Prox2
568	ENSMUSG00000021610	0.515991	6.55208	4.43644	0.00161811	0.0524694	-0.894644	Clptm1l
569	ENSMUSG00000066026	-0.586724	5.97116	-4.43539	0.00162059	0.0524694	-0.896151	Dhrs3
570	ENSMUSG00000075254	1.01095	0.949729	4.43521	0.001621	0.0524694	-0.896402	Heg1
571	ENSMUSG00000035268	0.540049	2.17193	4.43515	0.00162115	0.0524694	-0.896489	Pkig
572	ENSMUSG00000039286	0.997774	3.17662	4.43426	0.00162325	0.0524694	-0.897766	Fndc3b
573	ENSMUSG00000082848	-1.04864	-3.66565	-5.09387	0.00220088	0.0574361	-0.89804	Gm16066
574	ENSMUSG00000026542	1.10896	10.5461	4.43348	0.00162509	0.0524694	-0.898882	Apcs
575	ENSMUSG00000081207	-1.75265	1.81113	-4.43273	0.00162684	0.0524694	-0.899945	Gm13775
576	ENSMUSG00000037211	0.86831	1.09849	4.43254	0.0016273	0.0524694	-0.900224	Spry1
577	ENSMUSG00000030220	0.888328	2.33968	4.43196	0.00162866	0.0524694	-0.901043	Arhgdib
578	ENSMUSG00000045392	0.773915	3.12439	4.43016	0.00163293	0.0524694	-0.903622	Olfr1033
579	ENSMUSG00000073421	-0.750514	1.86261	-4.42736	0.00163959	0.0524694	-0.90763	H2-Ab1
580	ENSMUSG00000046826	1.27305	2.30529	4.42333	0.00164919	0.0524694	-0.913385	Fam187b
581	ENSMUSG00000019235	2.00107	-0.961967	4.42267	0.00165077	0.0524694	-0.914328	Rps6kl1
582	ENSMUSG00000068394	0.795643	-0.102264	4.42242	0.00165138	0.0524694	-0.91469	Cep152
583	ENSMUSG00000083993	0.576651	-0.590238	4.42204	0.0016523	0.0524694	-0.915237	Gm14398
584	ENSMUSG00000073832	-1.4303	11.8627	-4.4214	0.00165383	0.0524694	-0.91615	Mup15
585	ENSMUSG00000027323	2.34395	-2.47962	4.42113	0.00165446	0.0524694	-0.91653	Rad51
586	ENSMUSG00000039046	0.927181	2.75103	4.41997	0.00165726	0.0524694	-0.918196	Usp6nl
587	ENSMUSG00000010362	-1.21913	0.75695	-4.41886	0.00165994	0.0524694	-0.919785	Rdm1
588	ENSMUSG00000089681	-1.4377	11.9346	-4.41799	0.00166204	0.0524694	-0.92103	Mup17
589	ENSMUSG00000037062	0.505487	4.04122	4.41786	0.00166235	0.0524694	-0.921215	Sh3glb1
590	ENSMUSG00000033732	0.622941	3.76399	4.41506	0.00166913	0.0525738	-0.925228	Sf3b3
591	ENSMUSG00000028889	0.60591	3.42813	4.41245	0.00167546	0.0525738	-0.928954	Yrdc
592	ENSMUSG00000080380	-3.43988	-2.4811	-7.08794	0.00203145	0.0558892	-0.929063	AL732460.1
593	ENSMUSG00000031803	0.963104	-0.0572303	4.4121	0.00167632	0.0525738	-0.929459	B3gnt3
594	ENSMUSG00000042323	0.615585	2.86385	4.40987	0.00168177	0.0525738	-0.932659	Pbrm1
595	ENSMUSG00000026405	0.545476	9.06884	4.40951	0.00168265	0.0525738	-0.933172	C4bp
596	ENSMUSG00000028741	0.676464	3.53704	4.40946	0.00168277	0.0525738	-0.933246	Mrto4
597	ENSMUSG00000039809	0.91799	3.53351	4.40548	0.00169254	0.052764	-0.938946	Gabbr2
598	ENSMUSG00000026023	-1.68907	-4.73193	-7.05443	0.00206816	0.056181	-0.940345	Cdk15
599	ENSMUSG00000052584	-1.68907	-3.4146	-7.05443	0.00206816	0.056181	-0.940345	Serp2
600	ENSMUSG00000053024	1.62128	-4.45046	4.40187	0.00170145	0.052764	-0.944122	Cntn2
601	ENSMUSG00000082408	1.64966	-4.07474	4.39998	0.00170613	0.052764	-0.946827	Gm13545
602	ENSMUSG00000039607	0.848537	-0.618505	4.39947	0.0017074	0.052764	-0.947561	Rbms3
603	ENSMUSG00000029684	0.547211	4.62971	4.3991	0.00170833	0.052764	-0.948099	Wasl
604	ENSMUSG00000061244	0.669707	1.82596	4.39887	0.0017089	0.052764	-0.948425	Exoc5
605	ENSMUSG00000075376	0.661041	1.39844	4.39545	0.00171742	0.05288	-0.953327	Rc3h2
606	ENSMUSG00000030452	0.547321	3.31809	4.39506	0.00171839	0.05288	-0.953883	Nipa2
607	ENSMUSG00000091399	-4.1897	-7.10029	-15.1819	0.000586313	0.0403265	-0.956455	Gm3164
608	ENSMUSG00000073877	-0.841571	-0.942262	-4.39093	0.00172876	0.0530887	-0.959814	Gm13306
609	ENSMUSG00000028156	0.675925	4.89498	4.39007	0.00173094	0.0530887	-0.96105	Eif4e
610	ENSMUSG00000055301	0.912006	1.22586	4.38539	0.00174277	0.0531656	-0.967764	Adh7
611	ENSMUSG00000008683	0.440933	4.71833	4.38244	0.00175028	0.0531656	-0.972003	Rps15a
612	ENSMUSG00000027699	1.63127	-0.36719	4.38186	0.00175176	0.0531656	-0.972837	Ect2
613	ENSMUSG00000041734	1.31194	-0.76743	4.38074	0.00175462	0.0531656	-0.974444	Kirrel
614	ENSMUSG00000024487	0.568182	5.04781	4.3805	0.00175526	0.0531656	-0.974803	Yipf5
615	ENSMUSG00000063895	0.685326	2.62129	4.38017	0.0017561	0.0531656	-0.975272	Nupl1
616	ENSMUSG00000020086	1.54842	-1.46304	4.37959	0.00175757	0.0531656	-0.9761	H2afy2
617	ENSMUSG00000037601	0.527455	4.05022	4.37796	0.00176176	0.0531656	-0.978447	Nme1
618	ENSMUSG00000058057	-1.17522	-2.88529	-4.3778	0.00176216	0.0531656	-0.97867	Mettl7a3
619	ENSMUSG00000068036	0.724626	3.59571	4.37776	0.00176228	0.0531656	-0.978738	Mllt4
620	ENSMUSG00000066154	-0.689948	13.0837	-4.3764	0.00176579	0.0531842	-0.980695	Mup3
621	ENSMUSG00000024371	-0.588338	2.96137	-4.37495	0.00176952	0.0532098	-0.982777	C2
622	ENSMUSG00000038768	-1.14889	2.10596	-4.36964	0.00178328	0.0534492	-0.990411	9130409I23Rik
623	ENSMUSG00000079531	1.0841	-5.53151	5.49533	0.00267285	0.0618361	-0.990796	Gm5936
624	ENSMUSG00000021662	1.03605	-5.33888	4.70943	0.0021584	0.0568369	-0.99142	Rgnef
625	ENSMUSG00000027546	0.654755	4.55295	4.36488	0.00179571	0.053573	-0.997257	Atp9a
626	ENSMUSG00000038180	-0.607607	-2.17887	-4.36289	0.00180094	0.053573	-1.00012	Spag4
627	ENSMUSG00000074623	0.926307	-0.000673373	4.36233	0.00180242	0.053573	-1.00093	Gm826
628	ENSMUSG00000073079	0.832127	4.11499	4.36207	0.0018031	0.053573	-1.0013	Srp54c
629	ENSMUSG00000022280	0.593882	3.82323	4.36141	0.00180485	0.053573	-1.00226	Rnf19a
630	ENSMUSG00000040978	-1.56447	-2.24233	-4.50334	0.00197387	0.0552954	-1.00407	Gm11992
631	ENSMUSG00000023828	1.21624	0.701399	4.3579	0.00181411	0.0537535	-1.00731	Slc22a3
632	ENSMUSG00000021020	0.848491	4.33737	4.35691	0.00181677	0.0537535	-1.00875	Srp54a
633	ENSMUSG00000052392	0.749417	4.21861	4.35396	0.0018246	0.0538858	-1.01298	Acot4
634	ENSMUSG00000038560	-1.75866	-5.37426	-5.59103	0.00247642	0.0603094	-1.01311	Sp6
635	ENSMUSG00000050666	1.23889	-0.899398	4.35107	0.00183232	0.0538858	-1.01715	E130203B14Rik
636	ENSMUSG00000006732	0.767892	2.91019	4.35069	0.00183336	0.0538858	-1.01771	Mettl1
637	ENSMUSG00000054321	0.607842	-0.734183	4.35056	0.00183369	0.0538858	-1.01789	Taf4b
638	ENSMUSG00000030804	-0.438256	6.06591	-4.34908	0.00183769	0.0538858	-1.02003	Vkorc1
639	ENSMUSG00000028080	0.483562	2.52286	4.34867	0.00183877	0.0538858	-1.02061	Lrba
640	ENSMUSG00000031489	-0.956486	0.571396	-4.34711	0.00184297	0.0539231	-1.02286	Adrb3
641	ENSMUSG00000025602	1.2288	-2.0864	4.459	0.00209363	0.056421	-1.02347	Zfp202
642	ENSMUSG00000038859	0.555279	4.035	4.34269	0.00185493	0.0541869	-1.02924	Baiap2l1
643	ENSMUSG00000027809	0.599875	6.06561	4.34124	0.00185887	0.0541877	-1.03133	Etfdh
644	ENSMUSG00000041674	-1.64123	-5.98047	-5.55892	0.00254039	0.0608142	-1.03332	BC006965
645	ENSMUSG00000042821	1.12415	-0.544067	4.33954	0.00186351	0.0541877	-1.03379	Snai1
646	ENSMUSG00000057234	0.809538	1.00312	4.33944	0.00186378	0.0541877	-1.03393	Mettl15
647	ENSMUSG00000039887	0.594204	4.52002	4.33756	0.00186891	0.0542514	-1.03664	Alg14
648	ENSMUSG00000058773	-2.41019	-2.71909	-4.98567	0.00245095	0.0602055	-1.03717	Hist1h1b
649	ENSMUSG00000053137	1.40352	-1.30352	4.33567	0.0018741	0.0543165	-1.03937	Mapk11
650	ENSMUSG00000091994	2.18117	-2.6694	4.33405	0.00187855	0.05436	-1.04171	E130317F20Rik
651	ENSMUSG00000020315	0.647956	3.09626	4.3307	0.00188779	0.0544565	-1.04655	Spnb2
652	ENSMUSG00000030754	0.523655	5.60902	4.32789	0.0018956	0.0545963	-1.05062	Copb1
653	ENSMUSG00000040035	1.22608	-1.99379	4.32458	0.00190481	0.0546978	-1.0554	Disp2
654	ENSMUSG00000040661	0.560016	2.76485	4.32449	0.00190506	0.0546978	-1.05552	Rad54l2
655	ENSMUSG00000026234	0.570217	4.85919	4.32214	0.00191164	0.0548014	-1.05892	Ncl
656	ENSMUSG00000026839	-2.11923	2.62568	-4.31833	0.00192235	0.0550228	-1.06443	Upp2
657	ENSMUSG00000092203	0.748501	2.99163	4.31543	0.00193054	0.0550456	-1.06862	1110038B12Rik
658	ENSMUSG00000024766	0.544322	0.277228	4.31488	0.00193211	0.0550456	-1.06942	Lipo1
659	ENSMUSG00000018171	0.556653	5.69785	4.31245	0.001939	0.0551568	-1.07293	Vmp1
660	ENSMUSG00000087088	-1.6674	-4.09328	-4.90749	0.00265172	0.0617429	-1.07307	Gm16638
661	ENSMUSG00000024997	0.521894	6.95793	4.31057	0.00194436	0.0552035	-1.07566	Prdx3
662	ENSMUSG00000082179	1.10344	1.64907	4.30919	0.00194831	0.0552035	-1.07766	Gm11407
663	ENSMUSG00000023044	-1.51053	6.7261	-4.30839	0.00195061	0.0552035	-1.07882	Csad
664	ENSMUSG00000032290	0.655576	3.61665	4.3075	0.00195315	0.0552035	-1.0801	Ptpn9
665	ENSMUSG00000024620	0.841025	1.34437	4.30606	0.00195728	0.0552035	-1.08219	Pdgfrb
666	ENSMUSG00000031634	0.552956	4.64716	4.30444	0.00196196	0.0552035	-1.08454	Ufsp2
667	ENSMUSG00000042675	-0.602073	3.77717	-4.30352	0.0019646	0.0552035	-1.08587	Ypel3
668	ENSMUSG00000028664	0.767475	-5.08936	4.30139	0.00197075	0.0552921	-1.08895	Ephb2
669	ENSMUSG00000053687	2.18593	-3.47516	4.29638	0.00198534	0.0554591	-1.09622	Dpep2
670	ENSMUSG00000059401	1.08633	-2.8983	4.29624	0.00198573	0.0554591	-1.09642	Mamld1
671	ENSMUSG00000022329	0.647649	2.30401	4.29414	0.00199189	0.0555469	-1.09947	Stk3
672	ENSMUSG00000001098	0.669441	2.49718	4.29263	0.00199632	0.0555864	-1.10166	Kctd10
673	ENSMUSG00000001542	0.552365	5.0023	4.29046	0.00200271	0.0556801	-1.10481	Ell2
674	ENSMUSG00000039481	-2.13834	-2.43415	-4.28832	0.002009	0.0557357	-1.1079	Nrtn
675	ENSMUSG00000032332	1.74437	-1.18405	4.28749	0.00201147	0.0557357	-1.10912	Col12a1
676	ENSMUSG00000044676	0.746532	1.68606	4.2856	0.00201706	0.0557357	-1.11185	Zfp612
677	ENSMUSG00000066202	-0.836938	-0.717884	-4.28467	0.00201982	0.0557357	-1.1132	Ccl27b
678	ENSMUSG00000078734	-0.836938	-0.717884	-4.28467	0.00201982	0.0557357	-1.1132	Gm2506
679	ENSMUSG00000031596	0.984958	5.29523	4.28117	0.00203026	0.0558892	-1.11828	Slc7a2
680	ENSMUSG00000030806	0.810754	0.244819	4.2773	0.00204186	0.0560156	-1.1239	Stx1b
681	ENSMUSG00000036323	0.553397	5.06122	4.27722	0.00204212	0.0560156	-1.12403	Srp72
682	ENSMUSG00000026335	0.879465	1.73156	4.27364	0.0020529	0.056181	-1.12922	Pam
683	ENSMUSG00000041238	0.958343	1.14733	4.26933	0.00206601	0.056181	-1.13549	Rbbp8
684	ENSMUSG00000089999	2.10021	-1.62293	4.556	0.00258787	0.0614718	-1.13609	Gm6485
685	ENSMUSG00000018593	1.00623	4.51036	4.26888	0.00206737	0.056181	-1.13615	Sparc
686	ENSMUSG00000033684	0.480096	7.9385	4.26826	0.00206927	0.056181	-1.13705	Qsox1
687	ENSMUSG00000029405	0.605456	5.029	4.2674	0.00207188	0.056181	-1.13829	G3bp2
688	ENSMUSG00000037376	0.717854	2.04696	4.26719	0.00207254	0.056181	-1.13861	Trmt6
689	ENSMUSG00000030247	1.09186	0.608663	4.26537	0.00207808	0.0562486	-1.14124	Kcnj8
690	ENSMUSG00000036292	0.673248	4.20068	4.26341	0.00208413	0.0562713	-1.1441	Gramd1c
691	ENSMUSG00000021684	0.810323	-3.37514	4.26311	0.00208503	0.0562713	-1.14453	Pde8b
692	ENSMUSG00000023032	1.2692	-4.49908	4.25845	0.00209942	0.0564348	-1.15132	Slc4a8
693	ENSMUSG00000036570	-0.432877	7.62854	-4.25818	0.00210027	0.0564348	-1.15172	Fxyd1
694	ENSMUSG00000003464	0.555322	5.5936	4.25686	0.00210434	0.0564618	-1.15362	Pex19
695	ENSMUSG00000038047	1.01995	0.105012	4.25463	0.0021113	0.0565299	-1.15688	Haus6
696	ENSMUSG00000041079	0.57019	2.58806	4.25408	0.00211301	0.0565299	-1.15768	Rwdd2b
697	ENSMUSG00000081242	1.42829	-0.0769275	4.25078	0.00212331	0.0565998	-1.16248	Gm15719
698	ENSMUSG00000032179	1.03235	1.31883	4.2495	0.00212735	0.0565998	-1.16435	Bmp5
699	ENSMUSG00000020650	0.552576	3.08874	4.24852	0.00213044	0.0565998	-1.16578	Bcap29
700	ENSMUSG00000022142	0.714787	2.5454	4.24774	0.00213288	0.0565998	-1.16691	Nup155
701	ENSMUSG00000038398	0.472686	3.44447	4.24738	0.00213401	0.0565998	-1.16743	Upf3a
702	ENSMUSG00000083443	0.636175	0.271613	4.24737	0.00213405	0.0565998	-1.16745	Gm15519
703	ENSMUSG00000037820	0.832791	6.17709	4.24636	0.00213722	0.0566026	-1.16892	Tgm2
704	ENSMUSG00000049044	0.953988	5.4757	4.24251	0.00214943	0.0568369	-1.17453	Rapgef4
705	ENSMUSG00000053411	-0.943156	-0.055956	-4.24061	0.00215546	0.0568369	-1.1773	Cbx7
706	ENSMUSG00000038975	0.48622	4.89241	4.2402	0.00215677	0.0568369	-1.1779	Rabggtb
707	ENSMUSG00000026490	0.588466	1.49399	4.23799	0.00216383	0.0568985	-1.18112	Cdc42bpa
708	ENSMUSG00000050896	2.58848	-2.14315	4.23607	0.00217	0.0569796	-1.18393	Rtn4rl2
709	ENSMUSG00000033184	0.702795	4.73843	4.2351	0.0021731	0.0569798	-1.18534	Tmed7
710	ENSMUSG00000019877	0.470337	6.02667	4.22856	0.00219424	0.0574275	-1.19489	Serinc1
711	ENSMUSG00000003477	-3.10647	4.6526	-4.22789	0.00219641	0.0574275	-1.19586	Inmt
712	ENSMUSG00000022674	0.568211	2.9836	4.22588	0.00220297	0.0574361	-1.1988	Ube2v2
713	ENSMUSG00000036019	0.965286	0.672288	4.22183	0.0022162	0.0575404	-1.20471	Tmtc2
714	ENSMUSG00000028184	0.777153	3.51646	4.22159	0.002217	0.0575404	-1.20506	Lphn2
715	ENSMUSG00000045983	0.528467	6.92572	4.22112	0.00221854	0.0575404	-1.20575	Eif4g1
716	ENSMUSG00000047330	1.31042	-2.04387	4.31824	0.002529	0.0607114	-1.2058	Kcne4
717	ENSMUSG00000087020	-1.07189	-0.614149	-4.22084	0.00221945	0.0575404	-1.20616	Gm16283
718	ENSMUSG00000024042	1.04448	3.78102	4.21822	0.00222811	0.0576836	-1.20999	Sik1
719	ENSMUSG00000022146	1.23049	-0.278164	4.21597	0.00223554	0.0577947	-1.21328	Osmr
720	ENSMUSG00000023345	0.766468	0.110421	4.21216	0.00224821	0.0580062	-1.21885	Poc1a
721	ENSMUSG00000019528	0.71765	1.72121	4.21161	0.00225001	0.0580062	-1.21964	Gyg
722	ENSMUSG00000021903	-1.36759	-2.58955	-4.20872	0.0022597	0.0581321	-1.22388	Galntl2
723	ENSMUSG00000019814	0.682416	3.86596	4.20827	0.0022612	0.0581321	-1.22454	Ltv1
724	ENSMUSG00000077380	-1.63095	-0.44098	-6.28491	0.00318908	0.0670498	-1.22731	SNORA68
725	ENSMUSG00000037868	1.41244	-4.19847	4.76044	0.00308184	0.0660552	-1.23399	Egr2
726	ENSMUSG00000041057	0.669395	3.23651	4.20057	0.00228719	0.0587182	-1.23581	Wdr43
727	ENSMUSG00000032485	-0.41776	4.91145	-4.1995	0.00229079	0.0587291	-1.23736	Scap
728	ENSMUSG00000091024	-2.17915	-4.00905	-6.25613	0.00324396	0.0671839	-1.23917	Gm17351
729	ENSMUSG00000028132	0.743819	5.82303	4.19734	0.00229815	0.0588358	-1.24053	Tmem56
730	ENSMUSG00000024436	0.521972	4.83979	4.19638	0.00230146	0.0588388	-1.24195	Mrps18b
731	ENSMUSG00000029596	1.44759	4.14544	4.19482	0.00230677	0.0588928	-1.24422	Sdsl
732	ENSMUSG00000001672	1.32667	-0.644978	4.19135	0.00231868	0.0591152	-1.2493	Marveld3
733	ENSMUSG00000082425	-1.64999	1.68212	-4.18936	0.00232555	0.0591667	-1.25222	Mup-ps13
734	ENSMUSG00000006498	0.53307	5.01939	4.18879	0.00232752	0.0591667	-1.25305	Ptbp1
735	ENSMUSG00000038967	-0.549216	4.74358	-4.18798	0.00233033	0.0591667	-1.25425	Pdk2
736	ENSMUSG00000039159	-0.447363	4.19709	-4.18662	0.00233506	0.0591739	-1.25625	Ube2h
737	ENSMUSG00000004789	0.477738	6.51707	4.18474	0.00234158	0.0591739	-1.259	Dlst
738	ENSMUSG00000017446	1.01518	2.13468	4.18292	0.00234792	0.0591739	-1.26166	C1qtnf1
739	ENSMUSG00000002847	0.517829	4.81292	4.18274	0.00234854	0.0591739	-1.26193	Pla1a
740	ENSMUSG00000042272	0.535401	-1.11936	4.18267	0.00234881	0.0591739	-1.26204	Sestd1
741	ENSMUSG00000047719	0.597681	2.38846	4.18236	0.00234988	0.0591739	-1.26249	Ubiad1
742	ENSMUSG00000038400	0.822069	-0.704229	4.18049	0.00235641	0.0592574	-1.26523	Pmepa1
743	ENSMUSG00000056091	1.19633	6.45752	4.17871	0.00236266	0.0593338	-1.26784	St3gal5
744	ENSMUSG00000087471	0.67678	0.566697	4.17749	0.00236697	0.059361	-1.26964	Gm16836
745	ENSMUSG00000080350	-3.67543	-2.61072	-10.1313	0.00195939	0.0552035	-1.27036	AC151974.1
746	ENSMUSG00000038903	1.26718	-0.414878	4.17348	0.00238113	0.0595974	-1.27552	Ccdc68
747	ENSMUSG00000028271	0.711309	4.33102	4.17299	0.00238286	0.0595974	-1.27624	Gtf2b
748	ENSMUSG00000084329	0.520857	2.55502	4.16709	0.00240388	0.0599747	-1.2849	Gm6733
749	ENSMUSG00000090084	-0.766875	-3.4731	-4.16585	0.00240832	0.0599747	-1.28672	Srpx
750	ENSMUSG00000047126	0.521037	5.59656	4.1655	0.00240957	0.0599747	-1.28724	Cltc
751	ENSMUSG00000034771	-0.921416	0.607194	-4.16349	0.00241681	0.0599747	-1.29019	Tle2
752	ENSMUSG00000051934	0.709332	1.67919	4.16318	0.0024179	0.0599747	-1.29064	Spats2
753	ENSMUSG00000001763	-0.651886	1.81036	-4.16299	0.00241859	0.0599747	-1.29092	Tspan33
754	ENSMUSG00000058355	0.702879	5.332	4.16211	0.00242175	0.0599747	-1.29221	Abce1
755	ENSMUSG00000033685	1.00031	3.21261	4.16064	0.00242709	0.0599747	-1.29438	Ucp2
756	ENSMUSG00000089634	-1.60638	2.25303	-4.1606	0.00242723	0.0599747	-1.29444	Nat8b
757	ENSMUSG00000046572	0.820266	-1.08858	4.15768	0.0024378	0.0600542	-1.29873	Zfp518b
758	ENSMUSG00000092187	0.899731	1.22066	4.15761	0.00243806	0.0600542	-1.29883	Gm20457
759	ENSMUSG00000049580	0.972961	5.65215	4.15701	0.00244022	0.0600542	-1.29971	Tsku
760	ENSMUSG00000064484	-1.54198	1.11201	-4.66997	0.00338549	0.0682057	-1.30461	SNORD103
761	ENSMUSG00000060733	-0.555301	3.28946	-4.15354	0.0024529	0.0602055	-1.30482	Ipmk
762	ENSMUSG00000020873	0.567113	6.03082	4.15247	0.00245679	0.0602208	-1.30638	Slc35b1
763	ENSMUSG00000034634	3.21128	3.83478	4.15093	0.00246245	0.0602794	-1.30866	Ly6d
764	ENSMUSG00000053799	0.731295	3.37402	4.14751	0.00247503	0.0603094	-1.31368	Exoc6
765	ENSMUSG00000025422	0.901484	-0.881385	4.14742	0.00247538	0.0603094	-1.31382	Agap2
766	ENSMUSG00000032932	0.809701	4.04301	4.14642	0.00247906	0.0603094	-1.31529	Hspa13
767	ENSMUSG00000027187	-0.567998	9.92043	-4.14616	0.00248004	0.0603094	-1.31568	Cat
768	ENSMUSG00000038497	0.480959	1.33403	4.14298	0.00249183	0.0604382	-1.32036	Tmco3
769	ENSMUSG00000021676	0.511093	6.8691	4.14296	0.00249189	0.0604382	-1.32038	Iqgap2
770	ENSMUSG00000028041	1.03041	-0.0990666	4.14199	0.00249551	0.0604465	-1.32182	Adam15
771	ENSMUSG00000071320	1.63338	-5.7255	4.22821	0.00285822	0.0637068	-1.32414	Gm9034
772	ENSMUSG00000020716	0.455977	1.39694	4.13936	0.00250533	0.0606046	-1.32569	Nf1
773	ENSMUSG00000041303	0.547005	2.39793	4.13841	0.00250887	0.0606109	-1.32708	Gtf3c3
774	ENSMUSG00000040441	0.939492	0.647015	4.13715	0.0025136	0.0606455	-1.32894	Slc26a10
775	ENSMUSG00000026615	0.521763	4.82889	4.13558	0.00251951	0.0607087	-1.33126	Eprs
776	ENSMUSG00000038172	0.68568	2.50563	4.13382	0.00252614	0.0607114	-1.33385	Ttc39b
777	ENSMUSG00000086040	0.729757	0.74243	4.13293	0.0025295	0.0607114	-1.33516	Wipf3
778	ENSMUSG00000066170	2.33099	-2.09656	4.12798	0.00254827	0.0609239	-1.34246	E230001N04Rik
779	ENSMUSG00000030249	0.821908	2.07097	4.12613	0.00255533	0.0610134	-1.34519	Abcc9
780	ENSMUSG00000034653	0.698508	1.267	4.12499	0.00255968	0.0610382	-1.34687	Ythdc2
781	ENSMUSG00000026113	0.591799	2.10521	4.12052	0.00257685	0.0613683	-1.35346	Inpp4a
782	ENSMUSG00000058873	0.751861	2.55981	4.11798	0.00258666	0.0614718	-1.35721	Gm5582
783	ENSMUSG00000024538	1.13139	0.987005	4.11628	0.00259324	0.0614936	-1.35972	Ppic
784	ENSMUSG00000021211	-0.447266	5.97787	-4.11571	0.00259545	0.0614936	-1.36056	Akr1c12
785	ENSMUSG00000047515	1.50739	-2.3805	4.19983	0.00297138	0.0651777	-1.36172	BC049715
786	ENSMUSG00000025436	-0.701527	1.16348	-4.11326	0.00260497	0.0616063	-1.36417	Xrcc6bp1
787	ENSMUSG00000074250	1.49188	-2.17852	4.1123	0.00260873	0.0616063	-1.3656	Gm10653
788	ENSMUSG00000062545	0.932317	2.71233	4.11191	0.00261024	0.0616063	-1.36617	Tlr12
789	ENSMUSG00000082735	-3.77398	-5.55976	-9.28176	0.00253813	0.0608142	-1.36623	Gm16394
790	ENSMUSG00000045176	-0.482723	2.64074	-4.10805	0.00262538	0.0616065	-1.37188	2310047M10Rik
791	ENSMUSG00000038335	0.855148	3.33221	4.10804	0.00262542	0.0616065	-1.37189	Tsr1
792	ENSMUSG00000031357	0.459758	4.9326	4.10723	0.00262858	0.0616065	-1.37308	Syap1
793	ENSMUSG00000040520	0.617815	2.70881	4.10706	0.00262927	0.0616065	-1.37334	Manea
794	ENSMUSG00000006740	0.857505	3.61	4.10663	0.00263097	0.0616065	-1.37397	Kif5b
795	ENSMUSG00000067656	0.979418	-0.251682	4.10609	0.00263309	0.0616065	-1.37477	Slc22a27
796	ENSMUSG00000053830	0.570902	1.22021	4.10595	0.00263364	0.0616065	-1.37498	Gm9923
797	ENSMUSG00000033157	0.661781	1.26051	4.10201	0.00264923	0.0617429	-1.3808	Abhd10
798	ENSMUSG00000066324	0.622914	3.86169	4.10175	0.00265026	0.0617429	-1.38118	Impad1
799	ENSMUSG00000024747	0.682742	7.88466	4.10109	0.00265287	0.0617429	-1.38216	Aldh1a7
800	ENSMUSG00000030302	1.44686	0.341012	4.09942	0.00265954	0.06182	-1.38463	Atp2b2
801	ENSMUSG00000036327	0.774624	1.38226	4.09796	0.00266536	0.0618361	-1.38679	Qsox2
802	ENSMUSG00000065226	1.63292	1.34495	4.09629	0.00267203	0.0618361	-1.38926	SNORA8
803	ENSMUSG00000066538	0.732824	1.73474	4.09588	0.00267365	0.0618361	-1.38985	Gm6254
804	ENSMUSG00000031289	1.38248	-1.77211	4.09427	0.00268011	0.0618708	-1.39224	Il13ra2
805	ENSMUSG00000031821	2.16643	-1.38463	4.09338	0.00268368	0.0618708	-1.39355	Gins2
806	ENSMUSG00000040855	0.476867	3.39859	4.093	0.00268522	0.0618708	-1.39412	Reps2
807	ENSMUSG00000085185	-1.39082	-2.54201	-4.20843	0.00293657	0.0648262	-1.39606	BC028777
808	ENSMUSG00000021585	0.640794	4.17445	4.09168	0.00269056	0.0619165	-1.39608	Cast
809	ENSMUSG00000079109	0.794027	-1.74407	4.08896	0.00270154	0.0620522	-1.4001	Pms2
810	ENSMUSG00000042485	0.883118	2.39943	4.08855	0.00270319	0.0620522	-1.4007	Mustn1
811	ENSMUSG00000000983	-2.547	-3.12404	-9.01476	0.00276604	0.062714	-1.4007	Expi
812	ENSMUSG00000042042	0.62983	1.85811	4.08601	0.00271354	0.0621128	-1.40447	Csgalnact2
813	ENSMUSG00000025190	1.10059	6.48302	4.08563	0.00271508	0.0621128	-1.40503	Got1
814	ENSMUSG00000029171	0.880596	1.4553	4.08542	0.00271594	0.0621128	-1.40534	Pgm1
815	ENSMUSG00000031701	0.433961	5.95124	4.08406	0.00272147	0.0621623	-1.40735	Dnaja2
816	ENSMUSG00000003948	0.481577	5.92619	4.08323	0.00272486	0.0621626	-1.40858	Mmd
817	ENSMUSG00000040212	0.821398	1.26393	4.07943	0.00274046	0.0624363	-1.41421	Emp3
818	ENSMUSG00000036904	-0.561201	1.24921	-4.07866	0.00274363	0.0624363	-1.41535	Fzd8
819	ENSMUSG00000027654	2.01037	-3.83651	4.15902	0.00314263	0.0669213	-1.41599	Fam83d
820	ENSMUSG00000063760	0.524937	3.79618	4.07702	0.00275039	0.0625129	-1.41778	Rnf217
821	ENSMUSG00000026409	1.01978	2.73964	4.07569	0.00275587	0.0625603	-1.41975	Pfkfb2
822	ENSMUSG00000058325	0.475399	2.33252	4.07182	0.00277195	0.0627707	-1.42549	Dock1
823	ENSMUSG00000069456	0.65128	3.86784	4.06807	0.00278762	0.0629131	-1.43105	Rdh16
824	ENSMUSG00000032515	0.775723	2.26515	4.06798	0.00278797	0.0629131	-1.43118	Csrnp1
825	ENSMUSG00000027357	0.485136	5.20196	4.06717	0.00279138	0.0629131	-1.43238	Crls1
826	ENSMUSG00000020656	1.25699	-0.491842	4.06631	0.00279499	0.0629131	-1.43366	Grhl1
827	ENSMUSG00000064844	1.39708	1.93006	4.06624	0.0027953	0.0629131	-1.43377	SNORD58
828	ENSMUSG00000034485	0.524791	1.51703	4.06202	0.00281309	0.0632362	-1.44003	Uaca
829	ENSMUSG00000023988	0.654189	2.98193	4.06094	0.00281765	0.0632457	-1.44163	Bysl
830	ENSMUSG00000090958	0.885555	1.67246	4.06029	0.00282038	0.0632457	-1.44258	Lrrc32
831	ENSMUSG00000065258	-0.88349	0.36984	-4.5433	0.00386905	0.0729959	-1.44457	SNORD24
832	ENSMUSG00000035239	1.74349	1.1543	4.05546	0.00284095	0.0636297	-1.44975	Neu3
833	ENSMUSG00000021759	0.698636	3.17418	4.05372	0.00284842	0.0636935	-1.45234	Ppap2a
834	ENSMUSG00000026646	1.29454	-1.84607	4.05299	0.00285152	0.0636935	-1.45342	Suv39h2
835	ENSMUSG00000028028	1.97426	0.0444595	4.05238	0.00285417	0.0636935	-1.45433	Alpk1
836	ENSMUSG00000029410	-1.53469	-4.47541	-5.75977	0.00440134	0.0767488	-1.45803	Ppef2
837	ENSMUSG00000027955	2.12913	-3.1547	4.04819	0.00287222	0.0639241	-1.46056	Fam198b
838	ENSMUSG00000035704	0.694103	2.84306	4.04757	0.0028749	0.0639241	-1.46148	Alg8
839	ENSMUSG00000003273	-1.94139	-2.15901	-4.04581	0.00288252	0.0640162	-1.46409	Car11
840	ENSMUSG00000052415	1.91582	-2.99467	4.04432	0.00288902	0.0640834	-1.46631	Tchh
841	ENSMUSG00000005973	0.744235	1.48317	4.04274	0.00289587	0.0641428	-1.46865	Rcn1
842	ENSMUSG00000053040	-1.02799	-1.52479	-4.0421	0.00289866	0.0641428	-1.4696	Aph1c
843	ENSMUSG00000029379	-2.63145	-2.79308	-8.48507	0.00330472	0.0677595	-1.47635	Cxcl3
844	ENSMUSG00000035891	1.2586	0.465139	4.0364	0.00292367	0.0646186	-1.47808	Cerk
845	ENSMUSG00000090322	-1.49405	-2.23055	-5.71413	0.00453147	0.0773412	-1.4796	Gm17090
846	ENSMUSG00000028760	0.434555	3.04789	4.03238	0.00294145	0.0648562	-1.48406	Eif4g3
847	ENSMUSG00000074121	-1.70242	-4.3883	-5.70475	0.0045588	0.0774724	-1.48407	Ntf5
848	ENSMUSG00000016758	-0.826358	2.01294	-4.02959	0.00295386	0.0649923	-1.48822	Bik
849	ENSMUSG00000024855	-0.873642	-0.620394	-4.02863	0.00295811	0.0649923	-1.48964	Pacs1
850	ENSMUSG00000078484	-0.616445	1.29663	-4.02861	0.0029582	0.0649923	-1.48967	Klhl17
851	ENSMUSG00000074282	-0.628505	-0.816282	-4.02515	0.00297371	0.0651777	-1.49483	Zfp94
852	ENSMUSG00000080606	-3.17543	-2.94406	-8.34634	0.00346833	0.0691081	-1.49792	AC141438.1
853	ENSMUSG00000082454	0.54103	3.64796	4.02264	0.00298498	0.0652069	-1.49856	Gm12183
854	ENSMUSG00000032313	1.56173	-3.27889	4.02255	0.00298536	0.0652069	-1.49869	AI118078
855	ENSMUSG00000036840	0.640767	1.78014	4.02203	0.00298771	0.0652069	-1.49946	Siah1a
856	ENSMUSG00000040283	-0.638327	-0.0839975	-4.0217	0.0029892	0.0652069	-1.49996	Btnl9
857	ENSMUSG00000079188	1.00992	2.32526	4.01835	0.00300434	0.0654058	-1.50495	Gm7694
858	ENSMUSG00000028712	1.18063	4.92987	4.01812	0.00300541	0.0654058	-1.5053	Cyp4a31
859	ENSMUSG00000082262	0.874132	1.0496	4.01631	0.00301364	0.0654679	-1.508	Gm14730
860	ENSMUSG00000073016	0.901436	0.190178	4.01552	0.00301725	0.0654679	-1.50918	Uprt
861	ENSMUSG00000079108	0.820923	4.08454	4.01515	0.00301892	0.0654679	-1.50972	Srp54b
862	ENSMUSG00000073830	-1.39695	11.1027	-4.01363	0.00302584	0.0654765	-1.51198	Mup14
863	ENSMUSG00000017057	0.454371	4.80353	4.01351	0.00302642	0.0654765	-1.51217	Il13ra1
864	ENSMUSG00000036882	1.49398	-3.89691	4.08642	0.00347415	0.0691081	-1.51319	Arhgap33
865	ENSMUSG00000026567	-1.55003	-5.76883	-4.26808	0.00367188	0.0708731	-1.51381	Adcy10
866	ENSMUSG00000000776	0.787384	2.34081	4.01065	0.00303952	0.0656829	-1.51644	Polr3d
867	ENSMUSG00000052812	0.603385	1.70039	4.00972	0.00304378	0.0656915	-1.51782	Atad2b
868	ENSMUSG00000043487	1.17593	-0.922607	4.00873	0.00304835	0.0656915	-1.5193	Acot6
869	ENSMUSG00000030771	0.450938	-0.422887	4.00823	0.00305061	0.0656915	-1.52003	Micalcl
870	ENSMUSG00000021109	0.538198	3.56054	4.00477	0.00306662	0.0658214	-1.5252	Hif1a
871	ENSMUSG00000028716	-1.75717	0.520337	-4.00466	0.00306715	0.0658214	-1.52537	Pdzk1ip1
872	ENSMUSG00000041625	-0.496468	5.00323	-4.00461	0.00306736	0.0658214	-1.52543	A2ld1
873	ENSMUSG00000027091	0.522074	4.78663	4.00046	0.00308667	0.0660819	-1.53163	Zc3h15
874	ENSMUSG00000065353	1.36005	0.931355	4.07	0.00355423	0.0696591	-1.53529	Snora73b
875	ENSMUSG00000072489	1.65396	-1.26385	3.99357	0.00311899	0.0666249	-1.54191	Gm10362
876	ENSMUSG00000041798	-1.88259	5.25873	-3.99352	0.00311926	0.0666249	-1.54199	Gck
877	ENSMUSG00000086924	-1.68494	-4.99646	-5.58186	0.0049361	0.080165	-1.54357	Gm11766
878	ENSMUSG00000086920	1.1231	-1.17859	3.98875	0.00314182	0.0669213	-1.54911	Gm12207
879	ENSMUSG00000032410	0.662431	1.06243	3.98793	0.00314574	0.0669213	-1.55034	Xrn1
880	ENSMUSG00000030835	0.499722	4.66853	3.98753	0.00314766	0.0669213	-1.55094	Nomo1
881	ENSMUSG00000037788	0.788105	-1.41544	3.98501	0.00315968	0.0670498	-1.5547	Vopp1
882	ENSMUSG00000022195	0.553212	2.94204	3.98444	0.00316242	0.0670498	-1.55556	6030458C11Rik
883	ENSMUSG00000082491	0.618161	1.28555	3.98315	0.00316856	0.0670498	-1.55747	Gm5909
884	ENSMUSG00000034586	1.14428	-1.17952	3.98283	0.00317014	0.0670498	-1.55796	C630004H02Rik
885	ENSMUSG00000021222	0.769073	0.716018	3.98207	0.00317377	0.0670498	-1.55909	Dcaf4
886	ENSMUSG00000022477	0.510775	6.0105	3.98011	0.00318319	0.0670498	-1.56202	Aco2
887	ENSMUSG00000073542	0.745497	1.1597	3.97969	0.00318523	0.0670498	-1.56265	Cep76
888	ENSMUSG00000021427	0.606538	4.96946	3.97937	0.0031868	0.0670498	-1.56314	Ssr1
889	ENSMUSG00000035032	-1.75908	-4.9613	-4.75155	0.00501605	0.0804856	-1.56664	Nek11
890	ENSMUSG00000087141	0.512154	4.96898	3.97671	0.00319966	0.0670498	-1.56711	Plcxd2
891	ENSMUSG00000046768	0.930294	-0.676644	3.97668	0.00319978	0.0670498	-1.56715	Rhoj
892	ENSMUSG00000029283	1.56763	-3.75256	3.97545	0.00320576	0.0670498	-1.56899	Cdc7
893	ENSMUSG00000025083	1.53872	-1.51504	3.97421	0.00321177	0.0670498	-1.57084	Afap1l2
894	ENSMUSG00000030930	0.703646	0.966479	3.97301	0.00321765	0.0670498	-1.57265	Chst15
895	ENSMUSG00000024896	0.517763	4.64197	3.97228	0.00322122	0.0670498	-1.57374	Minpp1
896	ENSMUSG00000021895	0.655769	3.54773	3.97194	0.00322288	0.0670498	-1.57425	Arhgef3
897	ENSMUSG00000028552	0.565157	3.59275	3.97152	0.00322491	0.0670498	-1.57487	Eps15
898	ENSMUSG00000046841	1.00771	0.43445	3.97141	0.00322546	0.0670498	-1.57504	Ckap4
899	ENSMUSG00000079012	0.688775	10.7221	3.97129	0.00322606	0.0670498	-1.57522	Serpina3m
900	ENSMUSG00000026623	0.650304	6.6369	3.97121	0.00322645	0.0670498	-1.57534	Lpgat1
901	ENSMUSG00000071419	2.40972	-0.999277	4.03857	0.00371311	0.07137	-1.57772	Rps15-ps2
902	ENSMUSG00000029534	0.664016	0.488324	3.96955	0.00323457	0.0671429	-1.57783	St7
903	ENSMUSG00000066632	0.476586	5.15842	3.96691	0.00324753	0.0671839	-1.58177	Pgk1-rs7
904	ENSMUSG00000063316	0.484224	6.46474	3.96683	0.00324793	0.0671839	-1.58189	Rpl27
905	ENSMUSG00000030157	-0.863083	5.78538	-3.96562	0.00325388	0.0671839	-1.5837	Clec2d
906	ENSMUSG00000031775	0.578659	3.49168	3.96535	0.00325524	0.0671839	-1.58411	Pllp
907	ENSMUSG00000050270	-0.569088	3.65585	-3.96471	0.00325842	0.0671839	-1.58507	Tmem220
908	ENSMUSG00000027556	-1.892	-0.369489	-4.06782	0.00356502	0.0697601	-1.58783	Car1
909	ENSMUSG00000086320	0.869653	7.85155	3.96206	0.00327152	0.0673788	-1.58904	Gm12840
910	ENSMUSG00000033222	0.656937	0.56707	3.95838	0.00328982	0.06768	-1.59454	Ttf2
911	ENSMUSG00000065663	1.59963	1.25736	3.95571	0.00330319	0.0677595	-1.59854	SNORA25
912	ENSMUSG00000083038	0.632882	0.45644	3.95557	0.00330388	0.0677595	-1.59875	Gm13233
913	ENSMUSG00000017412	-0.939988	-6.67891	-4.16957	0.00415058	0.0751549	-1.60026	Cacnb4
914	ENSMUSG00000050671	-0.939988	-4.89747	-4.16957	0.00415058	0.0751549	-1.60026	Ism2
915	ENSMUSG00000070436	0.983467	3.64198	3.95384	0.00331259	0.0678206	-1.60135	Serpinh1
916	ENSMUSG00000092564	-0.965926	0.725839	-3.95335	0.00331505	0.0678206	-1.60208	BC051226
917	ENSMUSG00000027957	0.670365	3.57361	3.95186	0.00332258	0.0678631	-1.60432	Slc35a3
918	ENSMUSG00000022894	0.851968	-2.134	3.95148	0.00332449	0.0678631	-1.60489	Adamts5
919	ENSMUSG00000079645	1.01275	-0.208019	3.95028	0.00333057	0.0678752	-1.60669	Gm17193
920	ENSMUSG00000062181	-0.998117	7.41283	-3.9499	0.00333245	0.0678752	-1.60725	Ces3b
921	ENSMUSG00000005150	0.453081	3.0039	3.94774	0.00334341	0.0679919	-1.61049	Wdr83
922	ENSMUSG00000086784	-0.399499	6.62793	-3.9473	0.00334567	0.0679919	-1.61116	Isoc2a
923	ENSMUSG00000080962	2.85538	-3.7382	3.94647	0.00334987	0.0679919	-1.6124	Gm11453
924	ENSMUSG00000028312	1.29771	0.185503	3.94567	0.00335396	0.0679919	-1.6136	Smc2
925	ENSMUSG00000022255	0.54259	2.84861	3.94515	0.00335662	0.0679919	-1.61438	Mtdh
926	ENSMUSG00000083344	-2.39437	-3.36219	-7.67196	0.00443606	0.0769443	-1.61481	Gm7363
927	ENSMUSG00000086184	-0.936928	-2.84756	-4.1568	0.00421748	0.0756969	-1.61577	Gm12764
928	ENSMUSG00000030770	0.407978	3.92865	3.94252	0.00337005	0.068189	-1.61832	Parva
929	ENSMUSG00000032116	0.463462	5.24728	3.94007	0.00338264	0.0682057	-1.622	Stt3a
930	ENSMUSG00000073842	-1.49087	12.6174	-3.93976	0.00338424	0.0682057	-1.62247	Mup7
931	ENSMUSG00000039196	0.818602	13.1418	3.93948	0.00338568	0.0682057	-1.62289	Orm1
932	ENSMUSG00000031493	1.05041	-3.70101	4.71001	0.00520606	0.0820646	-1.62509	Ggn
933	ENSMUSG00000060317	0.880817	7.09251	3.93777	0.00339446	0.0683079	-1.62545	Acnat2
934	ENSMUSG00000060429	0.549333	4.77159	3.93593	0.00340398	0.0684248	-1.62821	Sntb1
935	ENSMUSG00000019210	0.43974	6.41036	3.93126	0.00342827	0.068838	-1.63523	Atp6v1e1
936	ENSMUSG00000040263	0.491194	2.88661	3.92989	0.00343539	0.0689059	-1.63728	Klhdc4
937	ENSMUSG00000058254	0.720853	1.72999	3.92871	0.00344155	0.0689545	-1.63905	Tspan7
938	ENSMUSG00000036698	0.592518	1.56301	3.9271	0.00345002	0.0690137	-1.64147	Eif2c2
939	ENSMUSG00000025068	-0.533723	5.20983	-3.92672	0.003452	0.0690137	-1.64204	Gsto1
940	ENSMUSG00000052293	0.487823	4.2868	3.92552	0.00345832	0.0690653	-1.64384	Taf9
941	ENSMUSG00000041468	-1.739	-3.3235	-4.162	0.0041901	0.0755735	-1.64427	Gpr12
942	ENSMUSG00000026784	1.36964	-0.215982	3.92223	0.00347571	0.0691081	-1.64879	Pdss1
943	ENSMUSG00000002900	0.847585	0.265072	3.92171	0.00347845	0.0691081	-1.64957	Lamb1
944	ENSMUSG00000069008	0.478011	5.14296	3.92157	0.00347921	0.0691081	-1.64979	Gm5537
945	ENSMUSG00000085241	0.659309	2.02393	3.92049	0.00348489	0.0691457	-1.6514	Snhg3
946	ENSMUSG00000005481	0.752645	2.27306	3.91973	0.00348894	0.0691457	-1.65254	Ddx39
947	ENSMUSG00000031494	-1.8897	-2.66673	-3.91909	0.00349236	0.0691457	-1.65351	Cd209a
948	ENSMUSG00000084314	2.50697	-1.44383	4.08158	0.00463643	0.0778962	-1.65788	Rps15a-ps3
949	ENSMUSG00000032776	0.45554	2.50058	3.91604	0.0035086	0.0693927	-1.65809	Mctp2
950	ENSMUSG00000048365	0.582801	2.12789	3.91255	0.00352733	0.0695707	-1.66334	Gm9825
951	ENSMUSG00000009030	0.63063	3.49017	3.9124	0.00352812	0.0695707	-1.66357	Pdcl
952	ENSMUSG00000034906	1.59878	-1.85481	3.91225	0.00352892	0.0695707	-1.66379	Ncaph
953	ENSMUSG00000090779	-1.08084	-3.05186	-4.63464	0.00557255	0.0835029	-1.6653	Gm17110
954	ENSMUSG00000032567	0.578583	0.19177	3.91103	0.0035355	0.0696259	-1.66563	Aste1
955	ENSMUSG00000045038	0.475331	1.45682	3.90925	0.00354511	0.0696591	-1.66831	Prkce
956	ENSMUSG00000028089	0.753762	2.61129	3.90749	0.00355462	0.0696591	-1.67095	Chd1l
957	ENSMUSG00000040511	0.792599	1.15501	3.9073	0.00355568	0.0696591	-1.67124	Pvr
958	ENSMUSG00000052997	0.563463	3.28326	3.90722	0.00355608	0.0696591	-1.67136	Uba2
959	ENSMUSG00000030789	-0.962546	-2.19817	-3.90127	0.00358852	0.0701454	-1.68032	Itgax
960	ENSMUSG00000028145	0.576484	2.9478	3.89791	0.00360694	0.0704309	-1.68537	Them4
961	ENSMUSG00000052560	0.886648	2.1233	3.89658	0.00361427	0.0704598	-1.68738	Cpne8
962	ENSMUSG00000023939	-0.421839	4.93798	-3.89626	0.00361607	0.0704598	-1.68787	Mrpl14
963	ENSMUSG00000072501	0.700565	3.01431	3.89464	0.00362499	0.0705591	-1.6903	Phf20l1
964	ENSMUSG00000038072	0.491954	2.62471	3.8933	0.0036324	0.0706287	-1.69231	Galnt11
965	ENSMUSG00000070632	1.40582	-2.43266	3.89138	0.00364308	0.07076	-1.69521	Btbd8
966	ENSMUSG00000016487	0.606763	2.3557	3.89023	0.00364951	0.07076	-1.69695	Ppfibp1
967	ENSMUSG00000032860	0.625845	2.42673	3.89002	0.00365067	0.07076	-1.69727	P2ry2
968	ENSMUSG00000044258	0.660026	1.33266	3.88916	0.00365544	0.070778	-1.69855	Ctla2a
969	ENSMUSG00000026039	2.36294	-3.96394	4.08821	0.00459774	0.0777678	-1.69958	Sgol2
970	ENSMUSG00000025078	0.492172	2.27264	3.8875	0.00366475	0.07087	-1.70107	Nhlrc2
971	ENSMUSG00000022883	0.891901	0.477333	3.88694	0.00366788	0.07087	-1.70191	Robo1
972	ENSMUSG00000028655	2.07659	4.10466	3.88542	0.0036764	0.0708861	-1.7042	Mfsd2a
973	ENSMUSG00000091500	-1.07247	-4.2559	-3.94241	0.0042485	0.0757274	-1.70848	Gm17292
974	ENSMUSG00000036371	0.579699	4.9267	3.88052	0.00370401	0.0713437	-1.71158	Serbp1
975	ENSMUSG00000061062	0.690972	0.0757082	3.879	0.00371264	0.07137	-1.71388	Gm10093
976	ENSMUSG00000004069	0.44939	5.50258	3.8764	0.00372743	0.0714715	-1.7178	Dnaja3
977	ENSMUSG00000025089	0.577045	6.31519	3.87622	0.00372846	0.0714715	-1.71807	Gfra1
978	ENSMUSG00000078970	0.942421	3.09833	3.87594	0.00373003	0.0714715	-1.71849	Wdr92
979	ENSMUSG00000055296	0.454807	1.81386	3.87489	0.00373603	0.0715123	-1.72008	D730040F13Rik
980	ENSMUSG00000017132	0.459608	3.36708	3.87379	0.00374234	0.0715586	-1.72174	Cyth1
981	ENSMUSG00000000402	-0.942985	-4.85133	-4.27993	0.00514479	0.0814025	-1.72306	Egfl6
982	ENSMUSG00000022433	0.587974	0.079501	3.8726	0.00374916	0.0716148	-1.72354	Csnk1e
983	ENSMUSG00000023868	1.49492	-4.35162	3.8702	0.00376294	0.0718036	-1.72716	Pde10a
984	ENSMUSG00000028572	0.559019	4.19944	3.86789	0.00377624	0.0718181	-1.73064	Hook1
985	ENSMUSG00000040018	0.504848	3.40841	3.8671	0.0037808	0.0718181	-1.73183	Cox15
986	ENSMUSG00000054499	-0.527331	2.99738	-3.86698	0.00378152	0.0718181	-1.73202	Dedd2
987	ENSMUSG00000015176	0.637713	3.7458	3.86695	0.0037817	0.0718181	-1.73207	Nolc1
988	ENSMUSG00000031661	0.793416	0.207915	3.86669	0.00378318	0.0718181	-1.73246	Nkd1
989	ENSMUSG00000031616	0.795407	-0.15038	3.86492	0.00379348	0.0718719	-1.73514	Ednra
990	ENSMUSG00000036104	0.525853	2.88213	3.86486	0.00379381	0.0718719	-1.73523	Rab3gap1
991	ENSMUSG00000049515	-1.56719	-5.17419	-3.96093	0.00413926	0.0750974	-1.73564	Espnl
992	ENSMUSG00000027335	-1.33505	-4.53886	-5.20246	0.00636815	0.0882587	-1.73974	Adra1d
993	ENSMUSG00000088290	-1.33505	-0.634998	-5.20246	0.00636815	0.0882587	-1.73974	SCARNA4
994	ENSMUSG00000063885	3.54613	-4.81573	3.91864	0.00439321	0.0767488	-1.74102	Gm6498
995	ENSMUSG00000026566	0.831534	2.2665	3.8583	0.00383207	0.0725221	-1.74513	Mpzl1
996	ENSMUSG00000024036	0.92564	1.96691	3.85305	0.00386302	0.0729959	-1.75307	Slc37a1
997	ENSMUSG00000031709	-0.752702	-3.29554	-3.85215	0.00386838	0.0729959	-1.75444	Tbc1d9
998	ENSMUSG00000004319	0.558856	2.62662	3.85138	0.00387294	0.0729959	-1.7556	Clcn3
999	ENSMUSG00000023330	0.562783	2.66094	3.84849	0.0038901	0.073115	-1.75996	Dtwd1
1000	ENSMUSG00000029175	0.48773	3.21671	3.84719	0.00389789	0.073115	-1.76194	4930471M23Rik
1001	ENSMUSG00000021192	0.502553	4.00553	3.84705	0.0038987	0.073115	-1.76214	Golga5
1002	ENSMUSG00000047878	2.19163	-1.84962	3.90296	0.00449159	0.0771607	-1.76254	A4galt
1003	ENSMUSG00000022863	1.60476	2.97202	3.84597	0.00390519	0.073115	-1.76378	Btg3
1004	ENSMUSG00000088712	-1.05087	-0.496956	-4.53188	0.00612167	0.0870379	-1.76442	SCARNA23
1005	ENSMUSG00000081899	1.91838	-4.00059	4.53177	0.00612226	0.0870379	-1.76451	Gm13606
1006	ENSMUSG00000024713	0.9916	1.69394	3.84453	0.00391379	0.073115	-1.76595	Pcsk5
1007	ENSMUSG00000051031	0.688027	1.337	3.8437	0.00391881	0.073115	-1.76722	Gm9726
1008	ENSMUSG00000026814	0.593538	3.73169	3.84358	0.00391951	0.073115	-1.76739	Eng
1009	ENSMUSG00000021816	0.561403	2.7861	3.84348	0.0039201	0.073115	-1.76754	Ppp3cb
1010	ENSMUSG00000079729	1.12806	-2.74961	3.84329	0.00392128	0.073115	-1.76784	AC175035.2
1011	ENSMUSG00000079731	1.12806	-2.74961	3.84329	0.00392128	0.073115	-1.76784	Tmem181c-ps
1012	ENSMUSG00000038280	0.440359	1.89133	3.84239	0.00392667	0.073115	-1.7692	Ostm1
1013	ENSMUSG00000026121	1.13408	-0.00861943	3.84236	0.00392686	0.073115	-1.76924	Sema4c
1014	ENSMUSG00000032330	0.384331	7.76835	3.84035	0.00393896	0.0732663	-1.77228	Cox7a2
1015	ENSMUSG00000031910	-1.74815	-6.01052	-5.13534	0.00667182	0.0901632	-1.77651	Has3
1016	ENSMUSG00000034308	-0.600934	5.72528	-3.83484	0.00397239	0.0738135	-1.78062	Sdr42e1
1017	ENSMUSG00000025235	0.676104	0.74624	3.83202	0.00398964	0.074044	-1.78489	Bbs4
1018	ENSMUSG00000042942	2.05124	-4.04098	3.8315	0.00399283	0.074044	-1.78568	Greb1l
1019	ENSMUSG00000000594	-0.603962	4.46289	-3.83056	0.00399857	0.0740499	-1.7871	Gm2a
1020	ENSMUSG00000021298	-1.54085	-3.62264	-3.8299	0.00400263	0.0740499	-1.7881	Gpr132
1021	ENSMUSG00000019433	0.48587	3.14006	3.82948	0.00400519	0.0740499	-1.78873	Gipc1
1022	ENSMUSG00000044645	1.55969	1.95448	3.82698	0.00402064	0.0741886	-1.79253	Gm7334
1023	ENSMUSG00000028634	1.26221	-4.49923	3.82636	0.00402447	0.0741886	-1.79347	Hivep3
1024	ENSMUSG00000028111	1.11465	-1.37922	3.82631	0.00402477	0.0741886	-1.79355	Ctsk
1025	ENSMUSG00000060377	0.557744	4.87708	3.82349	0.00404224	0.0744361	-1.79782	Rpl36a-ps1
1026	ENSMUSG00000087404	1.23931	0.895985	3.82227	0.00404979	0.0745008	-1.79966	Gm11752
1027	ENSMUSG00000068037	1.53632	-3.70745	3.91445	0.00441927	0.076777	-1.80045	Mas1
1028	ENSMUSG00000024975	-0.589884	4.91547	-3.82041	0.00406139	0.0745786	-1.80248	Pdcd4
1029	ENSMUSG00000040435	0.598934	2.23309	3.82029	0.00406211	0.0745786	-1.80266	Ppp1r15a
1030	ENSMUSG00000082065	-2.04894	-0.251345	-3.8179	0.00407711	0.0747795	-1.8063	Mup-ps14
1031	ENSMUSG00000081099	2.20701	-5.36102	3.95291	0.00546249	0.0832866	-1.8065	Gm5270
1032	ENSMUSG00000079254	1.10822	-1.3564	3.81723	0.00408128	0.0747815	-1.8073	Itprip
1033	ENSMUSG00000020264	1.55889	-4.60815	3.81487	0.00409609	0.0748276	-1.81088	Slc36a2
1034	ENSMUSG00000020429	2.75023	6.62962	3.81476	0.00409682	0.0748276	-1.81105	Igfbp1
1035	ENSMUSG00000027160	1.44738	-2.33414	3.8139	0.00410222	0.0748276	-1.81236	Ccdc34
1036	ENSMUSG00000063727	1.57408	1.23803	3.81323	0.00410642	0.0748276	-1.81337	Tnfrsf11b
1037	ENSMUSG00000022378	0.758761	1.43453	3.81238	0.00411179	0.0748276	-1.81466	Fam49b
1038	ENSMUSG00000067869	0.598794	0.808959	3.81215	0.00411328	0.0748276	-1.81501	Tcea1-ps1
1039	ENSMUSG00000052291	-1.11274	-2.1763	-3.81204	0.00411394	0.0748276	-1.81517	5330438D12Rik
1040	ENSMUSG00000029563	0.585741	-1.40627	3.81168	0.00411627	0.0748276	-1.81573	Foxp2
1041	ENSMUSG00000022332	0.605985	3.49299	3.81056	0.00412336	0.0748826	-1.81743	Khdrbs3
1042	ENSMUSG00000043613	1.64783	-3.04478	3.94029	0.00555182	0.0835029	-1.82124	Mmp3
1043	ENSMUSG00000085139	-1.13764	-5.65912	-3.98961	0.00521159	0.0820646	-1.82144	A730046J19Rik
1044	ENSMUSG00000019838	0.494898	4.74848	3.80424	0.00416363	0.0753172	-1.82702	Slc16a10
1045	ENSMUSG00000015575	0.430496	3.96989	3.80327	0.00416983	0.0753554	-1.82849	Atp6v0e
1046	ENSMUSG00000035493	0.890609	4.01133	3.80173	0.0041797	0.0754597	-1.83082	Tgfbi
1047	ENSMUSG00000030660	0.714939	3.38801	3.79844	0.00420093	0.0756947	-1.83582	Pik3c2a
1048	ENSMUSG00000020150	-1.41003	5.32224	-3.79737	0.00420789	0.0756969	-1.83745	Gamt
1049	ENSMUSG00000022807	0.409642	2.72473	3.7967	0.0042122	0.0756969	-1.83846	Osbpl11
1050	ENSMUSG00000035235	1.01226	1.03135	3.79604	0.00421651	0.0756969	-1.83947	Trim13
1051	ENSMUSG00000063412	0.519647	3.30759	3.79367	0.00423188	0.0757274	-1.84306	Gm10131
1052	ENSMUSG00000028007	0.489985	3.98698	3.7935	0.00423303	0.0757274	-1.84333	Snx7
1053	ENSMUSG00000035686	-2.47866	5.65798	-3.79306	0.00423586	0.0757274	-1.84399	Thrsp
1054	ENSMUSG00000024667	-0.573644	0.792991	-3.79168	0.00424491	0.0757274	-1.84609	Tmem216
1055	ENSMUSG00000058886	-0.532428	2.04239	-3.79126	0.00424761	0.0757274	-1.84672	Deaf1
1056	ENSMUSG00000011305	0.807351	5.43424	3.7904	0.00425326	0.0757274	-1.84803	Plin5
1057	ENSMUSG00000021686	0.395746	3.90245	3.78995	0.00425624	0.0757274	-1.84873	Ap3b1
1058	ENSMUSG00000058779	0.530461	5.27015	3.78946	0.00425944	0.0757274	-1.84947	Tomm20
1059	ENSMUSG00000047832	0.583359	0.814029	3.78909	0.00426186	0.0757274	-1.85003	Cdca4
1060	ENSMUSG00000027194	0.505373	2.55337	3.78871	0.00426436	0.0757274	-1.85061	Ttc17
1061	ENSMUSG00000000142	1.03727	2.0299	3.78712	0.00427481	0.0758398	-1.85302	Axin2
1062	ENSMUSG00000040565	0.602176	2.62229	3.78592	0.00428272	0.0759071	-1.85485	Btaf1
1063	ENSMUSG00000006219	1.29444	-0.559136	3.78479	0.00429018	0.0759542	-1.85656	Fblim1
1064	ENSMUSG00000041219	1.64833	-1.88978	3.78427	0.00429362	0.0759542	-1.85735	Arhgap11a
1065	ENSMUSG00000026028	0.57671	2.74925	3.78314	0.00430111	0.0760137	-1.85907	Trak2
1066	ENSMUSG00000025194	0.5083	6.32982	3.78176	0.00431027	0.0760602	-1.86117	Abcc2
1067	ENSMUSG00000026478	0.518987	1.92857	3.78143	0.00431245	0.0760602	-1.86167	Lamc1
1068	ENSMUSG00000028158	0.554052	7.20834	3.78088	0.00431611	0.0760602	-1.86251	Mttp
1069	ENSMUSG00000027079	0.553282	3.59164	3.7801	0.00432133	0.0760794	-1.8637	Clp1
1070	ENSMUSG00000035247	0.446981	5.4167	3.77834	0.00433302	0.0762124	-1.86637	Hectd1
1071	ENSMUSG00000022466	0.809355	3.18335	3.77761	0.0043379	0.0762255	-1.86748	Rpap3
1072	ENSMUSG00000085131	-0.764662	-2.09891	-3.97902	0.00528267	0.0824678	-1.8737	Gm16739
1073	ENSMUSG00000032557	0.546687	4.6934	3.77319	0.0043676	0.0766742	-1.87421	Uba5
1074	ENSMUSG00000040883	-0.360833	8.66037	-3.77153	0.00437878	0.0767352	-1.87673	Tmem205
1075	ENSMUSG00000025474	0.589974	2.41548	3.77144	0.0043794	0.0767352	-1.87687	Tubgcp2
1076	ENSMUSG00000018398	0.780332	-0.287917	3.76964	0.00439158	0.0767488	-1.87961	2023-09-08
1077	ENSMUSG00000074254	-1.89985	1.37697	-3.76948	0.00439266	0.0767488	-1.87985	Cyp2a4
1078	ENSMUSG00000022758	-1.84294	-5.25267	-6.47985	0.00722762	0.0926472	-1.88257	P2rx6
1079	ENSMUSG00000025555	0.781948	2.97903	3.76731	0.0044074	0.0767488	-1.88316	Farp1
1080	ENSMUSG00000062995	1.23412	0.0803865	3.76719	0.00440825	0.0767488	-1.88335	Ica1
1081	ENSMUSG00000061273	0.585781	3.8333	3.76703	0.00440932	0.0767488	-1.88359	Mmgt1
1082	ENSMUSG00000035168	0.547513	0.189955	3.76598	0.00441646	0.076777	-1.88518	Tanc1
1083	ENSMUSG00000087175	-0.892355	-3.19776	-4.11013	0.00621611	0.0876676	-1.88926	Gm15133
1084	ENSMUSG00000022637	0.725605	0.883347	3.76214	0.00444269	0.0769443	-1.89103	Cblb
1085	ENSMUSG00000031078	0.454351	4.08386	3.76165	0.00444611	0.0769443	-1.89179	Cttn
1086	ENSMUSG00000037552	0.585363	0.452935	3.76111	0.00444977	0.0769443	-1.8926	Plekhg2
1087	ENSMUSG00000068011	0.601894	3.45624	3.76111	0.00444977	0.0769443	-1.8926	2510049J12Rik
1088	ENSMUSG00000061313	0.627372	2.67817	3.75936	0.00446183	0.0770249	-1.89527	Ddhd2
1089	ENSMUSG00000029223	-1.31757	-4.29141	-4.92623	0.007738	0.0947877	-1.89529	Uchl1
1090	ENSMUSG00000021477	0.548093	9.23679	3.75914	0.00446336	0.0770249	-1.89561	Ctsl
1091	ENSMUSG00000014353	0.75259	2.66523	3.75861	0.00446697	0.0770249	-1.8964	Tmem87b
1092	ENSMUSG00000022414	0.596331	0.900946	3.75609	0.00448443	0.0771607	-1.90025	Tab1
1093	ENSMUSG00000022359	0.528147	2.27252	3.756	0.00448503	0.0771607	-1.90038	Wdyhv1
1094	ENSMUSG00000026003	0.590449	7.44383	3.7553	0.00448987	0.0771607	-1.90145	Acadl
1095	ENSMUSG00000028318	0.752213	0.912552	3.75373	0.00450081	0.0772057	-1.90385	Polr1e
1096	ENSMUSG00000039438	-0.491046	8.60189	-3.75347	0.00450258	0.0772057	-1.90424	Ttc36
1097	ENSMUSG00000061665	0.661735	3.74049	3.75219	0.00451149	0.0772865	-1.90619	Cd2ap
1098	ENSMUSG00000028978	0.689431	0.122996	3.75134	0.00451744	0.0773166	-1.90749	Nos3
1099	ENSMUSG00000027162	0.652857	4.08631	3.75042	0.00452384	0.0773412	-1.90889	Lin7c
1100	ENSMUSG00000083911	2.04912	-1.05081	3.74938	0.00453114	0.0773412	-1.91048	Gm4342
1101	ENSMUSG00000034109	0.381427	3.72444	3.74808	0.00454025	0.0774194	-1.91246	Golim4
1102	ENSMUSG00000024694	-1.76355	4.25483	-3.74706	0.00454743	0.0774702	-1.91402	Keg1
1103	ENSMUSG00000042354	0.698887	4.30164	3.74602	0.00455472	0.0774724	-1.9156	Gnl3
1104	ENSMUSG00000001036	0.605031	1.07467	3.74525	0.00456017	0.0774724	-1.91678	Epn2
1105	ENSMUSG00000024576	0.483662	4.10253	3.74445	0.00456579	0.0774966	-1.91799	Csnk1a1
1106	ENSMUSG00000027132	0.65635	1.19671	3.74384	0.0045701	0.0774982	-1.91892	2410042D21Rik
1107	ENSMUSG00000058833	-0.439746	3.48348	-3.74254	0.00457933	0.0775834	-1.92091	2810428I15Rik
1108	ENSMUSG00000021175	1.60186	-2.77581	3.73961	0.00460014	0.0777678	-1.92539	Cdca7l
1109	ENSMUSG00000078247	1.31155	-1.74759	3.73876	0.00460619	0.0777678	-1.92668	Airn
1110	ENSMUSG00000040697	0.457134	2.30226	3.73863	0.00460709	0.0777678	-1.92687	Dnajc16
1111	ENSMUSG00000031984	0.455057	4.70938	3.73661	0.00462151	0.0778896	-1.92996	2810004N23Rik
1112	ENSMUSG00000030082	0.479813	6.06099	3.73644	0.00462275	0.0778896	-1.93022	Sec61a1
1113	ENSMUSG00000054659	-0.730587	0.176939	-3.73481	0.0046344	0.0778962	-1.9327	Pm20d2
1114	ENSMUSG00000001424	0.446374	4.90586	3.73452	0.00463645	0.0778962	-1.93314	Snd1
1115	ENSMUSG00000024477	0.66904	2.07918	3.73402	0.00464005	0.0778962	-1.93391	Pggt1b
1116	ENSMUSG00000074867	1.95445	-2.80912	3.73231	0.00465237	0.0779761	-1.93652	Zfp808
1117	ENSMUSG00000027712	0.792222	6.18138	3.73218	0.00465327	0.0779761	-1.93671	Anxa5
1118	ENSMUSG00000085458	-1.78453	-4.36818	-6.27447	0.00792553	0.094912	-1.93861	G630030J09Rik
1119	ENSMUSG00000000673	-0.447553	8.14431	-3.73071	0.0046639	0.0779999	-1.93896	Haao
1120	ENSMUSG00000037993	0.517945	2.98242	3.7301	0.00466833	0.0779999	-1.9399	Dhx38
1121	ENSMUSG00000031214	0.844902	-1.92453	3.72985	0.0046701	0.0779999	-1.94027	Ophn1
1122	ENSMUSG00000007589	0.632212	2.56976	3.72964	0.00467162	0.0779999	-1.9406	Tinf2
1123	ENSMUSG00000056342	0.489862	2.52521	3.7274	0.0046879	0.078201	-1.94403	Usp34
1124	ENSMUSG00000031697	0.827704	1.73174	3.72623	0.00469639	0.078263	-1.94581	Orc6
1125	ENSMUSG00000023809	-0.740122	-2.24935	-3.72567	0.00470045	0.078263	-1.94666	Rps6ka2
1126	ENSMUSG00000056458	-1.58024	-4.70005	-3.80936	0.00513008	0.0813793	-1.94815	Stk30
1127	ENSMUSG00000035486	-1.01431	-1.04099	-3.72461	0.00470819	0.078263	-1.94829	Plk5
1128	ENSMUSG00000025630	0.417981	6.09987	3.72425	0.00471076	0.078263	-1.94883	Hprt
1129	ENSMUSG00000015668	0.45482	3.53727	3.72397	0.00471285	0.078263	-1.94926	Pdzd11
1130	ENSMUSG00000086130	0.6271	0.193105	3.72272	0.00472199	0.0783443	-1.95118	Gm16211
1131	ENSMUSG00000035798	0.441715	1.87408	3.72168	0.00472961	0.0784001	-1.95277	Zdhhc17
1132	ENSMUSG00000036833	0.635876	5.04856	3.71846	0.00475326	0.0786774	-1.95769	Pnpla7
1133	ENSMUSG00000037343	0.672382	2.59134	3.71735	0.00476138	0.0786774	-1.95937	Taf2
1134	ENSMUSG00000054693	0.375055	3.36085	3.71676	0.00476578	0.0786774	-1.96028	Adam10
1135	ENSMUSG00000032079	0.660935	9.42801	3.71574	0.00477333	0.0786774	-1.96184	Apoa5
1136	ENSMUSG00000027613	0.536518	4.88672	3.71566	0.00477391	0.0786774	-1.96196	Eif6
1137	ENSMUSG00000080727	-1.89269	-3.50209	-3.71544	0.00477556	0.0786774	-1.9623	C920021L13Rik
1138	ENSMUSG00000022159	0.541634	-0.496621	3.71535	0.00477622	0.0786774	-1.96244	Rab2b
1139	ENSMUSG00000030782	1.2152	-0.753391	3.71335	0.00479103	0.0788509	-1.96549	Tgfb1i1
1140	ENSMUSG00000020594	0.447126	3.55892	3.71042	0.00481285	0.0791393	-1.96997	Pum2
1141	ENSMUSG00000004394	0.542851	5.64656	3.70845	0.00482758	0.0792905	-1.97299	Tmed4
1142	ENSMUSG00000030393	1.51573	-1.94766	3.70804	0.00483064	0.0792905	-1.97361	Zik1
1143	ENSMUSG00000029322	0.687091	1.97742	3.70539	0.0048505	0.0795359	-1.97766	Plac8
1144	ENSMUSG00000053964	0.633843	2.62818	3.7049	0.00485422	0.0795359	-1.97842	Lgals4
1145	ENSMUSG00000085085	1.24757	-2.76413	4.73109	0.00892535	0.0984611	-1.98114	1700086P04Rik
1146	ENSMUSG00000026421	0.821122	3.00995	3.70248	0.0048725	0.0797065	-1.98212	Csrp1
1147	ENSMUSG00000069014	0.65562	3.0749	3.70212	0.00487516	0.0797065	-1.98266	Gm5641
1148	ENSMUSG00000080914	1.97608	-3.24668	3.7018	0.00487761	0.0797065	-1.98316	Gm7129
1149	ENSMUSG00000019942	1.73633	-0.926151	3.70114	0.00488264	0.079718	-1.98417	Cdk1
1150	ENSMUSG00000070305	0.703864	1.5925	3.70019	0.00488984	0.079765	-1.98563	Mpzl3
1151	ENSMUSG00000022299	0.718343	2.40606	3.69915	0.0048977	0.0798225	-1.98721	Slc25a32
1152	ENSMUSG00000040006	0.439962	4.99563	3.69851	0.00490257	0.0798313	-1.98819	BC013529
1153	ENSMUSG00000021116	0.620718	4.23375	3.69511	0.00492856	0.080165	-1.99341	Eif2s1
1154	ENSMUSG00000041378	-1.16187	1.15317	-3.69454	0.0049329	0.080165	-1.99428	Cldn5
1155	ENSMUSG00000020926	-1.14587	0.441299	-3.69241	0.0049492	0.0803069	-1.99753	Adam11
1156	ENSMUSG00000029775	0.44524	3.8801	3.69008	0.00496715	0.0804163	-2.0011	Klhdc10
1157	ENSMUSG00000036916	0.668869	0.842772	3.68985	0.00496893	0.0804163	-2.00145	Zfp280c
1158	ENSMUSG00000037608	0.662189	3.70411	3.68984	0.00496903	0.0804163	-2.00147	Bclaf1
1159	ENSMUSG00000000782	0.910339	1.32044	3.68695	0.00499139	0.0804856	-2.0059	Tcf7
1160	ENSMUSG00000020695	0.898308	-1.41437	3.68683	0.00499234	0.0804856	-2.00609	Mrc2
1161	ENSMUSG00000040760	0.542772	2.10633	3.68578	0.00500048	0.0804856	-2.0077	Appl1
1162	ENSMUSG00000069814	-1.25979	-4.64396	-4.24858	0.00799198	0.0950533	-2.00794	E130309D14Rik
1163	ENSMUSG00000031480	0.651555	0.671906	3.68555	0.00500221	0.0804856	-2.00804	Thsd1
1164	ENSMUSG00000020718	-0.585459	0.532936	-3.68407	0.00501375	0.0804856	-2.01031	Polg2
1165	ENSMUSG00000038774	0.452404	3.13828	3.68348	0.00501837	0.0804856	-2.01122	Ascc3
1166	ENSMUSG00000070858	-1.7583	-2.66789	-6.02518	0.00889632	0.0983718	-2.01133	Gm1673
1167	ENSMUSG00000030795	0.558896	4.14532	3.6832	0.00502056	0.0804856	-2.01165	Fus
1168	ENSMUSG00000039601	1.14539	2.41503	3.68286	0.00502319	0.0804856	-2.01216	Rcan2
1169	ENSMUSG00000024048	0.592876	4.7671	3.68225	0.00502795	0.0804856	-2.0131	Myl12a
1170	ENSMUSG00000020902	0.740784	0.840327	3.68178	0.00503163	0.0804856	-2.01382	Ntn1
1171	ENSMUSG00000021417	0.704531	6.71509	3.68174	0.00503191	0.0804856	-2.01387	Eci2
1172	ENSMUSG00000030929	0.684653	0.36299	3.68174	0.00503192	0.0804856	-2.01388	Eri2
1173	ENSMUSG00000025271	0.393847	4.50872	3.68142	0.00503444	0.0804856	-2.01437	Pfkfb1
1174	ENSMUSG00000024925	-0.511728	3.6916	-3.67971	0.00504783	0.0806297	-2.01699	Rnaseh2c
1175	ENSMUSG00000039994	1.22247	-0.287834	3.67858	0.00505673	0.0806461	-2.01873	Timeless
1176	ENSMUSG00000058006	0.539185	0.210312	3.67847	0.0050576	0.0806461	-2.0189	Mdn1
1177	ENSMUSG00000041147	0.879943	-1.22733	3.67387	0.00509393	0.081155	-2.02595	Brca2
1178	ENSMUSG00000026678	0.595799	3.2605	3.67225	0.00510675	0.0812891	-2.02843	Rgs5
1179	ENSMUSG00000055371	0.519039	1.93645	3.67015	0.00512348	0.0813793	-2.03166	Stam2
1180	ENSMUSG00000030298	0.464056	5.75312	3.66975	0.00512664	0.0813793	-2.03227	Sec13
1181	ENSMUSG00000035696	0.42506	0.993361	3.66944	0.00512907	0.0813793	-2.03273	Rnf38
1182	ENSMUSG00000005667	1.18538	0.269718	3.66844	0.0051371	0.0813973	-2.03428	Mthfd2
1183	ENSMUSG00000005980	-1.74154	-4.0068	-3.66807	0.00514005	0.0813973	-2.03484	Dnase1
1184	ENSMUSG00000085666	0.675365	0.252207	3.66479	0.00516639	0.0816503	-2.03988	Gm9855
1185	ENSMUSG00000027272	0.4866	1.9936	3.66442	0.00516931	0.0816503	-2.04044	Ubr1
1186	ENSMUSG00000026826	-1.77183	-4.34965	-3.66098	0.00519709	0.0820187	-2.04572	Nr4a2
1187	ENSMUSG00000083372	-1.66462	-2.05097	-5.91034	0.00939599	0.100684	-2.04668	Gm11235
1188	ENSMUSG00000027998	0.457832	3.78026	3.65897	0.00521335	0.0820646	-2.04881	Plrg1
1189	ENSMUSG00000027520	-1.63419	-6.89071	-5.8958	0.00946188	0.10112	-2.05124	Zdbf2
1190	ENSMUSG00000027018	0.91718	2.15369	3.65699	0.00522945	0.0822478	-2.05185	Hat1
1191	ENSMUSG00000091645	-1.63349	-2.56237	-3.65427	0.00525164	0.0824447	-2.05602	Gm17591
1192	ENSMUSG00000084127	0.610348	0.333345	3.65417	0.00525247	0.0824447	-2.05618	Gm13169
1193	ENSMUSG00000022365	0.443822	6.36745	3.65373	0.00525605	0.0824447	-2.05685	Derl1
1194	ENSMUSG00000078678	-2.20518	-0.337829	-3.6528	0.00526371	0.0824447	-2.05829	Mup-ps8
1195	ENSMUSG00000034675	1.02705	-0.839892	3.65272	0.00526433	0.0824447	-2.0584	Dbn1
1196	ENSMUSG00000027185	0.506192	2.4179	3.65132	0.00527587	0.0824678	-2.06056	Nat10
1197	ENSMUSG00000043019	0.566317	3.787	3.65057	0.00528202	0.0824678	-2.06171	Edem3
1198	ENSMUSG00000058672	0.91009	7.8651	3.65037	0.0052837	0.0824678	-2.06202	Tubb2a
1199	ENSMUSG00000074570	-1.92487	-5.17948	-3.95341	0.00743051	0.0936413	-2.06288	Cass4
1200	ENSMUSG00000040722	0.57507	3.00723	3.64896	0.00529529	0.0825692	-2.06418	Scamp5
1201	ENSMUSG00000040276	-1.27142	-5.85303	-4.64633	0.00950941	0.101498	-2.06478	Pacsin1
1202	ENSMUSG00000016194	-0.779407	7.02465	-3.64839	0.00529997	0.0825692	-2.06505	Hsd11b1
1203	ENSMUSG00000027602	-0.550259	4.87715	-3.6471	0.00531063	0.0825692	-2.06703	Map1lc3a
1204	ENSMUSG00000032602	0.486755	6.73378	3.64705	0.0053111	0.0825692	-2.06712	Slc25a20
1205	ENSMUSG00000029430	0.595162	5.89592	3.64621	0.00531807	0.0825692	-2.06841	Ran
1206	ENSMUSG00000028018	0.693147	0.9515	3.646	0.00531978	0.0825692	-2.06873	Gstcd
1207	ENSMUSG00000091639	0.934152	2.11494	3.64578	0.00532162	0.0825692	-2.06907	Gm3756
1208	ENSMUSG00000060098	0.518732	1.55473	3.64525	0.00532603	0.0825692	-2.06989	Prmt7
1209	ENSMUSG00000041929	0.853017	-0.345503	3.64426	0.0053342	0.0826263	-2.0714	Gm6363
1210	ENSMUSG00000022686	-1.68653	-5.52788	-5.83047	0.00976535	0.102334	-2.07198	B3gnt5
1211	ENSMUSG00000053253	0.681384	2.40476	3.64296	0.00534506	0.0826691	-2.07341	Ndfip2
1212	ENSMUSG00000058013	0.861401	2.75441	3.64285	0.00534593	0.0826691	-2.07357	2023-09-11
1213	ENSMUSG00000027555	1.85078	-2.36798	3.67883	0.00618766	0.0875188	-2.07406	Car13
1214	ENSMUSG00000078695	0.59489	6.13137	3.64178	0.00535486	0.0827304	-2.07521	Cisd3
1215	ENSMUSG00000029687	0.572846	0.0479646	3.6413	0.00535887	0.0827304	-2.07595	Ezh2
1216	ENSMUSG00000037487	0.389015	4.28157	3.64052	0.00536544	0.08274	-2.07716	Ubr5
1217	ENSMUSG00000026289	0.477286	2.53456	3.63996	0.00537013	0.08274	-2.07802	Atg16l1
1218	ENSMUSG00000001555	1.18981	-0.305007	3.63941	0.00537474	0.08274	-2.07886	Fkbp10
1219	ENSMUSG00000091119	-1.88603	-2.37787	-4.6234	0.00967533	0.102204	-2.07922	Ccdc152
1220	ENSMUSG00000028289	1.83679	-2.69956	3.6387	0.00538069	0.08274	-2.07996	Epha7
1221	ENSMUSG00000021072	0.566532	4.43393	3.63855	0.00538194	0.08274	-2.08018	Tmx1
1222	ENSMUSG00000039782	0.703369	3.19777	3.6375	0.00539071	0.0828058	-2.08179	Cpeb2
1223	ENSMUSG00000073792	0.683604	0.811724	3.63621	0.00540164	0.0829046	-2.08379	Alg6
1224	ENSMUSG00000081448	1.36932	1.19272	3.63499	0.00541193	0.0829934	-2.08566	Gm13086
1225	ENSMUSG00000032593	1.08519	-0.598853	3.63386	0.00542145	0.0830703	-2.0874	Amigo3
1226	ENSMUSG00000085331	-1.81062	-2.29035	-5.76972	0.0100591	0.103298	-2.09164	Gm11274
1227	ENSMUSG00000028284	0.391837	3.46473	3.63002	0.00545402	0.0832866	-2.0933	Map3k7
1228	ENSMUSG00000073639	0.449116	6.1534	3.63	0.00545416	0.0832866	-2.09333	Rab18
1229	ENSMUSG00000031808	-0.998418	1.29195	-3.62973	0.00545653	0.0832866	-2.09375	Slc27a1
1230	ENSMUSG00000061666	0.903387	-1.12588	3.62927	0.0054604	0.0832866	-2.09445	Gdpd1
1231	ENSMUSG00000025616	0.449812	2.40575	3.62884	0.00546406	0.0832866	-2.09511	Usp16
1232	ENSMUSG00000024610	-0.681507	3.48247	-3.62821	0.00546946	0.0832866	-2.09609	Cd74
1233	ENSMUSG00000090136	0.733781	3.24729	3.62792	0.00547195	0.0832866	-2.09654	Gm10177
1234	ENSMUSG00000022285	0.486105	5.42755	3.62742	0.00547623	0.0832866	-2.09731	Ywhaz
1235	ENSMUSG00000080940	1.12222	-2.71299	3.70354	0.00597086	0.0861196	-2.09846	Gm15145
1236	ENSMUSG00000081967	0.489914	3.79327	3.62626	0.00548612	0.0833683	-2.09909	Gm14017
1237	ENSMUSG00000084215	1.68506	-2.32663	3.66035	0.00635529	0.0882378	-2.10007	Gm11814
1238	ENSMUSG00000035849	1.08433	-3.93577	4.12796	0.0089837	0.0986158	-2.10159	Krt222
1239	ENSMUSG00000043252	0.518323	4.11119	3.62372	0.00550791	0.0835029	-2.10299	Tmem64
1240	ENSMUSG00000052516	1.0502	-2.81533	3.62346	0.00551017	0.0835029	-2.1034	Robo2
1241	ENSMUSG00000081721	0.556846	2.70999	3.62293	0.0055147	0.0835029	-2.10421	Gm13882
1242	ENSMUSG00000025220	0.397292	4.29471	3.62261	0.00551746	0.0835029	-2.1047	Mgea5
1243	ENSMUSG00000057738	0.650402	4.05591	3.62224	0.00552064	0.0835029	-2.10527	Spna2
1244	ENSMUSG00000046441	0.836553	0.525341	3.61994	0.00554053	0.0835029	-2.10881	Ftsjd1
1245	ENSMUSG00000018486	1.38104	-0.324195	3.61939	0.00554526	0.0835029	-2.10966	Wnt9b
1246	ENSMUSG00000020454	0.501218	2.5666	3.61928	0.00554629	0.0835029	-2.10984	Eif4enif1
1247	ENSMUSG00000047881	0.809676	2.09132	3.61913	0.00554754	0.0835029	-2.11006	Rell1
1248	ENSMUSG00000010048	0.557614	4.81055	3.61893	0.0055493	0.0835029	-2.11037	Ifrd2
1249	ENSMUSG00000090673	0.533282	1.15519	3.61723	0.00556402	0.0835029	-2.11299	Gm340
1250	ENSMUSG00000047109	0.760399	3.28877	3.61692	0.00556676	0.0835029	-2.11347	Cldn14
1251	ENSMUSG00000036339	0.376055	2.43584	3.61687	0.00556716	0.0835029	-2.11354	6720456H20Rik
1252	ENSMUSG00000027204	0.836573	-1.19164	3.61681	0.00556767	0.0835029	-2.11363	Fbn1
1253	ENSMUSG00000040407	0.44643	1.92483	3.61583	0.00557624	0.0835029	-2.11515	Akap9
1254	ENSMUSG00000024121	0.383169	5.84738	3.61579	0.00557652	0.0835029	-2.1152	Atp6v0c
1255	ENSMUSG00000020687	0.566993	2.97639	3.61487	0.00558462	0.0835563	-2.11663	Cdc27
1256	ENSMUSG00000050243	0.771907	-0.0106675	3.61096	0.00561883	0.0839999	-2.12265	Gm5446
1257	ENSMUSG00000093507	-2.14076	-2.07327	-3.64406	0.00650707	0.0889956	-2.12304	RP24-201C14.11
1258	ENSMUSG00000034377	0.424833	1.95738	3.60992	0.00562798	0.0840685	-2.12425	Tulp4
1259	ENSMUSG00000091642	-1.60189	-3.23353	-5.66969	0.0105684	0.105529	-2.1248	Mocs3
1260	ENSMUSG00000035133	0.498151	3.72441	3.60877	0.00563805	0.0841507	-2.12601	Arhgap5
1261	ENSMUSG00000044167	0.491447	3.40565	3.60772	0.00564736	0.0842215	-2.12764	Foxo1
1262	ENSMUSG00000083104	-1.6011	-2.29895	-3.84403	0.00843472	0.0968705	-2.13012	Gm12917
1263	ENSMUSG00000054426	-0.757059	2.32731	-3.60526	0.00566914	0.0844046	-2.13144	A930005H10Rik
1264	ENSMUSG00000036087	0.435365	3.62031	3.60526	0.00566915	0.0844046	-2.13144	Slain2
1265	ENSMUSG00000031326	-1.17677	-4.46645	-4.54118	0.0102998	0.104316	-2.13172	Cdx4
1266	ENSMUSG00000026494	1.36411	-2.45939	3.60429	0.00567769	0.0844046	-2.13292	Kif26b
1267	ENSMUSG00000021733	0.657727	1.10762	3.60426	0.00567795	0.0844046	-2.13296	Slc4a7
1268	ENSMUSG00000080242	0.407238	6.19712	3.60262	0.0056926	0.0844596	-2.13551	Gm15487
1269	ENSMUSG00000032042	0.437253	6.97631	3.60156	0.00570199	0.0844596	-2.13713	Srpr
1270	ENSMUSG00000025571	0.451895	1.12651	3.60152	0.00570237	0.0844596	-2.1372	Tnrc6c
1271	ENSMUSG00000074408	1.33179	-2.78023	3.60091	0.00570782	0.0844596	-2.13814	Gm10687
1272	ENSMUSG00000020282	0.659866	0.453435	3.60055	0.00571105	0.0844596	-2.13869	Rhbdf1
1273	ENSMUSG00000081272	0.403409	4.80612	3.60014	0.00571467	0.0844596	-2.13932	Gm13509
1274	ENSMUSG00000037709	-1.26884	0.633774	-3.5998	0.00571775	0.0844596	-2.13985	Fam13a
1275	ENSMUSG00000010122	-0.587228	4.58032	-3.59973	0.00571831	0.0844596	-2.13995	Slc47a1
1276	ENSMUSG00000035673	0.44993	3.29075	3.59767	0.0057368	0.0844772	-2.14313	Sbno2
1277	ENSMUSG00000021357	0.407152	1.99271	3.59765	0.00573696	0.0844772	-2.14316	Exoc2
1278	ENSMUSG00000005506	0.425094	4.17321	3.59761	0.00573735	0.0844772	-2.14322	Celf1
1279	ENSMUSG00000089791	-1.12564	-2.77555	-3.59756	0.00573784	0.0844772	-2.14331	Gm3555
1280	ENSMUSG00000030327	0.401538	4.85635	3.5958	0.00575362	0.0844994	-2.14601	Necap1
1281	ENSMUSG00000013846	0.547394	5.98928	3.59574	0.00575413	0.0844994	-2.1461	St3gal1
1282	ENSMUSG00000022912	0.495048	5.06977	3.59548	0.00575654	0.0844994	-2.14651	Pros1
1283	ENSMUSG00000020275	1.07068	0.138208	3.59535	0.00575767	0.0844994	-2.14671	Rel
1284	ENSMUSG00000075585	1.1241	-1.89387	3.59456	0.00576478	0.0845364	-2.14792	6330403L08Rik
1285	ENSMUSG00000021877	0.479571	6.29361	3.59048	0.00580174	0.0849145	-2.15422	Arf4
1286	ENSMUSG00000028048	0.447142	4.54067	3.58965	0.0058093	0.0849145	-2.15551	Gba
1287	ENSMUSG00000081157	0.508159	4.38066	3.58935	0.00581197	0.0849145	-2.15596	Gm13552
1288	ENSMUSG00000082922	1.22872	3.58938	3.58914	0.00581391	0.0849145	-2.15629	Gm6939
1289	ENSMUSG00000073858	0.936602	-1.03665	3.58911	0.00581418	0.0849145	-2.15633	Itpripl2
1290	ENSMUSG00000025351	1.29251	3.83935	3.58829	0.00582163	0.0849145	-2.15759	Cd63
1291	ENSMUSG00000001517	2.47881	-3.41778	3.58781	0.00582603	0.0849145	-2.15834	Foxm1
1292	ENSMUSG00000049891	1.28143	-0.0214172	3.5876	0.00582795	0.0849145	-2.15866	Gm7984
1293	ENSMUSG00000057176	-0.738316	-0.677982	-3.58712	0.0058323	0.0849145	-2.1594	Gm166
1294	ENSMUSG00000081053	-1.60487	10.3641	-3.58665	0.00583663	0.0849145	-2.16013	Mup-ps17
1295	ENSMUSG00000019564	0.898542	-0.29347	3.58607	0.00584189	0.0849239	-2.16102	Arid3a
1296	ENSMUSG00000003848	0.684104	1.94605	3.58551	0.00584701	0.0849314	-2.16188	Nob1
1297	ENSMUSG00000063800	0.568925	1.49855	3.58436	0.00585762	0.0850186	-2.16367	Prpf38a
1298	ENSMUSG00000060950	0.852055	1.91009	3.58161	0.0058829	0.0853183	-2.16791	Trmt61a
1299	ENSMUSG00000042473	0.564595	2.97401	3.58087	0.00588972	0.085342	-2.16905	Tbc1d8b
1300	ENSMUSG00000030509	0.445662	1.44964	3.58043	0.0058938	0.085342	-2.16974	Asb7
1301	ENSMUSG00000029390	0.489413	7.69871	3.57949	0.00590243	0.0853841	-2.17118	Tmed2
1302	ENSMUSG00000079224	0.721959	2.24563	3.57911	0.00590597	0.0853841	-2.17177	Gm6565
1303	ENSMUSG00000041801	0.95782	-1.02852	3.57649	0.00593028	0.0856684	-2.17582	Phlda3
1304	ENSMUSG00000049225	0.86063	-0.592577	3.57578	0.00593685	0.0856961	-2.17691	Pdp1
1305	ENSMUSG00000087498	-1.15929	-4.07005	-4.46738	0.0109022	0.10587	-2.17981	2210416O15Rik
1306	ENSMUSG00000004933	-2.05778	-4.5858	-4.06374	0.00956925	0.101842	-2.18141	Matk
1307	ENSMUSG00000078817	0.994744	4.61657	3.57155	0.00597634	0.0861313	-2.18344	Nlrp12
1308	ENSMUSG00000026399	0.892243	1.81998	3.57007	0.00599024	0.0861978	-2.18573	Cd55
1309	ENSMUSG00000029273	0.687173	5.48151	3.57006	0.00599031	0.0861978	-2.18574	Sult1d1
1310	ENSMUSG00000082034	1.72287	-3.64549	3.5988	0.0069493	0.0913613	-2.18703	Gm6646
1311	ENSMUSG00000040328	-0.876424	-4.41253	-4.05547	0.00964774	0.102088	-2.18931	Olfr56
1312	ENSMUSG00000085636	1.5795	-3.01946	3.63954	0.00654986	0.089366	-2.19012	Gm11769
1313	ENSMUSG00000090913	-1.547	-4.80043	-5.47539	0.011658	0.108422	-2.19215	9530052C20Rik
1314	ENSMUSG00000042793	-1.547	-5.09801	-5.47539	0.011658	0.108422	-2.19215	Lgr6
1315	ENSMUSG00000092225	-1.35698	-6.3429	-3.69613	0.00763358	0.0944936	-2.19371	Gm2381
1316	ENSMUSG00000044469	0.427444	4.06628	3.56438	0.00604388	0.0867659	-2.19451	Tnfaip8l1
1317	ENSMUSG00000032251	0.842505	-0.260656	3.56438	0.00604391	0.0867659	-2.19452	Irak1bp1
1318	ENSMUSG00000025816	0.689982	1.34691	3.56357	0.00605166	0.0868095	-2.19578	Sec61a2
1319	ENSMUSG00000021208	0.898171	3.58315	3.56248	0.00606195	0.0868471	-2.19746	Ifi27l2b
1320	ENSMUSG00000024359	0.448447	7.67473	3.5623	0.0060637	0.0868471	-2.19774	Hspa9
1321	ENSMUSG00000081480	-1.7844	-3.82036	-5.45618	0.0117736	0.108744	-2.19902	Gm13608
1322	ENSMUSG00000002319	0.43559	3.53987	3.56042	0.00608161	0.087036	-2.20065	Ipo4
1323	ENSMUSG00000005983	1.58893	-2.36103	3.55989	0.00608668	0.0870379	-2.20147	1700037C18Rik
1324	ENSMUSG00000042208	0.606158	2.23845	3.55901	0.00609508	0.0870379	-2.20283	0610010F05Rik
1325	ENSMUSG00000030711	0.881154	8.80349	3.55791	0.00610558	0.0870379	-2.20452	Sult1a1
1326	ENSMUSG00000024587	0.481589	6.3043	3.55648	0.00611935	0.0870379	-2.20674	Nars
1327	ENSMUSG00000044095	-0.901155	0.291654	-3.55612	0.00612276	0.0870379	-2.20729	2410075B13Rik
1328	ENSMUSG00000027981	0.414195	0.732861	3.556	0.00612388	0.0870379	-2.20747	Rnpc3
1329	ENSMUSG00000040550	0.498002	4.18468	3.55597	0.00612424	0.0870379	-2.20753	Otud6b
1330	ENSMUSG00000032336	0.472704	3.35628	3.55422	0.00614106	0.0872097	-2.21023	Nptn
1331	ENSMUSG00000022451	0.386798	5.04164	3.55208	0.00616172	0.0873986	-2.21354	Twf1
1332	ENSMUSG00000047215	0.410921	6.70692	3.55186	0.00616385	0.0873986	-2.21388	Rpl9
1333	ENSMUSG00000041439	0.505838	2.05868	3.5505	0.00617707	0.0875188	-2.21599	Mfsd6
1334	ENSMUSG00000038195	-0.618441	3.72347	-3.5491	0.00619064	0.0875188	-2.21815	Rilp
1335	ENSMUSG00000031255	0.568685	-0.212877	3.54871	0.00619442	0.0875188	-2.21875	Sytl4
1336	ENSMUSG00000063550	0.465861	2.32116	3.54818	0.0061996	0.0875188	-2.21958	Nup98
1337	ENSMUSG00000028549	0.880155	-0.465174	3.54805	0.00620081	0.0875188	-2.21977	Itgb3bp
1338	ENSMUSG00000051185	0.473536	2.63791	3.54584	0.00622243	0.0876797	-2.2232	Fam174a
1339	ENSMUSG00000069922	-0.670473	9.7695	-3.54535	0.00622724	0.0876797	-2.22396	Ces3a
1340	ENSMUSG00000083310	2.19131	-4.62083	3.54459	0.00623463	0.0876797	-2.22513	Gm5760
1341	ENSMUSG00000031198	0.584081	1.57051	3.54445	0.00623599	0.0876797	-2.22534	Fundc2
1342	ENSMUSG00000071506	1.24214	-1.31452	3.54321	0.00624821	0.0877634	-2.22727	Tmem139
1343	ENSMUSG00000082543	1.28829	-1.5425	3.54231	0.00625701	0.0877634	-2.22866	Gm14336
1344	ENSMUSG00000074785	0.753308	1.72418	3.54215	0.0062586	0.0877634	-2.22891	Plxnc1
1345	ENSMUSG00000025574	-1.51789	1.39497	-3.54144	0.00626558	0.0877634	-2.23001	Tk1
1346	ENSMUSG00000022895	1.06532	3.36325	3.54142	0.00626575	0.0877634	-2.23003	Ets2
1347	ENSMUSG00000031725	-1.63029	6.0393	-3.54056	0.00627422	0.0878153	-2.23136	Ces1f
1348	ENSMUSG00000026020	0.947255	3.81566	3.53853	0.00629431	0.0880296	-2.23451	Nop58
1349	ENSMUSG00000023019	0.605562	7.88237	3.53714	0.00630806	0.0880786	-2.23666	Gpd1
1350	ENSMUSG00000011256	2.12076	-1.83515	3.53653	0.00631405	0.0880786	-2.2376	Adam19
1351	ENSMUSG00000046688	1.4062	4.40136	3.53644	0.00631503	0.0880786	-2.23775	Tifa
1352	ENSMUSG00000038622	0.565863	2.73235	3.53613	0.00631811	0.0880786	-2.23823	Med30
1353	ENSMUSG00000061024	0.620139	3.93816	3.53576	0.0063217	0.0880786	-2.23879	Rrs1
1354	ENSMUSG00000022704	0.686019	0.962244	3.53484	0.0063309	0.0881401	-2.24022	Qtrtd1
1355	ENSMUSG00000030254	1.24999	-1.17491	3.53314	0.00634784	0.0882378	-2.24285	Rad18
1356	ENSMUSG00000066364	-0.786613	-4.42158	-3.79418	0.00894178	0.0984611	-2.24373	Serpina3b
1357	ENSMUSG00000020184	0.552408	3.10307	3.53244	0.00635481	0.0882378	-2.24394	Mdm2
1358	ENSMUSG00000016528	0.54421	5.46327	3.53222	0.00635706	0.0882378	-2.24428	Mapkapk2
1359	ENSMUSG00000037406	-1.72407	-2.98499	-3.60183	0.00691874	0.0913613	-2.24437	Htra4
1360	ENSMUSG00000004791	-1.52418	-3.70372	-5.33116	0.0125632	0.111007	-2.24477	Pgf
1361	ENSMUSG00000040860	-0.73548	-2.2243	-3.52954	0.00638386	0.0882927	-2.24843	Crocc
1362	ENSMUSG00000031333	0.54954	3.87157	3.52943	0.00638494	0.0882927	-2.24859	Abcb7
1363	ENSMUSG00000039509	0.553563	1.46863	3.52882	0.00639114	0.0882927	-2.24955	Nup133
1364	ENSMUSG00000078891	1.05653	1.98711	3.52808	0.00639854	0.0882927	-2.25069	Gm11008
1365	ENSMUSG00000038121	-0.827775	3.13373	-3.52806	0.00639874	0.0882927	-2.25072	4933403F05Rik
1366	ENSMUSG00000020124	0.47253	4.28188	3.52778	0.00640153	0.0882927	-2.25115	Usp15
1367	ENSMUSG00000057666	0.519437	9.06402	3.5275	0.00640436	0.0882927	-2.25159	Gapdh
1368	ENSMUSG00000010609	-0.561486	5.54625	-3.5269	0.00641041	0.0882927	-2.25252	Psen2
1369	ENSMUSG00000090878	-1.67537	-2.34532	-3.59611	0.00697659	0.0913986	-2.25261	Gm17640
1370	ENSMUSG00000032939	0.68781	2.06414	3.52658	0.00641371	0.0882927	-2.25302	Nup93
1371	ENSMUSG00000030722	0.580384	0.925216	3.52585	0.00642104	0.0883276	-2.25415	Nfatc2ip
1372	ENSMUSG00000049550	0.423457	2.75694	3.52193	0.00646081	0.0887905	-2.26023	Clip1
1373	ENSMUSG00000030265	0.645881	3.5378	3.52084	0.00647183	0.0887905	-2.26191	Kras
1374	ENSMUSG00000031557	0.556881	-0.365718	3.52066	0.00647369	0.0887905	-2.26219	Plekha2
1375	ENSMUSG00000068083	-0.903632	6.79448	-3.52063	0.00647396	0.0887905	-2.26223	Cyp2d40
1376	ENSMUSG00000029426	0.454695	6.37983	3.52005	0.00647994	0.0888065	-2.26314	Scarb2
1377	ENSMUSG00000021188	0.608723	2.66682	3.51804	0.00650043	0.0889956	-2.26625	Trip11
1378	ENSMUSG00000026582	1.52501	-3.84567	3.56924	0.00903904	0.0988761	-2.26712	Sele
1379	ENSMUSG00000059851	-0.682785	1.97281	-3.51728	0.00650822	0.0889956	-2.26743	Suv420h2
1380	ENSMUSG00000027360	1.07781	-0.888363	3.51576	0.00652376	0.0891052	-2.26978	Hdc
1381	ENSMUSG00000037887	2.95265	-1.79731	3.51556	0.00652591	0.0891052	-2.2701	Dusp8
1382	ENSMUSG00000027508	0.646013	0.593146	3.51262	0.00655612	0.0893853	-2.27465	Pag1
1383	ENSMUSG00000021768	-0.770521	-4.98274	-3.96592	0.0105476	0.105522	-2.27572	Dusp13
1384	ENSMUSG00000023873	1.18797	-0.371794	3.5114	0.00656875	0.0894913	-2.27655	1700010I14Rik
1385	ENSMUSG00000090800	-2.17662	-3.63236	-5.23552	0.0132146	0.113931	-2.28096	4833407H14Rik
1386	ENSMUSG00000035637	0.373783	7.96939	3.50847	0.0065991	0.0897721	-2.28109	Grhpr
1387	ENSMUSG00000066148	0.48338	1.91441	3.50829	0.00660095	0.0897721	-2.28136	Prpf4
1388	ENSMUSG00000046434	0.503587	5.46829	3.508	0.00660397	0.0897721	-2.28181	Hnrnpa1
1389	ENSMUSG00000053666	0.87802	-0.8547	3.50644	0.00662029	0.0899104	-2.28424	Gm9917
1390	ENSMUSG00000042292	0.62735	1.11844	3.50588	0.00662606	0.0899104	-2.2851	Mkl1
1391	ENSMUSG00000046275	0.894376	-3.4001	3.52979	0.00768631	0.094707	-2.28513	Tusc5
1392	ENSMUSG00000041362	0.612413	4.18548	3.50557	0.0066294	0.0899104	-2.2856	4930506M07Rik
1393	ENSMUSG00000091530	-1.25738	-2.5149	-3.9555	0.0106586	0.105822	-2.28588	Cldn20
1394	ENSMUSG00000019732	-0.652582	0.412772	-3.50516	0.00663366	0.0899104	-2.28623	Calr3
1395	ENSMUSG00000050373	-0.404899	0.754552	-3.50383	0.00664756	0.0900326	-2.28829	Snx21
1396	ENSMUSG00000003228	1.02838	1.81588	3.50168	0.00667011	0.0901632	-2.29163	Grk5
1397	ENSMUSG00000089838	-1.32933	-2.8373	-3.91471	0.0111055	0.106776	-2.29193	Gm2962
1398	ENSMUSG00000018900	1.03036	4.28342	3.50093	0.00667801	0.0901632	-2.29279	Slc22a5
1399	ENSMUSG00000025745	0.528556	6.81416	3.50079	0.00667947	0.0901632	-2.29301	Hadha
1400	ENSMUSG00000020982	0.645832	3.1766	3.50058	0.00668165	0.0901632	-2.29333	Nemf
1401	ENSMUSG00000021470	0.514436	1.56196	3.49948	0.00669329	0.0902542	-2.29504	0610007P08Rik
1402	ENSMUSG00000030283	-1.16941	-6.38509	-3.61538	0.008498	0.0969444	-2.29857	St8sia1
1403	ENSMUSG00000030042	0.603328	4.14656	3.49715	0.00671786	0.0905193	-2.29865	Pole4
1404	ENSMUSG00000006342	0.975179	0.0668136	3.49597	0.00673041	0.0906221	-2.30049	Susd2
1405	ENSMUSG00000073067	-1.64244	-5.63957	-5.18451	0.0135799	0.115781	-2.3007	9130019P16Rik
1406	ENSMUSG00000091191	-1.64244	-3.09329	-5.18451	0.0135799	0.115781	-2.3007	Gm17334
1407	ENSMUSG00000059132	0.670215	2.3043	3.49453	0.00674572	0.0907619	-2.30272	Gm9242
1408	ENSMUSG00000041084	0.48411	6.84412	3.49348	0.00675694	0.0907997	-2.30436	Ostc
1409	ENSMUSG00000025130	0.391155	10.5658	3.49324	0.00675948	0.0907997	-2.30473	P4hb
1410	ENSMUSG00000037798	0.984815	11.1085	3.49278	0.00676432	0.0907997	-2.30544	Mat1a
1411	ENSMUSG00000027968	0.574342	2.53881	3.49155	0.00677744	0.0907997	-2.30734	Larp7
1412	ENSMUSG00000028578	0.728887	0.794647	3.49038	0.00679002	0.0907997	-2.30917	5830433M19Rik
1413	ENSMUSG00000022960	0.650323	0.185042	3.49023	0.00679163	0.0907997	-2.3094	Donson
1414	ENSMUSG00000028557	0.525957	5.29042	3.4898	0.00679623	0.0907997	-2.31007	Rnf11
1415	ENSMUSG00000028468	0.367642	3.52461	3.48975	0.00679678	0.0907997	-2.31015	Rgp1
1416	ENSMUSG00000036023	0.797352	2.49667	3.48922	0.00680245	0.0907997	-2.31097	Parp2
1417	ENSMUSG00000023393	0.758647	2.77313	3.48896	0.0068052	0.0907997	-2.31137	Slc17a9
1418	ENSMUSG00000047379	-0.374769	3.85546	-3.48887	0.00680615	0.0907997	-2.31151	B3gnt1
1419	ENSMUSG00000022203	-1.53693	-4.80912	-3.60543	0.00861153	0.0970864	-2.31155	Efs
1420	ENSMUSG00000040586	0.74678	0.547013	3.48874	0.00680764	0.0907997	-2.31172	Ofd1
1421	ENSMUSG00000020929	0.456198	2.3718	3.48694	0.00682691	0.0909909	-2.3145	Eftud2
1422	ENSMUSG00000060887	0.654045	1.71315	3.48636	0.00683316	0.0910084	-2.3154	Gm12960
1423	ENSMUSG00000022025	-1.43755	-0.134739	-3.48526	0.00684512	0.0910662	-2.31713	Lect1
1424	ENSMUSG00000026608	0.532217	2.61743	3.48505	0.00684738	0.0910662	-2.31745	Kctd3
1425	ENSMUSG00000073840	-1.94089	-1.26892	-3.48428	0.0068557	0.0911112	-2.31865	Mup-ps2
1426	ENSMUSG00000073859	0.616692	0.885919	3.48322	0.00686717	0.0911283	-2.32029	Itpripl2
1427	ENSMUSG00000046814	-0.39726	6.73328	-3.48295	0.00687004	0.0911283	-2.32071	Gchfr
1428	ENSMUSG00000028879	0.43195	3.40709	3.48279	0.00687182	0.0911283	-2.32096	Stx12
1429	ENSMUSG00000069515	-2.04974	-3.39988	-3.54845	0.00747916	0.0936572	-2.32148	Lyz1
1430	ENSMUSG00000071359	0.515767	1.85529	3.48194	0.00688103	0.0911847	-2.32228	Tbpl1
1431	ENSMUSG00000022346	1.30032	1.23051	3.4811	0.00689016	0.0912401	-2.32358	Myc
1432	ENSMUSG00000028700	0.535996	2.63299	3.48021	0.00689981	0.0913024	-2.32496	Pomgnt1
1433	ENSMUSG00000022594	1.40599	-1.37589	3.47934	0.0069093	0.0913613	-2.32631	Lynx1
1434	ENSMUSG00000090420	-1.37508	-2.97254	-3.72166	0.00974108	0.102249	-2.32758	1700040D17Rik
1435	ENSMUSG00000074345	-2.07983	-3.15935	-3.47777	0.00692644	0.0913613	-2.32875	Tnfaip8l3
1436	ENSMUSG00000059751	0.414917	2.39968	3.47638	0.00694174	0.0913613	-2.33093	Gm9000
1437	ENSMUSG00000078920	-0.548625	4.04234	-3.47574	0.00694875	0.0913613	-2.33192	Ifi47
1438	ENSMUSG00000029176	0.532145	2.05171	3.47571	0.00694901	0.0913613	-2.33196	Anapc4
1439	ENSMUSG00000006403	1.32252	-1.865	3.47542	0.00695219	0.0913613	-2.33241	Adamts4
1440	ENSMUSG00000051223	0.516322	6.18586	3.4754	0.00695242	0.0913613	-2.33244	Bzw1
1441	ENSMUSG00000009112	0.48244	3.25245	3.47499	0.00695694	0.0913613	-2.33308	Bcl2l13
1442	ENSMUSG00000030278	3.16901	0.773013	3.47482	0.00695879	0.0913613	-2.33334	Cidec
1443	ENSMUSG00000015733	0.444946	4.21387	3.47355	0.00697281	0.0913986	-2.33532	Capza2
1444	ENSMUSG00000021850	-0.975464	-1.19125	-3.47309	0.0069778	0.0913986	-2.33603	1700011H14Rik
1445	ENSMUSG00000049670	1.25089	-2.63825	3.47249	0.0069845	0.0913986	-2.33697	Morn4
1446	ENSMUSG00000031960	0.455912	5.59386	3.47231	0.00698642	0.0913986	-2.33724	Aars
1447	ENSMUSG00000028044	0.665493	2.66665	3.47137	0.00699687	0.0914144	-2.33871	Cks1b
1448	ENSMUSG00000027762	-1.43916	2.82566	-3.47085	0.00700256	0.0914152	-2.33951	Sucnr1
1449	ENSMUSG00000030329	-1.12607	-4.63545	-3.73275	0.00961386	0.101905	-2.34046	C530028O21Rik
1450	ENSMUSG00000056185	-0.494799	1.47042	-3.46918	0.00702111	0.0915924	-2.34212	Snx32
1451	ENSMUSG00000058625	0.734873	4.43033	3.46724	0.00704263	0.0917899	-2.34513	Gm17383
1452	ENSMUSG00000063146	0.801839	-0.311542	3.46683	0.00704721	0.0917899	-2.34577	Clip2
1453	ENSMUSG00000021645	0.551607	1.50811	3.46606	0.0070558	0.0917899	-2.34697	Smn1
1454	ENSMUSG00000026576	0.568402	4.97517	3.46602	0.00705616	0.0917899	-2.34702	Atp1b1
1455	ENSMUSG00000023274	-1.27544	-2.31429	-3.46542	0.00706289	0.0918126	-2.34796	Cd4
1456	ENSMUSG00000074238	0.508395	3.6785	3.46422	0.00707626	0.0919216	-2.34982	Ap1ar
1457	ENSMUSG00000027715	2.48304	-2.10086	3.46252	0.0070953	0.0919377	-2.35246	Ccna2
1458	ENSMUSG00000034738	0.686561	4.1582	3.46218	0.00709916	0.0919377	-2.353	Nostrin
1459	ENSMUSG00000074516	0.477242	2.81542	3.46211	0.00709999	0.0919377	-2.35311	Gm10709
1460	ENSMUSG00000032096	0.503821	5.66538	3.46202	0.00710099	0.0919377	-2.35325	Arcn1
1461	ENSMUSG00000052087	-1.24278	-4.03763	-3.52639	0.00772476	0.0947877	-2.35346	Rgs14
1462	ENSMUSG00000073988	0.443104	8.02531	3.46176	0.0071039	0.0919377	-2.35365	Ttpa
1463	ENSMUSG00000079036	1.07783	-2.32855	3.46082	0.00711439	0.0919377	-2.35511	Alkbh1
1464	ENSMUSG00000030701	-0.719757	2.60681	-3.46074	0.0071153	0.0919377	-2.35523	Plekhb1
1465	ENSMUSG00000032306	0.53813	2.72673	3.46056	0.0071174	0.0919377	-2.35552	Mpi
1466	ENSMUSG00000020914	2.97014	-2.42245	3.46008	0.0071228	0.0919429	-2.35627	Top2a
1467	ENSMUSG00000020538	-1.37858	4.81964	-3.45919	0.00713279	0.0919923	-2.35765	Srebf1
1468	ENSMUSG00000029333	1.36337	1.25342	3.45885	0.0071366	0.0919923	-2.35818	Rasgef1b
1469	ENSMUSG00000042699	0.526025	4.56455	3.45687	0.00715905	0.092197	-2.36127	Dhx9
1470	ENSMUSG00000030200	1.69357	-2.65387	3.45656	0.00716249	0.092197	-2.36174	Bcl2l14
1471	ENSMUSG00000020111	0.519799	2.27338	3.45546	0.00717498	0.0922934	-2.36345	Micu1
1472	ENSMUSG00000022362	0.519792	3.60996	3.45443	0.00718671	0.0923645	-2.36506	9130401M01Rik
1473	ENSMUSG00000024055	-0.365158	4.38752	-3.45395	0.00719211	0.0923645	-2.3658	Cyp4f13
1474	ENSMUSG00000026915	0.423365	1.67825	3.45365	0.00719554	0.0923645	-2.36627	Strbp
1475	ENSMUSG00000037242	0.551348	4.39383	3.45305	0.00720237	0.0923878	-2.3672	Clic4
1476	ENSMUSG00000041390	0.55339	2.34311	3.44954	0.0072425	0.092736	-2.37267	Mdfic
1477	ENSMUSG00000031367	1.02674	-1.09314	3.44935	0.00724461	0.092736	-2.37296	Ap1s2
1478	ENSMUSG00000019987	0.650817	10.1733	3.44872	0.00725193	0.0927653	-2.37395	Arg1
1479	ENSMUSG00000003134	0.915002	2.55414	3.447	0.00727167	0.0928815	-2.37663	Tbc1d8
1480	ENSMUSG00000061458	0.553276	1.85695	3.44647	0.00727779	0.0928815	-2.37745	Nol10
1481	ENSMUSG00000038733	0.385471	4.47524	3.44623	0.00728055	0.0928815	-2.37783	Wdr26
1482	ENSMUSG00000022215	-0.737562	3.20511	-3.44617	0.00728117	0.0928815	-2.37791	Fitm1
1483	ENSMUSG00000025789	-1.43591	-5.08399	-3.86013	0.0117376	0.108614	-2.37972	St8sia2
1484	ENSMUSG00000038664	0.493937	1.52058	3.44409	0.0073052	0.0931236	-2.38115	Herc1
1485	ENSMUSG00000043036	-3.58947	-7.07959	-4.98323	0.0151569	0.12027	-2.38169	Ccdc63
1486	ENSMUSG00000028555	0.730519	-0.0438131	3.44359	0.00731103	0.0931336	-2.38194	Ttc39a
1487	ENSMUSG00000036446	1.24059	2.39684	3.44305	0.0073172	0.0931477	-2.38277	Lum
1488	ENSMUSG00000073886	0.804329	-1.26329	3.44215	0.00732765	0.0931909	-2.38417	Gm10600
1489	ENSMUSG00000028010	0.552484	1.80881	3.44171	0.00733278	0.0931909	-2.38486	Gar1
1490	ENSMUSG00000027454	1.01316	1.45481	3.4411	0.00733983	0.0931909	-2.38581	Gins1
1491	ENSMUSG00000005824	1.1174	-1.42767	3.44102	0.00734081	0.0931909	-2.38594	Tnfsf14
1492	ENSMUSG00000035179	-1.43356	-3.71669	-3.81219	0.0123272	0.110721	-2.38654	Ppp1r32
1493	ENSMUSG00000045136	0.930587	5.4354	3.44022	0.00735003	0.0932437	-2.38717	Tubb2b
1494	ENSMUSG00000024524	-0.991672	-3.66278	-3.50286	0.00799601	0.0950533	-2.38761	Gnal
1495	ENSMUSG00000059119	0.43669	4.57919	3.43875	0.00736723	0.0933194	-2.38947	Nap1l4
1496	ENSMUSG00000021495	-0.473817	3.31359	-3.43866	0.00736821	0.0933194	-2.3896	Fam193b
1497	ENSMUSG00000090620	0.531103	-0.48067	3.43841	0.00737119	0.0933194	-2.39	Gm6724
1498	ENSMUSG00000036594	-0.572118	1.83456	-3.43692	0.00738856	0.0934752	-2.39232	H2-Aa
1499	ENSMUSG00000085395	1.90145	-1.12267	3.45368	0.00859637	0.0970771	-2.39403	Gm13056
1500	ENSMUSG00000082312	-4.85374	-5.38298	-12.4695	0.00600832	0.0863896	-2.39415	Gm11996
1501	ENSMUSG00000090236	-1.73547	-3.099	-3.66329	0.0104421	0.104893	-2.39572	Car15
1502	ENSMUSG00000023068	0.455944	4.49321	3.43426	0.00741978	0.0936413	-2.39647	Nus1
1503	ENSMUSG00000039221	0.39285	7.30958	3.43401	0.00742269	0.0936413	-2.39685	Rpl22l1
1504	ENSMUSG00000030020	0.832805	-2.15928	3.43338	0.00743016	0.0936413	-2.39784	Prickle2
1505	ENSMUSG00000031555	0.383852	5.29654	3.43309	0.0074335	0.0936413	-2.39829	Adam9
1506	ENSMUSG00000079363	0.74764	-0.667799	3.43299	0.00743471	0.0936413	-2.39845	Gbp4
1507	ENSMUSG00000041921	0.436558	3.60762	3.43277	0.00743725	0.0936413	-2.39878	Metap1d
1508	ENSMUSG00000073810	1.36392	-7.15637	4.94207	0.0155083	0.121303	-2.39888	Ifnz
1509	ENSMUSG00000056592	-0.719909	-1.06603	-3.43165	0.00745055	0.0936572	-2.40054	Zfp658
1510	ENSMUSG00000046318	0.642763	-1.39307	3.43103	0.00745786	0.0936572	-2.4015	Ccbe1
1511	ENSMUSG00000031402	0.657739	3.52666	3.43072	0.00746155	0.0936572	-2.40199	Mpp1
1512	ENSMUSG00000047238	0.699252	1.61561	3.4305	0.00746408	0.0936572	-2.40232	Mageh1
1513	ENSMUSG00000026650	-1.76763	-2.79192	-3.83721	0.0120154	0.109103	-2.40252	Meig1
1514	ENSMUSG00000045216	0.472886	5.97386	3.42975	0.007473	0.0936572	-2.4035	Hs6st1
1515	ENSMUSG00000018143	0.541238	2.03168	3.42968	0.00747382	0.0936572	-2.40361	Mafk
1516	ENSMUSG00000085793	0.433945	2.34692	3.42965	0.0074742	0.0936572	-2.40366	Lin52
1517	ENSMUSG00000073684	0.36755	3.49653	3.4286	0.00748654	0.093686	-2.40528	2610002J02Rik
1518	ENSMUSG00000037221	-0.400729	4.33701	-3.42715	0.00750386	0.0938087	-2.40755	Mospd3
1519	ENSMUSG00000025364	0.495009	5.43298	3.42692	0.00750653	0.0938087	-2.4079	Pa2g4
1520	ENSMUSG00000047945	0.638104	2.72314	3.42616	0.00751563	0.0938589	-2.4091	Marcksl1
1521	ENSMUSG00000026618	0.376589	3.53619	3.42517	0.00752744	0.0939427	-2.41064	Iars2
1522	ENSMUSG00000040998	2.27082	-2.03697	3.4236	0.00754615	0.0940562	-2.41308	Npnt
1523	ENSMUSG00000022247	0.474272	3.60229	3.42355	0.00754674	0.0940562	-2.41316	Brix1
1524	ENSMUSG00000037337	1.14166	-2.19634	3.42081	0.0075796	0.0943748	-2.41743	Map4k1
1525	ENSMUSG00000078240	2.11652	-3.57897	3.4373	0.00880686	0.0979543	-2.41757	Gm3550
1526	ENSMUSG00000020149	0.424528	6.18658	3.42056	0.00758255	0.0943748	-2.41782	Rab1
1527	ENSMUSG00000026940	-1.77833	-4.87151	-4.89599	0.0159143	0.122753	-2.41839	4921530D09Rik
1528	ENSMUSG00000081285	-4.49929	-5.31784	-11.5588	0.00699755	0.0914144	-2.42023	Gm12117
1529	ENSMUSG00000018677	0.391397	7.7955	3.41884	0.00760335	0.094432	-2.42051	Slc25a39
1530	ENSMUSG00000030682	0.400795	5.31884	3.41882	0.00760354	0.094432	-2.42054	Cdipt
1531	ENSMUSG00000082079	0.824917	-4.01574	3.4185	0.00760745	0.094432	-2.42104	Gm14490
1532	ENSMUSG00000038005	0.913228	2.51948	3.41848	0.00760764	0.094432	-2.42107	2700029M09Rik
1533	ENSMUSG00000038871	0.446543	2.90915	3.41786	0.00761516	0.0944618	-2.42204	Bpgm
1534	ENSMUSG00000069083	0.517946	2.6481	3.41601	0.00763748	0.0944936	-2.42492	Gm10259
1535	ENSMUSG00000027822	0.43031	5.38763	3.41583	0.00763973	0.0944936	-2.42521	Slc33a1
1536	ENSMUSG00000090674	0.776951	1.05492	3.41555	0.00764306	0.0944936	-2.42564	Gm17082
1537	ENSMUSG00000017774	0.685137	3.25104	3.41553	0.00764335	0.0944936	-2.42567	Myo1c
1538	ENSMUSG00000063929	0.678285	5.85482	3.41477	0.00765257	0.0945441	-2.42686	Cyp4a32
1539	ENSMUSG00000032400	1.99381	-1.80941	3.41352	0.00766771	0.0946677	-2.4288	Zwilch
1540	ENSMUSG00000053012	0.534084	5.67373	3.41208	0.0076852	0.094707	-2.43104	Krcc1
1541	ENSMUSG00000015337	-0.471738	4.60976	-3.41202	0.007686	0.094707	-2.43115	Endog
1542	ENSMUSG00000066878	0.505678	2.66269	3.41025	0.00770756	0.0947877	-2.4339	Gm10184
1543	ENSMUSG00000035262	-1.27052	-4.10955	-3.80541	0.0124133	0.110787	-2.43433	Amh
1544	ENSMUSG00000092602	0.979581	-2.43879	3.76081	0.012997	0.11322	-2.43472	4931413I07Rik
1545	ENSMUSG00000047797	-0.368729	8.57908	-3.40918	0.00772063	0.0947877	-2.43557	Gjb1
1546	ENSMUSG00000024317	0.494027	2.56199	3.40745	0.00774194	0.0947877	-2.43828	Rnf138
1547	ENSMUSG00000072884	0.757848	0.287097	3.40725	0.00774435	0.0947877	-2.43859	Gm10433
1548	ENSMUSG00000028126	0.467703	2.02203	3.40678	0.00775012	0.0947877	-2.43932	Pip5k1a
1549	ENSMUSG00000032238	0.552382	3.39513	3.4063	0.00775604	0.0947877	-2.44007	Rora
1550	ENSMUSG00000037989	0.965944	-3.72592	3.40628	0.00775631	0.0947877	-2.4401	Wnk2
1551	ENSMUSG00000041298	0.508903	-0.453811	3.40621	0.00775709	0.0947877	-2.4402	Katnal1
1552	ENSMUSG00000034973	0.498398	1.37941	3.4061	0.00775847	0.0947877	-2.44038	Dopey1
1553	ENSMUSG00000028565	0.458204	2.88624	3.40558	0.00776496	0.0947877	-2.4412	Nfia
1554	ENSMUSG00000032386	0.425858	3.7723	3.40514	0.0077703	0.0947877	-2.44188	Trip4
1555	ENSMUSG00000060467	0.586346	3.24448	3.40497	0.00777247	0.0947877	-2.44215	Gm10080
1556	ENSMUSG00000049287	0.451831	2.13484	3.40351	0.00779044	0.0947877	-2.44442	A230051G13Rik
1557	ENSMUSG00000061589	0.468685	2.30753	3.40301	0.00779658	0.0947877	-2.4452	Dot1l
1558	ENSMUSG00000028690	0.50455	3.55219	3.40263	0.0078013	0.0947877	-2.44579	Mmachc
1559	ENSMUSG00000029161	1.76561	0.806834	3.4025	0.00780297	0.0947877	-2.446	Cgref1
1560	ENSMUSG00000061878	1.70644	-3.72898	3.40244	0.00780368	0.0947877	-2.44609	Sphk1
1561	ENSMUSG00000004843	0.594689	4.98073	3.40184	0.00781112	0.0947877	-2.44703	Chmp2b
1562	ENSMUSG00000061393	-0.816089	-0.0520373	-3.40176	0.00781207	0.0947877	-2.44715	Acvr2b
1563	ENSMUSG00000032051	-0.57292	4.12491	-3.40148	0.00781563	0.0947877	-2.4476	Fdx1
1564	ENSMUSG00000026577	0.724346	1.46945	3.40141	0.00781647	0.0947877	-2.4477	Blzf1
1565	ENSMUSG00000000568	0.493808	3.35669	3.40098	0.00782179	0.0947877	-2.44837	Hnrnpd
1566	ENSMUSG00000053178	-0.429285	-0.679358	-3.40062	0.00782622	0.0947877	-2.44893	Gm9897
1567	ENSMUSG00000024581	0.444551	2.3236	3.39992	0.00783497	0.0947877	-2.45003	Napg
1568	ENSMUSG00000027371	-0.412296	2.9574	-3.39936	0.00784192	0.0947877	-2.4509	Fahd2a
1569	ENSMUSG00000074579	1.76473	-4.00168	3.39915	0.00784452	0.0947877	-2.45122	Lekr1
1570	ENSMUSG00000038039	0.528915	2.47265	3.39909	0.00784525	0.0947877	-2.45132	Gcc2
1571	ENSMUSG00000062542	1.4	-1.75219	3.3985	0.00785261	0.0947877	-2.45224	Syt9
1572	ENSMUSG00000064302	0.395518	1.74744	3.39835	0.00785447	0.0947877	-2.45247	Clasp1
1573	ENSMUSG00000031928	0.605699	0.831854	3.39803	0.00785846	0.0947877	-2.45297	Mre11a
1574	ENSMUSG00000020612	0.44328	5.4765	3.39771	0.00786255	0.0947877	-2.45348	Prkar1a
1575	ENSMUSG00000069045	0.603895	4.31956	3.39723	0.00786852	0.0947977	-2.45423	Ddx3y
1576	ENSMUSG00000030282	0.473545	4.68245	3.39564	0.00788835	0.0948813	-2.4567	Cmas
1577	ENSMUSG00000030243	0.685118	0.447356	3.3951	0.00789519	0.0948813	-2.45756	Recql
1578	ENSMUSG00000031758	0.745125	-1.26159	3.39493	0.00789729	0.0948813	-2.45782	Cdyl2
1579	ENSMUSG00000023961	0.632985	2.54176	3.39461	0.00790129	0.0948813	-2.45832	Enpp4
1580	ENSMUSG00000026276	0.403886	4.58013	3.39435	0.00790454	0.0948813	-2.45872	2023-09-02
1581	ENSMUSG00000022462	0.834803	5.12313	3.39421	0.00790635	0.0948813	-2.45895	Slc38a2
1582	ENSMUSG00000026822	1.28724	10.7566	3.39304	0.00792097	0.094912	-2.46076	Lcn2
1583	ENSMUSG00000041717	0.522671	3.62098	3.3926	0.00792651	0.094912	-2.46145	Golt1a
1584	ENSMUSG00000037012	0.810607	-1.24748	3.39237	0.0079295	0.094912	-2.46182	Hk1
1585	ENSMUSG00000086085	-1.1737	-4.34886	-3.73136	0.0133996	0.115096	-2.46257	5730422E09Rik
1586	ENSMUSG00000000811	-0.538936	1.7969	-3.39137	0.00794201	0.095	-2.46337	Txnrd3
1587	ENSMUSG00000009207	0.762383	-0.330101	3.3906	0.00795176	0.0950533	-2.46458	Lnp
1588	ENSMUSG00000001225	-1.47184	-5.79145	-4.78818	0.0169197	0.125606	-2.46513	Slc26a3
1589	ENSMUSG00000045503	0.414211	2.87899	3.38991	0.00796053	0.0950533	-2.46566	Sys1
1590	ENSMUSG00000080832	0.490221	0.903059	3.38933	0.00796787	0.0950533	-2.46657	M6pr-ps
1591	ENSMUSG00000008855	-0.802543	2.41466	-3.38922	0.00796918	0.0950533	-2.46673	Hdac5
1592	ENSMUSG00000026064	0.474616	5.62137	3.38799	0.00798482	0.0950533	-2.46866	Ptp4a1
1593	ENSMUSG00000033991	0.451716	2.20662	3.38642	0.00800478	0.0950533	-2.47111	Ttc37
1594	ENSMUSG00000032458	0.373081	6.1757	3.38627	0.00800669	0.0950533	-2.47135	Copb2
1595	ENSMUSG00000002771	-1.04916	-4.24711	-3.44519	0.00870475	0.0976595	-2.47164	Grin2d
1596	ENSMUSG00000086150	-0.988029	-2.06496	-3.38605	0.00800948	0.0950533	-2.47169	BC024582
1597	ENSMUSG00000058806	0.829124	0.33721	3.38594	0.00801084	0.0950533	-2.47186	Col13a1
1598	ENSMUSG00000030659	0.697757	4.35599	3.38533	0.00801863	0.0950533	-2.47281	Nucb2
1599	ENSMUSG00000020116	0.56335	4.82837	3.38519	0.00802037	0.0950533	-2.47302	Pno1
1600	ENSMUSG00000081205	0.653293	2.1111	3.38504	0.00802232	0.0950533	-2.47326	Gm5940
1601	ENSMUSG00000005410	2.43383	0.972915	3.38492	0.00802382	0.0950533	-2.47345	Mcm5
1602	ENSMUSG00000060376	-0.425036	6.79803	-3.38437	0.00803087	0.0950758	-2.47431	Bckdha
1603	ENSMUSG00000072082	0.535095	3.32938	3.38373	0.00803904	0.0951114	-2.47531	Ccnf
1604	ENSMUSG00000023033	1.66994	-3.34272	3.38311	0.00804693	0.0951424	-2.47628	Scn8a
1605	ENSMUSG00000063652	0.970592	0.88627	3.38235	0.00805667	0.0951424	-2.47747	Slc22a21
1606	ENSMUSG00000041688	0.604368	1.04323	3.38211	0.00805981	0.0951424	-2.47785	Amot
1607	ENSMUSG00000069376	0.457681	4.09945	3.38098	0.00807428	0.0951424	-2.47961	Gm5507
1608	ENSMUSG00000028599	0.587926	3.7319	3.38087	0.00807568	0.0951424	-2.47978	Tnfrsf1b
1609	ENSMUSG00000068040	0.360703	3.8139	3.38051	0.00808029	0.0951424	-2.48034	Tm9sf4
1610	ENSMUSG00000053038	0.751465	2.96312	3.38044	0.00808118	0.0951424	-2.48045	Gm6180
1611	ENSMUSG00000035105	1.11042	3.62777	3.38008	0.00808579	0.0951424	-2.48101	Egln3
1612	ENSMUSG00000037341	1.07745	-1.42887	3.37956	0.00809254	0.0951424	-2.48183	Slc9a7
1613	ENSMUSG00000017167	1.87442	0.352732	3.3795	0.00809328	0.0951424	-2.48192	Cntnap1
1614	ENSMUSG00000079013	-3.83742	-3.6494	-4.74972	0.0172982	0.126883	-2.48218	Serpina3j
1615	ENSMUSG00000078191	0.459638	6.90472	3.37823	0.00810965	0.0951933	-2.48391	Gm5559
1616	ENSMUSG00000047907	0.63281	1.29237	3.37822	0.00810979	0.0951933	-2.48393	Tshz2
1617	ENSMUSG00000072235	0.687581	4.94387	3.37796	0.0081131	0.0951933	-2.48433	Tuba1a
1618	ENSMUSG00000031283	-1.55751	-4.37185	-3.43564	0.00882841	0.0979543	-2.48559	Chrdl1
1619	ENSMUSG00000049625	-1.00326	-1.89937	-3.37624	0.00813534	0.0953935	-2.48702	Tifab
1620	ENSMUSG00000037103	0.704534	1.49145	3.3746	0.00815654	0.0955222	-2.48958	Dcaf15
1621	ENSMUSG00000027848	0.839121	0.224954	3.37429	0.00816056	0.0955222	-2.49006	Olfml3
1622	ENSMUSG00000081999	0.602045	4.86678	3.37419	0.00816185	0.0955222	-2.49022	Gm13461
1623	ENSMUSG00000085156	1.11804	0.358067	3.37348	0.00817111	0.0955698	-2.49133	Gm11974
1624	ENSMUSG00000051359	0.941544	1.97085	3.37206	0.00818953	0.0957246	-2.49355	Ncald
1625	ENSMUSG00000031197	0.587271	2.91066	3.37071	0.00820721	0.0958704	-2.49567	Vbp1
1626	ENSMUSG00000053693	1.01208	-3.76635	3.36974	0.0082199	0.0959561	-2.49718	Mast1
1627	ENSMUSG00000062563	-1.94571	-0.32452	-3.36935	0.00822496	0.0959561	-2.49779	Cys1
1628	ENSMUSG00000041992	0.660756	-0.140606	3.36802	0.00824236	0.0959889	-2.49987	Rapgef5
1629	ENSMUSG00000035227	0.511764	7.12428	3.36771	0.00824647	0.0959889	-2.50036	Spcs2
1630	ENSMUSG00000019818	0.543191	7.95028	3.36742	0.00825029	0.0959889	-2.50081	Cd164
1631	ENSMUSG00000039178	0.623358	0.630923	3.36723	0.00825279	0.0959889	-2.50111	Tbc1d19
1632	ENSMUSG00000038126	0.599923	-0.600278	3.36702	0.00825555	0.0959889	-2.50144	Mphosph9
1633	ENSMUSG00000064225	0.61273	8.18935	3.36675	0.00825901	0.0959889	-2.50185	Paqr9
1634	ENSMUSG00000053916	0.558909	2.50927	3.36552	0.00827524	0.0960005	-2.50378	Nanp
1635	ENSMUSG00000038418	2.79424	2.55686	3.36536	0.00827734	0.0960005	-2.50403	Egr1
1636	ENSMUSG00000005547	-2.11042	5.22838	-3.36505	0.00828142	0.0960005	-2.50451	Cyp2a5
1637	ENSMUSG00000011257	0.485478	3.80209	3.36504	0.00828154	0.0960005	-2.50453	Pabpc4
1638	ENSMUSG00000041319	0.542389	1.96959	3.36432	0.00829105	0.0960005	-2.50566	Thoc6
1639	ENSMUSG00000069939	0.434079	6.1336	3.36431	0.00829126	0.0960005	-2.50568	Gm12070
1640	ENSMUSG00000059182	0.382498	4.37093	3.36371	0.00829906	0.0960305	-2.50661	Skap2
1641	ENSMUSG00000064272	-1.00491	-3.46883	-3.99736	0.0159203	0.122753	-2.50855	Gpbar1
1642	ENSMUSG00000025226	-0.640886	2.05933	-3.36065	0.00833963	0.0964394	-2.5114	Fbxl15
1643	ENSMUSG00000061175	-0.593739	1.72979	-3.35895	0.00836228	0.096612	-2.51407	Fnip2
1644	ENSMUSG00000053684	0.440481	1.30362	3.35823	0.00837178	0.096612	-2.51518	BC048403
1645	ENSMUSG00000060487	1.84838	-3.03153	3.35823	0.00837179	0.096612	-2.51518	Samd5
1646	ENSMUSG00000021831	0.50572	3.6061	3.3575	0.00838149	0.096612	-2.51632	Ero1l
1647	ENSMUSG00000083311	0.620906	1.46606	3.3572	0.00838562	0.096612	-2.5168	Gm5643
1648	ENSMUSG00000058569	0.425847	6.64427	3.35707	0.00838727	0.096612	-2.517	Tmed9
1649	ENSMUSG00000070565	0.608668	0.702768	3.35677	0.00839124	0.096612	-2.51746	Rasal2
1650	ENSMUSG00000042015	0.415338	1.99349	3.35564	0.00840635	0.0967255	-2.51923	Wdr41
1651	ENSMUSG00000029432	0.654899	2.6695	3.35391	0.00842964	0.0968705	-2.52195	Gbas
1652	ENSMUSG00000027695	0.445444	1.64684	3.35387	0.00843008	0.0968705	-2.522	Pld1
1653	ENSMUSG00000022744	0.549585	3.72767	3.35236	0.00845039	0.0969444	-2.52437	Cldn25
1654	ENSMUSG00000043885	0.487152	1.49712	3.35222	0.0084523	0.0969444	-2.52459	Slc36a4
1655	ENSMUSG00000028967	0.890345	8.56367	3.35001	0.00848211	0.0969444	-2.52805	Errfi1
1656	ENSMUSG00000070282	0.785862	-0.460112	3.34982	0.00848472	0.0969444	-2.52835	3000002C10Rik
1657	ENSMUSG00000022841	0.350301	6.26133	3.34928	0.00849204	0.0969444	-2.5292	Ap2m1
1658	ENSMUSG00000002297	0.75905	-0.435762	3.34914	0.00849388	0.0969444	-2.52941	Dbf4
1659	ENSMUSG00000058997	0.574131	5.37556	3.34877	0.00849884	0.0969444	-2.52998	1300010F03Rik
1660	ENSMUSG00000062949	0.556868	5.96524	3.34789	0.00851081	0.0969444	-2.53137	Atp11c
1661	ENSMUSG00000026219	0.401486	4.57828	3.34788	0.00851089	0.0969444	-2.53138	Trip12
1662	ENSMUSG00000021377	0.633231	4.24697	3.34778	0.00851231	0.0969444	-2.53154	Dek
1663	ENSMUSG00000063704	-1.30282	1.59634	-3.34748	0.00851643	0.0969444	-2.53202	Mapk15
1664	ENSMUSG00000032245	0.733809	0.445194	3.34677	0.00852604	0.0969444	-2.53312	Cln6
1665	ENSMUSG00000055723	0.59382	3.31697	3.34657	0.00852877	0.0969444	-2.53344	Rras2
1666	ENSMUSG00000020674	0.496066	0.0873081	3.34647	0.0085301	0.0969444	-2.53359	Pxdn
1667	ENSMUSG00000005514	0.763254	6.92042	3.34628	0.00853273	0.0969444	-2.5339	Por
1668	ENSMUSG00000041577	0.4288	3.96735	3.34594	0.00853725	0.0969444	-2.53442	Prelp
1669	ENSMUSG00000028339	0.583283	2.51719	3.34573	0.00854012	0.0969444	-2.53475	Col15a1
1670	ENSMUSG00000023460	0.385863	3.69494	3.34558	0.00854215	0.0969444	-2.53498	Rab12
1671	ENSMUSG00000021395	0.358004	4.89273	3.34528	0.00854634	0.0969444	-2.53546	Spin1
1672	ENSMUSG00000028300	0.840944	2.45658	3.3444	0.00855822	0.0969853	-2.53683	3110043O21Rik
1673	ENSMUSG00000038141	0.653769	1.33229	3.34424	0.00856047	0.0969853	-2.53708	Tmem181a
1674	ENSMUSG00000039826	0.573665	1.51345	3.34315	0.0085753	0.0970589	-2.53879	Trub2
1675	ENSMUSG00000035840	0.585431	3.57497	3.34258	0.00858319	0.0970589	-2.53969	Lysmd3
1676	ENSMUSG00000088252	-1.10225	-0.133317	-3.96786	0.0163195	0.123894	-2.53972	Snord13
1677	ENSMUSG00000040021	0.482245	3.05475	3.34251	0.00858404	0.0970589	-2.53979	Lats1
1678	ENSMUSG00000071644	0.455831	7.21132	3.34222	0.00858803	0.0970589	-2.54024	Eef1g
1679	ENSMUSG00000030105	0.40817	5.21678	3.34105	0.00860414	0.0970771	-2.54209	Arl8b
1680	ENSMUSG00000022407	0.571307	2.37514	3.34095	0.00860544	0.0970771	-2.54223	Adsl
1681	ENSMUSG00000026889	0.52222	2.0351	3.33942	0.0086264	0.0971622	-2.54462	Rbm18
1682	ENSMUSG00000079293	-1.44768	-1.53464	-3.33925	0.0086288	0.0971622	-2.5449	Clec7a
1683	ENSMUSG00000036167	0.517798	2.74533	3.33886	0.00863416	0.0971632	-2.54551	Pphln1
1684	ENSMUSG00000018362	0.480453	4.41744	3.33795	0.00864665	0.0972445	-2.54693	Kpna2
1685	ENSMUSG00000073681	-1.75246	-1.5621	-4.60619	0.0188116	0.131159	-2.54766	1500002C15Rik
1686	ENSMUSG00000003555	1.41046	4.91079	3.33671	0.0086638	0.0973779	-2.54887	Cyp17a1
1687	ENSMUSG00000046719	-1.44321	-4.30853	-3.63869	0.0147628	0.119404	-2.5513	Nxph3
1688	ENSMUSG00000047037	0.798213	-0.134494	3.33494	0.00868834	0.0975943	-2.55165	Nipa1
1689	ENSMUSG00000027774	0.511274	5.11197	3.33444	0.00869518	0.0976116	-2.55243	Gfm1
1690	ENSMUSG00000027714	0.513078	2.31999	3.33272	0.00871905	0.0977605	-2.55512	Exosc9
1691	ENSMUSG00000021392	0.645857	2.32313	3.33165	0.00873394	0.097818	-2.5568	Nol8
1692	ENSMUSG00000092500	2.07042	1.3264	3.33129	0.00873901	0.097818	-2.55737	Gm20400
1693	ENSMUSG00000045594	-0.435504	2.51858	-3.33121	0.0087401	0.097818	-2.55749	Glb1
1694	ENSMUSG00000073640	0.367588	5.33923	3.33019	0.00875435	0.0978643	-2.55909	Rpl27-ps3
1695	ENSMUSG00000022536	0.404234	5.36867	3.33015	0.00875486	0.0978643	-2.55915	Glyr1
1696	ENSMUSG00000087548	-0.862732	-0.735228	-3.32957	0.00876294	0.0978676	-2.56005	1700028E10Rik
1697	ENSMUSG00000031007	0.391221	4.72021	3.32919	0.00876835	0.0978676	-2.56066	Atp6ap2
1698	ENSMUSG00000028189	0.470543	3.1275	3.32849	0.00877809	0.0978676	-2.56175	Ctbs
1699	ENSMUSG00000036438	0.425819	6.65692	3.32824	0.00878159	0.0978676	-2.56214	Calm2
1700	ENSMUSG00000020696	0.467506	2.81427	3.32823	0.0087817	0.0978676	-2.56215	Rffl
1701	ENSMUSG00000015396	-1.46988	-3.15406	-3.38276	0.00954762	0.101729	-2.56303	Cd83
1702	ENSMUSG00000007570	-0.410328	1.39819	-3.32722	0.00879586	0.0979543	-2.56374	Fance
1703	ENSMUSG00000056268	0.529674	1.18931	3.3258	0.00881594	0.0979543	-2.56598	Dennd1b
1704	ENSMUSG00000045917	0.751575	1.66717	3.32571	0.00881715	0.0979543	-2.56611	6330416G13Rik
1705	ENSMUSG00000078134	0.822642	2.42552	3.32554	0.00881948	0.0979543	-2.56637	Gm12355
1706	ENSMUSG00000059447	0.5463	5.79795	3.32522	0.0088241	0.0979543	-2.56689	Hadhb
1707	ENSMUSG00000012187	1.4389	-1.95851	3.32465	0.00883199	0.0979543	-2.56776	Mogat1
1708	ENSMUSG00000024120	0.476581	4.57175	3.32418	0.00883867	0.0979695	-2.56851	Lrpprc
1709	ENSMUSG00000093176	-0.909528	0.651555	-3.51699	0.0124578	0.110846	-2.5691	Mir5119
1710	ENSMUSG00000041961	0.828589	0.983684	3.32299	0.00885543	0.0980963	-2.57037	Znrf3
1711	ENSMUSG00000034538	0.780402	-0.0166532	3.32124	0.00888031	0.0982796	-2.57312	Zfp418
1712	ENSMUSG00000083773	0.457143	6.95764	3.32107	0.00888265	0.0982796	-2.57338	Gm13394
1713	ENSMUSG00000064563	1.607	0.666762	3.3271	0.0103718	0.104643	-2.57669	Snora7a
1714	ENSMUSG00000087237	-1.73881	-2.83601	-3.44239	0.0107277	0.10587	-2.5773	Gm16703
1715	ENSMUSG00000029147	0.483822	4.94752	3.3185	0.00891915	0.0984611	-2.57741	Ppm1g
1716	ENSMUSG00000038250	0.492623	3.19673	3.3181	0.00892488	0.0984611	-2.57804	Usp38
1717	ENSMUSG00000020836	-1.45236	-4.58761	-3.66386	0.0143774	0.118471	-2.57814	Coro6
1718	ENSMUSG00000083097	0.628669	3.51756	3.31799	0.00892647	0.0984611	-2.57822	Gm14494
1719	ENSMUSG00000020358	0.457498	6.02348	3.31742	0.00893451	0.0984611	-2.5791	Hnrnpab
1720	ENSMUSG00000024054	0.52133	1.49156	3.31725	0.00893692	0.0984611	-2.57937	Smchd1
1721	ENSMUSG00000026622	0.777967	0.475802	3.31604	0.00895424	0.0985394	-2.58127	Nek2
1722	ENSMUSG00000031594	0.430554	9.63101	3.31559	0.00896067	0.0985513	-2.58197	Fgl1
1723	ENSMUSG00000070168	1.48263	-1.87153	4.53343	0.0196445	0.134113	-2.58199	U3
1724	ENSMUSG00000021453	2.07998	4.58911	3.31464	0.00897424	0.098586	-2.58346	Gadd45g
1725	ENSMUSG00000090000	0.6804	2.76546	3.31462	0.00897452	0.098586	-2.58349	Ier3ip1
1726	ENSMUSG00000019873	0.480767	4.87116	3.31358	0.00898943	0.0986158	-2.58512	Reep3
1727	ENSMUSG00000038286	-0.470084	6.34366	-3.31304	0.00899723	0.0986158	-2.58597	Bphl
1728	ENSMUSG00000084013	0.390782	3.9205	3.31294	0.00899863	0.0986158	-2.58612	Gm14270
1729	ENSMUSG00000027550	0.485373	-1.30237	3.31193	0.00901318	0.0987165	-2.58771	Lrrcc1
1730	ENSMUSG00000044816	-1.02125	-4.95128	-3.90623	0.0171929	0.126742	-2.58935	D630023F18Rik
1731	ENSMUSG00000078965	0.45357	6.96144	3.31045	0.00903449	0.0988761	-2.59003	Gm12033
1732	ENSMUSG00000027944	0.424383	6.11147	3.30981	0.00904384	0.0988761	-2.59105	Hax1
1733	ENSMUSG00000076698	-1.62217	-1.65526	-4.51264	0.0198912	0.135282	-2.59194	Ighv1-22
1734	ENSMUSG00000031385	-1.87598	-5.81048	-3.59454	0.0154674	0.121221	-2.59416	Plxnb3
1735	ENSMUSG00000021460	-0.381192	1.7335	-3.30713	0.00908252	0.0992401	-2.59524	Auh
1736	ENSMUSG00000082304	-1.64571	-6.94715	-3.42089	0.0140142	0.117367	-2.59669	Gm11198
1737	ENSMUSG00000084203	0.740119	-1.6643	3.30607	0.00909796	0.0992947	-2.5969	Gm15593
1738	ENSMUSG00000003131	0.440687	3.59713	3.30605	0.00909829	0.0992947	-2.59694	Pafah1b2
1739	ENSMUSG00000051910	0.364055	1.34047	3.30531	0.00910903	0.0993531	-2.5981	Sox6
1740	ENSMUSG00000026519	-0.618052	2.00666	-3.30438	0.00912257	0.0993991	-2.59956	Tmem63a
1741	ENSMUSG00000075611	-0.675814	-5.02472	-3.38691	0.0115707	0.108375	-2.60057	Gm11545
1742	ENSMUSG00000040502	-0.755689	-1.61812	-3.30364	0.00913327	0.0993991	-2.60071	2023-03-09
1743	ENSMUSG00000083360	0.932055	-0.983443	3.30334	0.00913768	0.0993991	-2.60118	Gm13105
1744	ENSMUSG00000029229	0.484257	1.26673	3.30295	0.00914338	0.0993991	-2.6018	Chic2
1745	ENSMUSG00000032816	2.88481	-1.24531	3.30279	0.00914572	0.0993991	-2.60205	Igdcc4
1746	ENSMUSG00000051279	1.01779	-2.01043	3.30252	0.00914964	0.0993991	-2.60247	Gdf6
1747	ENSMUSG00000019505	0.483069	8.60242	3.30243	0.00915099	0.0993991	-2.60261	Ubb
1748	ENSMUSG00000072244	1.19909	-3.26669	3.30893	0.0106568	0.105822	-2.60306	Trim6
1749	ENSMUSG00000084812	-3.11984	-7.6633	-8.015	0.014541	0.118704	-2.60354	Gm17445
1750	ENSMUSG00000025348	0.485469	2.07834	3.30084	0.00917427	0.0995932	-2.60511	Itga7
1751	ENSMUSG00000059920	0.426891	2.97252	3.29988	0.00918843	0.0996882	-2.60662	4930453N24Rik
1752	ENSMUSG00000071172	0.685432	4.16396	3.29947	0.00919436	0.0996939	-2.60726	Srsf3
1753	ENSMUSG00000033373	0.744021	0.730863	3.29626	0.00924169	0.100148	-2.6123	Fntb
1754	ENSMUSG00000027479	0.50371	2.74941	3.29584	0.00924786	0.100156	-2.61295	Mapre1
1755	ENSMUSG00000033953	0.417614	3.92802	3.29482	0.00926302	0.100251	-2.61456	Ppp3r1
1756	ENSMUSG00000001240	0.715649	0.837277	3.29435	0.00927001	0.100251	-2.6153	Ramp2
1757	ENSMUSG00000043733	0.39371	4.07885	3.29386	0.00927727	0.100251	-2.61607	Ptpn11
1758	ENSMUSG00000091431	-2.29625	-3.72293	-3.40387	0.0143117	0.118272	-2.61614	Gm17336
1759	ENSMUSG00000079037	-0.547599	3.73012	-3.29378	0.00927836	0.100251	-2.61619	Prnp
1760	ENSMUSG00000033389	0.72718	-1.7562	3.2929	0.00929149	0.100309	-2.61757	Arhgap44
1761	ENSMUSG00000048911	0.76577	1.03266	3.2924	0.00929891	0.100309	-2.61836	Rnf24
1762	ENSMUSG00000018474	0.453771	4.83944	3.29182	0.00930748	0.100309	-2.61926	Chd3
1763	ENSMUSG00000021573	-1.09836	0.673614	-3.29158	0.00931115	0.100309	-2.61965	Tppp
1764	ENSMUSG00000034663	0.454146	0.513716	3.29136	0.00931435	0.100309	-2.61999	Bmp2k
1765	ENSMUSG00000031434	0.773538	0.459892	3.29122	0.0093164	0.100309	-2.6202	Morc4
1766	ENSMUSG00000027288	0.389586	3.70481	3.29038	0.00932898	0.100385	-2.62153	Zfp106
1767	ENSMUSG00000025535	-1.5348	-1.75508	-3.47302	0.0131449	0.113649	-2.62191	4930579G22Rik
1768	ENSMUSG00000081604	0.362782	5.55236	3.28982	0.00933733	0.100385	-2.62241	Gm11518
1769	ENSMUSG00000020431	1.69699	-1.64137	3.28966	0.00933979	0.100385	-2.62266	Adcy1
1770	ENSMUSG00000081058	-0.921946	1.76456	-3.28923	0.00934621	0.100396	-2.62334	Hist2h3c2
1771	ENSMUSG00000020068	-0.655945	6.00134	-3.28837	0.00935897	0.100474	-2.62468	Pbld2
1772	ENSMUSG00000093718	1.09959	-6.00729	3.36813	0.0118719	0.108909	-2.62572	RP23-322O24.4
1773	ENSMUSG00000081608	-3.01437	-4.40488	-7.74404	0.015567	0.121485	-2.62662	Gm16210
1774	ENSMUSG00000007613	0.471089	2.71515	3.28691	0.00938085	0.10065	-2.62697	Tgfbr1
1775	ENSMUSG00000039128	0.409278	4.10311	3.28576	0.00939813	0.100684	-2.62878	Cdc123
1776	ENSMUSG00000025016	0.435668	5.43166	3.28561	0.00940039	0.100684	-2.62901	Tm9sf3
1777	ENSMUSG00000003476	-1.55242	-5.31114	-3.36538	0.0119166	0.108909	-2.62941	Crhr2
1778	ENSMUSG00000014542	-0.765918	2.96094	-3.2851	0.00940802	0.100707	-2.62981	Clec4f
1779	ENSMUSG00000014030	1.23953	-4.0336	4.43348	0.0208681	0.138444	-2.63043	Pax5
1780	ENSMUSG00000063200	0.468771	4.74947	3.28383	0.00942717	0.100854	-2.63181	Nol7
1781	ENSMUSG00000031337	0.497774	0.250549	3.28119	0.00946716	0.10112	-2.63596	Mtm1
1782	ENSMUSG00000057858	0.698548	1.48566	3.2811	0.00946848	0.10112	-2.6361	D19Ertd737e
1783	ENSMUSG00000076566	-2.96084	-2.09259	-7.60651	0.0161293	0.123458	-2.63909	Igkv12-44
1784	ENSMUSG00000019802	0.382398	5.2647	3.27728	0.00952659	0.101623	-2.6421	Sec63
1785	ENSMUSG00000032725	-0.715665	0.920968	-3.2768	0.00953384	0.101641	-2.64285	Folr2
1786	ENSMUSG00000064061	0.657079	-0.648063	3.27546	0.00955432	0.101742	-2.64496	Dzip3
1787	ENSMUSG00000036745	0.740337	-2.44019	3.27391	0.00957803	0.101847	-2.64739	Ttll7
1788	ENSMUSG00000045991	0.650104	3.85297	3.27373	0.00958078	0.101847	-2.64767	Onecut2
1789	ENSMUSG00000032913	0.564692	0.995234	3.27288	0.00959382	0.1019	-2.64901	Lrig2
1790	ENSMUSG00000068823	0.444439	6.12514	3.27242	0.00960092	0.1019	-2.64973	Csde1
1791	ENSMUSG00000020952	0.469753	5.00374	3.27232	0.0096024	0.1019	-2.64988	Scfd1
1792	ENSMUSG00000075470	0.515086	3.39525	3.27177	0.0096109	0.101905	-2.65075	Alg10b
1793	ENSMUSG00000082001	-2.91216	-3.32189	-7.48145	0.0166671	0.124844	-2.65092	Gm15607
1794	ENSMUSG00000031428	-1.95048	-5.08532	-4.39183	0.021407	0.140049	-2.65107	Zcchc18
1795	ENSMUSG00000089726	1.10102	-0.0490861	3.26991	0.00963963	0.102085	-2.65368	Mir17hg
1796	ENSMUSG00000042510	1.91287	0.488061	3.26975	0.00964198	0.102085	-2.65392	AA986860
1797	ENSMUSG00000086279	-1.2505	-1.10773	-3.38542	0.0115942	0.108422	-2.65449	Gm15634
1798	ENSMUSG00000057342	-0.394599	3.64689	-3.26843	0.00966247	0.10214	-2.656	Sphk2
1799	ENSMUSG00000059277	-0.800978	-2.82088	-3.26834	0.0096638	0.10214	-2.65614	R74862
1800	ENSMUSG00000031433	0.940174	-0.759104	3.26652	0.00969206	0.102245	-2.65901	Rbm41
1801	ENSMUSG00000026427	0.360507	2.78067	3.26651	0.00969223	0.102245	-2.65902	Eif2d
1802	ENSMUSG00000048076	0.394226	7.40333	3.26581	0.00970312	0.102245	-2.66012	Arf1
1803	ENSMUSG00000036278	-0.738372	3.14316	-3.26578	0.00970353	0.102245	-2.66017	Macrod1
1804	ENSMUSG00000030091	0.423329	2.16948	3.26534	0.00971037	0.102245	-2.66086	Nup210
1805	ENSMUSG00000028494	0.834862	7.90404	3.26514	0.00971352	0.102245	-2.66118	Plin2
1806	ENSMUSG00000069769	0.508083	1.36932	3.26485	0.00971805	0.102245	-2.66163	Msi2
1807	ENSMUSG00000049588	-1.75407	-2.66676	-3.26391	0.00973259	0.102249	-2.6631	Ccdc69
1808	ENSMUSG00000082424	0.43804	5.60568	3.26362	0.00973717	0.102249	-2.66356	Gm13292
1809	ENSMUSG00000044813	0.507197	4.14622	3.26328	0.00974254	0.102249	-2.6641	Shb
1810	ENSMUSG00000021190	0.491968	4.67902	3.26304	0.00974617	0.102249	-2.66447	Lgmn
1811	ENSMUSG00000052299	0.404336	3.11329	3.26255	0.00975384	0.102271	-2.66524	Ltn1
1812	ENSMUSG00000011751	-1.56728	-6.46808	-4.35993	0.021832	0.141277	-2.66706	Spnb4
1813	ENSMUSG00000043295	-1.56728	-2.47561	-4.35993	0.021832	0.141277	-2.66706	Gm16373
1814	ENSMUSG00000078866	1.26105	4.3456	3.25979	0.00979715	0.102509	-2.66959	Gm14420
1815	ENSMUSG00000025007	1.30615	-1.26378	3.2594	0.00980328	0.102509	-2.6702	Aldh18a1
1816	ENSMUSG00000025451	0.492192	4.4754	3.25939	0.00980333	0.102509	-2.67021	Paip1
1817	ENSMUSG00000020719	0.383856	6.66058	3.25933	0.0098043	0.102509	-2.6703	Ddx5
1818	ENSMUSG00000045237	-0.389329	3.42298	-3.25886	0.00981165	0.102527	-2.67104	1110012L19Rik
1819	ENSMUSG00000024479	0.683425	5.74193	3.25766	0.00983051	0.102613	-2.67292	Mal2
1820	ENSMUSG00000026980	0.535637	0.154335	3.25764	0.00983094	0.102613	-2.67297	Ly75
1821	ENSMUSG00000068874	-0.766084	6.82545	-3.25702	0.00984064	0.102617	-2.67393	Selenbp1
1822	ENSMUSG00000063415	1.49498	-0.0361903	3.25608	0.00985543	0.102617	-2.67541	Cyp26b1
1823	ENSMUSG00000004460	0.522764	6.84225	3.25586	0.00985903	0.102617	-2.67577	Dnajb11
1824	ENSMUSG00000075700	0.543192	6.39071	3.25569	0.00986165	0.102617	-2.67603	2810407C02Rik
1825	ENSMUSG00000083390	-2.4321	-5.21638	-3.51106	0.0169072	0.125606	-2.67623	Gm13121
1826	ENSMUSG00000032968	-0.665326	-4.14766	-3.33044	0.0125021	0.110846	-2.67635	Inha
1827	ENSMUSG00000080830	0.42582	6.17107	3.25541	0.00986615	0.102617	-2.67647	Gm12671
1828	ENSMUSG00000029066	0.349959	5.72576	3.25512	0.00987072	0.102617	-2.67693	Mrpl20
1829	ENSMUSG00000020456	0.37933	5.85911	3.25487	0.0098746	0.102617	-2.67731	Ogdh
1830	ENSMUSG00000022223	0.789152	3.46798	3.25479	0.0098759	0.102617	-2.67744	Sdr39u1
1831	ENSMUSG00000062070	0.40654	7.94696	3.25394	0.0098894	0.102652	-2.67878	Pgk1
1832	ENSMUSG00000040396	0.413607	2.92418	3.25387	0.0098904	0.102652	-2.67888	Abhd13
1833	ENSMUSG00000070889	0.682743	1.42725	3.25259	0.0099108	0.102791	-2.68091	Pgap1
1834	ENSMUSG00000038332	-0.467632	2.20437	-3.25232	0.009915	0.102791	-2.68132	Sesn1
1835	ENSMUSG00000024382	0.411319	3.66548	3.25194	0.00992113	0.102797	-2.68193	Ercc3
1836	ENSMUSG00000042453	0.6115	0.984492	3.25084	0.00993863	0.102921	-2.68366	Reln
1837	ENSMUSG00000037712	0.456003	6.02536	3.24965	0.0099576	0.103052	-2.68553	Fermt2
1838	ENSMUSG00000039530	0.40149	3.12034	3.24934	0.00996247	0.103052	-2.68601	Tusc3
1839	ENSMUSG00000067367	0.644099	2.51787	3.24852	0.00997571	0.103067	-2.68731	Lyar
1840	ENSMUSG00000080002	1.42575	-0.147502	3.24846	0.00997666	0.103067	-2.6874	Gm5566
1841	ENSMUSG00000044285	0.5081	8.23329	3.2482	0.00998072	0.103067	-2.6878	Gm1821
1842	ENSMUSG00000030683	1.58279	-3.82975	3.29795	0.0108331	0.10587	-2.68784	Sez6l2
1843	ENSMUSG00000025915	0.647682	1.15136	3.24769	0.00998889	0.103094	-2.68861	Sgk3
1844	ENSMUSG00000021416	0.652108	0.291864	3.24645	0.0100087	0.103241	-2.69055	Eci3
1845	ENSMUSG00000025326	0.524935	3.49538	3.2457	0.0100209	0.103296	-2.69174	Ube3a
1846	ENSMUSG00000020363	1.10229	-2.45491	3.24473	0.0100364	0.103296	-2.69326	Gfpt2
1847	ENSMUSG00000043346	0.494576	2.58218	3.24471	0.0100367	0.103296	-2.69329	Gm6741
1848	ENSMUSG00000030214	0.411273	4.84702	3.24447	0.0100406	0.103296	-2.69367	Plbd1
1849	ENSMUSG00000055312	0.502586	4.47517	3.24438	0.0100421	0.103296	-2.69382	0610012H03Rik
1850	ENSMUSG00000027010	0.462537	2.01498	3.24347	0.0100568	0.103298	-2.69525	Slc25a12
1851	ENSMUSG00000026355	2.06249	1.84498	3.24336	0.0100585	0.103298	-2.69542	Mcm6
1852	ENSMUSG00000080839	-2.44612	-3.04444	-3.3348	0.0155918	0.121575	-2.69558	Gm11625
1853	ENSMUSG00000078696	0.424719	6.14367	3.24287	0.0100665	0.10331	-2.69619	Gm12537
1854	ENSMUSG00000025544	0.362002	6.79482	3.24255	0.0100715	0.10331	-2.69669	Tm9sf2
1855	ENSMUSG00000003402	0.408929	6.87491	3.24195	0.0100812	0.103313	-2.69763	Prkcsh
1856	ENSMUSG00000036202	0.77444	1.00242	3.24154	0.0100879	0.103313	-2.69828	Rif1
1857	ENSMUSG00000041624	1.40881	-3.73996	3.2415	0.0100886	0.103313	-2.69835	Gucy1a2
1858	ENSMUSG00000078679	-1.92684	-0.465594	-3.24013	0.0101107	0.103445	-2.7005	Mup-ps7
1859	ENSMUSG00000038637	-0.44367	-0.219358	-3.23969	0.0101178	0.103445	-2.70119	Lrrc56
1860	ENSMUSG00000023036	0.605833	-0.829508	3.23934	0.0101236	0.103445	-2.70174	Pcdhga9
1861	ENSMUSG00000028331	0.498064	0.41292	3.23932	0.010124	0.103445	-2.70178	5830415F09Rik
1862	ENSMUSG00000035472	0.614917	1.42104	3.23823	0.0101417	0.103469	-2.7035	Slc25a21
1863	ENSMUSG00000022032	0.897929	3.29644	3.23802	0.010145	0.103469	-2.70382	Scara5
1864	ENSMUSG00000037031	-0.525705	-1.31034	-3.23788	0.0101473	0.103469	-2.70404	Tspan15
1865	ENSMUSG00000003226	0.443073	4.22576	3.23752	0.0101531	0.103469	-2.7046	Ranbp2
1866	ENSMUSG00000069539	0.531423	2.76117	3.23744	0.0101544	0.103469	-2.70473	Scyl2
1867	ENSMUSG00000030122	-0.561657	8.5711	-3.23619	0.0101749	0.103495	-2.7067	Ptms
1868	ENSMUSG00000039873	-1.00937	0.0361733	-3.23615	0.0101756	0.103495	-2.70677	Neurl2
1869	ENSMUSG00000050244	0.51936	2.59062	3.23603	0.0101774	0.103495	-2.70695	Heatr1
1870	ENSMUSG00000031627	-0.453047	4.44728	-3.23591	0.0101794	0.103495	-2.70714	Irf2
1871	ENSMUSG00000046491	0.589726	-0.788554	3.23554	0.0101854	0.103499	-2.70772	C1qtnf2
1872	ENSMUSG00000067341	-0.838074	-4.67414	-3.75774	0.0195379	0.133733	-2.71191	H2-Eb2
1873	ENSMUSG00000063275	0.498362	3.86625	3.23258	0.010234	0.103917	-2.71238	Ptpla
1874	ENSMUSG00000064342	-1.12737	7.37669	-3.23235	0.0102378	0.103917	-2.71274	mt-Ti
1875	ENSMUSG00000050035	-1.33897	-4.9203	-4.26676	0.0231372	0.14546	-2.71468	Fhl4
1876	ENSMUSG00000020024	0.547275	1.84552	3.23091	0.0102614	0.104049	-2.715	Ccdc41
1877	ENSMUSG00000019943	0.468678	3.05216	3.23087	0.0102621	0.104049	-2.71507	Atp2b1
1878	ENSMUSG00000021500	0.415106	3.44412	3.2304	0.0102699	0.104071	-2.71582	Ddx46
1879	ENSMUSG00000024695	0.374938	3.94967	3.22758	0.0103165	0.104428	-2.72026	Zfp91
1880	ENSMUSG00000000823	0.410428	2.66811	3.22712	0.0103241	0.104448	-2.72098	Znf512b
1881	ENSMUSG00000030895	0.533472	14.2266	3.22625	0.0103385	0.104529	-2.72234	Hpx
1882	ENSMUSG00000079738	-0.462289	-0.232364	-3.22591	0.0103441	0.104529	-2.72288	Snx29
1883	ENSMUSG00000024019	-0.438484	0.173038	-3.22561	0.0103491	0.104529	-2.72335	Ftsjd2
1884	ENSMUSG00000041741	1.42794	-2.73156	3.22518	0.0103563	0.104544	-2.72403	Pde3a
1885	ENSMUSG00000018909	0.502525	0.317923	3.22314	0.0103902	0.104655	-2.72724	Arrb1
1886	ENSMUSG00000031375	0.493721	4.86561	3.22296	0.0103932	0.104655	-2.72752	Bgn
1887	ENSMUSG00000044339	0.524268	2.25178	3.22293	0.0103937	0.104655	-2.72757	Alkbh2
1888	ENSMUSG00000082724	1.23746	1.27097	3.22281	0.0103957	0.104655	-2.72776	Gm14416
1889	ENSMUSG00000025981	0.701656	4.27282	3.22113	0.0104239	0.104882	-2.73041	Coq10b
1890	ENSMUSG00000026694	0.445765	0.612744	3.22019	0.0104396	0.104893	-2.73189	Mettl13
1891	ENSMUSG00000040188	0.365096	3.72274	3.22009	0.0104413	0.104893	-2.73205	Scamp2
1892	ENSMUSG00000003378	-0.832383	0.802724	-3.21916	0.0104569	0.104938	-2.73351	Grik5
1893	ENSMUSG00000074661	1.19402	0.564445	3.2191	0.0104579	0.104938	-2.73361	Pde4d
1894	ENSMUSG00000062510	1.87017	-2.81259	3.26687	0.0113489	0.107828	-2.73377	Nsl1
1895	ENSMUSG00000025731	-0.331296	6.41213	-3.21746	0.0104854	0.105156	-2.73618	0610011F06Rik
1896	ENSMUSG00000037202	-1.20201	-4.42228	-3.3784	0.0147697	0.119408	-2.73663	Prf1
1897	ENSMUSG00000024908	0.379478	4.42385	3.21682	0.0104962	0.105207	-2.73719	Ppp6r3
1898	ENSMUSG00000029920	0.539896	1.82811	3.21609	0.0105085	0.105273	-2.73834	Smarcad1
1899	ENSMUSG00000044903	-2.59575	-3.35306	-6.66858	0.0209084	0.138444	-2.74068	Psg22
1900	ENSMUSG00000074129	0.350773	7.20365	3.21385	0.0105463	0.105522	-2.74186	Rpl13a
1901	ENSMUSG00000037363	-0.729051	-0.153831	-3.2134	0.010554	0.105522	-2.74258	Letm2
1902	ENSMUSG00000083111	0.98862	1.63081	3.21297	0.0105613	0.105522	-2.74325	Gm14421
1903	ENSMUSG00000038267	0.438128	4.64822	3.21294	0.0105619	0.105522	-2.74331	Slc22a23
1904	ENSMUSG00000063273	0.555037	3.45055	3.21212	0.0105757	0.105545	-2.74459	Naa15
1905	ENSMUSG00000022533	0.498855	4.86103	3.21175	0.0105821	0.105552	-2.74518	Atp13a3
1906	ENSMUSG00000030560	-0.471249	5.13147	-3.21134	0.0105891	0.105564	-2.74583	Ctsc
1907	ENSMUSG00000004610	0.347784	8.35563	3.21086	0.0105972	0.105588	-2.74658	Etfb
1908	ENSMUSG00000074521	0.825219	2.55735	3.2096	0.0106187	0.105745	-2.74856	Gm14327
1909	ENSMUSG00000086141	-0.713952	2.64408	-3.20823	0.010642	0.105822	-2.75072	9030622O22Rik
1910	ENSMUSG00000025278	0.49335	3.66268	3.20803	0.0106456	0.105822	-2.75104	Flnb
1911	ENSMUSG00000001707	0.615974	3.41599	3.20771	0.0106509	0.105822	-2.75154	Eef1e1
1912	ENSMUSG00000030790	1.11202	0.0343928	3.20708	0.0106618	0.105822	-2.75254	Adm
1913	ENSMUSG00000084340	-1.16254	-1.93969	-4.19418	0.0242243	0.148201	-2.75274	Gm14766
1914	ENSMUSG00000082725	-1.16254	-3.72611	-4.19418	0.0242243	0.148201	-2.75274	Gm12451
1915	ENSMUSG00000079179	-0.547274	1.88076	-3.2068	0.0106666	0.105822	-2.75298	1700012B15Rik
1916	ENSMUSG00000032053	-2.1568	-3.97055	-3.18437	0.0153056	0.120826	-2.75355	Pou2af1
1917	ENSMUSG00000054723	-0.469353	2.40333	-3.20606	0.0106793	0.10584	-2.75414	Vmac
1918	ENSMUSG00000055912	-0.441472	6.5997	-3.20602	0.0106799	0.10584	-2.7542	Tmem150a
1919	ENSMUSG00000083761	0.558331	-0.12162	3.20547	0.0106893	0.10587	-2.75506	Pgam1-ps1
1920	ENSMUSG00000005501	0.395375	3.59807	3.20496	0.0106981	0.10587	-2.75587	Usp40
1921	ENSMUSG00000025478	-0.98243	-5.08299	-3.25193	0.011606	0.108422	-2.75588	Dpysl4
1922	ENSMUSG00000090610	-0.92541	4.70835	-3.20435	0.0107087	0.10587	-2.75684	Gm3571
1923	ENSMUSG00000068566	0.438914	4.26923	3.20425	0.0107103	0.10587	-2.75699	Myadm
1924	ENSMUSG00000044155	0.750684	0.585465	3.20378	0.0107184	0.10587	-2.75773	Naa38
1925	ENSMUSG00000083985	1.5976	-2.42627	3.26955	0.0135975	0.115866	-2.75856	Gm12468
1926	ENSMUSG00000048440	1.17073	0.0566839	3.20312	0.0107299	0.10587	-2.75877	Cyp4f16
1927	ENSMUSG00000044350	1.08237	2.56647	3.20278	0.0107357	0.10587	-2.75931	9030625A04Rik
1928	ENSMUSG00000006005	0.543896	3.65565	3.20229	0.0107442	0.10587	-2.76008	Tpr
1929	ENSMUSG00000079311	0.498382	4.26801	3.20208	0.0107478	0.10587	-2.76041	Gm3222
1930	ENSMUSG00000072451	0.418225	6.23578	3.20166	0.010755	0.10587	-2.76107	Gm10359
1931	ENSMUSG00000059714	0.579909	4.08152	3.20102	0.0107661	0.10587	-2.76208	Flot1
1932	ENSMUSG00000022437	0.475716	6.06711	3.20077	0.0107705	0.10587	-2.76248	Samm50
1933	ENSMUSG00000037110	0.623893	1.90639	3.20076	0.0107706	0.10587	-2.76249	Ralgapa2
1934	ENSMUSG00000041891	0.419759	6.31633	3.2007	0.0107716	0.10587	-2.76258	Lman1
1935	ENSMUSG00000021428	0.538666	1.8107	3.19969	0.0107891	0.10587	-2.76417	Riok1
1936	ENSMUSG00000071001	1.04038	-2.4459	3.1993	0.0107959	0.10587	-2.76479	Hrct1
1937	ENSMUSG00000060227	0.71092	1.29887	3.1983	0.0108134	0.10587	-2.76637	Casc4
1938	ENSMUSG00000070737	-0.463097	1.81982	-3.19795	0.0108193	0.10587	-2.76691	Gm12942
1939	ENSMUSG00000058152	0.531686	1.07046	3.19772	0.0108233	0.10587	-2.76728	Chsy3
1940	ENSMUSG00000028729	0.488798	3.02273	3.19765	0.0108246	0.10587	-2.76739	Ebna1bp2
1941	ENSMUSG00000079297	0.518208	2.73404	3.1969	0.0108377	0.10587	-2.76857	Gm2223
1942	ENSMUSG00000029729	-0.379288	2.64346	-3.19671	0.010841	0.10587	-2.76887	Zkscan1
1943	ENSMUSG00000031441	0.590672	2.29357	3.19664	0.0108422	0.10587	-2.76899	Atp11a
1944	ENSMUSG00000001521	0.941237	-2.05482	3.1966	0.0108429	0.10587	-2.76904	Tulp3
1945	ENSMUSG00000027201	0.827277	1.49781	3.19642	0.0108461	0.10587	-2.76934	Myef2
1946	ENSMUSG00000081221	0.424106	6.25566	3.19628	0.0108485	0.10587	-2.76955	Gm14760
1947	ENSMUSG00000020864	0.441586	4.18152	3.19554	0.0108615	0.10587	-2.77072	Ankrd40
1948	ENSMUSG00000083836	0.727545	1.66884	3.19523	0.0108668	0.10587	-2.77121	Ldha-ps2
1949	ENSMUSG00000001349	-2.33984	-4.14139	-3.41504	0.0187554	0.131101	-2.77231	Cnn1
1950	ENSMUSG00000054364	0.73718	3.69446	3.194	0.0108884	0.10587	-2.77315	Rhob
1951	ENSMUSG00000026799	0.554337	1.27487	3.1939	0.0108901	0.10587	-2.77331	Med27
1952	ENSMUSG00000030779	0.445958	2.92622	3.19372	0.0108932	0.10587	-2.77358	Rbbp6
1953	ENSMUSG00000026739	0.484556	3.24235	3.19354	0.0108964	0.10587	-2.77387	Bmi1
1954	ENSMUSG00000023122	-1.62291	-0.982874	-3.19345	0.0108979	0.10587	-2.774	Sult1c2
1955	ENSMUSG00000080541	-2.49712	-3.81245	-6.4152	0.0225592	0.143454	-2.77405	AC156561.1
1956	ENSMUSG00000037416	0.593847	1.87106	3.19265	0.0109121	0.10587	-2.77528	Dmxl1
1957	ENSMUSG00000049878	0.779705	2.14415	3.19226	0.0109189	0.10587	-2.77589	Rlf
1958	ENSMUSG00000029633	0.520651	3.62339	3.19212	0.0109213	0.10587	-2.77611	Gm5578
1959	ENSMUSG00000012422	0.493218	3.14692	3.19172	0.0109284	0.10587	-2.77674	Tmem167
1960	ENSMUSG00000033629	0.658636	6.94114	3.19171	0.0109285	0.10587	-2.77675	Ptplad1
1961	ENSMUSG00000065402	-1.41516	2.31712	-3.19171	0.0109285	0.10587	-2.77676	Mir122a
1962	ENSMUSG00000020677	0.430793	2.89769	3.19163	0.0109299	0.10587	-2.77687	Ddx52
1963	ENSMUSG00000060422	0.528129	2.11853	3.19058	0.0109483	0.105993	-2.77853	Olfr1034
1964	ENSMUSG00000082226	-1.29973	-3.09526	-3.47186	0.0176355	0.127969	-2.77914	Gm715
1965	ENSMUSG00000085364	-1.28653	-3.63499	-3.47113	0.0176494	0.127983	-2.77992	Gm16641
1966	ENSMUSG00000018925	-0.811913	-4.64068	-3.40595	0.0189419	0.131558	-2.7815	Gm11435
1967	ENSMUSG00000025500	-0.976653	0.386435	-3.1879	0.0109957	0.106396	-2.78276	1600016N20Rik
1968	ENSMUSG00000038900	0.480026	6.85969	3.18558	0.0110368	0.106631	-2.78641	Rpl12
1969	ENSMUSG00000056671	1.14885	1.10417	3.18558	0.0110368	0.106631	-2.78642	Prelid2
1970	ENSMUSG00000025003	0.925396	1.96751	3.18555	0.0110374	0.106631	-2.78647	Cyp2c39
1971	ENSMUSG00000005378	0.426054	3.38921	3.18518	0.0110439	0.106638	-2.78704	Wbscr22
1972	ENSMUSG00000042429	0.447165	2.29597	3.18424	0.0110606	0.106744	-2.78853	Adora1
1973	ENSMUSG00000078281	-2.45631	-2.64584	-6.31036	0.0232988	0.14578	-2.78874	Gm6134
1974	ENSMUSG00000021918	0.418264	2.49848	3.18295	0.0110835	0.106776	-2.79056	Nek4
1975	ENSMUSG00000028457	0.834347	-2.919	3.18215	0.0110979	0.106776	-2.79182	Atp8b5
1976	ENSMUSG00000029338	0.449799	4.1015	3.18205	0.0110997	0.106776	-2.79198	Antxr2
1977	ENSMUSG00000021951	0.446506	3.69134	3.18196	0.0111012	0.106776	-2.79212	N6amt2
1978	ENSMUSG00000046352	0.317031	8.11046	3.18195	0.0111015	0.106776	-2.79215	Gjb2
1979	ENSMUSG00000080888	1.37203	1.98039	3.18123	0.0111143	0.106776	-2.79327	Gm14387
1980	ENSMUSG00000034247	-0.344484	2.41638	-3.18118	0.0111153	0.106776	-2.79336	Plekhm1
1981	ENSMUSG00000045205	0.475688	1.47651	3.18113	0.0111162	0.106776	-2.79343	Dpy19l4
1982	ENSMUSG00000049092	-1.42575	-4.81727	-3.45793	0.0179028	0.128376	-2.79399	Gpr137c
1983	ENSMUSG00000025510	0.349687	4.90878	3.18041	0.0111291	0.106845	-2.79457	Cd151
1984	ENSMUSG00000021635	0.533781	2.84095	3.17955	0.0111444	0.106917	-2.79592	Rad17
1985	ENSMUSG00000029999	0.693925	3.48576	3.17904	0.0111537	0.106917	-2.79674	Tgfa
1986	ENSMUSG00000005732	0.451158	4.23212	3.17894	0.0111555	0.106917	-2.79689	Ranbp1
1987	ENSMUSG00000056904	0.671809	3.67498	3.17848	0.0111636	0.106917	-2.79761	Gm5620
1988	ENSMUSG00000048351	0.4069	2.75788	3.17837	0.0111656	0.106917	-2.79778	2010305A19Rik
1989	ENSMUSG00000079614	0.486485	4.29649	3.17644	0.0112004	0.10719	-2.80083	Seh1l
1990	ENSMUSG00000025172	1.59707	0.468941	3.17614	0.0112058	0.10719	-2.8013	Ankrd2
1991	ENSMUSG00000026317	0.657959	2.5068	3.17567	0.0112143	0.107216	-2.80205	Cln8
1992	ENSMUSG00000035273	0.930383	0.509263	3.17504	0.0112257	0.107269	-2.80304	Hpse
1993	ENSMUSG00000087351	-1.27602	-2.48032	-3.44812	0.0180938	0.129074	-2.80446	Gm11464
1994	ENSMUSG00000082475	0.714307	3.44559	3.17406	0.0112434	0.107383	-2.80459	Gm7206
1995	ENSMUSG00000032424	0.711064	2.04729	3.17341	0.0112552	0.107397	-2.80561	Snhg5
1996	ENSMUSG00000019777	0.509857	2.80597	3.17333	0.0112565	0.107397	-2.80573	Hdac2
1997	ENSMUSG00000067872	0.859226	-4.36441	3.16979	0.013133	0.1136	-2.80609	Ccdc87
1998	ENSMUSG00000082399	0.391889	2.28577	3.17284	0.0112654	0.107427	-2.8065	Gm14036
1999	ENSMUSG00000091410	1.4813	-3.5124	3.17235	0.0112745	0.107457	-2.80729	Gm17150
[truncated: 16,434 more rows]
