# Supplementary material for: SLC13A2 promotes hepatocyte metabolic remodeling and liver regeneration by enhancing de novo cholesterol biosynthesis
Source: EMBO J. 2025 Jan 17;44(5):1442–63. doi: 10.1038/s44318-025-00362-y (PMC11876347; doi:10.1038/s44318-025-00362-y)
Supplement: Supplementary file 3 — Source data Fig. 1 [file 44318_2025_362_MOESM3_ESM.zip › Figure 1/Figure 1A/GSE215423.xlsx]

## Sheet: GSE215423
	Gene.name	logFC	AveExpr	t	P.Value	adj.P.Val	B
7305	Lcn2	9.61826	7.94802	24.9795	2.49e-07	0.00381408	6.796
1889	Mt2	9.02282	7.17606	19.3507	1.15e-06	0.00689514	5.87733
1645	Saa2	8.41493	10.2176	17.6046	2.01e-06	0.00689514	5.48325
7061	Acnat2	3.90462	5.11962	16.8883	2.57e-06	0.00689514	5.30152
2390	Apcs	3.55864	9.58734	16.3987	3.06e-06	0.00689514	5.16978
1646	Saa1	6.91907	10.9377	16.0795	3.44e-06	0.00689514	5.08037
15688	Car1	-4.07848	1.31328	-16.0344	3.5e-06	0.00689514	5.06751
1542	Tnc	4.16526	-1.61946	15.9591	3.6e-06	0.00689514	5.04589
2389	Fgl1	2.91361	10.9092	15.3951	4.45e-06	0.00758316	4.87873
1890	Mt1	7.20743	8.40491	14.7419	5.75e-06	0.00775265	4.67272
7280	Atp11a	2.86966	2.20837	14.3441	6.76e-06	0.00775265	4.54028
1258	Nnmt	2.75277	8.73382	14.247	7.04e-06	0.00775265	4.5071
1529	Dynll1	2.4192	5.0798	14.0994	7.48e-06	0.00775265	4.45603
6496	Orm3	3.31533	1.3913	14.0656	7.59e-06	0.00775265	4.44421
11249	Hmgcs1	-2.58315	6.57656	-13.4439	9.9e-06	0.00943067	4.21929
10026	Itpka	-2.97854	-0.791756	-13.318	1.05e-05	0.00943067	4.17187
13874	Slc13a2	-4.89025	-0.456548	-19.3418	6.3e-06	0.00775265	4.15908
70	Hp	2.27052	13.0991	13.0046	1.2e-05	0.00973562	4.05107
2134	Orm2	4.84462	7.26737	12.9971	1.21e-05	0.00973562	4.04813
3933	Cep126	2.67754	-4.74558	12.7043	1.38e-05	0.00982134	3.93137
7304	Orm1	2.43506	12.3222	12.549	1.48e-05	0.00982134	3.86791
8850	Abtb1	-1.76125	4.24396	-12.3961	1.59e-05	0.00982134	3.80435
9806	C330021F23Rik	-2.40368	1.14676	-12.2502	1.71e-05	0.00982134	3.7427
6746	Gria3	-5.19665	-3.10327	-12.2418	1.71e-05	0.00982134	3.73909
2162	Dnajc12	2.31596	5.03552	12.208	1.74e-05	0.00982134	3.72468
11771	Pdzk1ip1	-3.04237	1.08341	-12.1049	1.83e-05	0.00982134	3.68028
7790	Fcamr	2.57091	-1.4247	12.0725	1.86e-05	0.00982134	3.66622
1323	Sptbn5	2.27008	-6.8025	12.0724	1.86e-05	0.00982134	3.66616
2149	3110035E14Rik	4.29865	-2.14434	15.9048	1.67e-05	0.00982134	3.54453
1167	Serpina3n	3.74638	9.79879	11.7933	2.13e-05	0.0102883	3.54299
13617	Arrdc3	-4.31234	4.55077	-11.7149	2.21e-05	0.0102883	3.50768
1537	Hsp90aa1	2.74585	8.43374	11.6605	2.28e-05	0.0102883	3.48298
11962	Xcr1	-3.40596	-4.08087	-11.5607	2.39e-05	0.0102883	3.43728
11805	1810046K07Rik	-3.84063	-1.00488	-11.5133	2.45e-05	0.0102883	3.41541
12883	Marco	2.52613	4.50809	11.508	2.46e-05	0.0102883	3.41295
3739	Tmem189	1.82891	3.93032	11.4551	2.52e-05	0.0102883	3.38838
6716	Col5a3	-2.61636	2.46088	-11.4308	2.55e-05	0.0102883	3.377
3103	Insig1	-3.04051	6.45804	-11.4301	2.56e-05	0.0102883	3.37669
9681	Tnfrsf19	-1.8071	-0.0658833	-11.3489	2.66e-05	0.0102883	3.33859
728	Alpk1	4.7253	1.51536	11.3326	2.69e-05	0.0102883	3.33089
3712	Ccr1	3.59884	-2.15443	11.2023	2.87e-05	0.0107344	3.26883
16644	Dtx1	-3.67159	-3.71357	-11.1469	2.96e-05	0.0107841	3.2422
1168	Serpina3m	3.55793	9.27894	11.0807	3.06e-05	0.0108021	3.21011
16083	Dlgap1	-2.30125	-1.21795	-11.0354	3.13e-05	0.0108021	3.188
13608	Nr1h5	-3.53212	-0.79327	-11.0119	3.17e-05	0.0108021	3.17649
430	Tagln	2.47644	3.7575	10.8516	3.45e-05	0.0110459	3.09718
1924	Sebox	1.83311	0.74976	10.8263	3.5e-05	0.0110459	3.08448
1543	Serpinh1	2.18349	4.75816	10.7977	3.55e-05	0.0110459	3.07013
9742	Fam117a	-1.86017	-0.723276	-10.6972	3.75e-05	0.0110459	3.01934
15756	Inmt	-4.74568	8.38289	-10.6634	3.82e-05	0.0110459	3.00209
993	Lpgat1	1.87682	6.17012	10.5966	3.96e-05	0.0110459	2.96785
7891	Hist1h4k	4.14029	0.924929	10.5921	3.97e-05	0.0110459	2.9655
9759	Cyp4b1	-2.24142	3.13215	-10.5554	4.05e-05	0.0110459	2.94657
3741	Apoa4	4.15564	9.33584	10.4918	4.2e-05	0.0110459	2.91358
15701	Car3	-6.24753	8.24504	-10.4786	4.23e-05	0.0110459	2.90668
12068	Prkcq	-1.66092	-0.468076	-10.4178	4.37e-05	0.0110459	2.87484
734	Scara5	3.82997	3.0834	10.3977	4.42e-05	0.0110459	2.86423
11356	Cirbp	-2.58753	3.09748	-10.3721	4.48e-05	0.0110459	2.85075
15315	Cela2a	-3.01719	-0.0443431	-10.3681	4.49e-05	0.0110459	2.8486
1592	Kbtbd8	1.82739	0.344914	10.3534	4.53e-05	0.0110459	2.84084
15705	Mup-ps12	-4.29016	4.10826	-10.344	4.55e-05	0.0110459	2.83585
16105	Podn	-2.13119	0.174321	-10.3317	4.58e-05	0.0110459	2.82932
727	Gm40011	2.42616	2.87905	10.3208	4.61e-05	0.0110459	2.82353
3258	Itih3	1.62495	9.58947	10.3099	4.64e-05	0.0110459	2.81776
68	Itih4	1.76643	10.5825	10.2853	4.7e-05	0.0110459	2.80463
15685	Cyp27a1	-1.84655	7.93289	-10.1985	4.94e-05	0.0110459	2.75803
12064	Lst1	-2.1277	1.68114	-10.1907	4.96e-05	0.0110459	2.75379
132	Fh1	1.6592	8.74974	10.1862	4.97e-05	0.0110459	2.75135
17092	Eln	-1.95489	0.0839587	-10.1601	5.05e-05	0.0110459	2.73724
10031	Wdr6	-2.44429	1.9831	-10.1199	5.16e-05	0.0110459	2.71541
15706	Csad	-3.03942	5.73479	-10.0842	5.27e-05	0.0110459	2.69593
3245	Timp1	5.55667	-0.270945	10.0755	5.3e-05	0.0110459	2.69115
8814	Nr1d1	-2.10328	5.14017	-10.0508	5.37e-05	0.0110459	2.67762
3923	AA986860	3.67239	0.575212	10.0305	5.43e-05	0.0110459	2.66646
1165	Nrg4	3.44519	4.247	10.0182	5.47e-05	0.0110459	2.65964
12810	Tspan15	-1.98276	1.25482	-9.98067	5.59e-05	0.0110459	2.63892
11770	Aqp8	-3.8131	4.90097	-9.95401	5.68e-05	0.0110459	2.62413
1250	Hip1r	1.90094	5.0592	9.94166	5.72e-05	0.0110459	2.61726
1108	Tifa	3.91814	5.53838	9.93715	5.73e-05	0.0110459	2.61475
15447	Ltbp4	-1.78946	3.0962	-9.89864	5.86e-05	0.0110459	2.59326
1507	Thap2	1.89474	2.08422	9.8795	5.93e-05	0.0110459	2.58254
3423	Cyp21a1	3.06227	-0.923283	9.84392	6.05e-05	0.0110459	2.56254
16606	Il2rb	-2.06487	-1.56197	-9.82281	6.13e-05	0.0110459	2.55064
15704	Mup-ps16	-4.27809	3.40963	-9.79354	6.23e-05	0.0110459	2.53409
3297	Gpx3	2.63318	3.84593	9.77444	6.3e-05	0.0110459	2.52325
1872	Thbd	3.48051	2.74841	9.7544	6.38e-05	0.0110459	2.51186
1174	Irak1bp1	2.1644	0.657028	9.7415	6.43e-05	0.0110459	2.50451
4097	Thbs1	5.53756	-0.324332	9.71319	6.54e-05	0.0110459	2.48834
14501	Cela1	-1.7865	4.72323	-9.7124	6.54e-05	0.0110459	2.48789
15689	Macrod1	-2.10344	4.2496	-9.70127	6.58e-05	0.0110459	2.48152
6636	Ifi44	-1.73176	1.19194	-9.67653	6.68e-05	0.0110459	2.46732
8874	Wbscr27	-1.74398	2.62469	-9.67434	6.69e-05	0.0110459	2.46606
5627	Necab2	-3.02465	-3.16193	-9.6455	6.8e-05	0.0110459	2.44946
1508	Raph1	2.03963	5.06067	9.6411	6.82e-05	0.0110459	2.44691
17120	Gja1	1.81496	2.00188	9.61743	6.92e-05	0.0110459	2.43323
3261	Rin1	2.519	-2.46223	9.6167	6.92e-05	0.0110459	2.43281
3298	Ccl6	2.70178	4.82927	9.51478	7.35e-05	0.0116046	2.37344
2326	Cyp2c39	1.52562	0.730483	9.49527	7.44e-05	0.0116046	2.36199
13872	Rdm1	-2.11982	2.63811	-9.48284	7.5e-05	0.0116046	2.35468
9042	Msmo1	-1.95613	7.07602	-9.43338	7.72e-05	0.0117564	2.32549
13638	8430408G22Rik	-3.7269	5.23275	-9.40596	7.85e-05	0.0117564	2.30923
16596	Ccl5	-2.08337	0.745373	-9.38308	7.96e-05	0.0117564	2.29562
10097	1700040L02Rik	-3.03694	-1.29684	-9.38283	7.96e-05	0.0117564	2.29547
13862	Neurl2	-1.95569	0.49218	-9.3577	8.09e-05	0.0117564	2.28048
9560	Arhgap6	-2.02019	0.562411	-9.34675	8.14e-05	0.0117564	2.27392
8869	Hhat	-1.9027	-1.42948	-9.33566	8.2e-05	0.0117564	2.26728
2046	Hectd2	-2.49641	3.48443	-9.32609	8.24e-05	0.0117564	2.26154
621	Mbd1	1.55365	4.85309	9.31805	8.29e-05	0.0117564	2.25672
15353	Ctsf	-1.67686	3.7684	-9.2287	8.75e-05	0.0123058	2.20276
15448	Fmod	-1.9522	-0.62525	-9.20232	8.9e-05	0.0123884	2.18673
1304	Rhbdd2	1.43001	3.69231	9.18845	8.97e-05	0.0123884	2.17827
15505	Gstm6	-2.27028	6.39873	-9.15234	9.18e-05	0.012556	2.15618
1534	Hspa4l	1.94124	3.54359	9.12252	9.35e-05	0.012678	2.13787
2693	Bmp10	3.02587	-0.597222	9.08526	9.57e-05	0.0128019	2.11489
13762	Mapk15	-2.79022	2.19754	-9.07885	9.61e-05	0.0128019	2.11093
4924	Slc22a3	1.59669	1.20381	9.00895	0.000100378	0.0129209	2.0675
751	Chil1	7.04497	-0.803086	8.99267	0.000101414	0.0129209	2.05732
2777	Abhd2	2.53832	4.02112	8.98437	0.000101947	0.0129209	2.05213
14694	Fam198a	-3.72026	0.281801	-8.98397	0.000101973	0.0129209	2.05188
12163	Dll4	-1.73773	0.361918	-8.98327	0.000102018	0.0129209	2.05144
16586	Cd74	-2.49512	5.53744	-8.95136	0.000104098	0.0130763	2.03143
4	Hspb8	1.66229	8.08067	8.93428	0.000105232	0.0131112	2.02068
9810	Zfand4	-2.22815	2.59224	-8.87867	0.000109024	0.0132898	1.98553
1268	Steap4	4.19911	7.72181	8.87342	0.00010939	0.0132898	1.9822
9264	Irf7	-1.72205	5.15395	-8.87046	0.000109597	0.0132898	1.98031
15702	Ces1e	-2.69467	5.52431	-8.86281	0.000110134	0.0132898	1.97546
711	Tbc1d8	2.02112	3.51743	8.83918	0.000111812	0.0133869	1.96041
9563	Sc5d	-2.60453	7.01275	-8.7902	0.000115386	0.0136102	1.9291
3737	Ms4a4a	4.30929	-1.2104	8.78023	0.00011613	0.0136102	1.9227
9561	Grb7	-1.49272	5.95721	-8.7774	0.000116341	0.0136102	1.92088
15711	Hcn3	-3.37864	0.734661	-8.68205	0.000123754	0.0140668	1.85925
1118	Dst	1.88346	3.08258	8.67785	0.000124092	0.0140668	1.85652
13626	Aspg	-1.61056	6.79722	-8.67075	0.000124667	0.0140668	1.8519
8823	Inca1	-1.55848	4.14676	-8.6596	0.000125578	0.0140668	1.84463
14633	Mlxipl	-1.54833	6.23954	-8.65916	0.000125613	0.0140668	1.84435
1151	Jam2	1.47587	3.02626	8.65747	0.000125752	0.0140668	1.84324
1262	Syt12	4.7589	2.85935	8.62193	0.000128708	0.0140787	1.82001
13637	Gm11992	-3.33117	-2.64156	-8.60836	0.000129857	0.0140787	1.81111
8870	Lrrc29	-1.95831	0.999668	-8.5913	0.000131319	0.0140787	1.7999
13161	Smc1b	-1.70916	-2.86173	-8.56677	0.000133454	0.0140787	1.78374
1186	Rlf	1.42139	2.45408	8.55889	0.000134149	0.0140787	1.77854
17017	Mfap4	-2.86853	-0.481954	-8.552	0.00013476	0.0140787	1.77399
3802	Fndc3b	2.51231	3.40759	8.52443	0.000137236	0.0140787	1.75573
7303	Plpp5	1.41806	4.64843	8.52144	0.000137508	0.0140787	1.75374
17019	Gpihbp1	-1.65991	5.11579	-8.50653	0.000138871	0.0140787	1.74384
9568	Wscd1	-2.62308	-2.48992	-8.49431	0.000140001	0.0140787	1.7357
14834	Odf3b	-1.75024	2.77048	-8.48815	0.000140575	0.0140787	1.7316
7301	Hgf	2.82353	2.42862	8.48299	0.000141057	0.0140787	1.72816
12027	Csf1r	-1.70892	3.4903	-8.48056	0.000141285	0.0140787	1.72654
2825	Armcx4	2.7998	0.443723	8.47768	0.000141556	0.0140787	1.72461
433	Des	1.35208	2.06271	8.47459	0.000141846	0.0140787	1.72256
1905	Gde1	1.36646	6.53304	8.47053	0.00014223	0.0140787	1.71984
1530	Nucb2	1.6257	3.5324	8.47013	0.000142268	0.0140787	1.71958
77	Nos1ap	3.54867	0.990489	8.46879	0.000142395	0.0140787	1.71868
14496	Acsl6	-4.45113	-3.77377	-15.3739	9.7e-05	0.0128124	1.69322
1182	Ssr3	1.2657	7.91034	8.38699	0.00015039	0.0147025	1.66374
15340	Rab40b	-1.584	-1.65997	-8.38469	0.000150622	0.0147025	1.66219
11939	H2-Ob	-3.1715	-2.87284	-8.34762	0.000154422	0.0147907	1.63709
1177	Morf4l2	1.3126	7.25007	8.34564	0.000154628	0.0147907	1.63575
1221	Ung	2.12451	3.34739	8.33408	0.000155837	0.0147907	1.62789
1316	Synpo	2.94791	2.22371	8.33288	0.000155963	0.0147907	1.62708
2842	Slc17a9	1.37411	2.49819	8.32493	0.000156803	0.0147907	1.62167
16108	Dsg1c	-3.19141	-1.32333	-8.32008	0.000157317	0.0147907	1.61837
4125	Bmper	5.65727	-0.200815	8.28722	0.000160853	0.015031	1.59594
11713	Colec11	-1.38493	5.00292	-8.26816	0.000162946	0.015095	1.58289
13765	Mn1	-1.50178	1.76385	-8.25427	0.000164491	0.015095	1.57336
11940	Gimap3	-1.29875	-0.64933	-8.25021	0.000164946	0.015095	1.57057
13111	Tnfaip3	2.38264	0.972197	8.2367	0.000166469	0.015095	1.56128
1145	Pole4	1.23961	5.70629	8.23334	0.000166851	0.015095	1.55897
15510	Slc27a5	-1.45837	8.7612	-8.22809	0.000167449	0.015095	1.55535
1259	Ttll8	3.91384	-0.0236243	8.20225	0.000170429	0.0151981	1.53752
92	Susd6	1.90048	4.188	8.20099	0.000170576	0.0151981	1.53664
1274	Mbnl2	1.69447	4.14829	8.19014	0.000171848	0.0152229	1.52913
15717	Gamt	-2.86265	7.09623	-8.16422	0.000174928	0.0154067	1.51115
7833	Serpina10	1.3656	8.86859	8.15449	0.0001761	0.0154213	1.50439
15351	Hgfac	-1.63033	6.87876	-8.11128	0.000181419	0.0154921	1.47424
3938	Tpm4	1.4772	5.41294	8.10393	0.000182342	0.0154921	1.4691
1402	Fabp2	1.30487	7.65846	8.09609	0.000183332	0.0154921	1.4636
13641	Azin2	-2.544	-0.429119	-8.09434	0.000183554	0.0154921	1.46238
8849	Ift46	-1.298	3.76429	-8.09307	0.000183715	0.0154921	1.46149
10038	Calcoco1	-1.52064	3.7023	-8.09102	0.000183977	0.0154921	1.46005
6328	Elf3	1.84797	-0.220437	8.09095	0.000183985	0.0154921	1.46
14502	Serpina12	-1.68189	4.44357	-8.0796	0.000185436	0.015529	1.45203
12069	Folr2	-1.5071	3.52261	-8.06374	0.000187486	0.0155739	1.44087
9287	Zmynd15	-2.06019	0.536994	-8.05975	0.000188005	0.0155739	1.43807
6655	Trim5	-1.86104	-0.0949746	-8.01279	0.000194249	0.0159392	1.40489
8842	Tbc1d17	-1.37146	4.14564	-8.00619	0.000195145	0.0159392	1.40021
15519	Serpinf1	-1.53689	8.76094	-7.98851	0.00019757	0.0159392	1.38766
6012	Lbp	1.66771	6.47359	7.98293	0.000198342	0.0159392	1.38369
12236	D630003M21Rik	-2.1351	-2.14364	-7.98142	0.000198553	0.0159392	1.38261
1515	Gimd1	1.45331	2.71649	7.96903	0.000200283	0.0159392	1.37379
15277	Cyp3a11	-2.18612	11.2407	-7.96613	0.00020069	0.0159392	1.37172
1194	Zdhhc13	1.20213	2.65377	7.96581	0.000200735	0.0159392	1.3715
629	Rtn4rl2	3.7339	0.248001	7.95458	0.000202321	0.0159648	1.36349
16347	Per1	1.85872	2.46719	7.93948	0.000204479	0.0159648	1.35269
8827	Haghl	-1.84447	2.08283	-7.93764	0.000204744	0.0159648	1.35137
4124	E030018B13Rik	3.43058	0.458656	7.9343	0.000205225	0.0159648	1.34898
11772	Acss2	-2.48656	5.83726	-7.92213	0.000206991	0.0160209	1.34026
3257	Cp	1.59911	9.0999	7.90737	0.000209155	0.0160329	1.32967
2673	Gda	1.73221	3.69239	7.89471	0.000211032	0.0160329	1.32056
2335	Sntb1	1.62432	4.49995	7.87598	0.000213844	0.0160329	1.30707
183	Fabp4	2.71105	6.70725	7.86921	0.000214872	0.0160329	1.30219
10540	Cdkn1c	-1.85907	-0.118139	-7.85668	0.000216788	0.0160329	1.29313
15157	Rbp1	-1.63987	3.8853	-7.85341	0.000217292	0.0160329	1.29076
10396	E2f7	1.45306	-3.03392	7.84998	0.000217821	0.0160329	1.28828
15590	Agxt	-1.51012	7.97713	-7.83633	0.000219943	0.0160329	1.27839
946	Ly6d	7.67672	4.67466	7.83276	0.000220501	0.0160329	1.27581
11796	Cisd1	-1.52632	7.49719	-7.82684	0.000221432	0.0160329	1.27151
15354	Acad8	-1.36101	4.66656	-7.81688	0.000223008	0.0160329	1.26427
74	Socs3	3.01538	4.46733	7.81489	0.000223324	0.0160329	1.26282
1164	Fkbp5	2.96212	4.51389	7.81438	0.000223405	0.0160329	1.26245
8110	Cfh	1.31115	9.12406	7.80549	0.000224825	0.0160329	1.25598
3101	Hmgcr	-1.82093	4.334	-7.79586	0.000226375	0.0160329	1.24897
14485	Adgrv1	-2.53954	-3.1039	-7.79475	0.000226555	0.0160329	1.24815
1121	Spin1	1.20524	4.85413	7.78931	0.000227436	0.0160329	1.24419
2044	Cyp2c69	-3.59525	3.95324	-7.78789	0.000227666	0.0160329	1.24315
13876	Tlcd2	-2.92935	5.96262	-7.78552	0.000228052	0.0160329	1.24142
1117	Lamb3	2.25745	1.35206	7.78542	0.000228069	0.0160329	1.24135
8813	3010026O09Rik	-2.30851	2.53245	-7.77634	0.000229555	0.0160636	1.23471
7294	Hpx	1.65466	13.805	7.76149	0.000232008	0.0161093	1.22385
2843	Mybl1	4.37165	-0.683873	7.75514	0.000233066	0.0161093	1.2192
11912	Hlx	-1.61333	1.13104	-7.7504	0.000233859	0.0161093	1.21573
2853	Trim56	1.53855	1.21399	7.74711	0.000234413	0.0161093	1.21331
11171	Ldhb	-1.39992	1.30783	-7.74074	0.000235487	0.0161109	1.20863
3907	Chrnb1	1.92171	-1.41664	7.73217	0.000236942	0.0161384	1.20233
5171	1700056E22Rik	-1.74655	-0.0466239	-7.72004	0.000239016	0.016148	1.19341
13297	Aldh1l1	-1.65157	8.83157	-7.71636	0.00023965	0.016148	1.1907
7824	Kcnt2	2.54753	-0.0171741	7.66765	0.000248228	0.016148	1.1547
2610	Ubxn2a	1.28518	4.22091	7.65352	0.000250781	0.016148	1.14422
2712	Megf9	2.84974	2.18502	7.65205	0.000251048	0.016148	1.14313
1305	Lrrc59	1.5626	6.07476	7.64909	0.000251588	0.016148	1.14092
9265	Gbp9	-1.23134	1.60525	-7.64807	0.000251774	0.016148	1.14017
16587	H2-Aa	-2.32108	4.31997	-7.64482	0.000252369	0.016148	1.13775
16085	Slc7a4	-1.20523	-0.869045	-7.62121	0.000256736	0.016148	1.12016
1650	Ehhadh	1.68252	7.97171	7.61912	0.000257126	0.016148	1.1186
14953	Tff3	-1.91975	3.17762	-7.60887	0.000259053	0.016148	1.11095
16348	Dusp8	2.69083	-0.664731	7.60807	0.000259202	0.016148	1.11035
2788	Ildr2	1.42382	2.433	7.60695	0.000259415	0.016148	1.10951
16588	H2-Ab1	-2.29759	4.03767	-7.60222	0.00026031	0.016148	1.10598
15571	Coq10a	-1.23544	3.80881	-7.59983	0.000260765	0.016148	1.10419
17212	S1pr3	1.2628	0.292525	7.5935	0.000261971	0.016148	1.09945
9014	Dpysl4	-2.54195	-3.53689	-8.74552	0.000309636	0.0163062	1.09829
4456	AA414768	2.63256	-3.26521	7.58578	0.000263452	0.016148	1.09367
1949	Slc7a6	3.13197	-1.803	7.58216	0.00026415	0.016148	1.09095
8848	Dhrs3	-2.30302	6.16038	-7.56983	0.000266542	0.016148	1.0817
4188	Hmox1	1.17547	5.04895	7.56554	0.00026738	0.016148	1.07847
1280	Ptp4a1	2.07528	5.30306	7.56323	0.000267832	0.016148	1.07674
1539	Slc25a19	1.17511	3.39058	7.56085	0.000268299	0.016148	1.07495
1122	Il13ra1	1.25241	5.06472	7.55979	0.000268509	0.016148	1.07415
1269	Nop58	1.74654	4.88986	7.55484	0.000269483	0.016148	1.07043
16627	H2-T23	-1.15185	7.69647	-7.55337	0.000269774	0.016148	1.06932
1203	Slc30a5	1.4508	4.81029	7.54885	0.000270669	0.016148	1.06592
8829	Rec8	-2.91745	0.226596	-7.54526	0.000271384	0.016148	1.06321
695	Gtdc1	1.56583	2.42398	7.54431	0.000271573	0.016148	1.0625
7736	Cyp2j9	-1.97507	1.92138	-7.53715	0.000273003	0.016148	1.0571
9736	Slc9a9	-2.06151	0.562346	-7.52089	0.000276285	0.016148	1.04482
9816	Lrit1	-2.41132	0.927756	-7.52036	0.000276393	0.016148	1.04442
2047	Sult2a8	-2.82239	8.48627	-7.51539	0.000277405	0.016148	1.04066
8822	Ubxn1	-1.09717	7.27133	-7.5129	0.000277914	0.016148	1.03878
69	Lrg1	2.01732	10.6591	7.5081	0.000278898	0.016148	1.03514
1303	Tmem120a	1.44011	7.14473	7.49712	0.000281164	0.016148	1.02682
12307	Cited2	-2.09065	3.38821	-7.49542	0.000281517	0.016148	1.02553
16	Bcl3	1.39663	5.80873	7.48816	0.000283029	0.016148	1.02002
15587	Amdhd1	-1.80487	7.21255	-7.48738	0.000283193	0.016148	1.01943
3026	Pcsk9	-2.24071	4.16685	-7.4854	0.000283608	0.016148	1.01792
12439	Arhgap24	-1.86906	-0.0704989	-7.4823	0.000284258	0.016148	1.01557
9449	Dyrk1b	-1.68647	2.11163	-7.47665	0.000285447	0.016148	1.01127
8198	Cyp4a14	4.10008	8.10949	7.47661	0.000285455	0.016148	1.01124
6722	Klhdc8b	-1.53223	1.94753	-7.47595	0.000285595	0.016148	1.01074
8170	Tmem167	1.14381	3.55335	7.47313	0.000286191	0.016148	1.00859
15696	Qdpr	-1.43626	8.65646	-7.471	0.000286642	0.016148	1.00697
11238	Sprn	-1.8841	-1.4072	-7.46804	0.000287271	0.016148	1.00472
1882	Slc41a2	2.54756	4.8518	7.46697	0.000287498	0.016148	1.00391
8818	Cbx7	-1.83742	0.873439	-7.46034	0.000288912	0.016148	0.998859
17018	Htra1	-1.4012	0.206779	-7.46012	0.000288958	0.016148	0.998692
13873	Aifm3	-2.81508	0.751488	-7.45635	0.000289768	0.016148	0.995814
2	Slc25a15	1.26541	7.9833	7.44822	0.000291518	0.0161866	0.989615
6080	Efna3	-2.75819	0.120232	-7.44265	0.000292726	0.016195	0.985358
15457	Selenbp1	-1.41831	7.54388	-7.42529	0.000296524	0.0162222	0.972084
4897	Chd1	1.1422	2.61244	7.42281	0.000297072	0.0162222	0.970179
1580	Dnajc3	1.20439	7.04448	7.4212	0.000297427	0.0162222	0.968951
16111	Cyp2c55	-3.63003	2.14156	-7.4211	0.00029745	0.0162222	0.968869
11800	Gstm1	-1.9628	10.1393	-7.39478	0.00030334	0.0162251	0.948668
8983	Sh2d7	-2.08758	-3.34671	-7.39422	0.000303465	0.0162251	0.948242
10184	Gstm3	-2.95564	6.19012	-7.39324	0.000303687	0.0162251	0.947488
6678	Rsad2	-1.78678	1.36152	-7.39082	0.000304237	0.0162251	0.945625
15713	Adck5	-2.23931	4.21189	-7.38953	0.00030453	0.0162251	0.944633
3792	Ppargc1a	1.70986	1.39276	7.38621	0.000305286	0.0162251	0.942078
10025	Gm11437	-1.87115	0.940487	-7.38358	0.000305886	0.0162251	0.940052
13858	Hamp2	-5.31958	3.83952	-7.38319	0.000305975	0.0162251	0.939753
989	Hif3a	2.80332	-4.77304	11.2629	0.000333172	0.0166183	0.93056
9041	Fdft1	-2.4082	5.0134	-7.36666	0.000309779	0.0163062	0.927013
15593	Apoe	-1.33685	14.3149	-7.36271	0.000310695	0.0163062	0.923966
15502	Gnmt	-1.9955	10.7693	-7.35518	0.000312454	0.0163425	0.918143
14488	Selenbp2	-3.89343	8.47697	-7.34696	0.000314384	0.0163803	0.911792
13640	Izumo4	-2.27994	1.9862	-7.34089	0.000315821	0.0163803	0.907087
15468	Nat8f1	-2.55057	7.27266	-7.33586	0.000317015	0.0163803	0.903192
13344	Unc93a	-2.44173	-3.29879	-8.38239	0.000378981	0.016717	0.902301
10186	Gsta2	-3.20681	3.84537	-7.3334	0.000317601	0.0163803	0.901287
1140	Spred1	1.34809	3.30451	7.32518	0.000319569	0.0163803	0.89491
1491	Creld2	2.00086	6.52866	7.3251	0.000319589	0.0163803	0.894845
13159	Pilrb1	-1.53746	0.676596	-7.3133	0.000322437	0.0164712	0.885687
15572	Tymp	-1.63125	4.033	-7.30875	0.000323544	0.0164728	0.88215
3605	Spon1	1.46255	-1.70996	7.29972	0.000325754	0.0165304	0.87512
3917	Gm22	4.51836	-5.4535	7.28308	0.000329871	0.0166183	0.862145
1298	Slc16a6	2.01122	3.04456	7.27868	0.000330968	0.0166183	0.858715
15459	Sult1c2	-3.97829	0.460691	-7.27671	0.000331462	0.0166183	0.857173
83	2010003K11Rik	3.09675	5.8527	7.27083	0.00033294	0.0166183	0.852576
6720	Miip	-1.13001	3.45905	-7.2588	0.000335985	0.0166183	0.843168
7084	Tra2a	1.18223	4.46564	7.25698	0.000336448	0.0166183	0.841745
11894	Cables1	-1.71504	-0.800417	-7.25429	0.000337134	0.0166183	0.839638
3825	Ago2	2.4165	0.856603	7.25386	0.000337246	0.0166183	0.839295
1876	Slc39a14	2.00752	6.25132	7.24227	0.000340222	0.0166791	0.830212
1282	Arl15	1.23463	2.50344	7.23886	0.000341104	0.0166791	0.827536
15589	1700001C19Rik	-3.14718	2.37821	-7.23639	0.000341745	0.0166791	0.825592
2736	Osgin2	1.55332	0.724503	7.22588	0.000344484	0.0167122	0.817337
1107	Mid1	3.57863	1.1534	7.22542	0.000344604	0.0167122	0.816975
2387	Lekr1	2.6465	-2.36821	7.22024	0.000345966	0.016717	0.812896
7825	Ppp4r4	1.67515	2.87177	7.1904	0.000353923	0.016717	0.789365
1129	Btg3	3.784	3.8323	7.19006	0.000354015	0.016717	0.789096
2830	Onecut2	1.29548	3.54559	7.17561	0.000357944	0.016717	0.77767
12149	Sp140	-1.12051	0.671141	-7.17335	0.000358563	0.016717	0.775881
714	Pfkfb2	1.9087	3.89996	7.1662	0.000360531	0.016717	0.770214
15718	Gstm7	-1.7233	5.88053	-7.16471	0.000360942	0.016717	0.769034
3679	Cxcl14	2.39257	2.3933	7.16235	0.000361596	0.016717	0.767159
15471	Lipc	-1.79004	6.45269	-7.16067	0.000362062	0.016717	0.765824
1885	Gm42035	3.71989	3.7217	7.15387	0.000363954	0.016717	0.760425
17091	Mmp2	-1.39631	0.287657	-7.15191	0.000364499	0.016717	0.758874
2403	Cyp4a10	1.98232	8.12186	7.14833	0.000365501	0.016717	0.75603
7281	Saa4	1.57164	8.53219	7.14616	0.000366111	0.016717	0.754304
1520	Crp	1.40925	9.33609	7.14508	0.000366414	0.016717	0.753445
12438	Nfe2	-2.72269	-0.489252	-7.14065	0.000367663	0.016717	0.749921
4067	Chst11	3.35143	-2.96349	7.13964	0.000367948	0.016717	0.749117
9256	Arrdc2	-1.50138	2.26832	-7.13736	0.000368591	0.016717	0.747307
6673	Cmpk2	-1.78156	1.22009	-7.13445	0.000369417	0.016717	0.744988
1271	Hspa13	1.37947	4.98225	7.12952	0.00037082	0.016717	0.74106
713	Yod1	2.26869	1.78529	7.12818	0.000371201	0.016717	0.739994
133	Crem	1.6524	4.87082	7.12774	0.000371327	0.016717	0.739642
2689	Calu	1.12265	6.71803	7.12561	0.000371935	0.016717	0.737946
11913	Cd83	-1.78182	-0.860973	-7.12517	0.000372063	0.016717	0.737591
1554	Zfp966	2.8473	-0.673508	7.12332	0.000372592	0.016717	0.736117
15515	Ces2a	-1.84667	7.84478	-7.1113	0.000376056	0.016717	0.726524
2655	Chrdl2	2.73121	-1.99297	7.1104	0.000376317	0.016717	0.725804
15669	Pmvk	-2.02945	5.41614	-7.10933	0.000376627	0.016717	0.724952
15335	N4bp2l1	-1.78659	3.67459	-7.10608	0.000377572	0.016717	0.722353
1142	Ap1ar	1.08191	4.09173	7.10448	0.000378036	0.016717	0.721078
1110	Snx10	2.442	5.63618	7.10336	0.000378362	0.016717	0.720185
7298	Marveld3	2.84895	0.783681	7.09909	0.00037961	0.016717	0.716769
14499	Hsd3b4	-3.45972	-3.07688	-10.4457	0.000448022	0.0179267	0.713639
8477	Kif5a	-1.8571	-1.26349	-7.0818	0.000384712	0.0168932	0.702921
1718	Ces2b	-5.77378	-0.957537	-7.07109	0.000387914	0.0169548	0.694321
15506	Fahd2a	-1.34049	4.16934	-7.06971	0.000388329	0.0169548	0.693212
2718	Mpzl3	1.94914	2.50487	7.06552	0.000389588	0.0169615	0.689852
13618	Gpr12	-4.38592	-0.881897	-10.3371	0.000466785	0.0182954	0.682593
17124	Mapkapk2	1.0615	5.77737	7.04868	0.000394707	0.0171081	0.676304
5167	Eepd1	-1.37019	3.60603	-7.04711	0.000395188	0.0171081	0.67504
1556	Gm14288	2.50795	2.57582	7.03737	0.000398188	0.0171132	0.667185
2709	Zdhhc21	1.03195	1.85711	7.03098	0.000400172	0.0171132	0.662025
1590	Ccp110	2.16606	1.18394	7.03094	0.000400183	0.0171132	0.661997
11269	Fbln5	-1.30285	0.505986	-7.02833	0.000400997	0.0171132	0.659887
4970	Aass	1.26119	7.42532	7.02429	0.00040226	0.0171132	0.65662
16081	Srebf1	-3.19174	5.21289	-7.02278	0.000402732	0.0171132	0.655402
15585	Gabarapl1	-1.43265	7.87265	-7.02153	0.000403123	0.0171132	0.654393
12304	Apol7c	-3.15028	-3.11404	-7.93815	0.000490548	0.0186065	0.648287
4154	Emp1	2.67987	1.14493	7.01073	0.000406529	0.0172101	0.645654
13861	Tff1	-2.72396	2.3503	-6.99666	0.000411014	0.0173521	0.634252
4076	Cdc42ep5	1.52372	3.12158	6.99166	0.000412621	0.017372	0.630198
12051	Dnaaf3	-1.723	-2.74188	-7.90524	0.000500268	0.0186065	0.628807
12011	Cfp	-1.15592	4.42341	-6.98714	0.000414082	0.0173858	0.626524
2166	Prg4	1.16352	4.68714	6.98289	0.000415459	0.0173959	0.623072
2679	Klhl11	1.73124	-0.24592	6.97077	0.000419419	0.0174956	0.613211
942	Lrrc75a	2.63992	0.983884	6.96862	0.000420122	0.0174956	0.611467
15469	Haao	-1.24442	8.78377	-6.95709	0.000423937	0.0175413	0.602067
10044	Hdac5	-1.65399	3.27118	-6.95153	0.000425788	0.0175413	0.597535
12807	Pilrb2	-1.73476	0.692454	-6.95055	0.000426118	0.0175413	0.596729
1263	Slc25a51	1.82268	5.27022	6.94978	0.000426376	0.0175413	0.596101
11936	Adamdec1	-3.55487	-1.4404	-6.94808	0.000426944	0.0175413	0.594717
9814	Gm684	-2.15106	-2.89961	-7.83204	0.000522713	0.0189824	0.585155
15698	Acaa1b	-1.45918	9.2704	-6.93026	0.000432965	0.0176947	0.580145
4100	Chmp4c	1.47122	0.0928403	6.92801	0.000433731	0.0176947	0.578306
12829	Adgre4	-1.84789	0.749478	-6.92681	0.000434141	0.0176947	0.577322
1892	Ptpn1	1.58315	4.25816	6.92008	0.000436446	0.0177012	0.571811
78	Gm7694	2.8599	2.4282	6.91751	0.000437331	0.0177012	0.569703
6070	Col4a5	-1.03849	-1.41815	-6.91625	0.000437767	0.0177012	0.568667
15352	Bckdha	-1.25118	7.68315	-6.90137	0.000442933	0.017841	0.556452
15757	Htra4	-3.30665	-2.37743	-6.8996	0.000443551	0.017841	0.555001
428	Cldnd1	1.09233	4.14476	6.89358	0.000445664	0.0178791	0.550051
6129	Aldh3b3	-3.04733	-3.33638	-9.87643	0.000558003	0.019435	0.544753
13763	Pdcd4	-1.28114	5.82043	-6.88102	0.000450113	0.0179635	0.539706
15245	Dis3l2	-1.12833	3.08731	-6.87274	0.000453073	0.0180347	0.532878
4132	Desi2	1.30123	3.01832	6.86345	0.000456418	0.0180718	0.525216
2832	Mlec	1.29449	5.87936	6.86264	0.000456711	0.0180718	0.524545
4056	Acta2	2.32195	1.19339	6.86034	0.000457544	0.0180718	0.522646
12130	Gbp8	-2.1254	-0.386069	-6.85247	0.00046041	0.0181383	0.51614
1195	Pik3c2a	1.96454	3.85953	6.84385	0.000463575	0.0182161	0.509
15388	Gas2	-1.44384	4.79014	-6.82929	0.000468972	0.0183342	0.496933
1874	Cpne8	2.89086	2.25255	6.82142	0.000471921	0.0183795	0.490396
16110	Klk1b4	-2.13512	2.58834	-6.8198	0.000472531	0.0183795	0.489049
141	Klhl41	2.5241	-3.85163	7.67005	0.000576763	0.019537	0.486885
9737	Mrc1	-1.17083	3.32174	-6.80094	0.000479693	0.0185812	0.473358
9040	Mvd	-3.31259	3.81451	-6.79556	0.00048176	0.0185812	0.468872
1538	6030498E09Rik	4.98245	0.0641403	6.79293	0.000482773	0.0185812	0.466681
15494	Ces1c	-1.5719	10.2006	-6.7917	0.000483247	0.0185812	0.465657
17126	Rasd1	4.50459	0.131434	6.78598	0.000485463	0.0185812	0.460883
8030	Zfp770	1.19885	1.71055	6.78588	0.000485503	0.0185812	0.460796
9282	Mov10	-1.96333	3.11167	-6.78317	0.000486554	0.0185812	0.45854
15390	Adck3	-3.50434	5.76219	-6.78096	0.000487416	0.0185812	0.456693
8078	Zfp948	1.37095	1.22855	6.76878	0.000492194	0.0186065	0.446511
13198	P2ry12	-1.58056	-0.688665	-6.76091	0.00049531	0.0186065	0.439924
1314	Mat1a	1.68978	10.5934	6.75963	0.000495822	0.0186065	0.438844
1176	Paqr3	1.55583	2.69535	6.75269	0.000498591	0.0186065	0.43303
15496	Wdr45	-1.01298	4.60636	-6.7447	0.000501801	0.0186065	0.426327
12520	Cyp2g1	-4.49245	-1.49874	-6.74077	0.000503392	0.0186065	0.423023
7788	Opn3	1.34484	0.660329	6.73864	0.000504252	0.0186065	0.42124
1147	Cycs	1.04097	6.78441	6.73844	0.000504333	0.0186065	0.421071
4814	Cyp46a1	-2.02504	-1.55723	-6.73741	0.000504754	0.0186065	0.420201
12430	Wipi1	-1.18833	3.1089	-6.73403	0.000506126	0.0186065	0.417364
1119	Gfra1	1.56226	6.41704	6.73048	0.000507576	0.0186065	0.414376
15686	Serpina1d	-1.32467	10.9437	-6.73038	0.000507617	0.0186065	0.414293
6629	Slfn4	3.90635	-2.2026	6.72908	0.000508149	0.0186065	0.413199
13352	Sucnr1	-3.1999	3.76995	-6.72846	0.000508403	0.0186065	0.412676
11789	Cryl1	-2.18955	3.80444	-6.72769	0.000508719	0.0186065	0.412026
1647	Dpy19l1	1.53529	5.14422	6.71615	0.000513472	0.0187356	0.402311
15618	Paox	-1.72371	4.5955	-6.70829	0.000516739	0.01881	0.395683
8872	Ypel3	-1.69781	5.65616	-6.68673	0.000525823	0.0190141	0.377467
1175	Atl2	1.17964	5.82621	6.68345	0.000527221	0.0190141	0.374691
12459	Nudt16	-1.77534	1.93789	-6.68044	0.000528507	0.0190141	0.372143
7275	Hist1h1e	2.71515	-0.174757	6.67747	0.000529782	0.0190141	0.369625
941	Ifi27l2b	3.17809	4.7243	6.67745	0.000529789	0.0190141	0.369611
6493	Icam1	1.44452	3.5478	6.67247	0.000531933	0.019017	0.365387
9821	Gsap	-1.45519	3.69202	-6.6715	0.000532353	0.019017	0.364563
2132	C3	1.07953	11.6453	6.66298	0.000536045	0.0191044	0.357334
13619	Ccr3	-2.52088	-3.41437	-6.65698	0.000538663	0.0191532	0.352238
2708	Dnajc10	1.10081	4.26566	6.64864	0.000542324	0.0192387	0.345153
7300	Pgm3	1.79278	3.7322	6.64143	0.000545515	0.0193072	0.339014
1536	Chordc1	1.50432	5.35562	6.63692	0.000547523	0.0193336	0.33517
7733	Gm5481	-1.25544	-0.651243	-6.62646	0.000552206	0.0194217	0.326256
12067	Rnase6	-1.97528	-1.66824	-6.62335	0.000553608	0.0194217	0.323603
15373	Bcas3	-1.49599	2.66171	-6.62289	0.000553818	0.0194217	0.323205
4291	Pdk3	1.48994	-0.715135	6.61672	0.000556611	0.019435	0.317939
4973	Agpat9	2.69298	2.22251	6.61506	0.000557364	0.019435	0.316524
7273	Mroh6	2.54579	-0.362769	6.60849	0.000560365	0.019473	0.310902
2446	Gla	1.13685	2.30013	6.59465	0.000566742	0.019537	0.299054
6456	Lacc1	1.44242	3.51388	6.59101	0.000568434	0.019537	0.295931
15329	Cyp8b1	-4.00178	6.11648	-6.59054	0.000568651	0.019537	0.295533
1139	Nus1	1.18771	4.89457	6.58319	0.000572087	0.019537	0.289223
2586	Por	1.51661	7.85042	6.58164	0.000572813	0.019537	0.287895
15716	BC089597	-1.49081	6.88895	-6.57745	0.000574786	0.019537	0.284293
9273	Uba7	-1.38628	2.52763	-6.57326	0.000576763	0.019537	0.280695
12282	Sh2d4a	-2.94901	1.08945	-6.57305	0.000576862	0.019537	0.280515
1653	Mmgt1	1.08164	4.00988	6.56959	0.000578503	0.019537	0.27754
15365	Cyb5r3	-1.56699	8.21633	-6.56751	0.000579493	0.019537	0.275748
15450	Angptl6	-1.95595	2.9127	-6.56684	0.00057981	0.019537	0.275175
11251	Rdh11	-1.7104	4.49375	-6.55931	0.000583407	0.019537	0.268696
6499	Ccl2	2.63326	1.99129	6.55837	0.000583856	0.019537	0.267888
14634	Tle2	-1.74798	1.70331	-6.55331	0.000586294	0.019537	0.263522
11963	Gbp2b	-4.82173	-1.03738	-6.55116	0.000587328	0.019537	0.261676
5460	Adam11	-2.20543	0.657214	-6.54966	0.000588054	0.019537	0.26038
12242	Tmem106a	-1.16411	2.62469	-6.54942	0.000588169	0.019537	0.260176
12403	Ubald2	-1.07058	4.07249	-6.54601	0.000589824	0.019537	0.257231
1260	Il1r1	3.1747	5.04908	6.54601	0.000589825	0.019537	0.257228
15470	Gcat	-1.47122	6.20889	-6.5451	0.000590267	0.019537	0.256444
11189	Slc12a5	-1.27235	-0.894306	-6.54288	0.000591348	0.019537	0.254526
10079	Fmn1	-2.30836	-0.896652	-6.5413	0.000592113	0.019537	0.25317
1166	Nlrp12	1.96763	4.79341	6.53989	0.000592804	0.019537	0.251947
15715	Ttr	-1.41529	12.2843	-6.53449	0.000595447	0.019582	0.247284
10024	Blnk	-2.94657	-0.737637	-6.52095	0.000602137	0.0197256	0.235569
10443	Map2k6	-2.26183	-0.309206	-6.52044	0.000602386	0.0197256	0.235136
11788	Tkt	-1.28053	5.73266	-6.5126	0.000606302	0.0197738	0.228342
15475	Otc	-1.23191	7.87425	-6.51232	0.000606441	0.0197738	0.228101
5748	Cttnbp2	-2.11021	-4.20911	-7.25434	0.000748761	0.0218925	0.223684
1652	Serp1	1.07723	8.61416	6.50527	0.000609988	0.0198469	0.221984
7886	Rbm12b1	0.989582	1.37754	6.50165	0.000611815	0.0198469	0.218846
15451	Cyp2c70	-2.28873	8.61232	-6.49916	0.000613078	0.0198469	0.216684
300	Ccdc168	1.5556	-5.52725	6.49762	0.000613862	0.0198469	0.215344
2717	Usp31	1.34295	0.847148	6.49147	0.000616994	0.019882	0.210004
15332	Fbxo21	-2.64076	4.35633	-6.48876	0.000618384	0.019882	0.207643
1639	Odc1	1.1178	6.62132	6.48787	0.000618839	0.019882	0.206871
6498	Ccl7	3.11547	0.388317	6.48026	0.00062276	0.0199366	0.200245
6458	Rad51b	2.55171	-0.0826497	6.47952	0.00062314	0.0199366	0.199604
17122	Tomm20	0.939252	4.61658	6.47284	0.000626607	0.0200057	0.193781
4144	Gdpd1	1.22268	-0.557893	6.46751	0.000629387	0.0200388	0.189136
13782	Pcyt2	-1.16572	8.31425	-6.46584	0.000630257	0.0200388	0.187685
1875	Ptpn2	1.45089	3.84074	6.4609	0.000632851	0.0200613	0.183375
9813	Ranbp3l	-3.14944	-3.93387	-6.45848	0.000634126	0.0200613	0.181261
9307	Trim72	-0.995979	-1.84766	-6.45098	0.0006381	0.0200613	0.174702
8968	Slc16a11	-1.10654	3.23259	-6.45071	0.00063824	0.0200613	0.174472
8828	Mri1	-1.08717	3.64212	-6.45041	0.000638399	0.0200613	0.174211
8051	Zfp788	1.46017	0.567961	6.44962	0.00063882	0.0200613	0.173519
7186	Ints2	1.27664	1.4387	6.44139	0.000643215	0.020158	0.16632
10187	Ces1g	-2.02797	5.73581	-6.42479	0.000652187	0.0203975	0.151772
1506	2700097O09Rik	1.36989	2.86082	6.42118	0.000654158	0.0204175	0.148602
3199	Vmn1r53	1.45749	-2.47482	6.41301	0.00065864	0.0204767	0.14143
1857	Gm40991	2.47995	-0.81887	6.41187	0.000659267	0.0204767	0.14043
1181	Zfr	1.04348	4.47416	6.41043	0.000660066	0.0204767	0.139157
14489	Alas2	-1.94979	6.11547	-6.40586	0.000662592	0.0205136	0.135144
15723	Gsn	-1.30071	2.91969	-6.40042	0.000665618	0.020518	0.130357
15660	Gsto1	-1.06386	6.67234	-6.3998	0.000665965	0.020518	0.129808
6680	Pydc4	-1.38758	0.0636067	-6.39839	0.00066675	0.020518	0.12857
1301	Suco	1.30503	2.75185	6.39081	0.000671001	0.0206074	0.121892
14493	Aox3	-2.48673	7.01444	-6.38829	0.00067242	0.0206097	0.119671
3533	Trib3	-2.29405	2.18753	-6.3803	0.000676949	0.0206702	0.112616
10191	Syt1	-1.90505	1.37275	-6.38004	0.000677093	0.0206702	0.112392
1533	Hsph1	2.27506	5.1868	6.37557	0.000679644	0.0207068	0.108439
5235	Wt1	1.54706	-2.09221	6.37155	0.000681939	0.0207355	0.104896
943	Cerkl	3.73003	-0.420491	6.36611	0.000685067	0.0207894	0.100084
11948	Slc14a1	-1.87858	-4.95059	-8.44784	0.00102431	0.0242984	0.0851393
177	Kctd15	1.10933	3.16474	6.34329	0.000698364	0.0211288	0.079868
11871	Klrk1	-1.69195	-0.950973	-6.34074	0.000699867	0.0211288	0.0776061
11360	Hpgds	-1.37968	-1.65805	-6.33986	0.000700389	0.0211288	0.0768225
15584	Rnf167	-0.967007	4.82243	-6.33529	0.000703094	0.0211688	0.0727668
5007	Hcar2	3.30963	0.0845323	6.32705	0.000708006	0.021243	0.0654431
7308	Cyb561	1.56512	3.1731	6.32615	0.000708543	0.021243	0.0646451
8808	Atg101	-1.21736	5.46305	-6.3242	0.000709718	0.021243	0.0629021
415	Capza1	1.17108	4.59273	6.31395	0.000715897	0.0213862	0.05378
6059	Psrc1	-2.71678	-2.65495	-8.44513	0.00102558	0.0242984	0.0423496
12249	Lpl	-1.31262	3.6989	-6.30037	0.000724181	0.0215737	0.0416724
1535	Cacybp	1.32825	5.46672	6.29839	0.0007254	0.0215737	0.0399011
2460	Pon3	1.00596	6.77917	6.29677	0.000726397	0.0215737	0.0384559
13871	Klkb1	-1.8248	6.2045	-6.28774	0.000731985	0.0216976	0.0303883
2677	Itpr1	1.10498	2.9965	6.28353	0.000734607	0.0217333	0.0266233
1648	Arl8b	1.06533	5.62686	6.27467	0.00074016	0.0218554	0.0186944
5310	Gm40525	3.48614	-3.71522	6.94227	0.000918602	0.0233832	0.0150977
13670	Inpp5k	-0.916282	2.57135	-6.26407	0.000746869	0.0218925	0.00919272
9045	Acat2	-1.26819	5.33137	-6.264	0.000746915	0.0218925	0.00912668
1540	Hist1h3i	2.29019	-0.206867	6.26211	0.000748121	0.0218925	0.00742764
1172	Ttpal	1.7371	3.68155	6.26011	0.000749395	0.0218925	0.00563625
12544	Irs2	1.98989	2.19678	6.25842	0.000750474	0.0218925	0.00411999
4937	Hivep2	1.03183	0.531719	6.25494	0.000752701	0.0218925	0.00099921
2337	Slc45a3	1.42264	4.08189	6.25472	0.000752846	0.0218925	0.00079706
10041	Fbxl20	-1.37647	2.14024	-6.25012	0.000755804	0.0219309	-0.00333483
3	Ube2g2	1.16712	5.47933	6.24822	0.000757029	0.0219309	-0.00503976
17170	Plbd1	0.880868	5.42193	6.24306	0.000760371	0.0219557	-0.00968119
5150	Mug2	-1.40386	6.4701	-6.24248	0.000760749	0.0219557	-0.010205
16624	Cd79a	-4.66959	-1.85884	-8.2962	0.00109849	0.024846	-0.017318
49	Krt18	1.322	8.51557	6.20678	0.000784358	0.0225945	-0.0424121
4865	Sdc1	0.99487	7.62186	6.20018	0.000788807	0.0226243	-0.0483758
2630	Man2a1	1.23597	6.0381	6.19983	0.000789049	0.0226243	-0.0486986
11182	Cabp4	-2.81371	-3.25657	-6.84941	0.000977673	0.0239046	-0.0488848
9035	Fads3	-1.98494	2.81425	-6.19869	0.000789822	0.0226243	-0.0497308
15492	Bphl	-1.38474	6.90855	-6.19414	0.000792911	0.0226705	-0.0538471
4890	Gprc5a	2.88951	-2.21491	6.18885	0.000796528	0.0227058	-0.0586452
4143	Mast4	1.01827	-1.23746	6.18213	0.000801144	0.0227058	-0.0647393
16107	Afmid	-3.24711	4.89063	-6.17926	0.000803123	0.0227058	-0.0673407
1399	Decr1	1.13953	7.50782	6.17903	0.00080328	0.0227058	-0.0675471
2666	Tmem184c	1.00716	3.52805	6.17818	0.000803872	0.0227058	-0.0683247
683	Fbp2	3.66669	-1.90932	6.17686	0.000804781	0.0227058	-0.0695165
13649	Bbc3	-2.8622	2.52655	-6.17381	0.000806903	0.0227058	-0.0722932
1951	a	1.46207	-3.47425	6.81448	0.00100105	0.0240833	-0.0731871
9298	Ing4	-1.00242	4.38218	-6.17096	0.000808882	0.0227058	-0.074877
12237	Trp53i11	-1.15087	1.72796	-6.16805	0.000810917	0.0227058	-0.077528
12819	Ldb2	-1.48002	0.0964635	-6.16803	0.000810925	0.0227058	-0.0775379
12097	Robo4	-0.987899	2.03921	-6.16471	0.00081325	0.0227058	-0.0805583
9743	Il16	-1.86734	-0.244572	-6.16432	0.000813525	0.0227058	-0.0809149
12303	Pth1r	-2.4814	2.22007	-6.16317	0.000814336	0.0227058	-0.081965
13133	Il10ra	-1.13316	0.452222	-6.16238	0.000814889	0.0227058	-0.0826816
14495	Gstp1	-1.84838	11.186	-6.1561	0.000819317	0.0227827	-0.0883985
8851	Uqcc3	-0.966102	4.90995	-6.15425	0.000820624	0.0227827	-0.0900802
16122	Scd1	-2.10231	9.38457	-6.14906	0.000824315	0.0228438	-0.0948157
11880	Pld4	-1.59822	2.56734	-6.14599	0.000826505	0.0228632	-0.0976151
1185	Pde12	1.13043	3.17798	6.1434	0.000828357	0.0228731	-0.0999772
7448	LOC108169013	1.97762	7.93414	6.13922	0.000831356	0.0228846	-0.10379
11773	Aldoc	-3.00997	2.23979	-6.13685	0.000833057	0.0228846	-0.105947
15366	Cat	-1.35726	10.1396	-6.13658	0.000833254	0.0228846	-0.106196
2724	Pptc7	1.45719	2.53665	6.12452	0.000842005	0.0230506	-0.117223
9460	Pcbp4	-1.05649	3.99015	-6.12248	0.000843493	0.0230506	-0.119087
8825	Supt3	-1.24383	2.19243	-6.12204	0.00084381	0.0230506	-0.119484
11336	Txnrd3	-1.79424	1.53731	-6.10846	0.000853815	0.0232824	-0.131927
16589	H2-Eb1	-1.80162	3.29442	-6.10202	0.000858604	0.0233596	-0.137833
11792	Cyp1a1	-2.62161	-1.66909	-6.09834	0.00086135	0.0233596	-0.141205
3499	Dusp18	3.21437	-4.61268	6.09723	0.000862186	0.0233596	-0.142228
8169	Skiv2l2	0.91242	4.19806	6.09479	0.000864017	0.0233596	-0.144468
15619	Emc9	-1.53493	5.28206	-6.09446	0.000864267	0.0233596	-0.144775
8750	Msh5	-1.11928	-0.853714	-6.0908	0.000867017	0.0233772	-0.14813
16600	Thy1	-1.5792	-0.936824	-6.08954	0.000867971	0.0233772	-0.14929
13801	Zkscan4	-1.76132	-2.2841	-6.08176	0.000873872	0.0233832	-0.156447
994	Pcsk5	1.67729	2.05003	6.08001	0.000875202	0.0233832	-0.158053
17123	Efhd2	1.26479	5.37738	6.07847	0.00087638	0.0233832	-0.159474
15649	Gltscr2	-1.06826	6.13311	-6.07758	0.000877059	0.0233832	-0.160292
12103	Fbln1	-1.28825	-1.41245	-6.07726	0.000877304	0.0233832	-0.160587
12217	Ap3m2	-1.33689	-0.305434	-6.07651	0.00087788	0.0233832	-0.161281
3718	Clec4d	4.06174	-1.56181	6.07283	0.000880699	0.0233832	-0.164668
4155	Pdgfra	2.12419	0.70288	6.07112	0.000882017	0.0233832	-0.166247
2654	Zfp968	2.76243	-3.65987	6.6792	0.00109802	0.024846	-0.168534
6464	Slc16a5	2.86404	3.49235	6.06809	0.000884348	0.0233832	-0.169035
11338	0610007P14Rik	-1.30556	5.86104	-6.06677	0.000885366	0.0233832	-0.170251
14710	Elovl3	-2.41292	6.78517	-6.06427	0.000887302	0.0233832	-0.172558
4956	Alpl	1.86256	3.84546	6.06392	0.000887578	0.0233832	-0.172887
2384	Efcab5	1.26679	-4.74429	6.66893	0.00110583	0.0248677	-0.175859
3201	Optc	2.20083	-3.25446	6.05766	0.00089244	0.0233832	-0.178659
2821	Cpox	1.19536	6.13208	6.05502	0.000894506	0.0233832	-0.181102
2707	C1galt1	1.47357	3.452	6.05225	0.000896668	0.0233832	-0.183653
1605	Vwa7	1.87387	-2.48967	6.05075	0.000897849	0.0233832	-0.185044
3793	Nupl1	1.22393	2.92609	6.04834	0.000899747	0.0233832	-0.187275
6184	Kcnh4	1.89213	-6.03313	7.83977	0.00136561	0.0267621	-0.187954
8876	Elmo3	-1.06683	3.81643	-6.04668	0.000901048	0.0233832	-0.188801
1549	Gimap9	1.16996	4.48846	6.04661	0.000901103	0.0233832	-0.188866
2392	Bmi1	1.12194	3.55183	6.04641	0.000901263	0.0233832	-0.189054
17	Srrm4	2.01301	1.20762	6.04255	0.000904311	0.0233832	-0.192622
7819	9530077C05Rik	3.63471	-1.96954	6.04124	0.000905353	0.0233832	-0.19384
13342	Kcnj9	-2.60883	-3.92749	-7.8767	0.00134121	0.0266756	-0.193967
15625	Fn3k	-2.55356	2.86441	-6.03931	0.000906882	0.0233832	-0.195623
1879	Cldn14	2.04171	5.19767	6.03893	0.000907183	0.0233832	-0.195973
15349	Mbl2	-1.80343	8.88424	-6.03821	0.000907758	0.0233832	-0.196643
1881	Tead1	2.93624	2.83793	6.03695	0.000908763	0.0233832	-0.197812
17110	Col8a2	-2.63347	-4.43277	-6.03541	0.00090999	0.0233832	-0.199239
15583	Ethe1	-1.22545	5.58219	-6.033	0.00091191	0.0233832	-0.201466
4503	Myo7b	2.02144	-4.58332	6.03164	0.000912999	0.0233832	-0.202728
16469	Spatc1	1.33257	0.541425	6.02618	0.00091738	0.0233832	-0.207788
11417	Sh3d21	-1.63966	-0.513173	-6.02259	0.000920274	0.0233832	-0.211118
16207	Fosl2	1.91803	1.87478	6.02071	0.000921794	0.0233832	-0.212863
13665	Rap1gap	-1.15787	1.03814	-6.02055	0.000921922	0.0233832	-0.213009
3063	Fam83f	-2.06336	-0.954843	-6.01915	0.000923055	0.0233832	-0.214307
6492	Gpr141	2.39218	-3.99767	6.01728	0.000924576	0.0233832	-0.216048
11782	Bri3	-1.12032	5.35706	-6.01719	0.000924647	0.0233832	-0.216129
15604	Fxyd1	-1.06652	7.73843	-6.01289	0.000928144	0.023433	-0.22012
4815	Foxc1	-1.62073	-3.68432	-6.00734	0.000932686	0.0234987	-0.225282
10042	D930015E06Rik	-2.31206	1.60305	-6.00597	0.000933813	0.0234987	-0.226559
732	Fam187b	1.90158	2.58299	6.00147	0.000937514	0.0235304	-0.230742
4896	Stat3	1.18714	6.00118	6.0007	0.000938147	0.0235304	-0.231456
15738	Lsamp	-1.94002	-5.36871	-7.79064	0.00139892	0.0270755	-0.231845
1215	Kiss1	2.00665	0.98347	5.99866	0.000939837	0.0235343	-0.233358
5389	Rhbdf2	1.07958	2.85662	5.99441	0.000943362	0.023584	-0.237318
21	Dcun1d3	1.04159	1.96044	5.99187	0.000945472	0.0235983	-0.239681
9820	Camk1d	-1.27371	3.39612	-5.98776	0.000948905	0.0236455	-0.243514
10039	Hnrnpl	-1.01419	5.66371	-5.98579	0.000950552	0.0236481	-0.245349
5035	Cers6	2.59714	1.78826	5.97437	0.000960176	0.0238488	-0.256005
13531	Klhl35	-3.85887	-3.3186	-11.4817	0.00132364	0.0266756	-0.262413
418	Ly96	1.07005	3.6271	5.96665	0.000966751	0.0239046	-0.263225
733	Ldha	1.28889	10.6189	5.96463	0.000968478	0.0239046	-0.265113
13799	Ccdc17	-1.27244	1.25126	-5.9645	0.000968587	0.0239046	-0.265232
16544	Defb1	-1.97399	0.307545	-5.96137	0.000971268	0.0239046	-0.268157
11781	Hoga1	-0.853933	6.71871	-5.95919	0.00097315	0.0239046	-0.270206
3828	Txnrd1	0.91457	6.44427	5.95653	0.000975438	0.0239046	-0.27269
1155	Spcs2	0.933609	6.58327	5.95628	0.000975654	0.0239046	-0.272925
2045	Cyp2c40	-3.03724	5.34806	-5.95534	0.000976465	0.0239046	-0.273803
15712	Hal	-1.791	7.12911	-5.95094	0.00098028	0.0239046	-0.27793
15591	Cyp4f13	-1.14683	5.8191	-5.95084	0.000980368	0.0239046	-0.278025
5830	Hnf4g	-3.13134	-4.10113	-5.94995	0.00098114	0.0239046	-0.278858
8039	BC024063	1.21739	-0.252856	5.94755	0.000983225	0.0239173	-0.281105
1196	Kif5b	1.32081	4.26965	5.94294	0.000987254	0.0239608	-0.285433
1392	Hacd1	1.06897	2.73442	5.94193	0.000988139	0.0239608	-0.286382
9755	Clec14a	-1.4934	2.24494	-5.93943	0.000990328	0.023976	-0.288724
1410	Pno1	0.864768	5.59647	5.93689	0.000992565	0.0239922	-0.291112
1113	Il17ra	1.55795	3.50302	5.93489	0.000994326	0.0239969	-0.292988
6614	Jak3	0.899422	3.24531	5.9326	0.000996351	0.024008	-0.295142
17391	Gbp3	-1.24247	2.14034	-5.92413	0.00100387	0.0240849	-0.303098
4991	Eif4ebp3	1.20937	5.50858	5.92369	0.00100426	0.0240849	-0.30351
11337	Nmnat3	-1.43317	1.89681	-5.90836	0.00101805	0.0242984	-0.31795
1149	Tpd52	1.60912	4.40493	5.90707	0.00101922	0.0242984	-0.319171
3735	Chil3	5.08437	0.899496	6.46789	0.00127262	0.0263221	-0.321471
3077	Rnf125	-1.90581	5.61965	-5.90436	0.00102168	0.0242984	-0.321719
2391	Nab1	1.02993	5.10809	5.9013	0.00102447	0.0242984	-0.32461
9614	Oxld1	-1.48687	4.20967	-5.90035	0.00102534	0.0242984	-0.325504
11794	Abcg8	-1.43338	4.43452	-5.89939	0.00102622	0.0242984	-0.326414
15296	C2	-1.30324	5.75655	-5.89647	0.00102889	0.0242984	-0.329172
8258	Omd	1.78187	0.748768	5.89383	0.00103131	0.0242984	-0.33166
15109	Irf2	-0.831987	4.08343	-5.89332	0.00103178	0.0242984	-0.332143
427	Gm10698	1.00093	4.55488	5.89188	0.00103311	0.0242984	-0.333505
4939	Sik1	2.41706	3.70604	5.89024	0.00103463	0.0242984	-0.335056
15134	Zfp358	-1.18902	2.73181	-5.88917	0.00103561	0.0242984	-0.336065
14491	Serpina1b	-0.899931	12.452	-5.88773	0.00103694	0.0242984	-0.337426
7249	Cyp4a31	2.72677	3.48303	5.87952	0.00104458	0.0244331	-0.345199
9451	Vmac	-1.26415	2.83576	-5.8767	0.00104721	0.0244331	-0.347861
9564	Rilp	-1.55786	4.27969	-5.87628	0.00104761	0.0244331	-0.348266
1607	Pcdhga1	2.17483	-4.46516	5.87472	0.00104907	0.0244331	-0.349742
13709	Zkscan14	-1.04304	2.21319	-5.87212	0.00105151	0.0244528	-0.352204
3786	Lnpep	1.86838	0.583948	5.86264	0.00106047	0.0245889	-0.361195
13647	Smim22	-1.68812	1.87772	-5.86253	0.00106057	0.0245889	-0.361297
13650	Stxbp2	-0.881413	4.70869	-5.85933	0.00106362	0.0245903	-0.364334
9756	Itga8	-1.55621	0.194349	-5.85909	0.00106384	0.0245903	-0.364559
7841	Ifitm5	1.63273	-0.241254	5.85685	0.00106598	0.0246026	-0.366684
15313	Ank3	-2.03641	0.113741	-5.85097	0.00107162	0.0246782	-0.372273
15356	Dcxr	-1.70033	6.39535	-5.84678	0.00107565	0.0246782	-0.376256
15476	Fggy	-1.01117	5.91647	-5.84592	0.00107648	0.0246782	-0.377071
12545	Cd177	3.22396	-3.73566	7.45104	0.00165887	0.0289257	-0.377331
13296	Ass1	-1.54842	10.9137	-5.84511	0.00107726	0.0246782	-0.377841
13565	D130043K22Rik	-2.9237	-0.755759	-5.8437	0.00107862	0.0246782	-0.379183
14632	Ggnbp1	-1.22711	2.80061	-5.84067	0.00108156	0.0246782	-0.382067
4115	Gabbr2	1.92502	2.75885	5.83835	0.00108382	0.0246782	-0.384274
1856	Gm40514	3.41566	-3.03456	5.83791	0.00108425	0.0246782	-0.3847
8873	Fam98c	-1.23079	2.61598	-5.83705	0.00108509	0.0246782	-0.385517
15508	Fah	-1.07105	8.86598	-5.83645	0.00108567	0.0246782	-0.386083
3937	Mphosph6	1.07706	2.70181	5.83513	0.00108697	0.0246782	-0.387348
3701	Nxpe5	1.73762	-4.41605	7.40916	0.00169492	0.0291523	-0.398474
2597	Mars2	1.08152	0.989892	5.82265	0.00109923	0.024846	-0.399238
13834	Adrb3	-4.03827	0.817955	-5.82102	0.00110084	0.024846	-0.400795
4891	Dbn1	1.67534	1.09477	5.81649	0.00110535	0.0248677	-0.405125
5485	LOC108167576	-1.11592	-0.40129	-5.81516	0.00110667	0.0248677	-0.406395
1281	Trak2	0.914353	3.06134	5.80544	0.0011164	0.0250369	-0.415679
4248	Ehd2	1.31051	1.10496	5.80298	0.00111889	0.0250369	-0.418039
15729	Map1lc3a	-0.917137	5.89601	-5.80276	0.00111911	0.0250369	-0.418243
2729	Lmo7	0.955359	2.57014	5.79692	0.00112502	0.0250771	-0.423836
1225	Srp19	0.827566	5.79184	5.79647	0.00112549	0.0250771	-0.424271
15602	Ces3a	-2.07602	10.2638	-5.79615	0.00112581	0.0250771	-0.424577
945	Plod2	1.90877	-0.584942	5.7931	0.00112891	0.0251001	-0.427496
73	Tnfrsf1a	1.32445	6.72068	5.79192	0.00113012	0.0251001	-0.428627
16817	Hist2h2ab	3.06953	-2.80822	10.5244	0.00171632	0.0292673	-0.429551
7295	Pdzrn3	1.8737	1.29797	5.78211	0.00114019	0.0252871	-0.438037
1284	Slc41a1	1.44028	1.71993	5.78006	0.0011423	0.0252974	-0.440004
13863	Tmem265	-1.08948	2.01004	-5.77722	0.00114524	0.0253034	-0.442724
13160	Clec4f	-1.22241	5.81074	-5.77661	0.00114588	0.0253034	-0.443317
13347	Il1rap	-1.20613	6.03857	-5.7713	0.0011514	0.0253888	-0.448417
8942	Zfp362	-1.49795	1.2842	-5.76889	0.00115392	0.0254077	-0.450734
9682	Cmtm8	-0.90191	6.29636	-5.75413	0.00116946	0.0256167	-0.464934
15452	Upp2	-5.61646	5.27437	-5.75304	0.00117062	0.0256167	-0.465985
12025	Aoah	-1.66988	-0.9207	-5.75254	0.00117116	0.0256167	-0.466468
1272	Plcb4	1.13813	0.329464	5.75245	0.00117125	0.0256167	-0.46655
9297	Hexdc	-1.46837	1.80006	-5.75197	0.00117177	0.0256167	-0.467021
15246	Slc38a3	-1.36681	9.40537	-5.75015	0.0011737	0.0256224	-0.468769
2398	Cldn2	1.1016	6.49513	5.74538	0.0011788	0.0256709	-0.473375
3714	Itgam	2.34065	-0.821477	5.74494	0.00117927	0.0256709	-0.473797
16572	Plxdc1	-3.31527	-2.77785	-6.25761	0.00147979	0.0279261	-0.478684
16076	Igfbp2	-1.11847	9.20367	-5.73937	0.00118526	0.0257555	-0.479169
8821	Wdsub1	-1.08962	2.03387	-5.73692	0.0011879	0.0257555	-0.481535
3294	Arid3a	1.47448	-0.831385	5.73658	0.00118826	0.0257555	-0.48186
11214	Acsl3	-1.29504	2.78944	-5.73509	0.00118988	0.0257555	-0.483299
8069	Pdss1	1.06476	1.66379	5.72904	0.00119646	0.0258277	-0.489152
3715	Adam8	2.73915	-2.12374	5.72696	0.00119873	0.0258277	-0.491164
15190	Sort1	-1.65534	2.00164	-5.72673	0.00119898	0.0258277	-0.491387
6683	Ddx60	-1.8158	0.476773	-5.72583	0.00119996	0.0258277	-0.492252
6661	Oas2	-1.0605	0.9404	-5.72252	0.00120359	0.0258695	-0.49546
9760	Dnase1l3	-1.64595	4.41316	-5.72013	0.00120621	0.0258834	-0.497772
22	Rrs1	1.10776	4.52696	5.71827	0.00120825	0.0258834	-0.499566
2606	Stt3b	1.00097	5.41372	5.71732	0.0012093	0.0258834	-0.500486
10045	Nelfcd	-1.01238	4.22579	-5.71121	0.00121607	0.0259437	-0.506413
4063	Il6st	1.1571	5.15323	5.70855	0.00121902	0.0259437	-0.508983
9683	Nipsnap1	-1.07099	6.74014	-5.70813	0.00121949	0.0259437	-0.509398
1313	St3gal5	2.26808	6.98877	5.70811	0.00121952	0.0259437	-0.509418
4066	Tnfrsf21	1.51775	1.55711	5.70715	0.00122058	0.0259437	-0.510345
8125	Stag1	0.871764	3.08316	5.69971	0.00122891	0.0260563	-0.517563
1374	Sema3d	1.55888	-0.252961	5.69938	0.00122928	0.0260563	-0.517884
1154	Yipf5	0.912822	5.43563	5.69396	0.00123539	0.0261496	-0.523148
1546	Hist1h3b	3.7883	-1.07658	7.16531	0.00192508	0.0302796	-0.525257
8833	Pttg1	-1.11488	5.09925	-5.69131	0.00123838	0.026152	-0.525721
9587	Hsd3b7	-1.11434	8.66361	-5.68942	0.00124053	0.026152	-0.52756
3823	Sntb2	1.60138	0.488779	5.68851	0.00124156	0.026152	-0.528443
13181	Plcb2	-1.13886	-1.11196	-5.68784	0.00124233	0.026152	-0.5291
2609	Eif4e	0.798093	4.4988	5.6827	0.00124819	0.0262214	-0.534101
67	Osmr	2.41609	1.30176	5.68175	0.00124928	0.0262214	-0.535026
3752	S100a11	1.91656	4.69928	5.68046	0.00125076	0.0262214	-0.53628
13336	Ogn	-1.67118	-0.413755	-5.67705	0.00125467	0.0262268	-0.539597
4516	Zfp334	1.30155	-0.991856	5.6765	0.0012553	0.0262268	-0.540131
2731	Rel	2.30575	-0.196333	5.67576	0.00125615	0.0262268	-0.540851
15239	Car14	-1.20027	4.44671	-5.6725	0.00125991	0.0262658	-0.544027
106	Cobl	1.07331	3.43456	5.67118	0.00126145	0.0262658	-0.54532
1270	Casp8	1.0509	4.87511	5.66903	0.00126394	0.026282	-0.547415
5521	LOC108167858	1.89213	-3.19535	7.12049	0.00197149	0.0307043	-0.548304
6724	Zfp579	-1.06478	1.89034	-5.66527	0.0012683	0.0263221	-0.55108
8918	Zfp688	-1.31354	1.43425	-5.66309	0.00127085	0.0263221	-0.553207
9251	Scarf1	-1.42101	2.39086	-5.66131	0.00127293	0.0263221	-0.554946
720	Pcdhga5	3.12056	-4.24866	6.15746	0.00159228	0.0286121	-0.555373
13802	Slx1b	-1.13775	1.56372	-5.66	0.00127446	0.0263221	-0.556219
3764	Trib2	1.37773	0.358389	5.65788	0.00127694	0.026338	-0.558291
8532	Als2cr12	-1.61542	-3.31281	-6.1516	0.00159918	0.0286121	-0.559902
9134	Slc27a1	-1.16941	1.53318	-5.65173	0.00128418	0.0264381	-0.5643
12848	Ccl24	-1.39736	1.67952	-5.65083	0.00128525	0.0264381	-0.565179
15624	Phyhd1	-0.963279	6.12789	-5.64841	0.00128811	0.0264615	-0.567542
1152	Wasl	0.948901	5.71711	5.64594	0.00129104	0.0264707	-0.569957
4894	3110043O21Rik	2.18011	3.33123	5.64513	0.00129201	0.0264707	-0.570757
62	Fgg	1.5433	12.7433	5.64315	0.00129437	0.0264835	-0.572691
10081	Fbxo10	-1.58304	-1.89863	-5.63827	0.0013002	0.0265342	-0.577472
11113	Tpm1	1.25729	5.77346	5.63818	0.00130031	0.0265342	-0.577559
15456	Ociad2	-1.33381	4.21473	-5.63382	0.00130554	0.0266055	-0.581824
3801	Aff4	1.2129	4.01968	5.63125	0.00130864	0.0266332	-0.584343
15513	Pygl	-1.53976	7.53206	-5.62692	0.00131387	0.0266756	-0.588585
715	Tirap	0.914018	3.2118	5.6259	0.00131511	0.0266756	-0.589589
1146	Mob4	0.841212	4.6761	5.62267	0.00131904	0.0266756	-0.592757
17206	S100a6	1.5482	1.68039	5.61987	0.00132245	0.0266756	-0.595506
4925	Lrrc58	1.47291	4.0008	5.61656	0.0013265	0.0266756	-0.598758
538	Calm1	0.821121	7.05993	5.61632	0.0013268	0.0266756	-0.598993
3680	Pdp1	1.71881	-0.555395	5.61316	0.00133068	0.0266756	-0.602102
1169	Mmadhc	1.17644	6.56174	5.61261	0.00133136	0.0266756	-0.602642
13648	Phf1	-1.0752	3.08697	-5.61103	0.0013333	0.0266756	-0.60419
3919	Fermt1	2.33551	-2.51566	5.61007	0.00133448	0.0266756	-0.605134
11483	Tceal1	-1.48696	0.0725494	-5.60999	0.00133458	0.0266756	-0.605212
6015	St6gal1	1.22152	5.63245	5.6067	0.00133866	0.0266756	-0.608452
16057	Gck	-3.36243	4.79154	-5.6059	0.00133965	0.0266756	-0.60924
13867	Abcc6	-1.43181	5.52509	-5.60354	0.00134257	0.0266756	-0.611557
12059	Klra2	-1.07268	1.04586	-5.60297	0.00134329	0.0266756	-0.612123
6166	Pkp1	2.23161	-3.02879	6.08354	0.0016818	0.0290367	-0.612753
2591	Tspan4	1.41525	6.69758	5.60218	0.00134426	0.0266756	-0.612894
63	Fgb	1.6336	12.8568	5.6003	0.0013466	0.0266756	-0.614746
3744	Nrg1	2.43741	-2.71367	5.59952	0.00134758	0.0266756	-0.615513
7060	Vnn1	1.61075	5.57313	5.59879	0.00134849	0.0266756	-0.616237
1551	Lect2	1.43496	8.06106	5.59697	0.00135076	0.0266756	-0.618025
4246	Cdr2	1.91695	-0.103913	5.59663	0.00135119	0.0266756	-0.618363
15782	Apoa2	-0.93356	13.1149	-5.5941	0.00135437	0.0266756	-0.620857
15703	Ces1f	-2.66454	7.50568	-5.59357	0.00135502	0.0266756	-0.621374
5387	Scn8a	1.34775	-3.4767	5.59281	0.00135597	0.0266756	-0.622119
12176	Ackr4	-0.888474	-0.753642	-5.59135	0.00135782	0.0266777	-0.623568
1020	Elmod2	1.00363	3.08687	5.58842	0.00136152	0.026716	-0.626456
15694	Cd59b	-1.30653	1.33532	-5.57771	0.00137511	0.0269139	-0.637021
11616	Ptger3	-1.52114	-4.03002	-6.04988	0.00172452	0.0292673	-0.639102
10061	Syne1	-1.09992	0.266165	-5.57486	0.00137876	0.026924	-0.639839
16118	Pipox	-1.34809	7.31851	-5.57267	0.00138157	0.026924	-0.642002
7504	Msantd1	1.51174	-2.10005	5.57262	0.00138163	0.026924	-0.642054
9616	Thra	-1.05684	2.94584	-5.57182	0.00138265	0.026924	-0.642839
8925	Coro1b	-0.794179	5.76713	-5.56713	0.00138869	0.0269757	-0.647473
1582	Fbxo30	0.976708	2.85832	5.5665	0.00138951	0.0269757	-0.648102
2455	Med21	1.02971	5.9031	5.56567	0.00139059	0.0269757	-0.648926
1547	LOC108167995	2.14557	-5.70698	6.03176	0.00174805	0.0293094	-0.653342
11798	H2-K1	-0.902242	10.2533	-5.55864	0.0013997	0.0270755	-0.655875
6314	Gm3435	-1.58243	-0.929644	-5.55762	0.00140104	0.0270755	-0.656888
15371	Acp5	-1.26388	6.40681	-5.55199	0.00140841	0.0271837	-0.66247
1883	Litaf	1.64972	6.68602	5.5471	0.00141484	0.0272636	-0.667316
9735	Chp2	-2.7301	0.489582	-5.54614	0.0014161	0.0272636	-0.668268
11793	Fzd8	-1.90691	1.72436	-5.54305	0.00142019	0.0273079	-0.671332
14653	Cyp3a16	-5.04206	-3.5796	-9.37244	0.00242208	0.0330529	-0.673287
3223	Ccdc120	3.39745	0.526822	5.54068	0.00142334	0.0273342	-0.673689
16094	Serpina6	-3.66149	5.53071	-5.53637	0.00142907	0.0273928	-0.677966
7297	Tbl2	0.910973	2.96074	5.5357	0.00142997	0.0273928	-0.678631
17272	Nfkbiz	1.67317	2.64127	5.53236	0.00143444	0.0274137	-0.681953
16077	H2-Q10	-0.87807	11.1769	-5.53221	0.00143463	0.0274137	-0.682099
1326	Mctp2	1.30138	2.74629	5.53047	0.00143696	0.027424	-0.683825
1588	Gm826	1.33139	1.36685	5.52881	0.0014392	0.0274324	-0.685478
8171	Yipf6	0.911505	3.67022	5.5269	0.00144177	0.0274474	-0.687383
9739	Srgap3	-1.37153	-2.88702	-5.5254	0.00144379	0.0274517	-0.688869
11960	Kcnj10	-3.1199	-2.74167	-5.5188	0.00145273	0.0275875	-0.695439
13262	Bmf	-1.97592	0.550012	-5.5093	0.00146571	0.0277996	-0.704909
1126	Ell2	1.38231	5.34075	5.50393	0.0014731	0.0279052	-0.710261
3935	Tmem251	0.83885	4.05606	5.49922	0.00147963	0.0279261	-0.714967
703	Zfp518a	1.42203	1.63787	5.499	0.00147993	0.0279261	-0.715183
9236	Pmel	-1.12339	-1.76949	-5.49788	0.00148149	0.0279261	-0.716307
10615	Bst2	-1.25746	8.31634	-5.49609	0.00148399	0.0279387	-0.718097
8188	Trappc13	0.812628	4.03164	5.49083	0.00149133	0.0280426	-0.723354
12182	Nim1k	-1.86522	-0.509002	-5.48791	0.00149542	0.028085	-0.726267
8766	Tk2	-0.987137	3.53859	-5.48543	0.00149891	0.0280866	-0.728752
12226	Oit3	-0.939806	3.90707	-5.48524	0.00149917	0.0280866	-0.728936
4963	D16Ertd472e	1.08168	2.0185	5.48285	0.00150256	0.0281108	-0.731334
5840	Wisp3	-2.98511	-1.21789	-6.76419	0.00239393	0.0329382	-0.731701
6358	Aim2	-1.4044	-1.53944	-5.48173	0.00150413	0.0281108	-0.732452
8878	Cnppd1	-0.983105	5.00733	-5.47708	0.00151073	0.0281997	-0.737112
5227	Slc41a3	1.67992	0.709616	5.47549	0.00151299	0.0282075	-0.738703
12139	Fam26f	-1.74613	0.86054	-5.47251	0.00151724	0.0282259	-0.741687
4410	Slc39a6	1.07457	0.118212	5.47221	0.00151766	0.0282259	-0.741986
1553	Pbdc1	0.85026	4.54483	5.47004	0.00152077	0.0282494	-0.744161
11720	Cadm3	-1.19705	0.666093	-5.46871	0.00152267	0.0282506	-0.745496
14494	Serpina1a	-0.859254	10.869	-5.4644	0.00152887	0.0282963	-0.749819
15645	Gapdh-ps15	-2.02004	-2.73905	-5.46408	0.00152933	0.0282963	-0.750141
4142	Mfsd7b	1.26646	1.52136	5.46313	0.00153071	0.0282963	-0.751102
17167	Slc16a3	2.3428	-0.948242	5.46187	0.00153253	0.0282963	-0.752364
2716	Socs4	1.25719	2.21334	5.45896	0.00153673	0.0283398	-0.755281
15247	Gls2	-1.59625	7.6142	-5.45589	0.00154119	0.028388	-0.75837
11803	Gch1	-0.805697	6.7003	-5.45018	0.00154951	0.0284829	-0.764103
4455	2023-09-11	1.17332	3.55087	5.44876	0.0015516	0.0284829	-0.765535
11719	Vipr1	-1.21354	3.21283	-5.44854	0.00155192	0.0284829	-0.765758
11042	Tmem254b	2.53485	-3.60166	6.69755	0.0024849	0.0333376	-0.76749
14484	Gpat2	-1.94395	-0.147646	-5.44314	0.00155985	0.0285019	-0.771187
12131	Tnfsf10	-2.21104	-0.185856	-5.44289	0.00156023	0.0285019	-0.771443
7737	Tgfbr3l	-2.04651	1.61225	-5.44249	0.00156081	0.0285019	-0.771842
8201	Zfp54	1.2129	1.20363	5.44002	0.00156446	0.0285019	-0.774331
4301	Adam15	1.062	2.08123	5.43946	0.00156529	0.0285019	-0.774894
1516	Pdia6	1.01527	8.91424	5.43901	0.00156595	0.0285019	-0.775344
15491	Asgr2	-1.00523	7.53531	-5.43899	0.00156598	0.0285019	-0.775362
9038	Gm38481	-1.60685	1.27691	-5.4353	0.00157146	0.0285277	-0.779087
4136	Myadm	1.2411	4.42566	5.43263	0.00157543	0.0285277	-0.781772
9594	Shf	-1.59823	1.86821	-5.43235	0.00157585	0.0285277	-0.782056
13615	Ltb4r2	-1.57161	-0.243726	-5.43213	0.00157617	0.0285277	-0.782274
1184	Ttc37	0.932844	2.43065	5.43178	0.0015767	0.0285277	-0.782632
2075	Dnaic1	-1.71639	-0.987867	-5.42832	0.00158187	0.0285874	-0.786117
15168	Zfp523	-1.21232	2.94147	-5.42471	0.00158729	0.0286121	-0.789764
12148	Card11	-2.61718	-4.0912	-5.42322	0.00158953	0.0286121	-0.791265
13646	Islr	-1.25213	0.776067	-5.42307	0.00158976	0.0286121	-0.791416
948	Cd36	2.208	5.38739	5.41791	0.00159756	0.0286121	-0.796631
9310	Ushbp1	-1.37888	2.47375	-5.41514	0.00160176	0.0286121	-0.799428
13095	Lrrc25	-1.11395	1.92815	-5.41496	0.00160203	0.0286121	-0.799613
3826	Gm16867	1.18929	1.60095	5.41485	0.0016022	0.0286121	-0.799722
8862	Wash1	-1.22075	3.47414	-5.41389	0.00160365	0.0286121	-0.800686
12821	Rin2	-0.89525	2.02291	-5.41303	0.00160497	0.0286121	-0.801561
14504	Ugt2b38	-1.34868	5.7957	-5.41248	0.0016058	0.0286121	-0.802112
8172	Uba3	0.827049	4.86053	5.41136	0.0016075	0.0286121	-0.803245
1641	Chp1	0.799052	7.98428	5.40968	0.00161008	0.0286246	-0.804948
14490	Sult5a1	-3.7111	3.28116	-5.40646	0.001615	0.0286789	-0.808203
4557	Prkar2b	1.1522	-1.49152	5.40393	0.00161889	0.0287146	-0.810762
2829	Zfp972	1.8407	1.23562	5.40214	0.00162164	0.0287196	-0.812573
8040	Mphosph10	1.00235	3.91606	5.40131	0.00162291	0.0287196	-0.813411
17232	Gadd45b	2.34691	1.6523	5.39643	0.00163047	0.0288199	-0.818357
4997	Rapgef5	1.0797	2.0168	5.39513	0.00163248	0.0288222	-0.819671
15707	Sntg2	-2.12781	2.33274	-5.39282	0.00163608	0.0288379	-0.822018
7296	Pld1	1.28524	1.87542	5.39112	0.00163871	0.0288379	-0.823734
11667	Grap2	-2.84321	-4.98122	-5.39093	0.00163901	0.0288379	-0.823928
13583	Chrna4	-4.99723	0.0263444	-6.59188	0.00263804	0.0338567	-0.825154
15520	Cyp2f2	-2.69008	9.18866	-5.38801	0.00164358	0.0288777	-0.826895
1325	Abca1	1.56328	5.22156	5.38663	0.00164574	0.0288777	-0.828295
11416	Pou6f1	-1.28032	0.650637	-5.38584	0.00164697	0.0288777	-0.829094
6656	Trim12a	-0.954807	2.67481	-5.38376	0.00165024	0.0288777	-0.831204
15790	Sugct	-0.855884	4.46389	-5.38347	0.00165069	0.0288777	-0.831499
1714	9530057J20Rik	-2.57243	-5.52276	-8.72869	0.00298926	0.0358174	-0.83437
203	Tex38	2.1645	-2.48921	6.57038	0.0026706	0.0340532	-0.837025
9763	Tspan2	-1.28755	-0.873714	-5.3761	0.00166232	0.0289257	-0.838981
15536	Exosc5	-1.02011	5.30526	-5.376	0.00166248	0.0289257	-0.839083
4309	Ehd4	0.996077	2.60534	5.37577	0.00166286	0.0289257	-0.839323
16521	2023-09-01	-1.82881	-0.585182	-5.37576	0.00166287	0.0289257	-0.839333
13356	Smim6	-1.57592	0.247019	-5.37331	0.00166676	0.0289363	-0.841821
1	Slc16a10	1.16689	5.9297	5.37128	0.00166999	0.0289363	-0.843884
15504	1300017J02Rik	-0.863896	8.6404	-5.37089	0.0016706	0.0289363	-0.844274
13277	Fam57b	-2.10635	-2.78616	-5.37062	0.00167103	0.0289363	-0.844552
15530	Apoc1	-0.91165	12.2623	-5.36574	0.00167883	0.0290367	-0.849514
2589	Acot4	1.52387	4.03627	5.36344	0.00168252	0.0290367	-0.851853
15473	Mccc2	-0.847772	5.54184	-5.36055	0.00168717	0.0290843	-0.854797
16084	Cyp2d22	-1.09132	6.52724	-5.35858	0.00169035	0.0291063	-0.856805
4145	Gfpt2	2.74373	-1.54626	5.35371	0.00169823	0.0291765	-0.861764
698	Sema3a	3.04243	-3.32864	5.34943	0.00170521	0.0292435	-0.866132
8943	Capn1	-0.941366	3.40139	-5.34897	0.00170595	0.0292435	-0.866597
8174	2023-09-07	0.899558	5.41774	5.34727	0.00170874	0.0292586	-0.868338
13832	Sned1	-1.64016	1.39142	-5.34476	0.00171284	0.0292673	-0.870898
535	Ecscr	0.988601	3.09455	5.34432	0.00171357	0.0292673	-0.871349
14419	BC024139	-1.23716	1.38902	-5.3403	0.00172018	0.0292673	-0.875454
14475	Plet1	-1.03862	1.01197	-5.33959	0.00172133	0.0292673	-0.87617
1490	Manf	1.26527	6.69369	5.33883	0.0017226	0.0292673	-0.876953
12534	Gm39701	2.25653	-4.58612	5.33837	0.00172335	0.0292673	-0.877415
12260	Tmem88	-1.15962	1.6238	-5.3348	0.00172926	0.0293094	-0.881067
5750	LOC108167320	-1.0608	3.14792	-5.33164	0.0017345	0.0293094	-0.884296
10030	Tmem63a	-1.43358	2.21509	-5.32949	0.00173808	0.0293094	-0.886492
1587	Fgf1	1.12198	5.47098	5.32883	0.00173919	0.0293094	-0.887176
5503	Clec4e	2.79746	-2.34003	5.32698	0.00174227	0.0293094	-0.88906
3452	Iqcd	-1.35759	-1.75527	-5.32686	0.00174248	0.0293094	-0.889187
15535	Ttc36	-1.29674	9.65601	-5.32657	0.00174297	0.0293094	-0.889488
16592	H2-DMa	-1.64808	0.382802	-5.32577	0.0017443	0.0293094	-0.890304
7888	Zfp442	1.50535	-0.745373	5.32496	0.00174566	0.0293094	-0.891132
5756	Gm29975	-2.34545	-5.45857	-5.32393	0.00174739	0.0293094	-0.892189
17127	Itprip	2.43384	-0.203505	5.3173	0.00175854	0.0293927	-0.898976
1640	Egln3	1.1642	4.06076	5.31696	0.00175912	0.0293927	-0.899324
7910	Scx	1.89353	-2.50432	5.31643	0.00176001	0.0293927	-0.899864
13486	5830473C10Rik	-1.54631	4.31639	-5.31603	0.00176069	0.0293927	-0.900275
14506	Hsd17b2	-1.19186	7.88975	-5.31466	0.00176301	0.0293994	-0.90168
8186	Ostc	0.816166	7.21954	5.31084	0.00176949	0.029444	-0.905596
15651	Tmbim6	-0.959017	9.57289	-5.31082	0.00176952	0.029444	-0.905612
1200	Eif1a	1.80365	5.79842	5.30674	0.00177649	0.0294986	-0.909803
15412	H2afv	-1.14302	4.76106	-5.30664	0.00177665	0.0294986	-0.909902
3078	Zc3h6	-1.23697	-0.452493	-5.30396	0.00178124	0.0295136	-0.912653
2552	Slc35e3	0.959933	3.33939	5.30334	0.00178231	0.0295136	-0.913292
13341	Lect1	-2.32017	0.269498	-5.30274	0.00178334	0.0295136	-0.913908
12361	Plxna4	-1.16802	-3.03536	-5.30074	0.00178677	0.0295385	-0.915957
3951	Cend1	3.81526	-1.53981	5.29745	0.00179244	0.0295814	-0.919341
13222	Ackr1	-1.27337	1.11487	-5.29674	0.00179366	0.0295814	-0.920068
9295	Lrrc51	-0.944542	1.7282	-5.29588	0.00179515	0.0295814	-0.920953
10080	Cdh18	-2.66665	-4.114	-5.2899	0.00180552	0.0296784	-0.927095
14498	Cd209f	-3.55992	-1.05264	-5.28976	0.00180577	0.0296784	-0.927245
13285	Thrsp	-4.03687	7.18149	-5.2887	0.00180761	0.0296784	-0.928331
348	Lor	-1.47173	-1.03603	-5.28803	0.00180879	0.0296784	-0.929024
1141	Zfp281	0.937723	3.25953	5.28011	0.00182266	0.029854	-0.937175
8949	Mvk	-2.0769	4.34264	-5.2797	0.00182339	0.029854	-0.937601
4175	Satb2	1.58409	-2.40875	5.27619	0.00182957	0.0299115	-0.941213
4531	Trim24	1.3046	2.63502	5.27549	0.0018308	0.0299115	-0.94193
11491	Cuedc1	-1.05145	0.406453	-5.26697	0.00184594	0.0300995	-0.950718
11758	Jchain	-0.966511	-0.343869	-5.26659	0.00184662	0.0300995	-0.951113
14990	Prpsap1	-0.888592	5.78917	-5.26568	0.00184826	0.0300995	-0.952056
4297	Flna	1.21589	2.59296	5.26141	0.00185589	0.0300995	-0.956454
1310	Galnt2	1.31706	4.31767	5.26107	0.00185651	0.0300995	-0.956811
2629	Slc36a4	1.01524	1.95885	5.26086	0.00185689	0.0300995	-0.95703
2617	Aak1	1.99242	-1.70479	5.26037	0.00185776	0.0300995	-0.957531
15386	Fam213a	-0.969102	5.77819	-5.26006	0.00185831	0.0300995	-0.957848
15472	Pecr	-1.44294	7.83726	-5.25914	0.00185998	0.0300995	-0.958806
12834	Lhx2	-1.40209	0.454568	-5.25798	0.00186206	0.0301014	-0.959998
1264	Ralgapa2	1.76171	3.51	5.25666	0.00186444	0.0301081	-0.961362
8203	Clock	1.06845	3.29209	5.25451	0.00186833	0.0301391	-0.963583
13497	Ces1d	-3.22789	7.04652	-5.25266	0.00187168	0.0301614	-0.965495
4484	Bmp2k	0.946757	1.20493	5.25142	0.00187394	0.0301661	-0.966783
1850	Epb41	1.29591	4.98722	5.24892	0.00187849	0.0302011	-0.96937
1486	Sec61g	1.14	6.33889	5.24693	0.0018821	0.0302011	-0.971423
1327	Ddx3x	1.08764	6.53544	5.24687	0.00188222	0.0302011	-0.971486
9037	Ppp3ca	-0.821379	3.75542	-5.24583	0.00188411	0.0302011	-0.972562
15387	Nqo2	-1.43548	4.94697	-5.24482	0.00188597	0.0302011	-0.97361
15690	0610011F06Rik	-0.974445	7.70471	-5.24203	0.00189107	0.030228	-0.976497
10101	Olfml1	-1.50074	3.54383	-5.23837	0.0018978	0.030228	-0.980289
5867	Ephx3	-1.1199	-3.20588	-5.23669	0.0019009	0.030228	-0.982027
12165	6430573F11Rik	-0.903859	0.649748	-5.23634	0.00190155	0.030228	-0.982395
60	Pawr	0.873902	3.50905	5.23512	0.0019038	0.030228	-0.983654
2555	Ap3m1	1.02288	5.86071	5.23508	0.00190387	0.030228	-0.983696
426	Eef1e1	1.00201	4.6036	5.23489	0.00190422	0.030228	-0.983891
12243	Arrb2	-1.16394	3.79136	-5.23297	0.00190778	0.030228	-0.985883
15600	Ndufv3	-1.08256	6.12407	-5.2328	0.00190809	0.030228	-0.986061
11775	Ropn1l	-1.5176	3.54262	-5.23258	0.0019085	0.030228	-0.986286
14509	Ces3b	-2.58472	8.30385	-5.23115	0.00191115	0.030228	-0.987767
15654	Slc39a4	-1.79844	5.41379	-5.23106	0.00191132	0.030228	-0.987863
3929	Slc30a4	1.1253	2.59874	5.22833	0.0019164	0.0302772	-0.990699
9740	Cnr2	-1.71794	-0.243804	-5.2269	0.00191906	0.0302796	-0.992179
15597	Ptms	-1.40956	9.09	-5.22347	0.00192547	0.0302796	-0.995739
1871	Pik3ap1	1.55766	5.81814	5.22325	0.00192588	0.0302796	-0.995963
11799	B2m	-0.899647	11.3265	-5.2228	0.00192673	0.0302796	-0.996433
4129	Abl2	1.08255	0.565637	5.2219	0.00192841	0.0302796	-0.997365
15511	Aldh7a1	-1.35075	7.64523	-5.22021	0.00193159	0.0302985	-0.999125
536	Naa20	0.784554	4.43357	5.21747	0.00193674	0.0303483	-1.00197
3263	Morc4	1.48958	0.089103	5.21392	0.00194345	0.0304222	-1.00566
3773	Acer2	1.14898	3.3078	5.21115	0.00194871	0.0304734	-1.00854
7883	Pnpt1	0.816799	4.56341	5.20672	0.00195714	0.0305741	-1.01315
8863	Tmem218	-1.66102	1.6644	-5.20137	0.00196737	0.0307005	-1.01872
13246	Adprm	-0.810987	3.91418	-5.20039	0.00196924	0.0307005	-1.01973
2404	Mogat1	1.82637	-0.179748	5.19514	0.00197936	0.0307956	-1.02521
13777	Mlycd	-0.895243	6.63548	-5.19176	0.0019859	0.0308455	-1.02873
1376	Pigf	0.905055	2.57519	5.19141	0.00198659	0.0308455	-1.0291
1643	Slc10a2	2.26307	4.64543	5.19018	0.00198898	0.0308513	-1.03038
14930	Fetub	-0.842894	8.72443	-5.18837	0.00199249	0.0308529	-1.03227
9811	Slc22a4	-2.16827	0.429708	-5.18805	0.00199311	0.0308529	-1.0326
3911	Dusp3	0.831093	4.68303	5.1853	0.00199848	0.0308739	-1.03547
8193	C330018D20Rik	0.947959	4.18544	5.1843	0.00200043	0.0308739	-1.03651
3222	Vcan	3.51935	-3.78593	5.18426	0.00200051	0.0308739	-1.03656
56	Ifitm2	1.01967	9.52477	5.18201	0.00200491	0.0308836	-1.03891
4169	1700024P16Rik	1.1081	2.53407	5.18162	0.00200569	0.0308836	-1.03932
7815	G3bp2	0.797012	5.32482	5.18022	0.00200843	0.0308836	-1.04078
15403	Ube2h	-1.37987	4.61292	-5.17983	0.0020092	0.0308836	-1.04118
16090	4930452B06Rik	-1.87238	-0.424615	-5.17593	0.00201687	0.0309512	-1.04526
4250	Fblim1	1.67761	0.816138	5.17555	0.00201763	0.0309512	-1.04566
15358	Gm2a	-1.89177	5.1075	-5.17402	0.00202065	0.0309665	-1.04725
1198	Nceh1	1.39194	4.35017	5.1717	0.00202524	0.0310058	-1.04968
11964	Aif1	-1.17435	2.98809	-5.16872	0.00203116	0.0310655	-1.0528
5902	Cit	-1.30534	-2.8364	-5.16575	0.00203708	0.0311211	-1.0559
15573	Acox3	-1.35912	3.76947	-5.16277	0.00204304	0.0311211	-1.05903
2086	Adam32	1.92808	-2.49325	5.1624	0.00204378	0.0311211	-1.05941
10033	Map2k5	-0.836283	2.32716	-5.16139	0.0020458	0.0311211	-1.06047
8769	Sepw1	-0.92815	7.43565	-5.1595	0.0020496	0.0311211	-1.06245
2749	Fat1	1.3134	1.74862	5.15878	0.00205105	0.0311211	-1.0632
13128	Rasa4	-1.51567	-0.623191	-5.15774	0.00205314	0.0311211	-1.06429
94	St3gal1	1.54334	5.20959	5.15712	0.00205439	0.0311211	-1.06494
2687	Edem3	1.28148	3.33218	5.15528	0.0020581	0.0311211	-1.06687
16965	Foxs1	1.42324	-0.936592	5.15502	0.00205862	0.0311211	-1.06714
1150	Atp6v0e	1.0095	7.37783	5.15433	0.00206002	0.0311211	-1.06787
2608	Cadps2	0.720317	2.4727	5.153	0.00206271	0.0311211	-1.06926
15549	Atg7	-0.9398	4.16411	-5.15191	0.00206492	0.0311211	-1.0704
7314	Map3k14	1.06712	0.765503	5.15143	0.0020659	0.0311211	-1.07091
4110	Mfsd2a	3.56287	4.57364	5.15095	0.00206686	0.0311211	-1.07141
13520	Grid1	-2.33625	-4.27346	-5.5204	0.00259782	0.0337721	-1.07239
1591	Ikzf5	0.981842	1.78477	5.14994	0.00206891	0.0311211	-1.07246
301	Tmem33	0.872423	4.82135	5.14974	0.00206932	0.0311211	-1.07268
11183	Ube2u	-0.945003	1.92457	-5.14666	0.00207559	0.031164	-1.0759
11240	Arvcf	-1.07985	1.96903	-5.14634	0.00207624	0.031164	-1.07624
12146	Unc93b1	-0.998698	4.7459	-5.14297	0.00208313	0.0312367	-1.07978
9279	Trafd1	-0.956786	4.68945	-5.14093	0.00208733	0.0312495	-1.08193
15674	Cyp2d9	-1.06468	10.0045	-5.14005	0.00208911	0.0312495	-1.08284
11870	Batf3	-1.24775	0.626589	-5.13871	0.00209187	0.0312495	-1.08425
10018	Cyp3a59	-1.55466	5.00992	-5.13829	0.00209274	0.0312495	-1.0847
13835	Kifc2	-1.24885	0.467405	-5.13759	0.00209418	0.0312495	-1.08543
4399	Frzb	1.83459	0.514245	5.13425	0.00210108	0.0313221	-1.08895
1950	Cep170	1.21552	0.902995	5.13191	0.00210592	0.0313636	-1.0914
1220	Tubb3	4.17278	-0.72303	6.12614	0.00346868	0.0373279	-1.09323
12457	Hscb	-1.2295	2.51642	-5.13012	0.00210963	0.0313686	-1.09329
15495	Gpx1	-1.0108	11.6557	-5.12978	0.00211034	0.0313686	-1.09365
15244	Slc6a12	-0.970064	5.40055	-5.12816	0.00211371	0.0313882	-1.09535
758	Saa3	4.68301	7.06244	5.12385	0.0021227	0.0314699	-1.09989
12435	Fam89b	-1.26854	3.6629	-5.12263	0.00212526	0.0314699	-1.10117
13875	Ttc39c	-2.06755	7.3994	-5.12257	0.00212538	0.0314699	-1.10123
2822	Casc4	1.3887	1.60822	5.11919	0.00213247	0.0315445	-1.10479
5783	Lypla2	-0.964379	5.81638	-5.11772	0.00213556	0.0315598	-1.10634
12823	Art3	-1.81856	0.205307	-5.11576	0.00213971	0.0315906	-1.10841
1213	Gm10130	1.18778	0.273828	5.11249	0.00214662	0.0316424	-1.11185
15357	Gchfr	-1.05977	7.53948	-5.11158	0.00214855	0.0316424	-1.11282
12295	Bmp6	-1.59994	0.649229	-5.11117	0.00214941	0.0316424	-1.11324
15633	Ndufaf1	-0.779967	4.9141	-5.10684	0.00215863	0.0317423	-1.11782
10421	Tagln2	1.34686	5.09832	5.10603	0.00216034	0.0317423	-1.11866
12460	Nudt16l1	-1.36593	4.05551	-5.10025	0.00217272	0.0318319	-1.12477
8858	Nosip	-0.853003	3.99932	-5.10009	0.00217308	0.0318319	-1.12494
8767	Smim19	-1.45609	3.63138	-5.09749	0.00217865	0.0318319	-1.12768
15501	Ndrg2	-1.12337	9.56524	-5.09688	0.00217998	0.0318319	-1.12833
8912	Ubc	-1.36073	6.73062	-5.09657	0.00218063	0.0318319	-1.12866
10122	Fam64a	-2.92259	-2.14276	-6.06628	0.00359745	0.0378754	-1.12941
12827	Marcks	-1.04236	2.6069	-5.09581	0.00218227	0.0318319	-1.12946
15656	Tmem203	-1.18267	4.19268	-5.09554	0.00218286	0.0318319	-1.12975
15655	Tecr	-1.33842	7.47104	-5.09545	0.00218305	0.0318319	-1.12984
16593	Gm4841	-1.64822	-1.39658	-5.0886	0.0021979	0.0320179	-1.13708
16091	Slc38a4	-0.978104	8.55942	-5.08641	0.00220266	0.0320568	-1.1394
689	Anxa1	2.41956	3.3336	5.08348	0.00220908	0.0321043	-1.1425
5052	Eva1c	1.24457	-1.25448	5.083	0.00221012	0.0321043	-1.14301
1630	Ccdc74a	1.56873	-0.528897	5.43751	0.00277742	0.0345995	-1.14356
7260	Gm14440	2.4789	-5.32187	5.4337	0.00278602	0.0345995	-1.14685
8826	Nudt6	-1.13902	3.45786	-5.07844	0.00222013	0.0322034	-1.14784
1261	Slc22a5	2.44531	4.71435	5.07742	0.00222239	0.0322034	-1.14893
15030	Kcp	-2.11758	0.641818	-5.07665	0.00222409	0.0322034	-1.14974
302	Sec11c	0.754784	6.45343	5.07603	0.00222546	0.0322034	-1.1504
11996	Arhgap9	-1.10162	0.465079	-5.07513	0.00222744	0.0322034	-1.15135
5838	F11	-0.871995	5.66319	-5.07269	0.00223283	0.0322039	-1.15394
12305	Col4a4	-2.58117	-4.3843	-5.07189	0.0022346	0.0322039	-1.15478
15454	Mgmt	-1.15947	4.53697	-5.07172	0.00223498	0.0322039	-1.15497
8578	Rbbp8	1.00054	2.0723	5.07131	0.00223588	0.0322039	-1.1554
2650	Gm42226	2.35692	0.0898697	5.06902	0.00224099	0.032247	-1.15783
15741	Sncg	-2.19922	-1.94223	-6.01802	0.00370554	0.038318	-1.15887
10029	Glb1	-1.26587	2.71202	-5.06625	0.00224716	0.0323055	-1.16077
5948	Cyp17a1	1.61409	3.60281	5.06163	0.00225749	0.0323881	-1.16568
9633	Gm4952	-1.16154	6.14628	-5.06075	0.00225946	0.0323881	-1.16661
1849	Picalm	0.875279	5.74312	5.06072	0.00225952	0.0323881	-1.16664
14042	Ppp1r35	-0.855227	4.55333	-5.05991	0.00226136	0.0323881	-1.16751
8819	Pik3c3	-0.823879	2.99666	-5.05895	0.0022635	0.0323886	-1.16852
4440	Sdcbp2	2.86826	-3.31846	5.40735	0.00284635	0.0350083	-1.16969
4772	Cyp2a5	-3.46572	7.17396	-5.05593	0.00227032	0.0324489	-1.17173
15316	Fgfrl1	-1.43968	3.43504	-5.0552	0.00227195	0.0324489	-1.1725
12238	Pde2a	-0.958051	3.27934	-5.05244	0.00227822	0.0324795	-1.17545
1519	Mbl1	0.839351	8.94825	5.05238	0.00227833	0.0324795	-1.1755
6351	Naip5	-0.766726	-0.69429	-5.05125	0.0022809	0.0324859	-1.17671
12012	C1qc	-0.903283	6.10888	-5.04791	0.0022885	0.0325558	-1.18026
15320	Man2b1	-1.1715	4.88353	-5.0462	0.0022924	0.0325558	-1.18208
9434	Wdr81	-0.948996	3.27274	-5.04274	0.0023003	0.0325558	-1.18576
2327	Atp2b2	1.81018	-0.751716	5.04263	0.00230055	0.0325558	-1.18587
3532	Sfmbt2	-2.56054	-5.86206	-5.04086	0.00230462	0.0325558	-1.18777
15027	Faah	-1.20672	5.25556	-5.04033	0.00230584	0.0325558	-1.18833
7823	Gfod2	1.0158	2.23478	5.04002	0.00230654	0.0325558	-1.18866
5626	Zfp707	-0.990755	4.59224	-5.03905	0.00230878	0.0325558	-1.18969
17413	Rab27a	1.16612	0.74474	5.03885	0.00230924	0.0325558	-1.18991
15289	Acad10	-0.971904	3.34992	-5.0386	0.00230982	0.0325558	-1.19017
15514	Pcca	-0.975512	4.56308	-5.03695	0.00231363	0.0325558	-1.19193
15417	Acsm5	-1.63621	5.54942	-5.03609	0.0023156	0.0325558	-1.19285
6020	Ccdc160	0.98281	-1.51227	5.03594	0.00231594	0.0325558	-1.193
3794	Gnl3l	0.933825	2.77591	5.0357	0.0023165	0.0325558	-1.19326
10077	Clip4	-2.80245	-3.20276	-5.03473	0.00231874	0.0325558	-1.1943
1632	Iqgap2	1.02573	6.61946	5.03427	0.0023198	0.0325558	-1.19478
1116	Slc16a1	1.47377	5.11474	5.02936	0.00233119	0.0326557	-1.20002
16645	Psme1	-0.766256	7.13956	-5.029	0.00233204	0.0326557	-1.20041
8857	Psen2	-1.30943	6.66054	-5.02807	0.00233419	0.0326557	-1.2014
3539	Unc119	-1.1144	3.06765	-5.02753	0.00233544	0.0326557	-1.20197
105	Garem	1.72231	3.227	5.02489	0.00234161	0.032712	-1.20479
6494	Mefv	1.28403	-1.86122	5.02393	0.00234386	0.0327137	-1.20581
7311	Fn1	1.27949	8.08201	5.02178	0.00234889	0.0327541	-1.20811
2454	Ubxn2b	0.908338	0.744	5.02048	0.00235195	0.0327569	-1.2095
57	Nek6	0.837458	5.75434	5.01988	0.00235337	0.0327569	-1.21015
9349	Atp13a2	-1.15897	2.87304	-5.0184	0.00235685	0.0327756	-1.21173
13877	Msrb2	-0.885307	3.74918	-5.01637	0.00236163	0.0328019	-1.21389
16472	Glrx	0.852965	5.8596	5.01578	0.00236302	0.0328019	-1.21452
3822	Nrip1	1.26539	0.982589	5.01301	0.00236958	0.0328312	-1.21748
13071	Gbgt1	-1.28147	-2.01461	-5.01238	0.00237107	0.0328312	-1.21816
3908	Cln5	0.858085	4.82244	5.01078	0.00237486	0.0328312	-1.21987
13339	Zranb1	-0.836448	4.57554	-5.01005	0.00237659	0.0328312	-1.22065
9053	Zdhhc23	-0.984447	-2.35896	-5.00948	0.00237795	0.0328312	-1.22126
1848	Gfpt1	1.38965	2.79531	5.00947	0.00237798	0.0328312	-1.22127
6676	Ifit3b	-2.26761	0.901277	-5.0053	0.00238792	0.0329382	-1.22573
9244	Slc8b1	-1.15291	4.69704	-5.00414	0.0023907	0.0329382	-1.22698
8919	Fibp	-0.82896	4.59132	-5.00198	0.00239588	0.0329382	-1.22929
8205	Txlng	0.900015	4.13427	5.00173	0.00239649	0.0329382	-1.22956
3824	Clic4	1.17603	5.08321	4.9993	0.00240233	0.0329512	-1.23216
9678	Arf5	-0.818171	7.25861	-4.99893	0.00240321	0.0329512	-1.23255
6469	Tbc1d24	0.924724	2.48568	4.99865	0.00240388	0.0329512	-1.23285
1173	Piga	1.69178	2.24021	4.99656	0.00240893	0.0329909	-1.2351
11363	Emp2	-1.00806	1.24824	-4.99451	0.00241387	0.0330054	-1.23729
15350	BC026585	-1.06083	4.17016	-4.99434	0.00241429	0.0330054	-1.23748
3123	Slc2a12	-2.59057	-4.44172	-5.32703	0.00303991	0.0358803	-1.23988
14505	Ces4a	-2.68887	1.16409	-4.99194	0.0024201	0.0330529	-1.24005
11703	Ak8	-2.22141	-4.04556	-7.3889	0.00487397	0.0439116	-1.24267
1888	Tmem87b	1.72742	3.74911	4.98785	0.00243005	0.033114	-1.24444
2824	Neu3	2.0644	0.346584	4.98751	0.00243088	0.033114	-1.2448
1396	Ssr4	0.77997	8.38305	4.98563	0.00243547	0.0331224	-1.24682
968	Zfp51	1.0104	1.95448	4.98549	0.00243582	0.0331224	-1.24697
10586	Rgs12	-2.15452	-0.030749	-4.98345	0.00244082	0.0331458	-1.24916
17313	Klri1	1.40656	-4.2602	5.87246	0.00405654	0.0397823	-1.24939
2686	Arcn1	0.854207	6.57627	4.98286	0.00244224	0.0331458	-1.24979
16468	Sema3f	1.16609	2.61428	4.98213	0.00244403	0.0331458	-1.25057
13767	Ftcd	-0.768483	8.13152	-4.97883	0.00245217	0.0331828	-1.25412
863	Eno2	2.77619	-4.05594	4.9776	0.00245519	0.0331828	-1.25544
15754	Tmem14a	-1.64059	2.21943	-4.97685	0.00245703	0.0331828	-1.25624
13733	Cpsf4l	-1.07809	1.63981	-4.9759	0.00245938	0.0331828	-1.25727
4261	Enah	1.70014	-2.47118	4.97581	0.00245959	0.0331828	-1.25736
1449	Rpl22l1	1.12307	6.76724	4.97575	0.00245975	0.0331828	-1.25743
11795	Bdh2	-2.0286	3.50138	-4.97362	0.00246502	0.0332221	-1.25972
2328	Itga1	0.91804	2.21762	4.972	0.00246905	0.0332221	-1.26146
4567	Traip	-1.00453	-1.97661	-4.97195	0.00246917	0.0332221	-1.26151
8934	Hps1	-1.09246	2.367	-4.96824	0.0024784	0.0333172	-1.26551
537	Tmem128	0.705676	5.08252	4.96653	0.00248266	0.0333376	-1.26735
16955	Cox4i2	1.66429	-2.71532	5.90276	0.00398024	0.0396885	-1.26858
15250	Ivd	-1.47516	6.44838	-4.96501	0.00248645	0.0333376	-1.26898
16116	Iah1	-0.827611	7.24823	-4.96269	0.00249228	0.0333865	-1.27148
9567	Ppm1m	-0.861508	3.77716	-4.95951	0.00250027	0.0334393	-1.27491
13197	Fcna	-0.828227	5.67925	-4.95909	0.00250133	0.0334393	-1.27536
1598	Col12a1	2.55764	-0.101977	4.95827	0.0025034	0.0334393	-1.27624
8809	Tprkb	-1.35833	6.22727	-4.95765	0.00250495	0.0334393	-1.27691
3779	Sema6d	1.14368	2.00061	4.95458	0.00251271	0.0335138	-1.28022
11184	Ecm2	-1.17049	-1.4987	-5.27877	0.00316361	0.0361422	-1.28249
11633	Cd8b1	1.4427	-3.57226	5.27752	0.0031669	0.0361422	-1.2836
3426	Igdcc4	4.14205	-2.66925	4.9513	0.00252104	0.0335956	-1.28376
13623	Mfsd7a	-2.0806	-0.199694	-4.94993	0.00252452	0.0336039	-1.28523
1394	Ost4	0.825674	7.49598	4.94933	0.00252605	0.0336039	-1.28588
12975	Heph	-0.934319	-1.346	-4.94797	0.00252951	0.0336178	-1.28735
8871	Eif4b	-0.89109	6.21476	-4.94672	0.00253271	0.0336178	-1.2887
2839	Mapk14	0.753592	5.52985	4.9461	0.0025343	0.0336178	-1.28937
16004	Rgs16	-4.36309	1.76663	-4.94549	0.00253587	0.0336178	-1.29003
2660	Apob	0.960638	9.58661	4.94422	0.00253911	0.0336317	-1.2914
7302	Naa25	0.759372	3.31467	4.94328	0.00254153	0.0336346	-1.29241
13289	Them5	-3.08629	-1.90099	-5.79882	0.00424962	0.0409079	-1.29615
15467	Slc10a1	-1.33188	8.5803	-4.93977	0.00255054	0.0337248	-1.2962
4068	Creb3l1	2.2839	0.0734772	4.93882	0.00255297	0.0337279	-1.29722
14838	Cars	-1.00293	4.07794	-4.93779	0.00255565	0.0337341	-1.29834
12039	Fam129a	-1.32334	0.0167466	-4.93447	0.00256424	0.0337547	-1.30193
4918	Cda	1.53359	4.50162	4.93315	0.00256764	0.0337547	-1.30335
15579	Gjb1	-0.921097	9.49454	-4.93251	0.00256932	0.0337547	-1.30405
9761	Cd300lg	-1.0686	3.46129	-4.93219	0.00257014	0.0337547	-1.30439
1893	Tgm2	1.40564	6.85437	4.93146	0.00257205	0.0337547	-1.30519
10190	Ugt1a9	-1.78108	3.49072	-4.93121	0.00257268	0.0337547	-1.30545
8864	Acp6	-0.983234	4.49203	-4.93053	0.00257445	0.0337547	-1.30619
11246	Mr1	-0.868262	1.11544	-4.92914	0.00257807	0.0337547	-1.30769
11925	Adgrg6	-2.10389	-2.28401	-4.92907	0.00257825	0.0337547	-1.30776
6013	Slc11a2	1.03472	4.50413	4.92865	0.00257935	0.0337547	-1.30822
4899	Map3k6	2.79776	0.26087	4.92785	0.00258144	0.0337547	-1.30908
5005	Cebpd	2.23299	3.18345	4.92692	0.00258388	0.0337579	-1.3101
3511	Cntnap1	3.43635	-0.0582924	4.92297	0.00259422	0.0337721	-1.31437
15421	Thnsl2	-1.07238	5.29601	-4.92286	0.00259451	0.0337721	-1.31449
8207	Gm39469	1.54635	3.29808	4.92246	0.00259555	0.0337721	-1.31492
3807	Pde1a	1.35167	-0.019856	4.92111	0.0025991	0.0337721	-1.31638
15533	Ccs	-0.905447	8.11191	-4.91981	0.00260253	0.0337721	-1.31779
7332	Cdk5r1	1.19529	-3.22096	4.91928	0.00260392	0.0337721	-1.31837
7801	Ahr	1.44322	3.80216	4.91901	0.00260463	0.0337721	-1.31865
10456	Grik4	-1.66953	-4.98284	-5.23742	0.0032743	0.036761	-1.31926
2386	Pigl	0.796799	1.60216	4.91835	0.00260637	0.0337721	-1.31937
11997	Rac2	-1.10536	1.72674	-4.91811	0.00260701	0.0337721	-1.31963
15294	Echdc3	-1.1163	5.58686	-4.91418	0.00261741	0.0338519	-1.32389
947	Bmp8b	3.63469	-1.64113	4.91412	0.00261758	0.0338519	-1.32396
13118	Glipr2	1.77677	0.915941	4.91147	0.00262462	0.0338567	-1.32684
13666	Zfp512b	-0.816256	2.90889	-4.91086	0.00262624	0.0338567	-1.3275
1854	Eppk1	1.74366	2.02363	4.90951	0.00262982	0.0338567	-1.32895
1201	Fam199x	1.60632	1.34501	4.90914	0.00263082	0.0338567	-1.32936
1028	Trip11	1.11726	3.00294	4.90832	0.00263301	0.0338567	-1.33025
11494	Tmem150b	-2.45968	-3.14183	-5.74564	0.00439607	0.0415839	-1.33032
8846	Mospd3	-1.11107	5.21222	-4.90738	0.00263551	0.0338567	-1.33127
9288	Fbxw17	-0.775512	-0.0101248	-4.90598	0.00263926	0.0338567	-1.33279
16079	Fasn	-2.4533	5.26792	-4.90547	0.00264063	0.0338567	-1.33334
15670	Acly	-1.94414	5.91243	-4.90539	0.00264085	0.0338567	-1.33343
8168	Ergic2	0.778955	4.93922	4.90486	0.00264226	0.0338567	-1.334
10251	Hist1h3g	2.08708	-2.59517	7.12508	0.00541804	0.0458175	-1.33696
8192	Far1	1.43794	0.833282	4.90125	0.00265197	0.0339528	-1.33793
9581	Lonp2	-0.815807	8.00246	-4.8974	0.00266234	0.0340383	-1.34211
15601	Akr7a5	-1.10125	7.34477	-4.89684	0.00266387	0.0340383	-1.34272
7277	Hist1h1d	3.05885	0.0724193	4.8963	0.00266532	0.0340383	-1.3433
704	Dnttip2	0.951922	4.52303	4.89422	0.00267096	0.0340532	-1.34557
13798	Snx32	-1.36244	1.4281	-4.89341	0.00267315	0.0340532	-1.34644
16805	Aqp3	2.06953	-4.15058	7.09576	0.00548334	0.0460199	-1.34777
8771	Kxd1	-1.00797	5.19372	-4.89206	0.00267681	0.0340716	-1.34791
7832	Smyd1	1.02437	1.3366	4.88785	0.00268829	0.0341893	-1.35249
14487	Aadat	-1.13138	6.24388	-4.88373	0.00269958	0.0342963	-1.35697
13167	Pira2	-1.84643	-2.84885	-4.88315	0.00270118	0.0342963	-1.35761
697	Pcdh7	2.61539	-1.57452	4.87945	0.00271136	0.0343303	-1.36163
6531	Suv420h2	-1.44744	3.13893	-4.87941	0.00271148	0.0343303	-1.36168
15772	Hebp1	-1.01102	8.05195	-4.87929	0.00271183	0.0343303	-1.36182
15710	Pklr	-1.5951	6.27746	-4.87893	0.00271282	0.0343303	-1.36221
1495	Zfp119a	0.822371	1.63706	4.87538	0.00272264	0.0344235	-1.36608
17308	Espn	-2.02025	-1.8454	-4.87261	0.00273034	0.0344235	-1.3691
12808	Tm4sf1	-1.08845	3.4277	-4.87188	0.00273235	0.0344235	-1.36989
8952	Hdgfrp2	-1.02669	3.87845	-4.87172	0.0027328	0.0344235	-1.37006
8958	Fdxr	-1.1651	4.16471	-4.87099	0.00273485	0.0344235	-1.37087
7256	Notch3	1.04333	-0.6673	4.87012	0.00273725	0.0344235	-1.37181
9595	Enho	-1.29239	5.75985	-4.86932	0.00273949	0.0344235	-1.37268
4028	Col4a1	1.87908	4.2294	4.86911	0.00274008	0.0344235	-1.37291
15295	Itm2b	-0.881567	9.36657	-4.86894	0.00274056	0.0344235	-1.3731
15360	Ephx1	-0.833101	8.02878	-4.86819	0.00274265	0.0344235	-1.37391
960	Twistnb	0.72844	3.67915	4.86698	0.00274604	0.0344379	-1.37524
4023	Skil	1.77554	2.08706	4.86478	0.0027522	0.0344645	-1.37763
17453	4930563E22Rik	1.71072	-5.57694	4.86462	0.00275266	0.0344645	-1.37781
1557	Zfp970	2.50935	5.44923	4.86155	0.00276129	0.0345443	-1.38116
9187	Mllt3	0.884831	-0.102226	4.85938	0.0027674	0.0345612	-1.38353
58	Igf2bp2	1.52466	0.0356189	4.85938	0.00276741	0.0345612	-1.38353
13624	Gm40055	-2.39249	-1.74188	-4.85868	0.0027694	0.0345612	-1.3843
16591	H2-DMb1	-1.42509	1.41853	-4.85671	0.00277497	0.0345995	-1.38645
6497	Nfkb2	0.869122	2.79331	4.85318	0.00278499	0.0345995	-1.39031
9583	Atp5sl	-1.00564	4.52536	-4.85311	0.00278517	0.0345995	-1.39038
1635	Slc39a10	1.54545	0.369482	4.85309	0.00278524	0.0345995	-1.39041
9615	Pstk	-1.22489	3.34739	-4.84802	0.00279971	0.0347414	-1.39596
7329	Dot1l	0.87045	2.89038	4.84685	0.00280306	0.0347548	-1.39724
15577	Txnrd2	-0.725625	4.53621	-4.84602	0.00280545	0.0347563	-1.39815
15578	Galt	-0.953074	5.27348	-4.84436	0.00281022	0.0347582	-1.39997
3920	Chsy3	1.14529	1.02713	4.84356	0.00281251	0.0347582	-1.40084
624	Pfkfb3	1.60689	2.85121	4.84319	0.00281358	0.0347582	-1.40124
12420	2010107G23Rik	-1.17951	0.600417	-4.84281	0.00281467	0.0347582	-1.40166
8797	Npc2	-0.938344	4.92119	-4.83887	0.00282605	0.0348705	-1.40598
4972	Atp2a2	1.14203	6.07561	4.83757	0.0028298	0.034887	-1.4074
15588	Abhd14b	-1.589	7.12771	-4.83678	0.00283209	0.034887	-1.40827
15	Errfi1	1.08116	9.05617	4.83605	0.00283421	0.034887	-1.40907
708	Serpina7	2.43458	5.67789	4.83081	0.00284945	0.0350183	-1.41481
13809	Zscan2	-0.987868	0.139365	-4.82961	0.00285295	0.0350333	-1.41612
8210	Zfp719	1.00858	1.06338	4.82683	0.0028611	0.0351052	-1.41918
16987	Gm15753	2.98967	-4.30309	6.90517	0.00593407	0.0475023	-1.41961
8242	Gm4924	0.806343	-0.482402	4.82491	0.00286674	0.0351462	-1.42128
1403	Nap1l1	0.906683	5.52321	4.82287	0.00287273	0.0351666	-1.42352
2657	Smurf2	0.860858	4.15124	4.82278	0.00287299	0.0351666	-1.42362
4140	Msrb3	0.884233	3.27119	4.82088	0.00287862	0.0351879	-1.42571
9506	Trim45	-1.40466	-1.77922	-4.82064	0.00287932	0.0351879	-1.42597
2683	Usp9x	1.26097	3.32463	4.81822	0.00288649	0.0352474	-1.42863
7816	Fas	1.2135	5.16415	4.81709	0.00288982	0.0352494	-1.42987
15708	Mfsd4b1	-0.985338	4.40871	-4.81627	0.00289225	0.0352494	-1.43077
4092	Ctps	1.21281	2.28458	4.8156	0.00289425	0.0352494	-1.43151
6654	Plgrkt	-0.856181	2.03135	-4.81506	0.00289585	0.0352494	-1.4321
6343	Pydc3	-1.0427	-0.474731	-4.81342	0.00290073	0.0352751	-1.4339
12833	Ntn4	-0.945587	1.85028	-4.81142	0.0029067	0.0352751	-1.4361
1311	Plin4	2.99813	1.01983	4.81127	0.00290714	0.0352751	-1.43627
75	Slc37a1	1.98319	2.4853	4.81123	0.00290727	0.0352751	-1.43631
17411	Ryr1	2.04863	-6.58126	6.85827	0.00605237	0.0479504	-1.43773
15532	Fcgrt	-0.697839	7.29331	-4.80992	0.00291119	0.0352751	-1.43776
10076	Eml2	-1.18344	2.43493	-4.80972	0.00291178	0.0352751	-1.43797
3772	Csgalnact2	0.910592	2.7676	4.80283	0.00293246	0.0354886	-1.44555
17408	BC034090	1.28971	-3.34957	4.80231	0.00293403	0.0354886	-1.44613
13110	F2rl2	2.7243	-3.39634	5.09542	0.00369045	0.038318	-1.44739
790	Pid1	1.06593	6.14474	4.79919	0.00294349	0.0355749	-1.44957
12225	Npr1	-1.11547	2.84258	-4.79771	0.00294797	0.0355991	-1.4512
8957	Rnf123	-0.920611	4.28113	-4.79648	0.00295168	0.0355991	-1.45255
11556	Tnfrsf11b	1.36417	1.25302	4.79623	0.00295246	0.0355991	-1.45283
3943	P3h2	1.91733	-0.880914	4.79284	0.00296278	0.0356615	-1.45657
10060	Cep72	-1.37121	-1.30773	-4.79231	0.00296438	0.0356615	-1.45714
10264	Cdkn3	-2.76068	-0.814181	-4.79224	0.00296461	0.0356615	-1.45723
8028	Zfp131	0.741729	2.97672	4.78738	0.00297949	0.0357762	-1.46259
4131	Plec	1.0673	3.73963	4.78722	0.00297998	0.0357762	-1.46276
15376	Spag4	-1.38322	-0.681251	-4.78684	0.00298116	0.0357762	-1.46319
8944	Iqce	-1.21274	0.405535	-4.7855	0.00298528	0.0357976	-1.46467
17008	Xlr4c	-3.03492	-3.22	-6.779	0.00625946	0.0485775	-1.46877
15181	Naga	-1.05368	4.2798	-4.78148	0.00299767	0.0358595	-1.4691
3582	Lss	-1.27221	4.0072	-4.78091	0.00299942	0.0358595	-1.46973
2818	Edem1	0.734838	5.85337	4.78027	0.0030014	0.0358595	-1.47043
15419	Dpys	-1.26089	6.85506	-4.77987	0.00300263	0.0358595	-1.47087
1277	G0s2	1.35115	8.01711	4.7789	0.00300565	0.0358595	-1.47195
2558	Unc13b	1.37515	0.946683	4.77804	0.00300832	0.0358595	-1.4729
1254	Nol8	0.739302	2.8031	4.77646	0.00301323	0.0358595	-1.47465
416	Tmx1	0.738977	5.2682	4.77623	0.00301396	0.0358595	-1.47491
15512	Cyp2c44	-2.01303	7.3936	-4.77529	0.00301687	0.0358595	-1.47594
16517	Fcer2a	-1.81572	-3.03083	-4.77402	0.00302082	0.0358595	-1.47734
9274	Xaf1	-0.941021	2.57048	-4.77354	0.00302233	0.0358595	-1.47788
721	Ctcfl	2.23353	1.20574	4.77333	0.00302297	0.0358595	-1.4781
11882	Epsti1	-1.16306	1.27846	-4.77273	0.00302487	0.0358595	-1.47878
682	Fam35a	1.807	5.16899	4.77184	0.00302764	0.0358595	-1.47976
2703	Atp2b1	0.950003	2.93693	4.77176	0.00302787	0.0358595	-1.47984
8056	Phf20l1	0.896765	3.14367	4.76862	0.00303772	0.0358803	-1.48332
3922	Ptrh1	1.28601	1.95666	4.76811	0.00303931	0.0358803	-1.48388
15481	Gstt1	-0.890288	7.70917	-4.76793	0.0030399	0.0358803	-1.48408
15540	Rdh7	-0.709719	10.0492	-4.76747	0.00304134	0.0358803	-1.48459
8794	Smagp	-0.757156	5.12964	-4.7656	0.00304722	0.0358927	-1.48666
706	Hsdl2	1.51503	6.55422	4.76511	0.00304876	0.0358927	-1.4872
15509	F2	-0.765697	10.2792	-4.7648	0.00304973	0.0358927	-1.48754
15657	Slc25a1	-1.05851	7.71578	-4.7637	0.00305319	0.0358927	-1.48876
15333	Stat5b	-1.02959	3.57726	-4.76342	0.0030541	0.0358927	-1.48907
8930	Arhgef16	-2.34957	0.584279	-4.76023	0.00306417	0.0359834	-1.4926
11899	Sesn1	-1.04517	2.53328	-4.75913	0.00306766	0.0359968	-1.49382
6692	Gm4131	1.66005	-4.11476	4.75697	0.00307452	0.0360338	-1.49621
15455	Gsta3	-2.12722	9.68715	-4.75666	0.00307551	0.0360338	-1.49656
6410	Rasl10b	2.96157	-1.98329	4.75522	0.0030801	0.0360387	-1.49816
12002	Lpcat2	-1.70671	0.0218263	-4.75505	0.00308063	0.0360387	-1.49834
8031	Spag1	1.03401	-0.835768	4.75224	0.00308961	0.0360974	-1.50146
7799	Etv6	1.05457	2.8544	4.75201	0.00309036	0.0360974	-1.50172
1528	Gmds	1.52242	2.8024	4.74983	0.00309734	0.0361058	-1.50413
11120	Lrrc4c	-1.43035	-2.84272	-4.7491	0.00309969	0.0361058	-1.50495
4485	Kirrel	1.39347	-1.22056	4.74795	0.00310339	0.0361058	-1.50622
13504	Angptl3	-1.6405	8.4699	-4.74686	0.00310687	0.0361058	-1.50742
7299	Acadl	0.765709	7.53737	4.74644	0.00310824	0.0361058	-1.50789
2692	Npr3	1.2849	-0.156721	4.74549	0.0031113	0.0361058	-1.50895
3211	D330045A20Rik	1.8949	-4.35393	4.74489	0.00311324	0.0361058	-1.50962
15683	Serpina1c	-0.917764	11.5891	-4.74404	0.00311598	0.0361058	-1.51056
9106	Eml3	-0.875518	3.33065	-4.7426	0.00312064	0.0361058	-1.51216
11489	Pdzd2	-1.87063	-3.46192	-4.7422	0.00312192	0.0361058	-1.5126
2664	Atp13a3	1.05496	5.29655	4.7411	0.00312549	0.0361058	-1.51382
2840	Pigg	0.833021	2.01969	4.74096	0.00312593	0.0361058	-1.51397
2665	Hook1	1.50499	5.1974	4.73975	0.00312986	0.0361058	-1.51532
14414	Hsd11b1	-0.821835	9.17576	-4.73913	0.00313187	0.0361058	-1.51601
8184	Spcs3	0.698487	5.64504	4.73902	0.00313224	0.0361058	-1.51613
701	Phip	1.44454	1.73507	4.73898	0.00313235	0.0361058	-1.51617
2778	Gm29779	1.26827	3.5952	4.73867	0.00313339	0.0361058	-1.51653
15414	Ulk2	-0.889255	4.69596	-4.73864	0.00313349	0.0361058	-1.51656
1302	Ddx28	1.701	4.9187	4.7374	0.00313749	0.0361197	-1.51793
12402	Mfsd9	-1.50985	-0.194893	-4.73664	0.00313998	0.0361197	-1.51878
3960	Ace2	-2.59718	-3.16557	-4.73609	0.00314177	0.0361197	-1.51939
9651	Wdr91	-1.45928	2.81562	-4.73457	0.00314674	0.0361422	-1.52108
15559	Irf5	-1.99404	3.65983	-4.73379	0.00314927	0.0361422	-1.52194
1137	Il1rn	4.55678	2.86982	4.7317	0.00315611	0.0361422	-1.52426
12065	Rasgrp1	-1.50734	-1.7751	-4.73127	0.00315754	0.0361422	-1.52475
9306	Ccm2l	-0.974328	1.56375	-4.72942	0.00316361	0.0361422	-1.52681
4990	Ssx2ip	0.741657	2.19271	4.72916	0.00316445	0.0361422	-1.52709
17142	Nrg2	2.80592	-4.77046	6.63316	0.0066654	0.0496479	-1.52725
1283	Arhgef26	1.22244	4.10566	4.72886	0.00316545	0.0361422	-1.52743
953	Il33	1.98418	1.51417	4.72829	0.00316731	0.0361422	-1.52806
1273	Uso1	0.808533	5.80643	4.72308	0.00318451	0.0362796	-1.53386
2607	Gnai1	2.02166	-0.519203	4.72264	0.00318595	0.0362796	-1.53434
6658	Stoml1	-1.08166	1.36458	-4.72249	0.00318645	0.0362796	-1.53451
11362	Entpd2	-1.15968	1.31935	-4.72149	0.00318976	0.0362853	-1.53563
1577	Chrna2	1.31846	1.93619	4.72091	0.00319169	0.0362853	-1.53627
1524	Dnajb11	0.898513	6.99016	4.72003	0.00319461	0.0362916	-1.53725
1475	Serpina3k	0.785567	14.5657	4.71831	0.00320035	0.0363298	-1.53917
15525	Oaz1	-0.707885	9.21749	-4.71664	0.00320592	0.0363436	-1.54104
8200	Cebpg	0.760879	4.70978	4.71652	0.0032063	0.0363436	-1.54116
9071	Ctu2	-0.739852	3.29812	-4.71489	0.00321176	0.0363585	-1.54299
11825	Dazap2	-0.661842	6.4033	-4.71471	0.00321236	0.0363585	-1.54319
13043	Filip1l	0.908772	0.880385	4.70929	0.00323052	0.0365371	-1.54923
1493	Hspa5	1.03766	9.34541	4.70776	0.00323569	0.0365685	-1.55094
12458	Dedd2	-1.12879	4.27933	-4.70432	0.00324731	0.0366516	-1.55478
9597	Cebpa	-1.07488	8.00321	-4.70416	0.00324783	0.0366516	-1.55495
14420	C8g	-0.784534	9.53227	-4.70184	0.00325569	0.0367003	-1.55754
15145	Ctnnbip1	-1.35743	2.27739	-4.70148	0.00325693	0.0367003	-1.55795
8070	Ssr1	0.736287	5.10906	4.70027	0.00326103	0.0367195	-1.5593
13830	Dock6	-1.09915	1.94233	-4.69912	0.00326495	0.0367282	-1.56058
13664	Hdac3	-0.665526	4.64575	-4.69863	0.0032666	0.0367282	-1.56112
15569	Rfx4	-3.56941	-1.32027	-4.69704	0.00327203	0.036761	-1.5629
15180	Nlrx1	-1.81061	1.77195	-4.69306	0.00328565	0.0368413	-1.56736
8023	Ivns1abp	1.02376	5.88653	4.69288	0.00328627	0.0368413	-1.56756
1832	Polr3d	0.916835	3.28298	4.69184	0.00328985	0.0368544	-1.56872
16641	Limd2	-2.08896	2.70606	-4.68956	0.00329768	0.0368813	-1.57127
12762	Ngfr	-1.1553	-0.0161094	-4.68941	0.00329819	0.0368813	-1.57144
11340	Gm1673	-2.01373	-1.3567	-4.96092	0.00414258	0.0402781	-1.57145
1750	Kcnd3	-1.50152	-4.77636	-5.38282	0.00557857	0.0462617	-1.57294
11164	Ckmt1	-2.20472	-3.35883	-4.9592	0.00414875	0.0402781	-1.57304
13355	Lrit2	-2.7048	0.243147	-4.68787	0.00330349	0.0368813	-1.57315
1583	Gtf2h1	0.747795	4.72785	4.68777	0.00330386	0.0368813	-1.57327
11112	Tgfa	0.930812	3.33691	4.68765	0.00330427	0.0368813	-1.57341
5	Ubfd1	0.727931	4.68848	4.68654	0.00330811	0.0368972	-1.57465
13354	Cyp3a25	-1.3893	8.5667	-4.68546	0.00331181	0.0369117	-1.57585
14668	Wif1	-1.95735	-4.47951	-6.51058	0.00703368	0.0509592	-1.57783
1523	Slc35b1	0.799642	6.49334	4.68334	0.00331916	0.0369666	-1.57822
8101	Usp1	0.758356	3.59986	4.68205	0.00332366	0.0369899	-1.57968
3726	Cgref1	3.17026	1.11174	4.67909	0.00333394	0.037024	-1.58299
9555	Cbln3	-1.63563	-2.51272	-4.67845	0.00333617	0.037024	-1.5837
8105	Bmpr1a	0.761409	3.55472	4.6782	0.00333705	0.037024	-1.58398
9073	Faap100	-1.36939	1.81066	-4.67819	0.00333709	0.037024	-1.584
13294	Herpud1	-1.23404	7.4071	-4.67741	0.00333982	0.037024	-1.58487
16392	1700017B05Rik	1.60591	2.83119	4.67665	0.00334246	0.037024	-1.58572
9446	2210016L21Rik	-0.927667	3.86787	-4.67611	0.00334436	0.037024	-1.58633
2331	Tmem245	1.56794	1.05643	4.67549	0.00334651	0.037024	-1.58702
3855	Fem1c	0.901594	2.13202	4.67449	0.00335004	0.037024	-1.58814
12368	Tspan13	-1.16181	-0.78448	-4.67425	0.00335088	0.037024	-1.58841
8946	B4galnt3	-1.39239	-0.207636	-4.67352	0.00335344	0.0370256	-1.58923
11275	Usp28	-1.40364	0.91835	-4.67205	0.0033586	0.0370295	-1.59088
1267	Tacc2	2.99744	2.73992	4.67204	0.00335863	0.0370295	-1.59089
2670	Nucks1	0.749893	4.65072	4.66762	0.00337422	0.0371746	-1.59585
1397	Fam25c	1.08428	6.9472	4.66544	0.00338192	0.0372189	-1.59829
15626	Nit2	-1.2895	7.34493	-4.66452	0.00338519	0.0372189	-1.59933
11588	Retnlg	4.2288	-0.0979282	4.66377	0.00338783	0.0372189	-1.60016
3808	Impad1	1.42821	3.61688	4.66374	0.00338795	0.0372189	-1.6002
2130	Ntf3	1.2589	-0.958423	4.66293	0.00339083	0.0372227	-1.60111
417	Tmed7	0.934342	6.33679	4.66227	0.00339315	0.0372227	-1.60185
633	Tm4sf20	5.35997	0.364439	5.33744	0.00575245	0.0469929	-1.60449
8798	Manbal	-0.920506	3.52011	-4.65908	0.00340454	0.037318	-1.60544
5333	Sp6	-1.88778	-6.31141	-6.44467	0.00724276	0.0519155	-1.60557
3292	Specc1	1.63807	-0.218754	4.65847	0.00340671	0.037318	-1.60612
8079	Nnat	1.57098	1.23851	4.65737	0.00341063	0.0373193	-1.60735
12308	Ncmap	-2.31338	-2.15083	-4.65638	0.00341417	0.0373193	-1.60846
8815	Sirt7	-1.22628	4.89093	-4.6555	0.00341732	0.0373193	-1.60945
1649	Cpb2	0.768155	9.57541	4.65525	0.00341821	0.0373193	-1.60973
3105	Ldlrad4	-1.33488	1.26193	-4.65503	0.00341901	0.0373193	-1.60998
15460	Gsta4	-2.00736	5.77024	-4.65432	0.00342156	0.0373206	-1.61078
1487	Sec61b	0.672066	8.26295	4.65199	0.00342996	0.0373279	-1.6134
1332	Tsr1	1.3714	1.98403	4.65185	0.00343045	0.0373279	-1.61356
14956	Aldh1b1	-1.56339	5.38813	-4.65142	0.00343199	0.0373279	-1.61404
4962	Insc	1.19244	4.82789	4.65135	0.00343223	0.0373279	-1.61412
8847	Ubl7	-0.882081	5.20625	-4.65039	0.00343572	0.0373279	-1.6152
3800	Kif21a	1.17761	3.58155	4.6494	0.00343928	0.0373279	-1.61631
3994	Lamc2	1.64266	-2.29433	4.64712	0.00344752	0.0373279	-1.61888
4146	Arf4	0.746768	6.93494	4.64705	0.00344778	0.0373279	-1.61896
995	Gan	2.16017	0.215752	4.64677	0.00344879	0.0373279	-1.61927
1170	Zfyve16	1.27248	1.15965	4.64537	0.00345388	0.0373279	-1.62085
3795	Adam9	0.924091	4.91634	4.64403	0.00345873	0.0373279	-1.62236
1656	Dhx15	0.856477	5.34681	4.64373	0.00345983	0.0373279	-1.6227
712	Zfp369	2.22876	0.101636	4.64322	0.00346166	0.0373279	-1.62326
14991	Pik3r2	-0.927759	3.3751	-4.64139	0.00346832	0.0373279	-1.62532
13173	Sirpa	-1.24164	2.69869	-4.64125	0.00346885	0.0373279	-1.62549
15389	Pde9a	-2.73019	3.10096	-4.64111	0.00346935	0.0373279	-1.62564
6373	Ikbke	0.83632	4.46445	4.64074	0.0034707	0.0373279	-1.62606
1112	Adamts4	3.3439	-1.48302	4.64071	0.00347081	0.0373279	-1.62609
13519	Neil2	-1.62638	-1.79939	-4.64067	0.00347095	0.0373279	-1.62613
14486	Icam4	-1.702	-1.10768	-4.63926	0.00347609	0.0373389	-1.62772
3238	Fut1	-2.18536	-4.52614	-4.63906	0.00347684	0.0373389	-1.62795
3879	Alg10b	1.35921	2.65355	4.63641	0.00348653	0.0374168	-1.63094
15617	Arhgap26	-1.4302	1.53472	-4.63509	0.00349137	0.0374285	-1.63242
1654	3300002I08Rik	1.4501	0.297792	4.63457	0.0034933	0.0374285	-1.63301
8770	Mtch1	-0.801002	5.73181	-4.63412	0.00349495	0.0374285	-1.63352
11339	Msto1	-0.980033	2.7993	-4.63326	0.00349812	0.0374362	-1.63449
2565	Cep290	1.41562	-1.02094	4.63084	0.00350704	0.0375055	-1.63722
6533	Mepce	-0.859527	3.67009	-4.62829	0.00351645	0.0375799	-1.64009
15745	S100a13	-0.869922	4.95309	-4.62736	0.00351988	0.0375806	-1.64114
12344	Add1	-0.783853	4.0636	-4.6264	0.00352346	0.0375806	-1.64222
15595	Tmprss6	-1.01465	7.79973	-4.62566	0.0035262	0.0375806	-1.64306
3796	Nipa2	1.07961	3.47515	4.62503	0.00352856	0.0375806	-1.64378
1115	Sowahc	1.50096	1.913	4.62487	0.00352916	0.0375806	-1.64396
13954	Rd3	-0.919925	0.524008	-4.62281	0.00353679	0.0375806	-1.64627
1114	Cxcl1	4.0087	5.11465	4.62242	0.00353826	0.0375806	-1.64672
7144	Tro	0.855846	-2.20643	4.62241	0.0035383	0.0375806	-1.64673
13866	Prodh2	-1.23752	7.40847	-4.62193	0.00354009	0.0375806	-1.64727
11252	Nsdhl	-1.64135	5.12213	-4.62158	0.00354138	0.0375806	-1.64766
2397	Usp6nl	0.983829	2.8645	4.62102	0.00354349	0.0375806	-1.6483
425	Pi4k2b	0.956275	4.53162	4.61795	0.00355495	0.037664	-1.65176
1700	Grhl3	0.660052	-4.18307	4.61737	0.00355715	0.037664	-1.65242
8845	Mrps26	-0.745492	5.22903	-4.61695	0.00355873	0.037664	-1.6529
12632	Cxcl9	-1.8848	2.43145	-4.61517	0.0035654	0.0376976	-1.6549
16124	Enpp2	-1.04877	4.53019	-4.61479	0.00356682	0.0376976	-1.65533
466	Psmb5	0.681355	7.97556	4.61351	0.00357167	0.0377228	-1.65679
3713	Sh3pxd2b	1.84027	-1.63559	4.61165	0.00357868	0.0377709	-1.65889
9565	Cfap20	-1.27074	4.50907	-4.61072	0.00358217	0.0377817	-1.65993
9176	Zfp28	-1.12022	-1.11652	-4.60795	0.00359265	0.0378662	-1.66306
1256	Nck1	0.722809	4.41185	4.60541	0.0036023	0.0378754	-1.66594
2711	Sdk2	1.6942	-3.45642	4.60471	0.00360496	0.0378754	-1.66673
17301	Tmem44	-1.72327	-0.547712	-4.60466	0.00360515	0.0378754	-1.66679
11802	Cryz	-0.712299	5.59044	-4.60447	0.00360589	0.0378754	-1.667
1251	Ngdn	0.740128	5.49011	4.60037	0.00362155	0.0380139	-1.67165
17446	Pcdhga6	1.45703	-5.09975	5.23771	0.00615842	0.0481863	-1.67479
2453	Nudt5	0.748869	3.70721	4.59629	0.00363721	0.0381342	-1.67627
8197	Hadhb	0.788695	7.02736	4.59608	0.00363799	0.0381342	-1.6765
9592	Bco2	-1.69034	3.62382	-4.59375	0.00364699	0.0381575	-1.67915
10339	Cep55	-2.7674	-3.75165	-4.5934	0.00364832	0.0381575	-1.67954
15249	Sardh	-1.38621	8.20146	-4.5934	0.00364832	0.0381575	-1.67954
13346	Pdilt	-1.91362	2.64389	-4.5928	0.00365065	0.0381575	-1.68023
16117	Afm	-0.993038	7.2695	-4.59228	0.00365266	0.0381575	-1.68082
8204	Brwd3	0.881491	1.31736	4.58882	0.00366607	0.0382714	-1.68474
3845	Fbxl16	0.951542	-2.65358	4.58673	0.00367418	0.0383079	-1.68711
9278	Trex1	-0.757982	3.41983	-4.58643	0.00367534	0.0383079	-1.68745
12181	Ermard	-0.889075	1.3289	-4.58599	0.00367706	0.0383079	-1.68795
8033	Ube3a	0.972717	3.85609	4.58465	0.00368228	0.038318	-1.68947
15779	Dgcr6	-0.839355	5.90996	-4.58205	0.00369241	0.038318	-1.69241
8824	Acbd6	-0.763275	4.90383	-4.58177	0.00369351	0.038318	-1.69273
16355	Serpine1	5.62071	1.1275	4.58037	0.00369899	0.038318	-1.69432
1233	Sult1d1	0.963612	6.57243	4.58006	0.00370023	0.038318	-1.69468
9039	Fdps	-1.99334	7.55766	-4.57994	0.0037007	0.038318	-1.69482
4518	Clcn5	1.11668	0.719247	4.5795	0.00370242	0.038318	-1.69532
2721	Uhmk1	2.22531	2.43005	4.57909	0.00370401	0.038318	-1.69578
14992	Anapc2	-0.83515	4.35243	-4.57904	0.0037042	0.038318	-1.69583
2186	Isyna1	1.41434	4.02678	4.57744	0.00371051	0.0383436	-1.69766
3246	Anxa2	1.84029	4.82083	4.5762	0.00371539	0.0383682	-1.69907
2087	C4bp	0.712014	9.5221	4.57534	0.00371876	0.0383771	-1.70004
4030	Numbl	1.34866	-0.450356	4.57349	0.00372606	0.0384266	-1.70214
15293	C1ra	-0.934425	6.99522	-4.57128	0.00373482	0.0384844	-1.70465
1897	Arid5a	2.33247	-0.0280732	4.57081	0.00373669	0.0384844	-1.70519
13143	Plac8	1.03607	3.42456	4.56755	0.00374963	0.0385917	-1.7089
17305	Arhgap4	-1.27106	1.13615	-4.56622	0.00375492	0.0386202	-1.71041
3598	Pde10a	0.82847	-2.79565	4.56255	0.00376957	0.0387216	-1.71458
17402	Gbp10	-2.36085	2.32126	-4.56249	0.00376983	0.0387216	-1.71465
9601	Dixdc1	-1.61405	1.40651	-4.56111	0.00377538	0.0387353	-1.71623
13230	9130409I23Rik	-2.18734	2.80761	-4.5609	0.00377622	0.0387353	-1.71647
12098	Csrp3	-1.31776	4.82972	-4.55952	0.00378175	0.0387421	-1.71804
9230	Cul9	-0.842052	0.237265	-4.55947	0.00378193	0.0387421	-1.71809
15528	Pxmp2	-1.19705	7.41242	-4.55882	0.00378454	0.0387429	-1.71883
1300	Sec22b	0.702033	5.7033	4.55772	0.00378897	0.0387624	-1.72008
12533	Tnfrsf9	2.9262	-2.96941	5.25322	0.00609304	0.0479965	-1.72084
14963	Slc22a7	-1.85088	4.88722	-4.55622	0.00379505	0.0387986	-1.7218
4070	Prrg4	4.18288	-1.34171	4.55508	0.00379965	0.0388197	-1.7231
9069	Dhcr7	-1.56082	5.40368	-4.55379	0.00380486	0.038847	-1.72457
1564	Kmo	0.747609	8.21796	4.55163	0.00381359	0.0389103	-1.72702
13856	Sectm1b	-2.00226	-3.76318	-6.16411	0.0082297	0.0557454	-1.72813
2810	Zmat3	1.00968	0.802672	4.55063	0.00381764	0.0389257	-1.72816
15336	Gm12942	-0.744986	2.82831	-4.5482	0.00382754	0.0389421	-1.73094
13503	Hnmt	-0.735402	4.65798	-4.54817	0.00382765	0.0389421	-1.73097
9741	Slc40a1	-1.68852	5.1782	-4.54746	0.00383056	0.0389421	-1.73178
17226	Akap6	1.58526	-6.04511	4.54743	0.00383067	0.0389421	-1.73182
12686	Rassf4	-0.830991	0.00126416	-4.54646	0.00383462	0.0389421	-1.73292
1179	Bzw1	0.680764	6.66755	4.5461	0.00383611	0.0389421	-1.73333
3341	Pbx3	0.907922	0.767358	4.54511	0.00384013	0.0389421	-1.73446
6723	Sap25	-1.20708	1.44045	-4.54385	0.00384531	0.0389421	-1.7359
12437	Tmem55b	-0.676462	4.33672	-4.54367	0.00384603	0.0389421	-1.7361
11465	Tnfrsf13b	-1.68074	-2.5233	-4.54335	0.00384735	0.0389421	-1.73647
2439	Mpv17	0.771822	5.21716	4.5429	0.0038492	0.0389421	-1.73699
1178	Eif4g2	0.781921	6.97988	4.54204	0.00385271	0.0389421	-1.73796
13749	Rab36	-1.51609	1.52983	-4.54164	0.00385436	0.0389421	-1.73842
1532	Stip1	1.20314	6.3674	4.54153	0.00385482	0.0389421	-1.73855
8166	Eif2s1	0.660218	4.91841	4.53956	0.00386289	0.0389979	-1.74079
8844	Coasy	-0.989129	6.87928	-4.53887	0.00386573	0.0390009	-1.74158
15108	Col25a1	-1.79695	-3.91926	-4.78039	0.00485492	0.0438549	-1.74218
9612	Prkra	-0.888562	3.93037	-4.53726	0.00387238	0.0390264	-1.74342
3782	LOC105245453	1.68678	-2.00481	4.53703	0.00387335	0.0390264	-1.74369
15681	Cyp4a12a	-1.46573	7.23694	-4.5357	0.00387883	0.0390329	-1.7452
2680	Xpo4	1.28995	1.31467	4.53564	0.0038791	0.0390329	-1.74528
1421	Alg13	0.715567	2.51308	4.53129	0.00389709	0.0391883	-1.75024
9574	Ccdc28b	-1.05914	2.76149	-4.52964	0.00390399	0.03923	-1.75213
15080	Xylt2	-1.02747	3.42674	-4.52907	0.00390636	0.03923	-1.75278
4253	Gfra4	0.950579	-4.00002	4.7637	0.00492771	0.0441843	-1.75822
6717	Rab40c	-0.745997	2.95847	-4.52424	0.00392654	0.0393656	-1.75831
11193	Prss12	-2.03222	-3.46703	-4.52409	0.00392717	0.0393656	-1.75848
16064	Hes6	-2.52354	5.92088	-4.52399	0.00392757	0.0393656	-1.75859
8202	A230046K03Rik	0.966193	3.29195	4.52326	0.00393064	0.0393707	-1.75943
11265	Appl2	-0.945214	2.8236	-4.5189	0.00394898	0.039528	-1.76442
1229	Zfp800	0.798647	1.71042	4.518	0.00395278	0.039528	-1.76545
1193	Cdc73	0.776422	2.93444	4.51769	0.00395409	0.039528	-1.7658
16051	Gpam	-0.936065	5.68092	-4.51559	0.003963	0.0395913	-1.76822
9427	Sorbs3	-0.746982	4.18618	-4.51354	0.00397168	0.0396521	-1.77056
793	Abca17	4.27389	-5.36531	10.4092	0.00843982	0.0561372	-1.77353
2437	Ube2e2	0.778794	4.50646	4.5107	0.00398377	0.0396885	-1.77382
91	Pafah1b2	0.711503	3.76419	4.51045	0.00398484	0.0396885	-1.77411
8939	Ctsa	-0.882041	5.55411	-4.50894	0.00399127	0.0396885	-1.77584
4858	Tnfrsf12a	3.10793	5.19309	4.50701	0.00399951	0.0396885	-1.77805
10095	Nlrc3	-1.7795	-3.45258	-4.50675	0.00400065	0.0396885	-1.77835
1133	Sptlc2	1.31126	3.24842	4.50638	0.00400222	0.0396885	-1.77877
3912	P4hb	0.696724	10.1883	4.50608	0.00400349	0.0396885	-1.77911
1505	Uba5	0.753353	5.44643	4.50552	0.00400591	0.0396885	-1.77976
15330	D2hgdh	-0.872354	3.09772	-4.50545	0.00400618	0.0396885	-1.77983
13200	Fcrl1	-2.2687	-2.34752	-4.50516	0.00400744	0.0396885	-1.78017
7406	Clca3a1	1.17079	2.08864	4.50511	0.00400767	0.0396885	-1.78023
3983	Mllt4	1.15623	3.75997	4.5048	0.00400899	0.0396885	-1.78058
12755	Ckap4	1.1351	1.45816	4.50276	0.00401776	0.0397165	-1.78293
2373	Traf3	1.00663	1.78369	4.50257	0.00401857	0.0397165	-1.78314
3267	Ankrd55	1.87122	-1.69057	4.50233	0.00401959	0.0397165	-1.78341
2582	Pcdh20	2.04405	-5.73754	4.50108	0.004025	0.0397188	-1.78485
1788	Lrrc16a	-1.50552	1.94992	-4.50056	0.00402724	0.0397188	-1.78545
8831	Vamp5	-1.23241	3.0187	-4.50046	0.00402765	0.0397188	-1.78556
11116	Snx29	-1.88065	0.35531	-4.49928	0.00403273	0.0397188	-1.78691
8950	Mmab	-1.6053	3.51315	-4.49927	0.00403278	0.0397188	-1.78693
9732	Clec4b1	-2.01384	-1.81088	-4.49762	0.00403992	0.0397635	-1.78882
544	Pfdn4	0.84159	3.94863	4.49649	0.00404484	0.0397663	-1.79013
11784	Echs1	-0.741402	8.01824	-4.49585	0.00404761	0.0397663	-1.79086
11900	9430038I01Rik	-1.34889	1.7013	-4.49576	0.00404798	0.0397663	-1.79096
1024	Slx4	1.25724	0.446934	4.49457	0.00405315	0.0397823	-1.79232
1287	Ppm1l	1.54855	1.55651	4.49324	0.00405893	0.0397823	-1.79385
1217	Gnl3	0.789059	4.98566	4.493	0.00406	0.0397823	-1.79414
11808	Mgp	-1.82918	0.996474	-4.49174	0.00406547	0.0397916	-1.79558
6756	1700030J22Rik	-1.07393	-2.36394	-4.49159	0.00406614	0.0397916	-1.79576
14406	Me1	-0.777977	6.52984	-4.49059	0.00407048	0.0398086	-1.7969
4998	Galnt18	0.980006	1.06576	4.48965	0.00407461	0.0398236	-1.79799
11777	Frg1	-0.813484	1.69309	-4.48649	0.00408843	0.0399332	-1.80162
10073	Prss8	-3.20917	1.70384	-4.48454	0.00409701	0.0399916	-1.80386
2590	Zbtb20	0.941365	2.8132	4.48366	0.00410086	0.0400036	-1.80487
6730	Slc38a6	-0.785747	2.17203	-4.48285	0.00410444	0.0400131	-1.80581
9447	C130074G19Rik	-1.07511	6.26968	-4.4774	0.00412854	0.0402224	-1.81208
15413	Sirt3	-0.714378	6.09693	-4.47658	0.00413215	0.040232	-1.81302
12010	C1qa	-0.840815	6.22464	-4.4737	0.00414497	0.0402781	-1.81634
6671	Oasl1	-2.06567	3.19978	-4.47334	0.00414659	0.0402781	-1.81676
3733	Psat1	1.90682	0.561976	4.47257	0.00415002	0.0402781	-1.81764
11944	Lpar5	-1.33637	-2.59508	-4.70115	0.00521198	0.04532	-1.81868
12154	Tgtp2	-1.146	0.00869422	-4.47095	0.00415726	0.0403228	-1.81951
1372	Selt	0.706505	6.89285	4.46806	0.00417019	0.0404226	-1.82284
1131	Lepr	3.7068	1.82091	4.46692	0.00417533	0.0404468	-1.82416
2537	Mtrr	0.975797	1.80943	4.46603	0.00417929	0.0404596	-1.82518
15355	Amdhd2	-1.15684	4.3505	-4.46397	0.00418856	0.0405238	-1.82755
131	Rwdd4a	0.666347	3.86502	4.45974	0.00420771	0.0406721	-1.83244
12462	Epm2a	-1.5541	0.151563	-4.45941	0.0042092	0.0406721	-1.83282
15973	Krt23	-1.97143	-0.165617	-4.45777	0.00421663	0.0407182	-1.83471
12281	Fam13a	-2.73479	1.0287	-4.45593	0.004225	0.0407734	-1.83684
1226	Srp54c	0.791109	2.68676	4.45407	0.00423347	0.0408294	-1.83899
8111	Chml	1.06832	-0.445745	4.45228	0.00424167	0.0408708	-1.84106
3293	Trem2	2.14516	0.344434	4.45196	0.0042431	0.0408708	-1.84142
15910	Efna4	-2.03093	-3.65629	-5.08928	0.00682938	0.0503817	-1.84361
8060	LOC108167700	1.32753	-2.6515	4.44931	0.00425525	0.0409364	-1.84449
11716	Tmem204	-0.683282	3.15568	-4.44532	0.00427361	0.0410697	-1.8491
8045	Fam208b	0.824281	1.96496	4.44475	0.00427622	0.0410697	-1.84976
6346	Mndal	-1.02617	2.3172	-4.4445	0.00427739	0.0410697	-1.85005
2378	Ankrd34b	1.78324	-4.88312	5.8989	0.00933069	0.059086	-1.85102
8215	Zfp729a	0.871218	1.01692	4.44364	0.00428137	0.0410697	-1.85105
2388	Vmp1	0.956616	6.76487	4.44316	0.00428356	0.0410697	-1.8516
15364	Tcea3	-1.65182	5.42483	-4.44281	0.00428519	0.0410697	-1.852
11267	Art4	-1.99848	-0.189694	-4.44209	0.00428852	0.041076	-1.85284
1565	Adtrp	0.757662	7.03343	4.44128	0.00429229	0.0410766	-1.85378
13778	Rps6kb2	-0.695828	3.91431	-4.44083	0.00429437	0.0410766	-1.8543
15334	Casp6	-1.02918	4.49513	-4.44034	0.00429663	0.0410766	-1.85486
8104	Ralgapa1	0.801547	1.0981	4.43945	0.00430078	0.0410907	-1.8559
3876	Uprt	2.25739	-0.67702	4.43818	0.00430668	0.0411214	-1.85737
4216	Slc6a9	-0.720837	3.89381	-4.43758	0.00430949	0.0411226	-1.85806
15192	Scap	-1.24557	5.40113	-4.4338	0.00432712	0.0412651	-1.86244
5770	Ccdc9	-0.728803	3.83779	-4.43122	0.00433916	0.0413543	-1.86542
9758	Csgalnact1	-1.79508	-2.74334	-4.42935	0.00434796	0.0414123	-1.86759
3803	Btaf1	0.932558	2.71324	4.4284	0.00435242	0.0414208	-1.86869
9879	Gng7	-1.98588	-2.8708	-4.42747	0.00435683	0.0414208	-1.86978
4130	Scyl2	0.96385	3.67128	4.42744	0.00435695	0.0414208	-1.86981
7901	LOC108167560	2.0531	-4.09326	5.05165	0.00701344	0.0509147	-1.87232
15420	Slc2a5	-2.05355	1.18159	-4.4246	0.00437037	0.0415226	-1.8731
10099	Selo	-1.04226	4.50904	-4.42399	0.00437322	0.041524	-1.8738
11530	Hivep1	0.753617	1.33476	4.42161	0.00438452	0.0415839	-1.87657
4986	Ppl	2.30715	2.40035	4.42086	0.00438807	0.0415839	-1.87744
5832	Pcsk4	-1.7183	2.63654	-4.42053	0.00438967	0.0415839	-1.87783
2855	Mmgt2	1.16001	0.55825	4.4202	0.00439121	0.0415839	-1.8782
9584	Pcmtd2	-0.864769	2.7843	-4.41899	0.00439698	0.0415839	-1.87961
8917	Fam195b	-0.900027	4.83673	-4.41866	0.00439853	0.0415839	-1.87999
16626	Ccl19	-2.23831	-1.81334	-4.63534	0.00553189	0.0461744	-1.88295
991	Hic2	1.18249	-0.769698	4.41444	0.00441872	0.0417144	-1.8849
3930	Pdzd8	0.903939	3.21311	4.41443	0.00441875	0.0417144	-1.8849
17360	Gm5431	-1.59255	-1.93964	-4.41372	0.00442214	0.0417144	-1.88573
15046	Pbld1	-1.15578	6.54785	-4.4135	0.00442322	0.0417144	-1.88599
9591	Ggact	-1.0863	6.0477	-4.41165	0.00443207	0.0417721	-1.88813
3681	Tmem108	1.54451	-3.08825	4.40929	0.00444341	0.0418533	-1.89087
15500	Serpinc1	-0.648127	10.5507	-4.40799	0.00444972	0.041887	-1.89239
8167	Thumpd3	0.655483	4.19642	4.40556	0.00446144	0.0419013	-1.89521
283	Hyou1	1.3423	6.11347	4.40547	0.00446186	0.0419013	-1.89531
8038	Gm6712	1.00531	1.29185	4.40535	0.00446246	0.0419013	-1.89546
8185	Slc35a3	0.832773	4.73161	4.40439	0.00446709	0.0419013	-1.89657
15516	Cyp2c29	-2.4058	8.93865	-4.40389	0.00446955	0.0419013	-1.89716
2336	Gskip	0.879271	2.61914	4.40357	0.00447109	0.0419013	-1.89753
3836	Snx7	0.67241	4.37771	4.40281	0.00447476	0.0419013	-1.89841
11342	Nupr1l	-1.56691	-1.17499	-4.40262	0.00447572	0.0419013	-1.89864
14636	Crip3	-1.38304	-0.459644	-4.40259	0.00447585	0.0419013	-1.89867
3056	Esrp1	2.58789	-4.57586	4.93068	0.00764736	0.0535041	-1.89992
13868	Sema4g	-1.50565	6.43036	-4.40132	0.00448203	0.0419335	-1.90015
6532	Ppox	-0.850991	3.8279	-4.4004	0.00448652	0.0419499	-1.90122
2611	Otud6b	0.870114	4.83978	4.39805	0.00449794	0.0420311	-1.90395
13639	Rwdd3	-1.78709	1.50177	-4.3965	0.00450554	0.0420526	-1.90576
3821	Ctla2a	1.72998	2.68478	4.39646	0.00450573	0.0420526	-1.9058
15191	Rbpms2	-1.00734	5.46587	-4.39295	0.00452295	0.0421876	-1.90989
4558	Plp2	1.17438	0.853566	4.39236	0.00452584	0.0421889	-1.91058
17020	Igfbp5	-2.01657	0.501778	-4.38734	0.00455063	0.0423873	-1.91643
3512	Cd63	2.25215	4.38471	4.38692	0.00455266	0.0423873	-1.91691
3819	Cdk17	0.6843	3.2675	4.38523	0.00456105	0.0424325	-1.91889
414	Foxn2	0.857575	2.61512	4.38483	0.00456305	0.0424325	-1.91935
93	Slc39a1	0.860712	6.19533	4.38293	0.00457247	0.0424943	-1.92156
16112	Ngef	-1.68642	3.45927	-4.38192	0.00457752	0.0425155	-1.92275
628	Fam222a	1.86131	1.57814	4.38048	0.00458471	0.0425565	-1.92443
462	Cops6	0.685565	7.83217	4.37947	0.00458974	0.0425773	-1.92561
9436	Rab17	-0.878471	4.63447	-4.37815	0.00459634	0.0426128	-1.92715
15797	Hibadh	-0.798499	7.92243	-4.37697	0.00460225	0.0426286	-1.92853
12026	Arhgap25	-1.09892	-0.538424	-4.37608	0.00460669	0.0426286	-1.92956
8865	Grb14	-0.713351	5.6159	-4.37601	0.00460706	0.0426286	-1.92965
4299	Rasl11a	1.65248	-1.27515	4.37559	0.00460917	0.0426286	-1.93014
3931	Mex3c	0.870345	2.81675	4.36969	0.00463888	0.0428445	-1.93702
12521	Cd3g	-1.70651	-1.02868	-4.36963	0.00463918	0.0428445	-1.93709
13138	Fgd2	-1.22484	0.861339	-4.36929	0.0046409	0.0428445	-1.93749
5791	Frat1	-1.61154	0.898401	-4.36595	0.00465786	0.0429752	-1.9414
13612	Sdr39u1	-0.799097	4.48004	-4.36491	0.00466315	0.0429867	-1.94262
12004	Ifi30	-0.68574	4.70482	-4.3646	0.00466472	0.0429867	-1.94298
12434	Mta3	-1.05053	2.63718	-4.36237	0.00467606	0.0430488	-1.94558
12218	Ptch2	-1.28753	-1.78454	-4.36212	0.00467737	0.0430488	-1.94588
4079	Tubb2a	1.43973	6.58123	4.36141	0.00468097	0.0430488	-1.94671
16078	Uroc1	-1.41471	7.15714	-4.36107	0.00468269	0.0430488	-1.9471
8962	Whamm	-1.26875	4.65163	-4.35993	0.00468852	0.0430765	-1.94844
3102	Wwox	-0.914223	2.24828	-4.35749	0.00470107	0.0431659	-1.9513
4065	Heg1	1.24094	2.37439	4.35671	0.00470503	0.0431764	-1.9522
8121	Ccdc47	0.64134	5.74381	4.3552	0.00471281	0.0432018	-1.95398
7322	Rdh9	1.11858	6.03453	4.35508	0.00471344	0.0432018	-1.95412
12811	Emcn	-0.825744	1.59719	-4.35332	0.00472252	0.0432592	-1.95618
7945	Cep83	0.671907	2.30883	4.35026	0.00473834	0.0433525	-1.95977
61	Fga	1.25736	11.9171	4.35025	0.00473836	0.0433525	-1.95977
16237	Pcdhgb1	1.20217	-4.69426	4.55404	0.00595914	0.0476141	-1.96329
17412	B3gnt3	0.932033	1.86874	4.34713	0.00475457	0.0434497	-1.96343
15586	Kptn	-0.77615	3.76105	-4.34711	0.00475466	0.0434497	-1.96345
1603	Slc25a22	1.44394	7.8878	4.34607	0.00476008	0.0434727	-1.96467
1398	Ech1	0.755948	9.15071	4.34554	0.00476285	0.0434727	-1.9653
1829	Sfpq	0.61928	5.15003	4.34446	0.00476844	0.0434797	-1.96656
11780	Mrps9	-0.80236	4.54492	-4.3443	0.00476929	0.0434797	-1.96675
1975	Gm40453	-1.36221	-2.98866	-4.92894	0.00765696	0.0535079	-1.96729
432	Chchd6	0.911073	2.72926	4.34299	0.00477615	0.0435163	-1.96829
16115	Yif1b	-0.865825	5.2754	-4.34117	0.00478565	0.043577	-1.97042
2569	Slc5a3	1.45577	0.148872	4.33891	0.00479749	0.0436165	-1.97307
3874	Abcc9	1.14003	1.90928	4.33889	0.00479759	0.0436165	-1.97309
9104	Fuk	-0.868107	2.38139	-4.33871	0.00479853	0.0436165	-1.9733
11191	Slc25a35	-1.96922	-0.463204	-4.33801	0.00480223	0.0436243	-1.97413
4427	Bst1	1.33649	-0.814472	4.33664	0.00480943	0.0436543	-1.97573
11090	Net1	0.940897	4.7262	4.3363	0.00481123	0.0436543	-1.97613
13736	Anp32a	-1.00026	5.95143	-4.33397	0.00482354	0.0437401	-1.97887
8199	Ccdc25	0.632608	5.61888	4.33304	0.00482845	0.0437587	-1.97996
15517	Cyp1a2	-2.37458	8.18604	-4.32885	0.00485066	0.0438549	-1.98488
9478	Camk2g	-0.835164	1.76732	-4.32783	0.0048561	0.0438549	-1.98608
13561	Ell3	-0.836572	0.906186	-4.32777	0.00485641	0.0438549	-1.98615
13231	Gstm4	-0.884804	6.19062	-4.32754	0.00485765	0.0438549	-1.98643
13113	Slco3a1	0.953853	1.16573	4.32753	0.00485769	0.0438549	-1.98644
8071	Cstf2	0.711625	2.71688	4.32726	0.0048591	0.0438549	-1.98675
1485	Nme1	0.605244	7.288	4.32549	0.00486856	0.0439116	-1.98883
9624	Slc35b2	-0.781956	5.26733	-4.32467	0.00487296	0.0439116	-1.9898
13610	Aqp7	-2.83354	-2.13859	-4.52719	0.00610852	0.048056	-1.99004
15036	Kcnn2	-0.952046	3.27403	-4.32389	0.0048771	0.043914	-1.99071
6009	Gas6	0.944155	5.15447	4.32334	0.00488003	0.0439145	-1.99135
8730	Hps6	-0.718778	1.09719	-4.32162	0.00488924	0.0439716	-1.99337
12932	1700003F12Rik	-2.36941	-2.10971	-4.52156	0.00614041	0.0481863	-1.99567
7732	Gnal	-1.45991	-3.49005	-4.31804	0.00490852	0.0441034	-1.99759
1522	Spata17	1.88104	-2.46181	4.31783	0.00490965	0.0441034	-1.99784
8232	Naa15	0.637677	3.85613	4.31716	0.00491324	0.0441098	-1.99863
4249	Lrrc32	0.993376	2.52529	4.31488	0.00492555	0.0441843	-2.00131
9404	Agbl5	-0.846366	1.39209	-4.31403	0.00493019	0.0441843	-2.00232
5177	Arl2bp	-0.756072	2.52269	-4.3134	0.0049336	0.044189	-2.00306
3374	Timp4	1.86288	-4.39721	5.58853	0.010877	0.0638382	-2.00417
10444	Klhl13	-0.989948	1.33603	-4.31161	0.00494326	0.0442497	-2.00516
1900	Cdkn1a	4.09698	3.39248	4.30984	0.00495291	0.0443102	-2.00725
5843	Synj2	-0.856533	0.584305	-4.30918	0.00495653	0.0443167	-2.00803
10142	Cc2d2a	-1.33223	-0.815236	-4.30485	0.00498016	0.0444876	-2.01313
8960	Klhl17	-1.18578	1.62728	-4.30389	0.0049854	0.0444876	-2.01426
15615	Keg1	-3.33314	6.64476	-4.30357	0.00498719	0.0444876	-2.01464
17112	Rbfox3	-1.13935	-2.30331	-4.30346	0.00498777	0.0444876	-2.01476
1180	BC030336	0.765761	3.07663	4.30302	0.00499016	0.0444876	-2.01528
6405	Aspn	1.14487	-4.98148	4.7799	0.00853791	0.0564467	-2.01546
16125	Scd3	1.14487	-6.54621	4.7799	0.00853791	0.0564467	-2.01546
8967	Chadl	-2.15861	-1.81961	-4.30156	0.0049982	0.0445077	-2.01701
15363	Car5b	-1.35604	0.247783	-4.30156	0.00499822	0.0445077	-2.01701
15381	D10Jhu81e	-0.745209	6.86228	-4.29991	0.00500727	0.0445624	-2.01895
1218	Sult1a1	1.00594	8.29595	4.29721	0.00502219	0.0446645	-2.02214
15003	Pglyrp2	-0.865835	6.51254	-4.29678	0.00502458	0.0446645	-2.02265
7517	Zfp11	0.917989	-0.865075	4.29606	0.00502853	0.0446663	-2.02349
16470	Cyyr1	1.06355	0.824577	4.29543	0.00503203	0.0446663	-2.02424
15801	Cox5a	-0.684297	8.51215	-4.29516	0.00503352	0.0446663	-2.02455
76	Sbno2	1.18726	3.77257	4.29455	0.00503689	0.0446703	-2.02527
9556	Armc9	-0.970643	0.545338	-4.2919	0.00505165	0.0447754	-2.02841
7083	Olfr1033	1.69431	2.74797	4.28889	0.00506842	0.0448947	-2.03196
5747	Olfm2	-1.73625	-1.51775	-4.28843	0.00507098	0.0448947	-2.0325
11981	Csrp1	0.73635	4.43673	4.28718	0.00507799	0.0449308	-2.03398
9046	Arl16	-0.724364	2.02187	-4.28605	0.00508432	0.0449609	-2.03532
9360	Cblc	-0.942709	4.36383	-4.28488	0.00509087	0.0449929	-2.0367
15781	1110001J03Rik	-0.775926	5.45461	-4.28225	0.00510564	0.0450973	-2.0398
9448	Hectd3	-1.15402	3.91137	-4.28149	0.00510992	0.0451028	-2.0407
4863	Slc25a30	1.66929	4.31581	4.28101	0.00511264	0.0451028	-2.04127
15730	Pex16	-0.651383	6.66034	-4.28058	0.00511509	0.0451028	-2.04179
1452	Rpl12	0.825197	9.57146	4.27961	0.00512054	0.0451249	-2.04293
10533	Slc28a1	-2.32851	-3.03254	-4.4724	0.00642711	0.0490028	-2.045
16093	Papss2	-1.27496	5.55733	-4.27749	0.00513252	0.0451988	-2.04543
3895	Sowahb	1.6583	2.20395	4.27709	0.00513482	0.0451988	-2.04591
11486	Tom1	-0.761863	2.78187	-4.27537	0.00514453	0.045252	-2.04794
12070	Lilra5	-1.08217	0.784243	-4.27451	0.00514942	0.045252	-2.04896
9679	Mrpl14	-0.76679	6.58375	-4.27432	0.00515054	0.045252	-2.04919
12843	Slc43a2	-0.878536	1.65111	-4.27394	0.00515267	0.045252	-2.04963
95	Adgrl2	1.07653	3.59452	4.27314	0.00515721	0.0452659	-2.05058
9147	Mum1	-1.2412	1.63202	-4.27249	0.00516096	0.0452729	-2.05136
9314	Engase	-1.14349	1.49901	-4.27035	0.00517317	0.045301	-2.05389
10361	Ccnb2	-2.07762	-0.698823	-4.27003	0.00517497	0.045301	-2.05426
12135	Psmb10	-1.00981	5.3721	-4.26995	0.00517543	0.045301	-2.05436
8630	Emilin1	1.13188	4.10846	4.26985	0.00517599	0.045301	-2.05447
1104	Gm32211	1.61006	-3.41546	4.81576	0.00831515	0.0558409	-2.05679
13864	Apeh	-0.767985	5.56487	-4.26782	0.00518762	0.04532	-2.05688
2714	Glis2	1.02114	0.482143	4.26754	0.00518921	0.04532	-2.05721
10062	Nid2	-1.11201	0.661882	-4.26665	0.00519434	0.04532	-2.05827
17354	Itga4	2.09888	-1.19366	4.26664	0.00519438	0.04532	-2.05828
16092	Fads1	-1.30774	7.25664	-4.26661	0.00519457	0.04532	-2.05832
8037	Abce1	0.652776	5.70233	4.26497	0.005204	0.04532	-2.06026
1315	Tbl1xr1	1.52143	3.40168	4.2648	0.00520495	0.04532	-2.06046
15592	Ndufv1	-0.778467	7.16716	-4.2643	0.00520788	0.04532	-2.06106
11531	Trpv2	1.60359	0.69289	4.26364	0.00521165	0.04532	-2.06184
9905	Mettl7a1	-1.18154	7.28269	-4.26266	0.00521729	0.04532	-2.06299
15541	Btrc	-1.11921	1.98655	-4.26246	0.00521849	0.04532	-2.06324
8055	Nemf	0.773467	3.94777	4.26231	0.00521931	0.04532	-2.06341
15668	Tle1	-0.64956	4.10518	-4.26147	0.00522417	0.04532	-2.06441
7826	Arhgap32	0.984863	1.13947	4.26118	0.00522584	0.04532	-2.06475
8279	Vbp1	0.654823	4.21728	4.26105	0.00522659	0.04532	-2.0649
9765	Ehd3	-1.13897	4.63731	-4.26054	0.00522956	0.04532	-2.06551
1188	Ptar1	1.07189	1.84137	4.26022	0.0052314	0.04532	-2.06589
1886	Nedd4l	1.33339	3.43483	4.25908	0.005238	0.0453473	-2.06724
14040	1110034G24Rik	-0.637391	1.77454	-4.25866	0.00524046	0.0453473	-2.06774
14706	Tsc22d1	-1.68768	4.12052	-4.25475	0.00526318	0.0455182	-2.07238
45	Shb	1.18689	5.1839	4.25409	0.00526702	0.0455257	-2.07316
16080	Mid1ip1	-2.94501	4.85502	-4.2527	0.00527511	0.0455699	-2.07481
16109	Nkx2-6	-3.11906	-1.47758	-4.24911	0.00529611	0.0457256	-2.07907
6668	Trim34a	-1.23648	1.89743	-4.24829	0.00530094	0.0457415	-2.08005
9676	Mrps35	-0.711663	5.2217	-4.24712	0.00530781	0.045775	-2.08143
1880	Heatr1	1.21372	2.96418	4.24629	0.00531271	0.0457806	-2.08242
8214	Arhgap5	1.01183	4.15674	4.246	0.00531444	0.0457806	-2.08277
14985	Wdtc1	-1.12654	5.55942	-4.24549	0.00531745	0.0457809	-2.08338
4581	Glg1	1.0489	2.25532	4.24386	0.00532707	0.0458119	-2.08532
6014	Psd	1.68338	-0.459638	4.24319	0.00533103	0.0458119	-2.08611
15663	Ubald1	-0.865001	4.44768	-4.24267	0.00533408	0.0458119	-2.08673
14965	F10	-0.857792	8.04675	-4.24141	0.00534152	0.0458119	-2.08822
1247	Myd88	1.02835	4.46532	4.2412	0.00534275	0.0458119	-2.08847
12658	Rnf180	-1.7835	-2.90377	-4.23984	0.00535086	0.0458119	-2.09009
12752	Ccdc69	-2.25791	-2.1593	-4.42735	0.00670352	0.0498938	-2.09054
4517	Tmprss2	1.89414	2.23346	4.23946	0.00535308	0.0458119	-2.09054
13251	Il18	-0.943446	3.60469	-4.23931	0.00535398	0.0458119	-2.09072
9283	Rxrg	-1.35558	1.47156	-4.23879	0.00535705	0.0458119	-2.09133
15673	Serpina1e	-2.13624	12.8153	-4.23856	0.00535846	0.0458119	-2.09161
2308	Gins2	1.8705	1.39766	4.2384	0.00535941	0.0458119	-2.0918
9458	Taz	-0.922767	4.12004	-4.23749	0.00536479	0.0458119	-2.09288
15724	Fbxo36	-0.986139	2.32095	-4.23725	0.00536621	0.0458119	-2.09316
15630	Glo1	-0.713879	8.62272	-4.23697	0.00536788	0.0458119	-2.0935
3804	Etf1	0.8333	5.96692	4.2367	0.00536953	0.0458119	-2.09383
8298	Dek	0.761044	4.79596	4.23648	0.00537081	0.0458119	-2.09408
2732	Efcab14	0.761898	2.80256	4.23549	0.00537674	0.0458119	-2.09527
7738	Snhg11	-1.99371	-0.265415	-4.23521	0.00537837	0.0458119	-2.09559
8206	Zfp638	0.80365	3.49978	4.23443	0.00538303	0.0458119	-2.09652
7506	LOC108169152	1.05341	-2.0889	4.23382	0.0053867	0.0458119	-2.09725
10036	Mob3b	-0.929039	3.93996	-4.23355	0.00538829	0.0458119	-2.09756
15038	Cyb5b	-1.1495	7.29732	-4.23239	0.00539523	0.0458119	-2.09895
12351	Accs	-1.53802	-0.0527131	-4.23192	0.00539808	0.0458119	-2.09951
1143	Tmem47	1.02031	1.59599	4.23163	0.00539981	0.0458119	-2.09985
2762	4930579G24Rik	1.70426	-0.249509	4.23116	0.00540263	0.0458119	-2.10041
6675	Ifit3	-2.00432	3.30537	-4.23105	0.00540327	0.0458119	-2.10054
11250	Clcn6	-1.23572	-0.163895	-4.23088	0.0054043	0.0458119	-2.10075
14523	Adh7	-0.796323	4.42711	-4.23072	0.00540527	0.0458119	-2.10094
16822	Rcan2	1.25882	2.0616	4.23031	0.00540775	0.0458119	-2.10143
13878	Nsun7	-2.65704	-3.46691	-4.22851	0.00541855	0.0458175	-2.10357
12041	Rgl1	-0.909185	1.94701	-4.22723	0.0054263	0.0458175	-2.1051
9082	Fam20a	-0.8354	4.36422	-4.22721	0.00542642	0.0458175	-2.10512
7740	Echdc2	-0.687153	7.47782	-4.22713	0.00542686	0.0458175	-2.10521
1312	Plin5	1.25341	5.94323	4.22678	0.00542898	0.0458175	-2.10563
8288	Ipo7	0.858754	5.598	4.22672	0.00542933	0.0458175	-2.1057
15416	Dclk3	-4.37661	0.482951	-4.22592	0.0054342	0.0458333	-2.10666
8029	Zfp597	0.776709	1.69899	4.22415	0.00544488	0.0458981	-2.10876
7087	Zmym6	0.894752	1.48573	4.22141	0.00546148	0.0459711	-2.11203
59	Flot1	1.49345	5.58685	4.22111	0.00546328	0.0459711	-2.11238
1109	Mamstr	2.53904	-2.31062	4.22077	0.0054654	0.0459711	-2.1128
8931	Acd	-0.849791	3.74582	-4.22068	0.00546594	0.0459711	-2.1129
7154	Mcfd2	0.648393	7.79311	4.22013	0.00546925	0.0459711	-2.11355
15634	Scrn2	-0.883462	5.43208	-4.21976	0.00547153	0.0459711	-2.114
4945	Rusc2	1.01624	2.47816	4.21837	0.00548	0.046017	-2.11566
7675	Rbm12b2	0.748262	0.827626	4.21663	0.0054906	0.0460555	-2.11773
1128	D430019H16Rik	1.56697	-1.20752	4.21577	0.00549585	0.0460743	-2.11875
3350	Med12l	1.52176	-1.77328	4.2151	0.00549997	0.0460837	-2.11956
9901	Cd4	-2.35254	-1.89973	-4.21378	0.00550806	0.0461262	-2.12113
8250	Reps2	0.900061	3.46794	4.21231	0.00551706	0.0461744	-2.12288
4139	Ero1l	0.832503	2.9133	4.21156	0.00552168	0.0461744	-2.12378
17392	Gm12185	-2.36367	-4.18302	-4.2109	0.00552574	0.0461744	-2.12457
2649	Nup160	0.764786	1.26641	4.21065	0.00552728	0.0461744	-2.12486
12030	Sdc3	-0.688325	4.25765	-4.21003	0.00553112	0.0461744	-2.12561
1183	Dis3	0.899892	1.99313	4.20914	0.00553657	0.046182	-2.12666
10447	Chrm1	-2.14486	-4.99278	-4.72844	0.00887033	0.057523	-2.12712
17355	Enpp4	0.683659	2.54241	4.20844	0.00554092	0.046182	-2.12751
15818	Adora3	-3.2071	-4.59542	-7.81098	0.0150155	0.0750774	-2.12771
9677	Dbp	-3.00955	4.93255	-4.2081	0.00554298	0.046182	-2.12791
4103	Tubb2b	2.45911	-0.279339	4.2078	0.00554486	0.046182	-2.12827
7259	Fkbp11	0.848504	5.98775	4.20682	0.00555088	0.0462035	-2.12943
15361	Pm20d1	-1.06661	5.52209	-4.20641	0.00555346	0.0462035	-2.12993
13794	Atat1	-0.844023	3.74337	-4.20558	0.00555855	0.0462058	-2.13091
4933	Lnx2	0.912526	2.80359	4.20539	0.00555977	0.0462058	-2.13115
2604	Atp8b1	0.603267	3.8927	4.20391	0.00556895	0.0462405	-2.13291
13613	Tlcd1	-0.857253	4.44319	-4.20338	0.00557221	0.0462405	-2.13354
1362	Tmx3	0.778865	3.22612	4.20326	0.00557299	0.0462405	-2.13369
14692	Hsbp1l1	-1.16374	0.648642	-4.20058	0.00558963	0.046322	-2.13689
4754	Erbb4	-1.5165	-2.78989	-4.20022	0.00559189	0.046322	-2.13732
1561	LOC102639505	1.5607	-1.18573	4.19897	0.00559966	0.0463393	-2.13881
5889	Tmc6	-0.662624	2.17707	-4.19891	0.00560003	0.0463393	-2.13888
4541	Abcc1	0.849333	-0.493108	4.19728	0.00561027	0.0463574	-2.14084
13828	Pde4c	-1.48909	2.66632	-4.19703	0.00561184	0.0463574	-2.14114
3747	Plekhh1	1.64121	-3.34529	4.1968	0.00561324	0.0463574	-2.14141
11264	Idi1	-1.19508	5.49049	-4.19663	0.00561431	0.0463574	-2.14161
12637	Itgal	-0.815694	1.16617	-4.19448	0.0056278	0.0464438	-2.14418
3926	Baz1a	1.10099	2.12855	4.19365	0.00563302	0.0464618	-2.14518
8816	Ino80b	-1.0136	4.64149	-4.18819	0.00566745	0.0467087	-2.15171
920	Mettl21b	2.7984	-2.13194	4.18794	0.00566904	0.0467087	-2.15201
12348	1810010H24Rik	-1.676	0.886724	-4.18631	0.00567938	0.0467501	-2.15396
12817	Chst2	-0.822299	-0.34482	-4.18619	0.00568017	0.0467501	-2.15411
8098	Ankrd49	0.701125	2.62067	4.18536	0.00568543	0.0467682	-2.1551
1847	Sec24d	1.14349	5.01752	4.18216	0.00570579	0.0468775	-2.15894
3940	Prelid2	2.52894	1.16218	4.18192	0.00570728	0.0468775	-2.15921
4460	Elk4	1.30505	2.50173	4.18183	0.00570789	0.0468775	-2.15933
12500	Pou2af1	-2.57266	-3.23867	-4.35898	0.00714977	0.0515295	-2.16027
11898	Sash1	-0.781432	2.64951	-4.18091	0.00571373	0.0469003	-2.16042
3204	Kctd17	1.16755	3.3091	4.17974	0.00572124	0.0469368	-2.16183
2534	A830005F24Rik	1.86194	-2.54739	4.68561	0.00915903	0.0586308	-2.16202
2658	Ercc6l2	0.843873	2.03116	4.1789	0.00572662	0.0469476	-2.16284
4432	C5ar1	1.6587	-0.346177	4.1781	0.00573171	0.0469476	-2.16379
2583	Ankrd13c	0.738173	3.96232	4.17807	0.00573193	0.0469476	-2.16383
694	S100a10	1.37693	8.86731	4.17742	0.00573613	0.0469476	-2.16462
15369	Vegfb	-1.55011	3.23984	-4.17714	0.00573787	0.0469476	-2.16494
5054	Nfkbib	0.776138	4.97364	4.17491	0.00575221	0.0469929	-2.16762
2602	Synm	1.13129	-1.94447	4.17485	0.00575261	0.0469929	-2.16769
2659	Cdc27	0.784525	3.14046	4.17284	0.00576558	0.0470239	-2.17011
8954	Hps4	-1.18363	2.77112	-4.17279	0.00576592	0.0470239	-2.17017
12274	Svil	-1.28183	1.93161	-4.1725	0.00576778	0.0470239	-2.17052
15382	Cyp4f14	-2.02278	7.00836	-4.17236	0.00576868	0.0470239	-2.17068
1644	Ak6	0.809337	4.07576	4.1716	0.0057736	0.047039	-2.1716
16191	Plk3	1.37055	5.28318	4.16999	0.005784	0.0470987	-2.17353
15691	Proc	-0.691764	8.91358	-4.16919	0.00578917	0.0471158	-2.17448
13748	Cnot8	-0.702301	4.8765	-4.16774	0.0057986	0.0471674	-2.17623
15372	Fars2	-0.751669	4.76672	-4.16727	0.00580167	0.0471674	-2.17679
10072	Ppargc1b	-1.68578	0.281012	-4.16518	0.00581522	0.0472525	-2.1793
7940	Kras	0.660751	3.99146	4.16277	0.00583094	0.0473535	-2.18219
5842	Dnm1	-2.38132	-3.96515	-4.16223	0.00583452	0.0473535	-2.18285
3998	Ier3	2.76585	2.04308	4.16108	0.00584203	0.0473535	-2.18423
2150	Ppa1	0.599662	8.28436	4.16052	0.00584568	0.0473535	-2.18489
4905	Rassf1	0.648036	3.07433	4.16045	0.00584615	0.0473535	-2.18498
14421	H2-Ke6	-0.835105	6.70734	-4.16044	0.00584619	0.0473535	-2.18499
16238	Fcrls	3.0821	-4.60828	7.50656	0.0162532	0.0789731	-2.18544
2647	Eri2	1.13508	1.53346	4.15832	0.00586012	0.0474242	-2.18754
15770	Mcee	-0.745916	6.16473	-4.15817	0.0058611	0.0474242	-2.18772
13338	Gm29797	-1.94837	-3.40912	-4.15719	0.00586757	0.0474306	-2.1889
15771	Aamdc	-0.938333	5.02756	-4.15668	0.00587092	0.0474306	-2.18951
1328	Lysmd3	1.5599	4.42765	4.15637	0.00587293	0.0474306	-2.18988
8195	Orc4	0.635985	3.3198	4.15576	0.00587696	0.0474306	-2.19061
4098	Tmem119	2.15082	0.460606	4.15526	0.00588029	0.0474306	-2.19122
8443	Gm42061	-2.41644	-0.230337	-4.15523	0.00588047	0.0474306	-2.19125
8140	Orc2	0.823202	2.1794	4.15397	0.00588881	0.0474492	-2.19277
11367	Lrrc1	-1.35347	-2.17031	-4.15354	0.0058916	0.0474492	-2.19328
1655	Trmt10a	0.797864	1.81263	4.15232	0.00589969	0.0474492	-2.19475
9626	Madd	-1.34073	2.27309	-4.15213	0.00590096	0.0474492	-2.19498
15166	Slc2a8	-1.22598	3.4322	-4.15152	0.00590502	0.0474492	-2.19572
12144	Cdc14a	-1.46899	-1.24644	-4.15143	0.00590561	0.0474492	-2.19583
429	Tmed2	0.607751	7.44395	4.15128	0.00590659	0.0474492	-2.196
1628	Ttll4	0.973055	2.57467	4.15114	0.00590755	0.0474492	-2.19618
1638	Slmo2	0.650271	5.6976	4.15017	0.00591392	0.0474661	-2.19733
7086	Slx4ip	0.977344	0.90237	4.14989	0.00591584	0.0474661	-2.19768
12683	Fpr2	-1.1457	0.67749	-4.148	0.00592835	0.0475023	-2.19994
1329	Tacc1	0.709138	3.64267	4.14728	0.00593319	0.0475023	-2.20082
5864	Gpr162	-1.15524	-1.72506	-4.14691	0.00593565	0.0475023	-2.20127
8935	Arhgef1	-0.760088	4.07286	-4.14688	0.00593585	0.0475023	-2.2013
9443	Btbd2	-1.30487	3.16949	-4.14406	0.00595465	0.0476141	-2.20469
962	Uba6	0.838133	1.00667	4.14353	0.00595822	0.0476141	-2.20533
2760	Tnfsf13	1.03959	-1.67202	4.14151	0.00597173	0.0476899	-2.20776
1278	Zfp40	1.7285	0.352201	4.14083	0.00597635	0.0477019	-2.20859
17230	Gadd45g	2.29231	6.05281	4.1401	0.00598124	0.047716	-2.20946
9593	Pex11g	-0.869945	5.05487	-4.13892	0.00598915	0.0477445	-2.21088
2844	Lum	0.996822	3.50995	4.13864	0.00599104	0.0477445	-2.21122
13625	Clec2d	-2.11093	5.81668	-4.13751	0.00599865	0.0477803	-2.21258
10182	Slco1c1	-1.51543	-4.61024	-5.19591	0.0133491	0.0707874	-2.21359
6635	Isg15	-1.19074	5.04123	-4.13501	0.00601558	0.0478728	-2.2156
15368	Dcaf12l1	-1.635	0.526421	-4.13487	0.00601652	0.0478728	-2.21577
9774	Fance	-0.810049	2.84552	-4.13311	0.00602845	0.0479429	-2.21789
2442	Rnd2	0.70726	5.11398	4.13215	0.00603496	0.0479504	-2.21905
10032	Zfp30	-1.64017	-0.454292	-4.13192	0.00603649	0.0479504	-2.21932
359	Sema5a	1.07078	-3.25482	4.13153	0.00603917	0.0479504	-2.21979
7069	Lysmd4	0.697867	2.68829	4.13111	0.006042	0.0479504	-2.2203
15714	Gpt	-1.24766	7.70253	-4.13009	0.00604893	0.0479504	-2.22152
3896	Pogk	0.914774	0.958012	4.12995	0.00604994	0.0479504	-2.2217
13385	Mybpc1	-3.00677	-4.53474	-7.32307	0.0170734	0.0810312	-2.22244
2467	Wbp5	0.664509	5.52219	4.12929	0.00605442	0.0479504	-2.2225
16215	Ephb1	-1.81182	-5.03737	-5.17965	0.0134666	0.0711193	-2.22266
15747	Pcbd2	-0.727475	5.00425	-4.12878	0.00605785	0.0479528	-2.2231
921	Arsi	2.16458	-3.64319	4.29765	0.00757951	0.0533315	-2.22346
2415	Cdkn2aipnl	0.64541	4.19826	4.12815	0.00606217	0.0479622	-2.22387
8190	BC003331	0.773396	4.74576	4.12686	0.00607098	0.0479965	-2.22542
8810	Mfsd3	-1.0411	3.03917	-4.12595	0.00607724	0.0479965	-2.22653
8804	Pithd1	-0.971329	4.31817	-4.12564	0.00607932	0.0479965	-2.2269
12846	Tmem86a	-1.35306	2.78292	-4.12525	0.00608204	0.0479965	-2.22737
2353	Wwc1	0.850524	4.82805	4.125	0.00608372	0.0479965	-2.22767
13168	Pdlim4	-2.05292	0.442851	-4.12388	0.00609141	0.0479965	-2.22902
7089	Zfp329	0.879794	0.354793	4.12381	0.00609186	0.0479965	-2.2291
13747	Rita1	-0.881443	2.22355	-4.1234	0.00609469	0.0479965	-2.2296
11603	Cxcl2	2.68565	-2.01227	4.12154	0.00610751	0.048056	-2.23185
9463	Nsmf	-0.817121	5.99111	-4.12005	0.00611778	0.0481041	-2.23365
335	Lhfpl4	2.98243	-4.89726	7.26379	0.0173514	0.0817684	-2.23476
15596	Aes	-0.900748	8.91721	-4.11727	0.00613694	0.0481863	-2.237
11785	Pink1	-0.68381	6.95482	-4.11718	0.00613756	0.0481863	-2.23711
16830	Prr16	0.607814	4.75068	4.1162	0.00614433	0.0481863	-2.23829
710	Gm3055	2.04245	-2.91045	4.1157	0.00614784	0.0481863	-2.23891
13567	Ocln	-0.988245	2.37207	-4.11532	0.00615047	0.0481863	-2.23936
15542	Pfkm	-1.34002	2.89345	-4.11516	0.0061516	0.0481863	-2.23956
17399	Sp110	-1.27641	0.932288	-4.11436	0.00615712	0.0481863	-2.24052
8959	Zfp467	-2.22668	3.23537	-4.11356	0.00616268	0.0481863	-2.24149
16114	Alb	-0.754382	15.572	-4.11354	0.00616282	0.0481863	-2.24151
15328	Fam89a	-2.5984	1.83177	-4.10922	0.00619296	0.0483796	-2.24674
7789	Zfp612	1.10195	1.59222	4.10909	0.00619386	0.0483796	-2.2469
15743	Pdk1	-0.785634	4.13532	-4.10747	0.00620517	0.0484003	-2.24885
6634	Ifit1bl2	2.76736	-4.72613	4.10702	0.00620835	0.0484003	-2.2494
2669	Vps13a	1.10721	1.40607	4.10694	0.00620888	0.0484003	-2.24949
1228	Zfp105	1.63036	-0.703781	4.10691	0.00620913	0.0484003	-2.24954
8832	Sirt5	-0.826108	3.30122	-4.10632	0.00621326	0.0484078	-2.25025
9580	2023-03-01	-0.752818	8.37262	-4.10442	0.00622659	0.048487	-2.25255
1545	Arf6	0.776333	5.31077	4.10379	0.00623103	0.0484969	-2.25331
1988	Pappa	-2.94304	-5.78103	-7.16786	0.0178158	0.0829363	-2.2551
2450	Yeats2	0.718613	3.47968	4.10172	0.00624562	0.0485708	-2.25581
13351	Slc22a30	-1.52696	7.02311	-4.10155	0.00624685	0.0485708	-2.25603
[truncated: 13,326 more rows]
