# Supplementary material for: SLC13A2 promotes hepatocyte metabolic remodeling and liver regeneration by enhancing de novo cholesterol biosynthesis
Source: EMBO J. 2025 Jan 17;44(5):1442–63. doi: 10.1038/s44318-025-00362-y (PMC11876347; doi:10.1038/s44318-025-00362-y)
Supplement: Supplementary file 4 — Source data Fig. 2 [file 44318_2025_362_MOESM4_ESM.zip]

Archive with 28 entries (25 files):
- Figure 2/
- __MACOSX/._Figure 2
- Figure 2/2H.xlsx
- __MACOSX/Figure 2/._2H.xlsx
- Figure 2/2D.xlsx
- __MACOSX/Figure 2/._2D.xlsx
- Figure 2/2E.xlsx
- __MACOSX/Figure 2/._2E.xlsx
- Figure 2/.DS_Store
- __MACOSX/Figure 2/._.DS_Store
- Figure 2/2G/
- __MACOSX/Figure 2/._2G
- Figure 2/2C.xlsx
- __MACOSX/Figure 2/._2C.xlsx
- Figure 2/2F/
- __MACOSX/Figure 2/._2F
- Figure 2/2B.pptx
- __MACOSX/Figure 2/._2B.pptx
- Figure 2/2G/Ctrl-1.jpg
- __MACOSX/Figure 2/2G/._Ctrl-1.jpg
- Figure 2/2G/LKO-1.jpg
- __MACOSX/Figure 2/2G/._LKO-1.jpg
- Figure 2/2F/Ctrl-1.png
- __MACOSX/Figure 2/2F/._Ctrl-1.png
- Figure 2/2F/.DS_Store
- __MACOSX/Figure 2/2F/._.DS_Store
- Figure 2/2F/LKO-1.png
- __MACOSX/Figure 2/2F/._LKO-1.png
