# Supplementary material for: SLC13A2 promotes hepatocyte metabolic remodeling and liver regeneration by enhancing de novo cholesterol biosynthesis
Source: EMBO J. 2025 Jan 17;44(5):1442–63. doi: 10.1038/s44318-025-00362-y (PMC11876347; doi:10.1038/s44318-025-00362-y)
Supplement: Supplementary file 4 — Source data Fig. 2 [file 44318_2025_362_MOESM4_ESM.zip › Figure 2/2H.xlsx]

## Sheet: Sheet1
Ki67
GRNA 1D	Ctrl	19/338	8/425	12/329	14/474	18/489	18/448
	LKO	7/637	4/679	8/493	5/506	3/593	7/597
GRNA 3D	Ctrl	124/505	135/491	104/383	102/416	144/447	76/478
	LKO	80/473	91/497	127/563	104/474	96/482	91/455
GRNA 1D	Ctrl	0.056213	0.0188235	0.0364742	0.0295359	0.0368098	0.0401786
	LKO	0.0109546	0.00589102	0.0162272	0.00988142	0.00505902	0.0117253
GRNA 3D	Ctrl	0.245545	0.274949	0.27154	0.245192	0.322148	0.158996
	LKO	0.169133	0.183099	0.225577	0.219409	0.19917	0.2
