# Supplementary material for: SLC13A2 promotes hepatocyte metabolic remodeling and liver regeneration by enhancing de novo cholesterol biosynthesis
Source: EMBO J. 2025 Jan 17;44(5):1442–63. doi: 10.1038/s44318-025-00362-y (PMC11876347; doi:10.1038/s44318-025-00362-y)
Supplement: Supplementary file 4 — Source data Fig. 2 [file 44318_2025_362_MOESM4_ESM.zip › Figure 2/2D.xlsx]

## Sheet: Sheet1
		LKO 1d	Body weight	Liver weight	Liver/Body weight		LKO 3d	Body weight	Liver weight	Liver/Body weight		LKO 7d	Body weight	Liver weight	Liver/Body weight
		Ctrl	22.8	0.738	0.0323684		Ctrl	17.94	0.639	0.0356187		Ctrl	24.7	1.047	0.0423887
			21.9	0.862	0.0393607			21.67	0.719	0.0331795			24.7	1.021	0.041336
			21.6	0.731	0.0338426			17.56	0.701	0.0399203			25.1	0.941	0.03749
			22.3	0.635	0.0284753			19.16	0.764	0.0398747			24.6	1.084	0.044065
			22.9	0.724	0.0316157			19.27	0.722	0.0374676			23	0.89	0.0386957
			25.4	0.784	0.0308661		LKO	18.66	0.692	0.0370847			24.42	0.9966	0.0408108
			20.8	0.621	0.0298558			18.03	0.616	0.0341653		LKO	24.7	0.89	0.0360324
		LKO	19.4	0.729	0.0375773			18.73	0.648	0.0345969			25.7	0.977	0.0380156
			22.4	0.817	0.0364732			19.84	0.774	0.0390121			23.9	0.862	0.0360669
			20.5	0.709	0.0345854			18.76	0.742	0.0395522			20	0.74	0.037
			21.5	0.595	0.0276744			18.36	0.536	0.0291939			23.2	0.884	0.0381034
			22.4	0.772	0.0344643								23.5	0.8706	0.0370468
			24.6	0.761	0.030935		MEAN	Ctrl	0.0372122
			25.9	0.88	0.0339768			LKO	0.0356008				MEAN	Ctrl	0.0407977
			23.5	0.638	0.0271489									LKO	0.0370442
	MEAN	Ctrl	0.0323407
		LKO	0.0328544
