# Supplementary material for: SLC13A2 promotes hepatocyte metabolic remodeling and liver regeneration by enhancing de novo cholesterol biosynthesis
Source: EMBO J. 2025 Jan 17;44(5):1442–63. doi: 10.1038/s44318-025-00362-y (PMC11876347; doi:10.1038/s44318-025-00362-y)
Supplement: Supplementary file 4 — Source data Fig. 2 [file 44318_2025_362_MOESM4_ESM.zip › Figure 2/2E.xlsx]

## Sheet: Sheet1
			Blood glucose
		Ctrl	6.4
			3.8
			4.6
			6.2
			6
			4.1
		LKO	6.7
			7.1
			5.7
			7.7
			7
			6.6
		MEAN	Ctrl	5.18333
			LKO	6.8
