# Supplementary material for: SLC13A2 promotes hepatocyte metabolic remodeling and liver regeneration by enhancing de novo cholesterol biosynthesis
Source: EMBO J. 2025 Jan 17;44(5):1442–63. doi: 10.1038/s44318-025-00362-y (PMC11876347; doi:10.1038/s44318-025-00362-y)
Supplement: Supplementary file 4 — Source data Fig. 2 [file 44318_2025_362_MOESM4_ESM.zip › Figure 2/2C.xlsx]

## Sheet: Sheet1
SLC13A2 RNA	SG-2 1D SLC
Ctrl	LKO
0.929805	0.815072
1.28788	0.613442
0.843816	0.534033
0.675955	0.771105
1.39959	0.72951
1.04608	0.744839
					13.525
cT	P0	SLC		ΔcT	SLC		ΔΔcT	SLC			POWER	SLC
Ctrl	16.29	29.92		Ctrl	13.63		Ctrl	0.105			Ctrl	0.929805
	16.78	29.94			13.16			-0.365				1.28788
	16.3	30.07			13.77			0.245				0.843816
	16.81	30.9			14.09			0.565				0.675955
	16.7	29.74			13.04			-0.485				1.39959
	16.76	30.22			13.46			-0.065				1.04608
LKO	16.7	30.68		LKO	13.98		LKO	0.455			LKO	0.72951
	16.27	30.22			13.95			0.425				0.744839
	16.04	29.86			13.82			0.295				0.815072
	16.07	30.3			14.23			0.705				0.613442
	16.4	30.83			14.43			0.905				0.534033
	16	29.9			13.9			0.375				0.771105
										MEAN	LACZ	1.03052
											SLC	0.701334
