# Supplementary material for: SLC13A2 promotes hepatocyte metabolic remodeling and liver regeneration by enhancing de novo cholesterol biosynthesis
Source: EMBO J. 2025 Jan 17;44(5):1442–63. doi: 10.1038/s44318-025-00362-y (PMC11876347; doi:10.1038/s44318-025-00362-y)
Supplement: Supplementary file 5 — Source data Fig. 3 [file 44318_2025_362_MOESM5_ESM.zip]

Archive with 48 entries (41 files):
- Figure 3/
- __MACOSX/._Figure 3
- Figure 3/3C.xlsx
- __MACOSX/Figure 3/._3C.xlsx
- Figure 3/.DS_Store
- __MACOSX/Figure 3/._.DS_Store
- Figure 3/3D.xlsx
- __MACOSX/Figure 3/._3D.xlsx
- Figure 3/3H.xlsx
- __MACOSX/Figure 3/._3H.xlsx
- Figure 3/3E.xlsx
- __MACOSX/Figure 3/._3E.xlsx
- Figure 3/3F/
- __MACOSX/Figure 3/._3F
- Figure 3/3G/
- __MACOSX/Figure 3/._3G
- Figure 3/3B.pptx
- __MACOSX/Figure 3/._3B.pptx
- Figure 3/3F/3d/
- __MACOSX/Figure 3/3F/._3d
- Figure 3/3F/.DS_Store
- __MACOSX/Figure 3/3F/._.DS_Store
- Figure 3/3F/1d/
- __MACOSX/Figure 3/3F/._1d
- Figure 3/3G/3d/
- __MACOSX/Figure 3/3G/._3d
- Figure 3/3G/.DS_Store
- __MACOSX/Figure 3/3G/._.DS_Store
- Figure 3/3G/1d/
- __MACOSX/Figure 3/3G/._1d
- Figure 3/3F/3d/SLC-1.tif
- Figure 3/3F/3d/GFP-1.tif
- Figure 3/3F/1d/SLC-1.tif
- __MACOSX/Figure 3/3F/1d/._SLC-1.tif
- Figure 3/3F/1d/GFP-1.tif
- __MACOSX/Figure 3/3F/1d/._GFP-1.tif
- Figure 3/3G/3d/.DS_Store
- __MACOSX/Figure 3/3G/3d/._.DS_Store
- Figure 3/3G/3d/SLC-1.tif
- __MACOSX/Figure 3/3G/3d/._SLC-1.tif
- Figure 3/3G/3d/GFP-1.tif
- __MACOSX/Figure 3/3G/3d/._GFP-1.tif
- Figure 3/3G/1d/.DS_Store
- __MACOSX/Figure 3/3G/1d/._.DS_Store
- Figure 3/3G/1d/SLC-1.jpg
- __MACOSX/Figure 3/3G/1d/._SLC-1.jpg
- Figure 3/3G/1d/GFP-1.jpg
- __MACOSX/Figure 3/3G/1d/._GFP-1.jpg
