# Supplementary material for: SLC13A2 promotes hepatocyte metabolic remodeling and liver regeneration by enhancing de novo cholesterol biosynthesis
Source: EMBO J. 2025 Jan 17;44(5):1442–63. doi: 10.1038/s44318-025-00362-y (PMC11876347; doi:10.1038/s44318-025-00362-y)
Supplement: Supplementary file 5 — Source data Fig. 3 [file 44318_2025_362_MOESM5_ESM.zip › Figure 3/3C.xlsx]

## Sheet: Sheet1
SLC13A2 RNA	OE 3D SLC
GFP	SLC13A2
1.59096	1290.82
2.13398	1175.05
1.28041	1828.1
0.300284	3216.4
0.676277	1359.67
1.04248	2681.85
1.08662
						13.5768
	cT	P0	SLC		ΔcT	SLC		ΔΔcT	SLC		POWER	SLC
	GFP	19.4879	32.3948		GFP	12.9069		GFP	-0.669896		GFP	1.59096
		19.544	32.0272			12.4832			-1.09355			2.13398
		19.3589	32.5791			13.2202			-0.356608			1.28041
		17.611	32.9234			15.3124			1.7356			0.300284
		18.9445	33.0856			14.1411			0.564313			0.676277
		19.4179	32.9346			13.5168			-0.0600155			1.04248
		19.6083	33.0653			13.4569			-0.119847			1.08662
	SLC13A2	19.3321	22.5748		SLC13A2	3.24271		SLC13A2	-10.3341		SLC13A2	1290.82
		19.5278	22.9061			3.37828			-10.1985			1175.05
		19.6844	22.425			2.74066			-10.8361			1828.1
		21.5975	23.523			1.92556			-11.6512			3216.4
		19.7743	22.942			3.16775			-10.409			1359.67
		19.9926	22.1804			2.18777			-11.389			2681.85
										MEAN	GFP	1.15872
											SLC	1925.32
