# Supplementary material for: SLC13A2 promotes hepatocyte metabolic remodeling and liver regeneration by enhancing de novo cholesterol biosynthesis
Source: EMBO J. 2025 Jan 17;44(5):1442–63. doi: 10.1038/s44318-025-00362-y (PMC11876347; doi:10.1038/s44318-025-00362-y)
Supplement: Supplementary file 5 — Source data Fig. 3 [file 44318_2025_362_MOESM5_ESM.zip › Figure 3/3D.xlsx]

## Sheet: Sheet1
			PHx 1d						PHx 3d						PHx 7d
				Body weight	Liver weight	Liver/Body weight				Body weight	Liver weight	Liver/Body weight				Body weight	Liver weight	Liver/Body weight
			GFP	18.3	0.582	0.0318033			GFP	20.5	0.685	0.0334146			GFP	21	0.858	0.0408571
				19.5	0.594	0.0304615				20.2	0.768	0.0380198				21	0.848	0.040381
				19.1	0.6	0.0314136				22.9	0.888	0.0387773				24.2	1.001	0.0413636
				17.7	0.538	0.0303955				21.3	0.867	0.0407042				23.2	0.971	0.0418534
				18	0.528	0.0293333				21.2	0.794	0.0374528				21.7	0.886	0.0408295
				17.6	0.593	0.0336932				21.4	0.699	0.0326636				22.2	0.916	0.0412613
			SLC	19.1	0.624	0.0326702				21.2	0.895	0.042217				22.3	0.957	0.0429148
				19.2	0.604	0.0314583			SLC	23.6	1.12	0.0474576			SLC	23.4	1.122	0.0479487
				16.6	0.502	0.030241				20.9	0.85	0.0406699				22	1.063	0.0483182
				17.5	0.589	0.0336571				20.4	0.731	0.0358333				22.2	1.07	0.0481982
				16.4	0.532	0.032439				21.2	0.86	0.040566				22	1.048	0.0476364
				19.6	0.61	0.0311224				23.5	0.978	0.041617				19.5	0.924	0.0473846
										22.3	0.835	0.0374439				22	1.036	0.0470909
				MEAN	GFP	0.0311834				21	0.769	0.036619
					SLC	0.0319313										MEAN	GFP	0.0413515
																	SLC	0.0477628
										MEAN	GFP	0.037607
											SLC	0.0400296
