# Supplementary material for: SLC13A2 promotes hepatocyte metabolic remodeling and liver regeneration by enhancing de novo cholesterol biosynthesis
Source: EMBO J. 2025 Jan 17;44(5):1442–63. doi: 10.1038/s44318-025-00362-y (PMC11876347; doi:10.1038/s44318-025-00362-y)
Supplement: Supplementary file 5 — Source data Fig. 3 [file 44318_2025_362_MOESM5_ESM.zip › Figure 3/3H.xlsx]

## Sheet: Sheet1
Ki67
OE 1D	GFP	25/424	25/399	22/510	47/416	19/517	41/381
	SLC	32/186	126/340	76/331	103/310	57/417
OE 3D	GFP	72/311	114/335	125/486	113/517	134/681	117/509
	SLC	119/311	149/402	157/457	142/330	144/486	152/405	178/499
OE 1D	GFP	0.0589623	0.0626566	0.0431373	0.112981	0.0367505	0.107612
	SLC	0.172043	0.370588	0.229607	0.332258	0.110251
OE 3D	GFP	0.231511	0.340299	0.257202	0.218569	0.196769	0.229862
	SLC	0.382637	0.370647	0.343545	0.430303	0.296296	0.375309	0.356713
