# Supplementary material for: SLC13A2 promotes hepatocyte metabolic remodeling and liver regeneration by enhancing de novo cholesterol biosynthesis
Source: EMBO J. 2025 Jan 17;44(5):1442–63. doi: 10.1038/s44318-025-00362-y (PMC11876347; doi:10.1038/s44318-025-00362-y)
Supplement: Supplementary file 5 — Source data Fig. 3 [file 44318_2025_362_MOESM5_ESM.zip › Figure 3/3E.xlsx]

## Sheet: Sheet1
								Blood Glucose (mM)
							GFP	6.2
								5.9
								5.8
								5.1
								6.6
								5.2
							SLC	5.6
								3.7
								6.6
								3.6
								3.6
								4.1
						MEAN	GFP	5.8
							SLC	4.53333
