# Supplementary material for: SLC13A2 promotes hepatocyte metabolic remodeling and liver regeneration by enhancing de novo cholesterol biosynthesis
Source: EMBO J. 2025 Jan 17;44(5):1442–63. doi: 10.1038/s44318-025-00362-y (PMC11876347; doi:10.1038/s44318-025-00362-y)
Supplement: Supplementary file 6 — Source data Fig. 4 [file 44318_2025_362_MOESM6_ESM.zip]

Archive with 6 entries (5 files):
- Figure 4/
- __MACOSX/._Figure 4
- Figure 4/4A.xlsx
- __MACOSX/Figure 4/._4A.xlsx
- Figure 4/4B.pptx
- __MACOSX/Figure 4/._4B.pptx
