# Supplementary material for: SLC13A2 promotes hepatocyte metabolic remodeling and liver regeneration by enhancing de novo cholesterol biosynthesis
Source: EMBO J. 2025 Jan 17;44(5):1442–63. doi: 10.1038/s44318-025-00362-y (PMC11876347; doi:10.1038/s44318-025-00362-y)
Supplement: Supplementary file 6 — Source data Fig. 4 [file 44318_2025_362_MOESM6_ESM.zip › Figure 4/4A.xlsx]

## Sheet: PHx 1d
	Ct	P0	Ccnd1	Cdc45	Mcm2	Foxm1			ΔCt	Ccnd1	Cdc45	Mcm2	Foxm1			ΔΔCt	Ccnd1	Cdc45	Mcm2	Foxm1			POWER	Ccnd1	Cdc45	Mcm2	Foxm1				Ccnd1	Cdc45	Mcm2	Foxm1
	Ctrl	16.869	22.5057	24.3889	21.2063	28.9358			Ctrl	5.63665	7.51987	4.33725	12.0668			Ctrl	-1.63185	0.242354	-0.941093	0.742288			Ctrl	3.0991	0.845365	1.91998	0.597791		MEAN	Ctrl	1.31223	1.10021	1.14418	1.14065
		16.3669	24.2522	22.763	22.5198	27.5045				7.88531	6.3961	6.15296	11.1376				0.61681	-0.881419	0.874613	-0.186872				0.652111	1.84219	0.5454	1.13829			LKO	0.203748	0.247864	0.308249	0.700089
		15.9991	24.2345	24.4846	20.3068	27.843				8.23543	8.48546	4.30771	11.8438				0.966929	1.20794	-0.970638	0.51934				0.511594	0.432886	1.95971	0.697691
		16.5653	25.2759	23.965	22.6515	27.1618				8.71062	7.39966	6.08615	10.5965				1.44212	0.122142	0.8078	-0.728009				0.368027	0.918823	0.571252	1.65635
		16.3467	22.937	23.0942	21.9599	26.5556				6.59026	6.74746	5.61314	10.2089				-0.678235	-0.530052	0.334791	-1.11561				1.60018	1.44398	0.792899	2.16687
		16.2606	22.8134	23.3772	21.4335	28.354				6.55272	7.11655	5.17287	12.0934				-0.715772	-0.160966	-0.105473	0.768865				1.64236	1.11804	1.07585	0.586879
	LKO	16.2099	25.8177	25.7914	22.1986	30.3782			LKO	9.60774	9.5815	5.98869	14.1683			LKO	2.33924	2.30398	0.710342	2.8438			LKO	0.197614	0.202503	0.611175	0.139294
		16.128	25.4849	25.3387	22.9291	25.9084				9.35682	9.21067	6.80104	9.78039				2.08833	1.93316	1.5227	-1.54412				0.235153	0.261855	0.348034	2.91626
		16.2855	25.5548	25.9063	23.3558	29.8757				9.26932	9.6208	7.07026	13.5901				2.00082	2.34328	1.79191	2.26564				0.249858	0.197061	0.288789	0.207958
		16.1312	25.3742	24.2194	25.3641	29.6244				9.24301	8.08822	9.23289	13.4932				1.97451	0.810702	3.95455	2.16866				0.254456	0.570104	0.0645004	0.222417
		16.2094	26.3268	26.298	24.2677	30.8049				10.1174	10.0886	8.05833	14.5955				2.84887	2.81105	2.77998	3.27095				0.138805	0.142491	0.145594	0.103597
		16.0199	26.0584	26.4409	22.6515	28.0551				10.0385	10.421	6.63162	12.0352				2.77	3.14348	1.35328	0.710729				0.146604	0.113167	0.391402	0.611011
										7.2685	7.27751	5.27835	11.3245
	Ct	P0	Ccnd1	Cdc45	Mcm2	Foxm1			ΔCt	Ccnd1	Cdc45	Mcm2	Foxm1			ΔΔCt	Ccnd1	Cdc45	Mcm2	Foxm1			POWER	Ccnd1	Cdc45	Mcm2	Foxm1				Ccnd1	Cdc45	Mcm2	Foxm1
	GFP	17.79	25.62	26.6	25.73	29.76			GFP	7.83	8.81	7.94	11.97			GFP	0.133333	1.06833	0.436667	-0.51			GFP	0.911722	0.47687	0.73884	1.42405		MEAN	GFP	1.06746	1.17125	1.07619	1.26806
		17.88	25.94	24.99	24.51	30.02				8.06	7.11	6.63	12.14				0.363333	-0.631667	-0.873333	-0.34				0.777366	1.54935	1.83189	1.26576			SLC	3.1776	2.92691	3.54303	4.38526
		17.79	25.58	25.74	25.49	28.73				7.79	7.95	7.7	10.94				0.0933333	0.208333	0.196667	-1.54				0.937354	0.865537	0.872564	2.90795
		17.63	24.57	24.97	24.53	30.95				6.94	7.34	6.9	13.32				-0.756667	-0.401667	-0.603333	0.84				1.68958	1.32103	1.51922	0.558644
		17.94	25.06	24.48	25.93	30.21				7.12	6.54	7.99	12.27				-0.576667	-1.20167	0.486667	-0.21				1.4914	2.30005	0.713672	1.15669
		17.34	25.78	26.04	25.2	31.58				8.44	8.7	7.86	14.24				0.743333	0.958333	0.356667	1.76				0.597358	0.514651	0.780967	0.295248
	SLC	17.73	24.2	22.45	22.82	27.1			SLC	6.47	4.72	5.09	9.37			SLC	-1.22667	-3.02167	-2.41333	-3.11			SLC	2.34026	8.12105	5.32704	8.63383
		17.62	23.88	25.47	24.79	29.83				6.26	7.85	7.17	12.21				-1.43667	0.108333	-0.333333	-0.27				2.70695	0.927659	1.25992	1.20581
		18.3	23.81	24.62	23.2	28.29				5.51	6.32	4.9	9.99				-2.18667	-1.42167	-2.60333	-2.49				4.55252	2.67895	6.07689	5.61778
		17.03	23.92	23.29	22.48	28.59				6.89	6.26	5.45	11.56				-0.806667	-1.48167	-2.05333	-0.92				1.74917	2.79271	4.15064	1.89212
		17.58	22.62	24.26	23.53	27.02				5.04	6.68	5.95	9.44				-2.65667	-1.06167	-1.55333	-3.04				6.30574	2.08734	2.93494	8.22491
		17.34	24.54	25.15	24.25	30.26				7.2	7.81	6.91	12.92				-0.496667	0.0683333	-0.593333	0.44				1.41095	0.953739	1.50873	0.737135
										7.69667	7.74167	7.50333	12.48

## Sheet: PHx 3d
	Ct	P0	Ccnd1	Mcm2	Foxm1	Ccnb1			ΔCt	Ccnd1	Ccnb1	Mcm2	Foxm1			ΔΔCt	Ccnd1	Ccnb1	Mcm2	Foxm1			POWER	Ccnd1	Ccnb1	Mcm2	Foxm1				Ccnd1	Ccnb1	Mcm2	Foxm1
	Ctrl	17.93	21.485	26.001	27.646	24.01			Ctrl	3.55495	6.08	8.071	9.716			Ctrl	-0.355551	-0.283333	0.859167	0.0758333			Ctrl	1.27947	1.217	0.551271	0.948794		MEAN	Ctrl	1.12117	1.25747	1.09319	1.05564
		18.32	22.7565	25.517	27.027	25.84				4.43651	7.52	7.197	8.707				0.526006	1.15667	-0.0148333	-0.933167				0.694475	0.448548	1.01033	1.90946			LKO	0.39681	0.6505	0.322757	0.477622
		18.11	23.4099	25.361	27.855	25.27				5.29994	7.16	7.251	9.745				1.38944	0.796667	0.0391667	0.104833				0.381712	0.575678	0.973217	0.929912		TTEST
		17.96	21.6297	24.326	28.128	22.81				3.66969	4.85	6.366	10.168				-0.240814	-1.51333	-0.845833	0.527833				1.18166	2.85469	1.7973	0.693596
		17.63	21.0813	25.46	27.317	23.11				3.45133	5.48	7.83	9.687				-0.459177	-0.883333	0.618167	0.0468333				1.37476	1.84463	0.651498	0.968059
		18.46	21.5106	25.016	28.278	25.55				3.0506	7.09	6.556	9.818				-0.859907	0.726667	-0.655833	0.177833				1.81492	0.604299	1.57553	0.88403
	LKO	17.1	22.482	25.178	27.036	24.5			LKO	5.38204	7.4	8.078	9.936			LKO	1.47154	1.03667	0.866167	0.295833			LKO	0.360598	0.487452	0.548603	0.814602
		17.9	23.3523	26.542	28.716	24.84				5.45228	6.94	8.642	10.816				1.54178	0.576667	1.43017	1.17583				0.343461	0.670511	0.371088	0.442628
		17.81	22.3846	26.371	28.169	24.94				4.57458	7.13	8.561	10.359				0.664075	0.766667	1.34917	0.718833				0.631093	0.587774	0.392519	0.607589
		16.83	22.2808	27.036	27.546	24.88				5.45078	8.05	10.206	10.716				1.54027	1.68667	2.99417	1.07583				0.34382	0.310644	0.125506	0.474397
		17.24	22.1659	25.742	28.773	23.15				4.92589	5.91	8.502	11.533				1.01539	-0.453333	1.29017	1.89283				0.494694	1.3692	0.408904	0.269278
		17.06	23.2415	27.747	28.659	24.49				6.18146	7.43	10.687	11.599				2.27096	1.06667	3.47517	1.95883				0.207192	0.477421	0.089923	0.257236
										3.9105	6.36333	7.21183	9.64017
	Ct	P0	Ccnd1	Cdc45	Mcm2	Foxm1			ΔCt	Ccnd1	Cdc45	Mcm2	Foxm1			ΔΔCt	Ccnd1	Cdc45	Mcm2	Foxm1			POWER	Ccnd1	Cdc45	Mcm2	Foxm1				Ccnd1	Cdc45	Mcm2	Foxm1
	GFP	19.4879	23.1478	25.1078	26.931	30.2231			GFP	3.65986	5.61984	7.44311	10.7351			GFP	-0.214899	-0.540188	-0.490541	0.647434			GFP	1.16062	1.45416	1.40497	0.638415		MEAN	GFP	1.1002	1.04977	1.18094	1.34272
		19.544	23.761	25.6767	26.948	28.9094				4.21697	6.13276	7.40403	9.36545				0.342216	-0.0272598	-0.529615	-0.72224				0.788828	1.01907	1.44354	1.64974			SLC	1.75341	1.70032	2.52357	2.51273
		19.3589	22.5269	25.4573	26.8973	28.5359				3.16801	6.09842	7.5384	9.17704				-0.706741	-0.0616035	-0.395251	-0.910654				1.63211	1.04363	1.31517	1.8799		TTEST
		17.611	23.0511	24.2807	27.5862	29.9535				5.44007	6.66971	9.97516	12.3425				1.56531	0.509686	2.04151	2.25479				0.337905	0.702376	0.242909	0.209527
		18.9445	22.6405	25.7091	27.4055	29.2614				3.69606	6.76465	8.46103	10.317				-0.178698	0.604628	0.527383	0.229267				1.13186	0.657641	0.693812	0.853068
		19.4179	22.8055	24.9066	26.2717	28.007				3.38761	5.48874	6.8538	8.58909				-0.487144	-0.671288	-1.07985	-1.4986				1.40167	1.59249	2.11382	2.82568
		19.6083	23.163	25.9544	27.4683					3.55471	6.34605	7.86001					-0.320045	0.186026	-0.0736381					1.24837	0.879024	1.05237
	SLC	19.3321	23.0045	25.3151	26.256	28.2838			SLC	3.67245	5.98296	6.9239	8.95174			SLC	-0.202311	-0.177067	-1.00975	-1.13595			SLC	1.15054	1.13058	2.01356	2.19764
		19.5278	23.4706	24.9421	26.618	28.4431				3.94283	5.41429	7.09022	8.91532				0.0680714	-0.745733	-0.843431	-1.17237				0.953912	1.67683	1.79431	2.25382
		19.6844	22.8608	25.447	26.1368	28.1426				3.17644	5.76262	6.4524	8.45819				-0.698315	-0.397406	-1.48124	-1.6295				1.62261	1.31714	2.79189	3.09406
		21.5975	23.7739	26.3424	28.2968	29.9643				2.17643	4.74491	6.6993	8.36679				-1.69832	-1.41512	-1.23435	-1.7209				3.24523	2.66681	2.35276	3.29641
		19.7743	22.9809	25.8844	26.9588	29.0781				3.20667	6.11014	7.18452	9.30382				-0.668087	-0.0498886	-0.749124	-0.783873				1.58896	1.03518	1.68077	1.72175
		19.9926	22.8971	24.9045	25.7537					2.90451	4.91185	5.76113					-0.970245	-1.24817	-2.17252					1.95917	2.3754	4.50811
										3.87476	6.16002	7.93365	10.0877
