# Supplementary material for: SLC13A2 promotes hepatocyte metabolic remodeling and liver regeneration by enhancing de novo cholesterol biosynthesis
Source: EMBO J. 2025 Jan 17;44(5):1442–63. doi: 10.1038/s44318-025-00362-y (PMC11876347; doi:10.1038/s44318-025-00362-y)
Supplement: Supplementary file 7 — Source data Fig. 5 [file 44318_2025_362_MOESM7_ESM.zip]

Archive with 12 entries (11 files):
- Figure 5/
- __MACOSX/._Figure 5
- Figure 5/5C.xlsx
- __MACOSX/Figure 5/._5C.xlsx
- Figure 5/.DS_Store
- __MACOSX/Figure 5/._.DS_Store
- Figure 5/5B.xlsx
- __MACOSX/Figure 5/._5B.xlsx
- Figure 5/5D.pptx
- __MACOSX/Figure 5/._5D.pptx
- Figure 5/5A.xlsx
- __MACOSX/Figure 5/._5A.xlsx
