# Supplementary material for: SLC13A2 promotes hepatocyte metabolic remodeling and liver regeneration by enhancing de novo cholesterol biosynthesis
Source: EMBO J. 2025 Jan 17;44(5):1442–63. doi: 10.1038/s44318-025-00362-y (PMC11876347; doi:10.1038/s44318-025-00362-y)
Supplement: Supplementary file 7 — Source data Fig. 5 [file 44318_2025_362_MOESM7_ESM.zip › Figure 5/5C.xlsx]

## Sheet: Sheet2
Normalised abundance
Accepted Description	Vector			SLC			Vector+EGF			SLC+EGF			Vector	SLC	Vector+EGF	SLC+EGF
5a-Cholest-8-en-3b-ol	4360.13	7530.59	6054.83	25882.4	43952.7	41609	7720.68	10310.3	10496.3	31311.9	39082.5	31547.5	5981.85	37148	9509.1	33980.6
Cholesterol	16429.1	13394.3	17759	53777.1	27770.4	31424	29562.7	25972.3	44294.3	73480.9	57860.6	18000.2	15860.8	37657.2	33276.5	49780.6
4,4-Dimethyl-5-alpha-cholest-7-en-3-beta-ol	7.47429	2235.23	425.628	2867.92	3853.85	3239.33	2209.57	164.801	2198.03	2869.34	2627.24	3074.33	889.443	3320.37	1524.13	2856.97
Palmitoylstigmasterol	152096	122012	154353	231359	161449	160905	175381	179631	188068	92934.6	107980	88354.5	142820	184571	181027	96423
3-hydroxyundecanoyl carnitine	22463	22755.1	20976.1	18428.4	20386.1	17189.8	18076.7	16991	14587	19343.4	18585.3	18761.7	22064.7	18668.1	16551.6	18896.8
Methyl oleate	15890.1	15335.3	14669.1	13977	13752.8	14426.3	17025	13330.6	14478.4	16036.8	14482	16532.3	15298.2	14052	14944.7	15683.7
TG(15:0/18:4(6Z,9Z,12Z,15Z)/18:4(6Z,9Z,12Z,15Z))	49687.2	110327	67486.5	14803.9	27137.8	45030.7	26294.9	63762.8	54223.7	29570.4	30285	34159.9	75833.6	28990.8	48093.8	31338.4
DG(18:1(11Z)/18:2(9Z,12Z)/0:0)	40334.6	57094.2	63063.5	72479.7	63176.7	79988.5	66648.2	100476	144772	84771.2	82864.5	62659.8	53497.4	71881.6	103965	76765.1
DG(14:1n5/0:0/20:5n3)	1771.46	2916.92	4524.08	6372.55	5376.12	6953.74	6548.49	8472.14	10672.5	6305.58	6395.81	6715.83	3070.82	6234.14	8564.39	6472.41
DG(16:1n7/0:0/18:4n3)	10847.7	10223.9	11609.9	13084.3	15684.3	16857.9	11907.2	14627.8	14939.9	8698.75	19407.3	16598.5	10893.8	15208.8	13825	14901.5
PE(15:0/22:0)	194424	238803	233273	311116	282567	280401	269906	262685	310407	239909	226270	233828	222167	291362	281000	233336
PE-Cer(d14:2(4E,6E)/22:1(13Z))	10092.2	12803.4	16491	31007.2	34782.5	20612.5	13740.9	18776.4	15041.8	27575.1	25176	20717.4	13128.9	28800.7	15853	24489.5
MG(16:0/0:0/0:0)	15395.8	19117.5	18182.6	21133.9	20032.7	21366.1	22922.8	25259.4	32446.4	16961.1	17454.4	15810.3	17565.3	20844.2	26876.2	16742
Palmitoleamide	44.8999	105.971	546.479	1448.58	808.078	607.518	660.69	964.629	1918.5	847.682	824.554	775.694	232.45	954.725	1181.27	815.977
PC(16:0/14:0)	12957.6	20088	20120.4	23812.7	23852.2	21405.5	20778.6	27831.6	48185.7	22905.7	22311.7	23727	17722	23023.5	32265.3	22981.5
PA(22:6(4Z,7Z,10Z,13Z,16Z,19Z)/18:2(9Z,12Z))	104923	93960.2	108530	113983	110988	111131	112138	91666.2	108925	128217	130241	116946	102471	112034	104243	125135
DG(18:0/18:2(9Z,12Z)/0:0)	197078	70138.9	102864	506728	446697	154001	195865	152651	153633	323002	484185	341952	123360	369142	167383	383046
DG(18:1(11Z)/16:0/0:0)	461646	79005.5	85267.1	664120	652909	347187	135598	210201	217700	260128	818169	639644	208639	554739	187833	572647
DG(18:1(9Z)/18:3(9Z,12Z,15Z)/0:0)[iso2]	5945.67	16458.8	17526.6	23000.3	20437	20230.9	20812.3	12375.8	18581.4	33155.5	19264	21433.1	13310.3	21222.7	17256.5	24617.5
DG(18:0e/2:0/0:0)	7.94752	246.135	415.777	277.841	17230.3	16042	8.37555	75.9295	9877.21	5.88892	6560.59	11772.2	223.286	11183.4	3320.51	6112.88
