# Supplementary material for: SLC13A2 promotes hepatocyte metabolic remodeling and liver regeneration by enhancing de novo cholesterol biosynthesis
Source: EMBO J. 2025 Jan 17;44(5):1442–63. doi: 10.1038/s44318-025-00362-y (PMC11876347; doi:10.1038/s44318-025-00362-y)
Supplement: Supplementary file 7 — Source data Fig. 5 [file 44318_2025_362_MOESM7_ESM.zip › Figure 5/5B.xlsx]

## Sheet: OE-1day
	Ct	P0	SREBP2	HMGCR	LDLR		ΔCt	SREBP2	HMGCR	LDLR		ΔΔCt	SREBP2	HMGCR	LDLR		POWER	SREBP2	HMGCR	LDLR
	GFP	18.13	35	24.76	26.04		GFP	16.87	6.63	7.91		GFP	6.795	-0.633333	1.36833		GFP	0.00900536	1.55114	0.387338
		17.89	26.9	25.79	25.02			9.01	7.9	7.13			-1.065	0.636667	0.588333			2.09217	0.643197	0.665111
		17.97	26.65	25.84	24.64			8.68	7.87	6.67			-1.395	0.606667	0.128333			2.62989	0.656712	0.914888
		17.91	27.06	25.87	23.68			9.15	7.96	5.77			-0.925	0.696667	-0.771667			1.89868	0.616996	1.70724
		18.28	26.53	24.59	24.08			8.25	6.31	5.8			-1.825	-0.953333	-0.741667			3.54307	1.93634	1.67211
		17.77	26.26	24.68	23.74			8.49	6.91	5.97			-1.585	-0.353333	-0.571667			3.00008	1.27751	1.48624
	SLC OE	18.1	25.89	25.56	24.96		SLC OE	7.79	7.46	6.86		SLC OE	-2.285	0.196667	0.318333		SLC OE	4.87364	0.872564	0.801996
		17.89	25.72	22.72	23.11			7.83	4.83	5.22			-2.245	-2.43333	-1.32167			4.74037	5.4014	2.49955
		18.69	25.82	23.22	23.17			7.13	4.53	4.48			-2.945	-2.73333	-2.06167			7.70076	6.6499	4.17468
		17.33	26.15	23.83	23.13			8.82	6.5	5.8			-1.255	-0.763333	-0.741667			2.38667	1.69741	1.67211
		17.96	25.09	21.85	22.26			7.13	3.89	4.3			-2.945	-3.37333	-2.24167			7.70076	10.3627	4.72943
		17.74	25.88	22.96	23.26			8.14	5.22	5.52			-1.935	-2.04333	-1.02167			3.82378	4.12197	2.03026
								10.075	7.26333	6.54167
																	SREBP2	HMGCR	LDLR	FDFT1
		P0	FDFT1		ΔCt	FDFT1		ΔΔCt	FDFT1		POWER	FDFT1			MEAN	GFP	2.19548	1.11365	1.13882	1.10863
	GFP	17.79	20.68		GFP	2.89		GFP	-0.801667		GFP	1.74311				SLC	5.20433	4.851	2.65134	1.71602
		17.88	21.93			4.05			0.358333			0.780065
		17.79	22.43			4.64			0.948333			0.518231
		17.63	20.55			2.92			-0.771667			1.70724
		17.94	21.34			3.4			-0.291667			1.22405
		17.34	21.59			4.25			0.558333			0.679086
	SLC OE	17.73	21.85		SLC OE	4.12		SLC OE	0.428333		SLC OE	0.74312
		17.62	20.03			2.41			-1.28167			2.4312
		18.3	20.75			2.45			-1.24167			2.36472
		17.03	21.91			4.88			1.18833			0.43881
		17.58	19.58			2			-1.69167			3.2303
		17.34	20.91			3.57			-0.121667			1.08799
						3.69167

## Sheet: OE-3day
Ct	P0	SREBP2	HMGCR			SREBP2	HMGCR		ΔΔCt	SREBP2	HMGCR		POWER	SREBP2	HMGCR
GFP	19.3548	26.514	26.0402		GFP	7.15923	6.68542		GFP	0.445265	0.76446		GFP	0.734449	0.588674
	19.5039	26.0897	25.5456			6.5858	6.0417			-0.128156	0.120735			1.0929	0.919719
	19.2925	25.536	23.7751			6.24354	4.48259			-0.470419	-1.43837			1.38551	2.71015
	18.2375	25.9076	25.8037			7.67017	7.5662			0.95621	1.64524			0.515409	0.319693
	19.759	25.9508	24.9204			6.19181	5.16148			-0.522148	-0.759485			1.43609	1.69289
	19.2957	25.7289	24.8841			6.43321	5.58838			-0.280752	-0.332579			1.21483	1.25926
SLC OE	19.7494	26.5943	26.6081		SLC OE	6.84482	6.85867		SLC OE	0.13086	0.937702		SLC OE	0.913287	0.522064
	19.3917	25.2885	24.4155			5.8968	5.02379			-0.817157	-0.897171			1.76193	1.86241
	19.5323	25.1393	23.8766			5.60693	4.3443			-1.10703	-1.57666			2.15402	2.98279
	19.9278	25.2947	24.8979			5.36693	4.97014			-1.34703	-0.950823			2.54388	1.93297
	19.7865	25.3442	24.4674			5.55774	4.68096			-1.15622	-1.24001			2.22873	2.36199
	19.6883	25.1481	24.0712			5.45979	4.38287			-1.25417	-1.53809			2.38529	2.9041
						6.71396	5.92096
																SREBP2	HMGCR	FDFT1
Ct	P0	FDFT1		ΔCt	FDFT1		ΔΔCt	FDFT1		POWER	FDFT1			MEAN	GFP	1.0632	1.2484	1.04278
GFP	19.8191	22.7163		GFP	2.89723		GFP	0.67849		GFP	0.624819				SLC OE	1.99785	2.09439	1.59185
	19.8531	21.8278			1.97465			-0.244095			1.18435
	19.7283	21.3578			1.62943			-0.589307			1.50452
	18.722	21.3163			2.59424			0.375494			0.770841
	20.0616	22.0103			1.9487			-0.270046			1.20585
	19.8764	22.1446			2.26821			0.0494636			0.966296
SLC OE	20.5761	23.0629		SLC OE	2.48684		SLC OE	0.268097		SLC OE	0.830414
	19.9564	21.6143			1.65796			-0.560787			1.47507
	19.7578	20.9341			1.17635			-1.04239			2.05963
	19.9125	21.2934			1.38091			-0.837827			1.78736
	20.3112	21.9174			1.60621			-0.612528			1.52894
	20.2851	21.601			1.31593			-0.902813			1.86971
					2.21874
	P0	Ldlr		ΔCt	Ldlr		ΔΔCt	Ldlr		POWER	Ldlr
GFP	20.8011	30.2331		GFP	9.43201		GFP	-0.589949		GFP	1.50519
	20.8119	30.1063			9.29439			-0.727571			1.65585
	19.3694	29.9742			10.6048			0.58285			0.667644				Ldlr
	19.2993	29.3391			10.0398			0.0178604			0.987696		MEAN	GFP	1.07946
	20.6537	30.5195			9.86574			-0.156214			1.11436			SLC OE	2.42206
	19.1775	30.0725			10.895			0.873024			0.546001
SLC OE	20.7348	29.6557		SLC OE	8.92094		SLC OE	-1.10101		SLC OE	2.14505
	20.9435	29.426			8.48257			-1.53939			2.90671
	20.5676	29.3077			8.74008			-1.28188			2.43156
	21.0038	29.5723			8.56849			-1.45346			2.73865
	19.6925	28.5772			8.88477			-1.13719			2.19952
	21.2193	30.1634			8.94413			-1.07783			2.11085
					10.022

## Sheet: LKO-1day
	Ct	P0	HMGCR	FDFT1	srebp2	LDLR				ΔCt	HMGCR	FDFT1	SREBP2	LDLR			ΔΔCt	HMGCR	FDFT1	SREBP2	LDLR			POWER	HMGCR	FDFT1	SREBP2	LDLR
	LACZ	16	21.89	19.12	22.6945	26.6618				LACZ	5.89	3.12	6.69454	10.6618			LACZ	-1.39	-1.23	-0.256243	0.896063			LACZ	2.62079	2.34567	1.19436	0.537351
		16.21	22.66	20.73	22.8707	26.6324					6.45	4.52	6.66069	10.4224				-0.83	0.17	-0.290092	0.656638				1.77769	0.888843	1.22272	0.634355
		15.88	24.76	19.48	23.6353	24.5737					8.88	3.6	7.7553	8.6937				1.6	-0.75	0.804514	-1.07204				0.329877	1.68179	0.572555	2.10241
		16.46	24.48	22.58	23.0751	26.246					8.02	6.12	6.61505	9.78598				0.74	1.77	-0.335727	0.0202344				0.598739	0.293209	1.26201	0.986072
		16.5	24.79	21.77	24.2993	25.9071					8.29	5.27	7.79932	9.40711				1.01	0.92	0.848537	-0.358637				0.496546	0.528509	0.555348	1.28221
		16.46	22.61	19.93	22.6398	26.0835					6.15	3.47	6.17979	9.62349				-1.13	-0.88	-0.770988	-0.142255				2.18859	1.84038	1.70644	1.10363
	LKO	15.95	24.83	19.87	24.1869	26.391				LKO	8.88	3.92	8.23691	10.441			LKO	1.6	-0.43	1.28613	0.675262			LKO	0.329877	1.34723	0.410051	0.626219
		15.87	23.68	19.68	6.71888	25.0884					7.81	3.81		9.21835				0.53	-0.54		-0.547389				0.692555	1.45397		1.46144
		15.61	24.58	20.67	24.7723	24.9769					8.97	5.06	9.16232	9.36695				1.69	0.71	2.21153	-0.398793				0.309927	0.61132	0.215905	1.3184
		15.76	23.69	20.36	24.5201	25.6472					7.93	4.6	8.76008	9.88717				0.65	0.25	1.8093	0.121432				0.63728	0.840896	0.285329	0.919275
		16.02	24.75	20.16	24.5401	28.7383					8.73	4.14	8.52008	12.7183				1.45	-0.21	1.5693	2.95252				0.366021	1.15669	0.336972	0.129183
		16.07	23.85	19.47	24.8315	28.5254					7.78	3.4	8.76154	12.4554				0.5	-0.95	1.81076	2.68967				0.707107	1.93187	0.285042	0.154999
											7.28	4.35	6.95078	9.76574
																							MEAN	LACZ	1.33537	1.26307	1.08557	1.10767
																								LKO	0.507128	1.22366	0.30666	0.768253

## Sheet: LKO-3day
		Ct	P0	HMGCR	FDFT1	SREBP2	LDLR			ΔCt	HMGCR	FDFT1	SREBP2	LDLR			ΔΔCt	HMGCR	FDFT1	SREBP2	LDLR			POWER	HMGCR	FDFT1	SREBP2	LDLR
		LACZ	15.7251	25.0955	21.3247	25.0628	24.4589			LACZ	9.3704	5.59963	9.33771	8.73378			LACZ	1.4923	2.35588	0.460072	0.727679			LACZ	0.355445	0.195348	0.72695	0.603874
			16.7769	25.0201	20.09	25.6329	24.3421				8.24315	3.31304	8.85598	7.56518				0.36505	0.06929	-0.0216606	-0.440924				0.776442	0.953107	1.01513	1.35747
			16.416	25.1821	19.8048	25.846	24.6445				8.76612	3.38889	9.43002	8.22852				0.888024	0.145138	0.552381	0.222413				0.540354	0.904293	0.681894	0.85713
			16.2295	22.9615	18.2641	24.5398	23.2436				6.73205	2.03463	8.31029	7.01416				-1.14605	-1.20912	-0.567349	-0.991944				2.21307	2.31197	1.4818	1.98886
			15.766	23.1289	18.8714	25.0536	24.3276				7.36289	3.10541	9.28754	8.56156				-0.515205	-0.138338	0.409904	0.555456				1.4292	1.10064	0.752674	0.680442
			15.9128	22.7067	17.9337	23.9571	23.8462				6.79398	2.0209	8.04429	7.93342				-1.08412	-1.22285	-0.833346	-0.0726813				2.12008	2.33407	1.78181	1.05167
		LKO	16.1644	25.7278	19.3371	25.8568	24.9644			LKO	9.56337	3.1727	9.69235	8.79996			LKO	1.68527	-0.0710451	0.814712	0.793854			LKO	0.310945	1.05048	0.568522	0.576801
			16.2989	25.9566	21.3889	26.2663	25.9968				9.65767	5.08993	9.96734	9.69792				1.77958	1.84618	1.0897	1.69181				0.291269	0.278128	0.46986	0.309538
			16.3745	25.1722	20.1364	25.4355	24.898				8.79775	3.76197	9.06098	8.5235				0.919653	0.518221	0.183341	0.517396				0.528636	0.698232	0.880661	0.698632
			16.3736	24.0025	20.1416	25.8322	24.2793				7.6289	3.768	9.45864	7.9057				-0.249193	0.524248	0.580999	-0.100405				1.18854	0.695321	0.668501	1.07207
			15.8906	24.7407	19.6445	25.9602	25.7946				8.8501	3.75384	10.0695	9.90393				0.972	0.510089	1.19188	1.89782				0.509799	0.702179	0.437732	0.268348
			16.2248	25.7145	19.8613	25.9872	25.8074				9.48964	3.63642	9.76236	9.58254				1.61154	0.392668	0.884725	1.57643				0.327248	0.76172	0.541591	0.33531
											7.8781	3.24375	8.87764	8.00611										HMGCR	FDFT1	SREBP2	LDLR
																							MEAN	1.2391	1.2999	1.07338	1.08991
																								0.526073	0.697676	0.594478	0.54345
