# Supplementary material for: SLC13A2 promotes hepatocyte metabolic remodeling and liver regeneration by enhancing de novo cholesterol biosynthesis
Source: EMBO J. 2025 Jan 17;44(5):1442–63. doi: 10.1038/s44318-025-00362-y (PMC11876347; doi:10.1038/s44318-025-00362-y)
Supplement: Supplementary file 7 — Source data Fig. 5 [file 44318_2025_362_MOESM7_ESM.zip › Figure 5/5A.xlsx]

## Sheet: MPH-SLC-OE.EXCEL
	Normalised abundance
	Vector			SLC13A2				Average	Average
Accepted Description	V-1	V-2	V-3	S-1	S-2	S-3	Accepted Description
Pyroglutamic acid	7.47642e+06	7.70395e+06	8.8666e+06	9.50496e+06	8.86517e+06	1.00691e+07	Pyroglutamic acid	8.01566e+06	9.47975e+06
Uridine 5'-monophosphate	1.57227e+06	1.51522e+06	1.62799e+06	1.69045e+06	1.79653e+06	1.65621e+06	Uridine 5'-monophosphate	1.57183e+06	1.7144e+06
Thymidine	194841	190004	192506	214676	205449	221847	Thymidine	192451	213991
Adenine	128063	160500	232332	418244	431528	570020	Adenine	173632	473264
Xanthine	50469.4	47897.4	55330.8	72648.4	76855.5	91911.4	Xanthine	51232.6	80471.8
Uridine diphosphate-N-acetylglucosamine	1.0043e+06	1.11637e+06	1.07678e+06	1.35671e+06	1.24489e+06	1.31282e+06	Uridine diphosphate-N-acetylglucosamine	1.06582e+06	1.30481e+06
L-Aspartic Acid	772144	732723	676112	1.01143e+06	1.00709e+06	932768	L-Aspartic Acid	726993	983765
Cytidine	684766	728520	806493	821442	792999	867317	Cytidine	739926	827253
Formiminoglutamic acid	109676	102393	110110	301033	293713	320107	Formiminoglutamic acid	107393	304951
N-Acetyl-L-glutamic acid	192314	205277	188644	227483	234818	225883	N-Acetyl-L-glutamic acid	195411	229395
