# Supplementary material for: SLC13A2 promotes hepatocyte metabolic remodeling and liver regeneration by enhancing de novo cholesterol biosynthesis
Source: EMBO J. 2025 Jan 17;44(5):1442–63. doi: 10.1038/s44318-025-00362-y (PMC11876347; doi:10.1038/s44318-025-00362-y)
Supplement: Supplementary file 8 — Source data Fig. 6 [file 44318_2025_362_MOESM8_ESM.zip]

Archive with 32 entries (28 files):
- Figure 6/
- __MACOSX/._Figure 6
- Figure 6/6F/
- __MACOSX/Figure 6/._6F
- Figure 6/6H/
- __MACOSX/Figure 6/._6H
- Figure 6/.DS_Store
- __MACOSX/Figure 6/._.DS_Store
- Figure 6/6D.xlsx
- __MACOSX/Figure 6/._6D.xlsx
- Figure 6/6C.xlsx
- __MACOSX/Figure 6/._6C.xlsx
- Figure 6/6B.xlsx
- __MACOSX/Figure 6/._6B.xlsx
- Figure 6/6E/
- __MACOSX/Figure 6/._6E
- Figure 6/6I.pptx
- __MACOSX/Figure 6/._6I.pptx
- Figure 6/6G.xlsx
- __MACOSX/Figure 6/._6G.xlsx
- Figure 6/6F/Ctrl-1.jpg
- __MACOSX/Figure 6/6F/._Ctrl-1.jpg
- Figure 6/6F/LKO-1.jpg
- __MACOSX/Figure 6/6F/._LKO-1.jpg
- Figure 6/6H/Ctrl-1.jpg
- __MACOSX/Figure 6/6H/._Ctrl-1.jpg
- Figure 6/6H/LKO-1.jpg
- __MACOSX/Figure 6/6H/._LKO-1.jpg
- Figure 6/6E/Ctrl-1.jpg
- __MACOSX/Figure 6/6E/._Ctrl-1.jpg
- Figure 6/6E/LKO-1.jpg
- __MACOSX/Figure 6/6E/._LKO-1.jpg
