# Supplementary material for: SLC13A2 promotes hepatocyte metabolic remodeling and liver regeneration by enhancing de novo cholesterol biosynthesis
Source: EMBO J. 2025 Jan 17;44(5):1442–63. doi: 10.1038/s44318-025-00362-y (PMC11876347; doi:10.1038/s44318-025-00362-y)
Supplement: Supplementary file 8 — Source data Fig. 6 [file 44318_2025_362_MOESM8_ESM.zip › Figure 6/6D.xlsx]

## Sheet: Liver TG
		OD			(Asa-Ab)/(Ast-Ab)			Protein concertration			Liver TG (mmol/ggprot)
		Ctrl	LKO		Ctrl	LKO		Ctrl	LKO		Ctrl	LKO
		1.152	1.136		16.6923	16.4462		12.4786	13.6459		3.74549	3.37458
		1.084	1.105		15.6462	15.9692		14.2296	14.8132		3.07875	3.01851
		1.109	1.148		16.0308	16.6308		13.7626	16.3307		3.26145	2.85144
		1.203	1.145		17.4769	16.5846		14.1712	15.9805		3.45316	2.90584
		1.158	1.106		16.7846	15.9846		14.8132	16.5058		3.17263	2.71158
		1.171	1.107		16.9846	16		13.7626	16.4475		3.45551	2.72382
		0.067	0.132
		blank	standard

## Sheet: Liver TC
			OD			(Asa-Ab)/(Ast-Ab)			Protein concertration			Liver TC (mmol/ggprot)
			Ctrl	LKO		Ctrl	LKO		Ctrl	LKO		Ctrl	LKO
			0.228	0.181		3.61224	2.65306		12.4786	13.6459		1.49659	1.00516
			0.185	0.174		2.73469	2.5102		14.2296	14.8132		0.99359	0.876092
			0.212	0.213		3.28571	3.30612		13.7626	15.4553		1.23429	1.10594
			0.367	0.159		6.44898	2.20408		14.1712	16.3307		2.35274	0.69777
			0.247	0.181		4	2.65306		14.8132	15.9805		1.39605	0.858314
			0.198	0.224		3	3.53061		13.7626	16.4475		1.12696	1.10979
			0.051	0.1
			blank	standard
