# Supplementary material for: SLC13A2 promotes hepatocyte metabolic remodeling and liver regeneration by enhancing de novo cholesterol biosynthesis
Source: EMBO J. 2025 Jan 17;44(5):1442–63. doi: 10.1038/s44318-025-00362-y (PMC11876347; doi:10.1038/s44318-025-00362-y)
Supplement: Supplementary file 8 — Source data Fig. 6 [file 44318_2025_362_MOESM8_ESM.zip › Figure 6/6C.xlsx]

## Sheet: Sheet1
TG
0.117	0.128	0.102	0.106	0.107	0.155		blank	Standard
0.125	0.115	0.113	0.117	0.099	0.11		0.067	0.132
TC
0.364	0.337	0.342	0.372	0.339	0.301		blank	Standard
0.36	0.303	0.273	0.3	0.282	0.258		0.049	0.168
TG (mmol/L)							MEAN	TTEST
2.15385	2.62769	1.50769	1.68	1.72308	3.79077	slc	2.24718	0.513349
2.49846	2.06769	1.98154	2.15385	1.37846	1.85231	con	1.98872
2.49846	2.06769	1.98154	2.15385	1.37846	1.85231	con
2.15385	2.62769	1.50769	1.68	1.72308	3.79077	slc
TC
13.6853	12.5123	12.7295	14.0329	12.5992	10.9482	slc	12.7512	0.0254618
13.5115	11.0351	9.73176	10.9048	10.1228	9.08008	con	10.731
9.64487	11.0351	9.73176	10.9048	10.1228	9.08008	con		0.00059271
13.6853	12.5123	12.7295	14.0329	12.5992	10.9482	slc
