# Supplementary material for: SLC13A2 promotes hepatocyte metabolic remodeling and liver regeneration by enhancing de novo cholesterol biosynthesis
Source: EMBO J. 2025 Jan 17;44(5):1442–63. doi: 10.1038/s44318-025-00362-y (PMC11876347; doi:10.1038/s44318-025-00362-y)
Supplement: Supplementary file 8 — Source data Fig. 6 [file 44318_2025_362_MOESM8_ESM.zip › Figure 6/6B.xlsx]

## Sheet: Sheet1
AST										AST
0.208	0.224	0.21	0.218	0.208	0.221	H2O				0	1	2	3	4
0.209	0.208	0.204	0.203	0.207	0.206	0.142			OD	0.146	0.201	0.251	0.306	0.355
0.146	0.201	0.251	0.306	0.355					absolute OD	0	0.055	0.105	0.16	0.209
									Unit (U/L)	0	24	61	114	190
ALT
0.214	0.285	0.265	0.251	0.19	0.244	H2O
0.258	0.186	0.231	0.249	0.275	0.257	0.118
0.12	0.203	0.263	0.305	0.369	0.352
AST absolute OD
0.066	0.082	0.068	0.076	0.066	0.079	slc-sg
0.067	0.066	0.062	0.061	0.065	0.064	con
AST Unit value
29.0683	40.1666	30.3635	35.8073	29.0683	37.9574
29.7126	29.0683	26.557	25.9456	28.4306	27.7995
AST（U/L）							MEAN
14.0109	19.3603	14.6352	17.2591	14.0109	18.2954	slc-sg	16.262
14.3215	14.0109	12.8005	12.5058	13.7036	13.3994	con	13.4569			ALT
										0	1	2	3	4	5
									OD	0.12	0.203	0.263	0.305	0.369	0.352
ALT absolute OD									absolute OD	0	0.083	0.143	0.185	0.249	0.232
0.096	0.167	0.147	0.133	0.072	0.126	slc-sg			Unit (U/L)	0	28	57	97	150	200
0.14	0.068	0.113	0.131	0.157	0.139	con
ALT Unit value
33.5526	78.3677	64.0306	54.7941	22.2331	50.4228	slc-sg
59.3301	20.5346	42.7412	53.5284	71.0312	58.672	con
ALT（U/L）							MEAN
16.1724	37.7732	30.8628	26.4108	10.7164	24.3038		24.3732
28.5971	9.89769	20.6013	25.8007	34.2371	28.2799		24.569
