# Supplementary material for: SLC13A2 promotes hepatocyte metabolic remodeling and liver regeneration by enhancing de novo cholesterol biosynthesis
Source: EMBO J. 2025 Jan 17;44(5):1442–63. doi: 10.1038/s44318-025-00362-y (PMC11876347; doi:10.1038/s44318-025-00362-y)
Supplement: Supplementary file 8 — Source data Fig. 6 [file 44318_2025_362_MOESM8_ESM.zip › Figure 6/6G.xlsx]

## Sheet: Sheet1
Ki67 positve rate %
	Ctrl	LKO
	16.7364	3.6697
	17.6471	3.9648
	22.1154	2.2222
	23.6111	4.3137
	18.6722	4.6729
	16.9742	4.2969
