# Supplementary material for: SLC13A2 promotes hepatocyte metabolic remodeling and liver regeneration by enhancing de novo cholesterol biosynthesis
Source: EMBO J. 2025 Jan 17;44(5):1442–63. doi: 10.1038/s44318-025-00362-y (PMC11876347; doi:10.1038/s44318-025-00362-y)
Supplement: Supplementary file 9 — Source data Fig. 7 [file 44318_2025_362_MOESM9_ESM.zip]

Archive with 44 entries (40 files):
- Figure 7/
- __MACOSX/._Figure 7
- Figure 7/7C.xlsx
- __MACOSX/Figure 7/._7C.xlsx
- Figure 7/7B.xlsx
- __MACOSX/Figure 7/._7B.xlsx
- Figure 7/.DS_Store
- __MACOSX/Figure 7/._.DS_Store
- Figure 7/7E.xlsx
- __MACOSX/Figure 7/._7E.xlsx
- Figure 7/7D/
- __MACOSX/Figure 7/._7D
- Figure 7/7G.xlsx
- __MACOSX/Figure 7/._7G.xlsx
- Figure 7/7H.pptx
- __MACOSX/Figure 7/._7H.pptx
- Figure 7/7F.xlsx
- __MACOSX/Figure 7/._7F.xlsx
- Figure 7/7D/HE/
- __MACOSX/Figure 7/7D/._HE
- Figure 7/7D/.DS_Store
- __MACOSX/Figure 7/7D/._.DS_Store
- Figure 7/7D/BrdU/
- __MACOSX/Figure 7/7D/._BrdU
- Figure 7/7D/HE/GFP+Lova-20x.tif
- __MACOSX/Figure 7/7D/HE/._GFP+Lova-20x.tif
- Figure 7/7D/HE/.DS_Store
- __MACOSX/Figure 7/7D/HE/._.DS_Store
- Figure 7/7D/HE/GFP-20x.tif
- __MACOSX/Figure 7/7D/HE/._GFP-20x.tif
- Figure 7/7D/HE/SLC-20x.tif
- __MACOSX/Figure 7/7D/HE/._SLC-20x.tif
- Figure 7/7D/HE/SLC+Lova-20x.tif
- __MACOSX/Figure 7/7D/HE/._SLC+Lova-20x.tif
- Figure 7/7D/BrdU/.DS_Store
- __MACOSX/Figure 7/7D/BrdU/._.DS_Store
- Figure 7/7D/BrdU/GFP-20x.jpg
- __MACOSX/Figure 7/7D/BrdU/._GFP-20x.jpg
- Figure 7/7D/BrdU/GFP+Lova-20x.jpg
- __MACOSX/Figure 7/7D/BrdU/._GFP+Lova-20x.jpg
- Figure 7/7D/BrdU/SLC-20x.jpg
- __MACOSX/Figure 7/7D/BrdU/._SLC-20x.jpg
- Figure 7/7D/BrdU/SLC+Lova-20x.jpg
- __MACOSX/Figure 7/7D/BrdU/._SLC+Lova-20x.jpg
