# Supplementary material for: SLC13A2 promotes hepatocyte metabolic remodeling and liver regeneration by enhancing de novo cholesterol biosynthesis
Source: EMBO J. 2025 Jan 17;44(5):1442–63. doi: 10.1038/s44318-025-00362-y (PMC11876347; doi:10.1038/s44318-025-00362-y)
Supplement: Supplementary file 9 — Source data Fig. 7 [file 44318_2025_362_MOESM9_ESM.zip › Figure 7/7C.xlsx]

## Sheet: Liver TG TC
		Standard curve
		Protein	0	1	2	4	6	8	10
		OD		0.195	0.247		0.432	0.545	0.626
	protein concentration
	GFP					GFP+Lova							SLC						SLC+Lova
Number
OD (570nm)	0.407	0.499	0.41	0.427	0.436	0.544	0.352	0.546	0.39	0.43	0.431	0.407	0.51	0.434	0.401	0.377	0.53	0.498	0.489	0.492	0.459	0.417	0.496	0.447	0.717	0.406	0.45
Concentration	10.7122	14.5217	10.8364	11.5404	11.913	16.3851	8.43478	16.4679	10.0083	11.6646	11.706	10.7122	14.9772	11.8302	10.4638	9.46998	15.8054	14.4803	14.1077	14.2319	12.8654	11.1263	14.3975	12.3685	23.5487	10.6708	12.4928
TG			GFP					GFP+lovastatin								SLC OE						SLC OE+lovastatin
	Blank	Standard
OD (500nm)	0.067	0.132	0.115	0.207	0.146	0.191	0.165	0.118	0.109	0.224	0.193	0.236	0.115	0.129	0.214	0.24	0.119	0.151	0.482	0.387	0.319	0.2	0.262	0.283	0.242	0.292	0.303	0.142	0.141
		0.346303	0.193022	0.415292	0.31404	0.462857	0.354363	0.134081	0.214496	0.410682	0.54232	0.624111	0.176635	0.24932	0.422796	0.629938	0.214072	0.382098	1.13107	0.951954	0.769467	0.402563	0.652913	0.836273	0.523595	0.783626	0.431708	0.302767	0.255163
		MEAN	0.347915					0.346805								0.679766						0.523576
TC			GFP					GFP+lovastatin								SLC OE						SLC OE+lovastatin
	Blank	Standard
OD (500nm)	0.051	0.1	0.075	0.102	0.088	0.082	0.087	0.074	0.078	0.095	0.082	0.091	0.089	0.088	0.099	0.103	0.108	0.088	0.114	0.116	0.105	0.098	0.099	0.093	0.104	0.097	0.111	0.089	0.092
		0.312654	0.236389	0.370549	0.360255	0.283424	0.318841	0.148106	0.337741	0.281909	0.326811	0.361813	0.342507	0.364432	0.338146	0.463772	0.574753	0.412237	0.420562	0.473619	0.403862	0.348442	0.393651	0.398284	0.388403	0.392405	0.268831	0.375734	0.346274
		MEAN	0.313891					0.312683								0.458134						0.364003

## Sheet: Serum TG TC
TG			GFP					GFP+lovastatin								SLC OE						SLC OE+lovastatin
	Blank	Standard
OD(500nm)	0.069	0.175	0.145	0.127	0.126	0.121	0.13	0.119	0.124	0.118	0.143	0.157	0.16	0.159	0.106	0.15	0.158	0.144	0.137	0.155	0.154	0.128	0.142	0.161	0.165	0.139	0.145	0.126	0.139
		1.60472	2.00755	1.53208	1.50566	1.37358	1.61132	1.32075	1.45283	1.29434	1.95472	2.32453	2.40377	2.37736	0.977358	2.13962	2.35094	1.98113	1.79623	2.2717	2.24528	1.55849	1.9283	2.43019	2.53585	1.84906	2.00755	1.50566	1.84906
		MEAN	1.60604					1.76321								2.13082						1.95802
TC			GFP					GFP+lovastatin								SLC OE						SLC OE+lovastatin
	Blank	Standard
OD(500nm)	0.049	0.168	0.133	0.106	0.131	0.122	0.123	0.12	0.149	0.131	0.136	0.192	0.131	0.142	0.11	0.171	0.158	0.145	0.177	0.263	0.155	0.125	0.127	0.142	0.129	0.162	0.13	0.136	0.135
		3.21496	3.64941	2.47639	3.56252	3.17151	3.21496	3.08462	4.34454	3.56252	3.77975	6.21269	3.56252	4.04042	2.65017	5.30034	4.73555	4.17076	5.56101	9.29731	4.60521	3.30185	3.38874	4.04042	3.47563	4.90933	3.51908	3.77975	3.7363
		MEAN	3.21496					3.90465								5.61169						3.76889
