# Supplementary material for: SLC13A2 promotes hepatocyte metabolic remodeling and liver regeneration by enhancing de novo cholesterol biosynthesis
Source: EMBO J. 2025 Jan 17;44(5):1442–63. doi: 10.1038/s44318-025-00362-y (PMC11876347; doi:10.1038/s44318-025-00362-y)
Supplement: Supplementary file 9 — Source data Fig. 7 [file 44318_2025_362_MOESM9_ESM.zip › Figure 7/7B.xlsx]

## Sheet: Sheet1
		Body weight	Liver weight	Liver/Body	MEAN
	GFP	20.1	0.722	0.0359204
		16.8	0.671	0.0399405	0.0364926
		18.8	0.649	0.0345213
		19.3	0.69	0.0357513
		18.8	0.683	0.0363298
	GFP+lova	17.5	0.604	0.0345143
		19.4	0.812	0.0418557
		18.7	0.659	0.0352406
		21.3	0.812	0.0381221
		18.6	0.666	0.0358065	0.0355003
		16.1	0.458	0.0284472
		18.6	0.701	0.0376882
		18.9	0.611	0.032328
	SLC	20.6	0.847	0.0411165
		20.1	0.791	0.0393532
		19	0.729	0.0383684	0.0387473
		19.4	0.722	0.0372165
		20.4	0.762	0.0373529
		18.4	0.719	0.0390761
	SLC+Lova	18.3	0.767	0.0419126
		20.5	0.848	0.0413659
		20	0.713	0.03565
		18.6	0.671	0.0360753	0.037802
		20.7	0.787	0.0380193
		20.3	0.703	0.0346305
		21.2	0.845	0.0398585
		20.8	0.726	0.0349038
