# Supplementary material for: SLC13A2 promotes hepatocyte metabolic remodeling and liver regeneration by enhancing de novo cholesterol biosynthesis
Source: EMBO J. 2025 Jan 17;44(5):1442–63. doi: 10.1038/s44318-025-00362-y (PMC11876347; doi:10.1038/s44318-025-00362-y)
Supplement: Supplementary file 9 — Source data Fig. 7 [file 44318_2025_362_MOESM9_ESM.zip › Figure 7/7E.xlsx]

## Sheet: Sheet1
Brdu
GFP	GFP	97/730	86/570	89/570	130/701	110/639	133/696	106/694
	GFP LOV	35/565	31/629	21/461	33/552	31/592	30/595	29/554
SLC OE	SLC	135/616	152/586	136/530	102/466	153/565	141/658	109/517
	SLC LOV	56/499	63/578	60/569	68/589	63/586	59/551	51/530
GFP	GFP	0.132877	0.150877	0.15614	0.185449	0.172144	0.191092	0.152738
	GFP LOV	0.0619469	0.0492846	0.0455531	0.0597826	0.0523649	0.0504202	0.0523466
SLC OE	SLC	0.219156	0.259386	0.256604	0.218884	0.270796	0.214286	0.210832
	SLC LOV	0.112224	0.108997	0.105448	0.11545	0.107509	0.107078	0.0962264
