# Supplementary material for: SLC13A2 promotes hepatocyte metabolic remodeling and liver regeneration by enhancing de novo cholesterol biosynthesis
Source: EMBO J. 2025 Jan 17;44(5):1442–63. doi: 10.1038/s44318-025-00362-y (PMC11876347; doi:10.1038/s44318-025-00362-y)
Supplement: Supplementary file 9 — Source data Fig. 7 [file 44318_2025_362_MOESM9_ESM.zip › Figure 7/7G.xlsx]

## Sheet: Sheet1
		CT	P0	SREBP2	HMGCR	FOXM1	MCM2			ΔCT	SREBP2	HMGCR	FOXM1	MCM2			ΔΔCT	SREBP2	HMGCR	FOXM1	MCM2			POWER	SREBP2	HMGCR	FOXM1	MCM2
		GFP	19.2677	30.6777	30.105	33.2962	32.1741			GFP	11.4101	10.8374	14.0286	12.9065			GFP	0.148207	0.319148	0.0200036	-0.3684			GFP	0.902372	0.801543	0.98623	1.29092
			18.8157	30.1292	30.0655	33.1358	32.9652				11.3135	11.2499	14.3202	14.1496				0.0516516	0.731638	0.311581	0.874678				0.964831	0.60222	0.805758	0.545375
			19.2669	30.7693	28.833	33.0012	32.7719				11.5025	9.56618	13.7344	13.505				0.240635	-0.952041	-0.274216	0.230113				0.846373	1.93461	1.20934	0.852568
			19.1654	29.9867	29.5848	33.1166	31.7039				10.8214	10.4195	13.9512	12.5385				-0.440493	-0.0987446	-0.057368	-0.736391				1.35707	1.07084	1.04057	1.666
		GFP+LOVA	19.2917	30.4691	30.9606	33.1616	33.162			GFP+LOVA	11.1773	11.6689	13.8698	13.8702			GFP+LOVA	-0.0845282	1.15063	-0.138753	0.595337			GFP+LOVA	1.06034	0.450428	1.10095	0.66189
			19.3196	29.8107	29.5002	34.3547	32.0296				10.4912	10.1806	15.0352	12.71				-0.770679	-0.337609	1.02657	-0.564911				1.70607	1.26366	0.490875	1.4793
			19.1935	30.5545	29.6032	34.7027	34.191				11.361	10.4096	15.5092	14.9974				0.0991056	-0.108606	1.50062	1.72253				0.933612	1.07819	0.353401	0.303017
			18.8392	30.6688	29.2497	33.9304	31.9759				11.8296	10.4104	15.0912	13.1367				0.567753	-0.107791	1.08261	-0.138185				0.674667	1.07758	0.472173	1.10052
			18.4982	30.3175	29.3322	33.8681	33.1402				11.8193	10.8341	15.3699	14.642				0.557463	0.315833	1.3613	1.36715				0.679496	0.803387	0.38923	0.387657
			18.4923	29.7138	30.0352	34.3549	31.3586				11.2215	11.543	15.8626	12.8663				-0.0403681	1.02473	1.85398	-0.4086				1.02838	0.491501	0.276628	1.3274
			18.4892	29.9116	29.8291	36.1359	30.7426				11.4224	11.3399	17.6467	12.2534				0.16056	0.821626	3.6381	-1.02153				0.894677	0.565804	0.0803196	2.03007
		SLC OE	19.2223	29.4586	28.1106	31.5789	29.9922			SLC OE	10.2363	8.88833	12.3566	10.7699			SLC OE	-1.02552	-1.6299	-1.65196	-2.50495			SLC OE	2.03569	3.09491	3.14261	5.67629
			19.3051	29.2464	28.2477	32.7319	30.8645				9.94135	8.94267	13.4268	11.5594				-1.3205	-1.57556	-0.581752	-1.71549				2.49752	2.98051	1.49667	3.28409
			18.792	29.2757	27.6161	31.8961	30.8326				10.4837	8.82413	13.1041	12.0406				-0.778194	-1.6941	-0.904465	-1.23429				1.71498	3.23574	1.87185	2.35265
			19.0624	29.1046	27.6604	31.8928	29.5508				10.0421	8.59799	12.8303	10.4884				-1.21973	-1.92023	-1.17825	-2.7865				2.32903	3.78484	2.26301	6.89954
			18.8407	28.5469	27.3077	32.1292	29.8514				9.70613	8.467	13.2884	11.0107				-1.55572	-2.05122	-0.720149	-2.26423				2.9398	4.14458	1.64735	4.80397
			19.2308	28.7698	27.6528	31.4777	31.2357				9.53904	8.42202	12.2469	12.0049				-1.7228	-2.09621	-1.76168	-1.26994				3.30077	4.27584	3.39093	2.41152
		SLC+LOVA	19.2041	30.0548	29.5002	32.5176	31.8546			SLC+LOVA	10.8507	10.2961	13.3135	12.6504			SLC+LOVA	-0.411175	-0.222165	-0.695114	-0.624447			SLC+LOVA	1.32977	1.16648	1.61901	1.54162
			19.1459	30.3996	28.1106	32.7618	31.7028				11.2537	8.96476	13.616	12.557				-0.00813503	-1.55346	-0.392619	-0.717932				1.00565	2.93521	1.31277	1.64482
			19.4407	29.9871	28.5598	32.7097	31.9589				10.5464	9.11914	13.269	12.5182				-0.715454	-1.39909	-0.739571	-0.756729				1.642	2.63734	1.66968	1.68966
			19.533	29.6093	28.1051	33.1405	32.0132				10.0762	8.5721	13.6075	12.4801				-1.18562	-1.94613	-0.401118	-0.794775				2.27461	3.85338	1.32053	1.73481
			19.4408	30.0319	28.4502	34.8073	32.6926				10.591	9.00933	15.3664	13.2517				-0.670827	-1.5089	1.35785	-0.0231718				1.59199	2.84593	0.390163	1.01619
			19.157	30.1073	28.2396	33.1874	32.5576				10.9503	9.08264	14.0304	13.4006				-0.311543	-1.43558	0.0218146	0.125719				1.24103	2.70491	0.984993	0.916547
			19.0214	29.5687	28.2127	33.3213	31.427				10.5473	9.19135	14.2999	12.4057				-0.714512	-1.32688	0.291356	-0.869241				1.64093	2.50859	0.817134	1.8267
											11.2618	10.5182	14.0086	13.2749
																							MEAN	GFP	1.01766	1.1023	1.01047	1.08872
																								GFP+Lova	0.996749	0.818649	0.45194	1.04141
																								SLC	2.46963	3.58607	2.30207	4.23801
																								SLC+Lova	1.53228	2.66455	1.15918	1.48148
