# Supplementary material for: SLC13A2 promotes hepatocyte metabolic remodeling and liver regeneration by enhancing de novo cholesterol biosynthesis
Source: EMBO J. 2025 Jan 17;44(5):1442–63. doi: 10.1038/s44318-025-00362-y (PMC11876347; doi:10.1038/s44318-025-00362-y)
Supplement: Supplementary file 9 — Source data Fig. 7 [file 44318_2025_362_MOESM9_ESM.zip › Figure 7/7F.xlsx]

## Sheet: Sheet1
		Blood glucose	MEAN
	GFP	3.9
		2.7	3.7
		3.5
		3.7
		4.7
	GFP+lova	4.2
		5.2
		3.7
		3.9	4.0875
		3.8
		3.9
		3.9
		4.1
	SLC	5.2
		7.2
		4.2	5.16667
		4.8
		5.1
		4.5
	SLC+Lova	3.5
		5.2
		3.7
		3.4	4.475
		5.1
		4.7
		4.4
		5.8
