# Supplementary material for: SLC13A2 promotes hepatocyte metabolic remodeling and liver regeneration by enhancing de novo cholesterol biosynthesis
Source: EMBO J. 2025 Jan 17;44(5):1442–63. doi: 10.1038/s44318-025-00362-y (PMC11876347; doi:10.1038/s44318-025-00362-y)
Supplement: Supplementary file 10 — Source data Fig. 8 [file 44318_2025_362_MOESM10_ESM.zip]

Archive with 78 entries (68 files):
- Figure 8/
- __MACOSX/._Figure 8
- Figure 8/8D.pptx
- __MACOSX/Figure 8/._8D.pptx
- Figure 8/8F.xlsx
- __MACOSX/Figure 8/._8F.xlsx
- Figure 8/.DS_Store
- __MACOSX/Figure 8/._.DS_Store
- Figure 8/8I.pptx
- __MACOSX/Figure 8/._8I.pptx
- Figure 8/8G.xlsx
- __MACOSX/Figure 8/._8G.xlsx
- Figure 8/8A/
- __MACOSX/Figure 8/._8A
- Figure 8/8H.xlsx
- __MACOSX/Figure 8/._8H.xlsx
- Figure 8/8C/
- __MACOSX/Figure 8/._8C
- Figure 8/8B/
- __MACOSX/Figure 8/._8B
- Figure 8/8E.xlsx
- __MACOSX/Figure 8/._8E.xlsx
- Figure 8/8A/AML12 proliferation curve.xlsx
- __MACOSX/Figure 8/8A/._AML12 proliferation curve.xlsx
- Figure 8/8A/Colony/
- __MACOSX/Figure 8/8A/._Colony
- Figure 8/8A/Colony analysis.xlsx
- __MACOSX/Figure 8/8A/._Colony analysis.xlsx
- Figure 8/8C/LKO.pptx
- __MACOSX/Figure 8/8C/._LKO.pptx
- Figure 8/8C/OE.pptx
- __MACOSX/Figure 8/8C/._OE.pptx
- Figure 8/8B/.DS_Store
- __MACOSX/Figure 8/8B/._.DS_Store
- Figure 8/8B/MPH-Cholesterol/
- __MACOSX/Figure 8/8B/._MPH-Cholesterol
- Figure 8/8B/AML12-Cholesterol/
- __MACOSX/Figure 8/8B/._AML12-Cholesterol
- Figure 8/8A/Colony/SLC13A2.jpg
- __MACOSX/Figure 8/8A/Colony/._SLC13A2.jpg
- Figure 8/8A/Colony/.DS_Store
- __MACOSX/Figure 8/8A/Colony/._.DS_Store
- Figure 8/8A/Colony/Vector-cut.jpg
- __MACOSX/Figure 8/8A/Colony/._Vector-cut.jpg
- Figure 8/8A/Colony/Vector.jpg
- __MACOSX/Figure 8/8A/Colony/._Vector.jpg
- Figure 8/8A/Colony/Replicate/
- __MACOSX/Figure 8/8A/Colony/._Replicate
- Figure 8/8A/Colony/SLC13A2-cut.jpg
- __MACOSX/Figure 8/8A/Colony/._SLC13A2-cut.jpg
- Figure 8/8B/MPH-Cholesterol/.DS_Store
- __MACOSX/Figure 8/8B/MPH-Cholesterol/._.DS_Store
- Figure 8/8B/MPH-Cholesterol/SLC.jpg
- __MACOSX/Figure 8/8B/MPH-Cholesterol/._SLC.jpg
- Figure 8/8B/MPH-Cholesterol/Vector.jpg
- __MACOSX/Figure 8/8B/MPH-Cholesterol/._Vector.jpg
- Figure 8/8B/AML12-Cholesterol/.DS_Store
- __MACOSX/Figure 8/8B/AML12-Cholesterol/._.DS_Store
- Figure 8/8B/AML12-Cholesterol/SLC.jpg
- __MACOSX/Figure 8/8B/AML12-Cholesterol/._SLC.jpg
- Figure 8/8B/AML12-Cholesterol/Vector.jpg
- __MACOSX/Figure 8/8B/AML12-Cholesterol/._Vector.jpg
- Figure 8/8A/Colony/Replicate/SLC13A2/
- __MACOSX/Figure 8/8A/Colony/Replicate/._SLC13A2
- Figure 8/8A/Colony/Replicate/.DS_Store
- __MACOSX/Figure 8/8A/Colony/Replicate/._.DS_Store
- Figure 8/8A/Colony/Replicate/Vector/
- __MACOSX/Figure 8/8A/Colony/Replicate/._Vector
- Figure 8/8A/Colony/Replicate/SLC13A2/SLC-1.jpg
- __MACOSX/Figure 8/8A/Colony/Replicate/SLC13A2/._SLC-1.jpg
- Figure 8/8A/Colony/Replicate/SLC13A2/SLC-2.jpg
- __MACOSX/Figure 8/8A/Colony/Replicate/SLC13A2/._SLC-2.jpg
- Figure 8/8A/Colony/Replicate/Vector/.DS_Store
- __MACOSX/Figure 8/8A/Colony/Replicate/Vector/._.DS_Store
- Figure 8/8A/Colony/Replicate/Vector/Vector-1.jpg
- __MACOSX/Figure 8/8A/Colony/Replicate/Vector/._Vector-1.jpg
- Figure 8/8A/Colony/Replicate/Vector/Vector-2.jpg
- __MACOSX/Figure 8/8A/Colony/Replicate/Vector/._Vector-2.jpg
