# Supplementary material for: SLC13A2 promotes hepatocyte metabolic remodeling and liver regeneration by enhancing de novo cholesterol biosynthesis
Source: EMBO J. 2025 Jan 17;44(5):1442–63. doi: 10.1038/s44318-025-00362-y (PMC11876347; doi:10.1038/s44318-025-00362-y)
Supplement: Supplementary file 10 — Source data Fig. 8 [file 44318_2025_362_MOESM10_ESM.zip › Figure 8/8F.xlsx]

## Sheet: Sheet1
Normalised abundance
WC-P			WC-S			Ex-P			Ex-S
WC-ph-P-1	WC-ph-P-2	WC-ph-P-3	WC-ph-S-1	WC-ph-S-2	WC-ph-S-3	exC-ph-P-1 (2)	exC-ph-P-2 (2)	exC-ph-P-3 (2)	exC-ph-S-2 (2)	exC-ph-S-1 (2)	exC-ph-S-3 (2)	Accepted Description
5.83762e+07	6.53667e+07	7.0553e+07	6.34968e+07	6.38586e+07	6.56854e+07	5.56526e+07	5.42391e+07	5.70661e+07	9.46021e+06	9.23667e+06	9.27993e+06	Citric acid
Intracellular						Extracellular
