# Supplementary material for: SLC13A2 promotes hepatocyte metabolic remodeling and liver regeneration by enhancing de novo cholesterol biosynthesis
Source: EMBO J. 2025 Jan 17;44(5):1442–63. doi: 10.1038/s44318-025-00362-y (PMC11876347; doi:10.1038/s44318-025-00362-y)
Supplement: Supplementary file 10 — Source data Fig. 8 [file 44318_2025_362_MOESM10_ESM.zip › Figure 8/8G.xlsx]

## Sheet: Sheet1
Citrate	Formula	C6H8O7
	Tgt RT	7.89	minutes
	RT tolerance	0.2	minutes
	m/z tolerance	20	ppm
	Abundance metric	EicCoreArea	(20.0 % threshold)
					Ion Abundance								Corrected Abundance Percentages								Summary Statistics
					m+0	m+1	m+2	m+3	m+4	m+5	m+6	Abund	m+0	m+1	m+2	m+3	m+4	m+5	m+6	Abund	%	%	% Fractional
	SampleGroups	Cpd. Group	File Name	RT	191.02	192.023	193.026	194.03	195.033	196.036	197.04	Sum	191.02	192.023	193.026	194.03	195.033	196.036	197.04	Sum	Unlabeled	Labeled	Labeling
	pad-1	6	20240627-PHC-ch-pad-1.d	7.899	4288096	320606	0	12002	35529	0	46316	4702550	97.4	0.54	0	0.14	0.82	0	1.11	100	97.4	2.6	1.81
	pad-2	6	20240627-PHC-ch-pad-2.d	7.864	831503	52331	0	0	6707	3937	8331	902809	97.78	0	0	0	0.79	0.4	1.02	100	97.78	2.22	1.88
	pad-3	6	20240627-PHC-ch-pad-3.d	7.967	1788522	168749	0	7937	0	8849	28693	2002749	95.29	2.4	0	0.3	0	0.39	1.62	100	95.29	4.71	2.49
	slc-1	6	20240627-PHC-ch-slc-1.d	7.839	900275	90247	124682	12779	9358	15258	25588	1178187	82.48	2.45	10.11	0.57	0.63	1.29	2.46	100	82.48	17.52	8.02
	slc-2	6	20240627-PHC-ch-slc-2.d	7.902	769629	70621	0	6996	7756	9947	19792	884741	92.75	2.1	0	0.7	0.88	1.08	2.5	100	92.75	7.25	4.68
	slc-3	6	20240627-PHC-ch-slc-3.d	7.851	939843	63265	84853	16565	8505	13212	26143	1152387	87.95	0	6.6	1.17	0.61	1.11	2.57	100	87.95	12.05	6.68
	Summary Statistics	%labeled		%fraction
	Sample Groups	Mean	Std.Dev.	Mean	Std.Dev.														0.00265961
	pad-1	2.6		1.81
	pad-2	2.22		1.88
	pad-3	4.71		2.49
	slc-1	17.52		8.02
	slc-2	7.25		4.68
	slc-3	12.05		6.68
