# Supplementary material for: SLC13A2 promotes hepatocyte metabolic remodeling and liver regeneration by enhancing de novo cholesterol biosynthesis
Source: EMBO J. 2025 Jan 17;44(5):1442–63. doi: 10.1038/s44318-025-00362-y (PMC11876347; doi:10.1038/s44318-025-00362-y)
Supplement: Supplementary file 10 — Source data Fig. 8 [file 44318_2025_362_MOESM10_ESM.zip › Figure 8/8H.xlsx]

## Sheet: Sheet1
															ΔCT
			P0	Hmgcr	Srebp2	Ldlr	Fdft1								Hmgcr	Srebp2	Ldlr	Fdft1
	Lacz	Ctrl	16.619	28.255	26.804	27.851	23.049						Lacz	Ctrl	11.636	10.185	11.232	6.43
			16.244	27.684	26.419	27.532	22.787								11.44	10.175	11.288	6.543
			16.226	27.557	26.173	27.929	22.811								11.331	9.947	11.703	6.585
		Citrate	16.623	28.046	25.492	27.771	22.446							Citrate	11.423	8.869	11.148	5.823
			15.831	26.19	24.923	26.962	21.274								10.359	9.092	11.131	5.443
			16.477	27.559	25.344	27.85	22.103								11.082	8.867	11.373	5.626
	LKO	Ctrl	18.443	31.114	30.23	30.147	26.321						LKO	Ctrl	12.671	11.787	11.704	7.878
			16.952	29.095	27.946	28.799	24.233								12.143	10.994	11.847	7.281
			16.623	29.054	28.47	30.151	25.289								12.431	11.847	13.528	8.666
		Citrate	17.72	29.245	29.006	29.909	26.999							Citrate	11.525	11.286	12.189	9.279
			17.795	29.183	27.097	29.334	25.045								11.388	9.302	11.539	7.25
			16.888	28.316	27.486	28.618	24.269								11.428	10.598	11.73	7.381
															11.469	10.1023	11.4077	6.51933
			ΔΔCT												POWER
			Hmgcr	Srebp2	Ldlr	Fdft1									Hmgcr	Srebp2	Ldlr	Fdft1
	Lacz	Ctrl	0.167	0.0826667	-0.175667	-0.0893333							Lacz	Ctrl	0.890693	0.944311	1.12949	1.06388
			-0.029	0.0726667	-0.119667	0.0236667									1.0203	0.950879	1.08648	0.983729
			-0.138	-0.155333	0.295333	0.0656667									1.10038	1.11368	0.814884	0.955504
		Citrate	-0.046	-1.23333	-0.259667	-0.696333								Citrate	1.0324	2.3511	1.1972	1.62038
			-1.11	-1.01033	-0.276667	-1.07633									2.15846	2.01438	1.21139	2.10867
			-0.387	-1.23533	-0.0346667	-0.893333									1.30767	2.35436	1.02432	1.85746
	LKO	Ctrl	1.202	1.68467	0.296333	1.35867							LKO	Ctrl	0.434672	0.311075	0.814319	0.389943
			0.674	0.891667	0.439333	0.761667									0.626767	0.538991	0.737475	0.589815
			0.962	1.74467	2.12033	2.14667									0.513345	0.298403	0.229994	0.225834
		Citrate	0.056	1.18367	0.781333	2.75967								Citrate	0.961927	0.440231	0.581829	0.147658
			-0.081	-0.800333	0.131333	0.730667									1.05775	1.7415	0.912987	0.602625
			-0.041	0.495667	0.322333	0.861667									1.02883	0.709234	0.799775	0.550316
													MEAN		Hmgcr	Srebp2	Ldlr	Fdft1
														Lacz-Ctrl	1.00379	1.00296	1.01028	1.00104
														Lacz-Citrate	1.49951	2.23994	1.1443	1.86217
														LKO-Ctrl	0.524928	0.382823	0.593929	0.401864
														LKO-Citrate	1.01617	0.963656	0.764864	0.433533
