# Supplementary material for: SLC13A2 promotes hepatocyte metabolic remodeling and liver regeneration by enhancing de novo cholesterol biosynthesis
Source: EMBO J. 2025 Jan 17;44(5):1442–63. doi: 10.1038/s44318-025-00362-y (PMC11876347; doi:10.1038/s44318-025-00362-y)
Supplement: Supplementary file 10 — Source data Fig. 8 [file 44318_2025_362_MOESM10_ESM.zip › Figure 8/8E.xlsx]

## Sheet: Sheet1
															44.4	42.6	45.8	46.8	46.4	43.1
															Normalised abundance						Raw abundance
															GFP PH 1D SLI			SLCOE PH 1D SLI			GFP PH 1D SLI			SLCOE PH 1D SLI			Tags
Compound	Neutral mass (Da)	m/z	Charge	Retention time (min)	Chromatographic peak width (min)	Identifications	Anova (p)	q Value	Max Fold Change	Highest Mean	Lowest Mean	Isotope Distribution	Maximum Abundance	Minimum CV%	GFP-PH1D-1	GFP-PH1D-2	GFP-PH1D-8	OE-PH1D-5	OE-PH1D-10	OE-PH1D-11	GFP-PH1D-1	GFP-PH1D-2	GFP-PH1D-8	OE-PH1D-5	OE-PH1D-10	OE-PH1D-11	No MS/MS data	Anova p-value <= 0.05	Max fold change >= 1.5	Not identified	vip>1	Accepted Compound ID	Accepted Description	Adducts	Formula	Score	Fragmentation Score	Mass Error (ppm)	Isotope Similarity	Retention Time Error (mins)	Compound Link
10.21_117.0192m/z		117.019	1	10.2124	0.234483	16	0.262474	0.358157	1.23394	GFP PH 1D SLI	SLCOE PH 1D SLI	100 - 4.2	1.13586e+07	9.05	1.11818e+07	1.24635e+07	1.04306e+07	6.33604e+06	1.09011e+07	1.03784e+07	1.14799e+07	1.23535e+07	1.05828e+07	6.06504e+06	1.09011e+07	9.78458e+06						114	Succinic acid	M-H	C4H6O4	52.8	67.2	-1.50776	98.813		http://nonlinear.com/redirect/outbound?p=hmdb&param=HMDB00254
10.90_191.0195m/z		191.019	1	10.8991	0.301467	17	0.0104543	0.102242	17.3861	SLCOE PH 1D SLI	GFP PH 1D SLI	100 - 6.73 - 1.53	2.72341e+07	31.58	365010	562787	3.7715e+06	3.68101e+07	2.47252e+07	2.0167e+07	374739	557821	3.82656e+06	3.52357e+07	2.47252e+07	1.90131e+07		x	x		x	124	Citric acid	M-H	C6H8O7	52.8	66	-1.30854	99.6985		http://nonlinear.com/redirect/outbound?p=hmdb&param=HMDB00094
10.31_134.0213n	134.021	133.014	1	10.3128	0.284767	12	0.0335877	0.148624	1.14642	GFP PH 1D SLI	SLCOE PH 1D SLI	100 - 4.16 - 0.9	5.51838e+07	5	5.31746e+07	5.83264e+07	5.40503e+07	5.08575e+07	4.8074e+07	4.54762e+07	5.45921e+07	5.78117e+07	5.48393e+07	4.86823e+07	4.8074e+07	4.28742e+07		x			x	118	Malic acid	M-H2O-H, M-H	C4H6O5	54	72.5	-1.41099	99.4025		http://nonlinear.com/redirect/outbound?p=hmdb&param=HMDB00744
7.90_124.9887m/z		124.989	1	7.90107	0.60295	4	0.615512	0.518624	1.13472	GFP PH 1D SLI	SLCOE PH 1D SLI	100 - 2.51 - 1.61 - 0.0272	3.25045e+06	31.97	3.98218e+06	3.70819e+06	2.06097e+06	1.28006e+06	2.25733e+06	5.05619e+06	4.08833e+06	3.67547e+06	2.09105e+06	1.22531e+06	2.25733e+06	4.76688e+06						HMDB62781	2-oxoglutarate(2-)	M-H2O-H	C5H4O5-2	38.8	2.47	4.53326	96.6355		http://nonlinear.com/redirect/outbound?p=hmdb&param=HMDB62781
									Normalised abundance								Liver weight (mg)
										GFP-PHx-1d			SLC13A2-PHx-1d					GFP-PHx-1d			SLC13A2-PHx-1d
									Number	1	2	3	4	5	6		Number	1	2	3	4	5	6
									Succinic acid	1.11818e+07	1.24635e+07	1.04306e+07	6.33604e+06	1.09011e+07	1.03784e+07			44.4	42.6	45.8	46.8	46.4	43.1
									Citric acid	365010	562787	3.7715e+06	3.68101e+07	2.47252e+07	2.0167e+07
									Malic acid	5.31746e+07	5.83264e+07	5.40503e+07	5.08575e+07	4.8074e+07	4.54762e+07
									2-oxoglutarate	3.98218e+06	3.70819e+06	2.06097e+06	1.28006e+06	2.25733e+06	5.05619e+06
									Normalised by liver weight
										GFP-PHx-1d			SLC13A2-PHx-1d
									Number	1	2	3	4	5	6
									Succinic acid	251843	292571	227742	135385	234937	240798
									Citric acid	8220.94	13211	82347.2	786541	532871	467912
									Malic acid	1.19763e+06	1.36917e+06	1.18014e+06	1.0867e+06	1.03608e+06	1.05513e+06
									2-oxoglutarate	89688.8	87046.8	44999.3	27351.7	48649.3	117313
									Avergae	257385
										34593
										1.24898e+06
										73911.6
									Normalised by liver weight
										GFP-PHx-1d			SLC13A2-PHx-1d
									Number	1	2	3	4	5	6
									Succinic acid	0.978468	1.1367	0.884829	0.526003	0.912783	0.935556
									Citric acid	0.237647	0.381897	2.38046	22.737	15.404	13.5262
									Malic acid	0.958887	1.09623	0.944883	0.870071	0.829541	0.844798
									2-oxoglutarate	1.21346	1.17771	0.608826	0.37006	0.658209	1.58721
											GFP	SLC13A2
									Average	Succinic acid	1	0.791447
										Citric acid	1	17.2224
										Malic acid	1	0.848137
										2-oxoglutarate	1	0.871825
