# Supplementary material for: SLC13A2 promotes hepatocyte metabolic remodeling and liver regeneration by enhancing de novo cholesterol biosynthesis
Source: EMBO J. 2025 Jan 17;44(5):1442–63. doi: 10.1038/s44318-025-00362-y (PMC11876347; doi:10.1038/s44318-025-00362-y)
Supplement: Supplementary file 10 — Source data Fig. 8 [file 44318_2025_362_MOESM10_ESM.zip › Figure 8/8A/AML12 proliferation curve.xlsx]

## Sheet: Sheet1
	OD
		PAD			SLC13A2
	day 0	0.146	0.146	0.148	0.147	0.148	0.145
	day 1	0.162	0.164	0.17	0.171	0.176	0.168
	day 2	0.206	0.212	0.203	0.237	0.257	0.215
	day 3	0.404	0.411	0.392	0.472	0.527	0.519
	day 4	0.623	0.612	0.702	0.803	0.797	0.79
	day 5	0.816	0.837	0.814	1.36	1.302	1.311
	day 6	1.071	1.11	1.132	1.452	1.596	1.507
	day 7	1.301	1.279	1.295	1.703	1.77	1.654
			0.146667
		PAD			SLC13A2
	day 0	0.995455	0.995455	1.00909	1.00227	1.00909	0.988636
	day 1	1.10455	1.11818	1.15909	1.16591	1.2	1.14545
	day 2	1.40455	1.44545	1.38409	1.61591	1.75227	1.46591
	day 3	2.75455	2.80227	2.67273	3.21818	3.59318	3.53864
	day 4	4.24773	4.17273	4.78636	5.475	5.43409	5.38636
	day 5	5.56364	5.70682	5.55	9.27273	8.87727	8.93864
	day 6	7.30227	7.56818	7.71818	9.9	10.8818	10.275
	day 7	8.87045	8.72045	8.82955	11.6114	12.0682	11.2773
