# Supplementary material for: SLC13A2 promotes hepatocyte metabolic remodeling and liver regeneration by enhancing de novo cholesterol biosynthesis
Source: EMBO J. 2025 Jan 17;44(5):1442–63. doi: 10.1038/s44318-025-00362-y (PMC11876347; doi:10.1038/s44318-025-00362-y)
Supplement: Supplementary file 10 — Source data Fig. 8 [file 44318_2025_362_MOESM10_ESM.zip › Figure 8/8A/Colony analysis.xlsx]

## Sheet: Sheet1
	count
PAD-1.gif	324
PAD-2.gif	248
PAD-3.gif	177
SLC-1.gif	895
SLC-2.gif	748
SLC-3.gif	795
