# Supplementary material for: SLC13A2 promotes hepatocyte metabolic remodeling and liver regeneration by enhancing de novo cholesterol biosynthesis
Source: EMBO J. 2025 Jan 17;44(5):1442–63. doi: 10.1038/s44318-025-00362-y (PMC11876347; doi:10.1038/s44318-025-00362-y)
Supplement: Supplementary file 11 — Source data Fig. 9 [file 44318_2025_362_MOESM11_ESM.zip]

Archive with 136 entries (118 files):
- Figure 9/
- __MACOSX/._Figure 9
- Figure 9/9J/
- __MACOSX/Figure 9/._9J
- Figure 9/.DS_Store
- __MACOSX/Figure 9/._.DS_Store
- Figure 9/9H.pptx
- __MACOSX/Figure 9/._9H.pptx
- Figure 9/9F.xlsx
- __MACOSX/Figure 9/._9F.xlsx
- Figure 9/9D.xlsx
- __MACOSX/Figure 9/._9D.xlsx
- Figure 9/9I/
- __MACOSX/Figure 9/._9I
- Figure 9/9G/
- __MACOSX/Figure 9/._9G
- Figure 9/9E.xlsx
- __MACOSX/Figure 9/._9E.xlsx
- Figure 9/9B.xlsx
- __MACOSX/Figure 9/._9B.xlsx
- Figure 9/9C.xlsx
- __MACOSX/Figure 9/._9C.xlsx
- Figure 9/9J/Vector+ACLYi/
- __MACOSX/Figure 9/9J/._Vector+ACLYi
- Figure 9/9J/SLC13A2+Vehicle/
- __MACOSX/Figure 9/9J/._SLC13A2+Vehicle
- Figure 9/9J/SLC13A2+ACLYi+Cholesterol/
- __MACOSX/Figure 9/9J/._SLC13A2+ACLYi+Cholesterol
- Figure 9/9J/.DS_Store
- __MACOSX/Figure 9/9J/._.DS_Store
- Figure 9/9J/SLC13A2+ACLYi/
- __MACOSX/Figure 9/9J/._SLC13A2+ACLYi
- Figure 9/9J/Vector+Vehicle/
- __MACOSX/Figure 9/9J/._Vector+Vehicle
- Figure 9/9J/Vector+ACLYi+Cholesterol/
- __MACOSX/Figure 9/9J/._Vector+ACLYi+Cholesterol
- Figure 9/9I/Vector+ACLYi/
- __MACOSX/Figure 9/9I/._Vector+ACLYi
- Figure 9/9I/SLC13A2+Vehicle/
- __MACOSX/Figure 9/9I/._SLC13A2+Vehicle
- Figure 9/9I/SLC13A2+ACLYi+Cholesterol/
- __MACOSX/Figure 9/9I/._SLC13A2+ACLYi+Cholesterol
- Figure 9/9I/.DS_Store
- __MACOSX/Figure 9/9I/._.DS_Store
- Figure 9/9I/SLC13A2+ACLYi/
- __MACOSX/Figure 9/9I/._SLC13A2+ACLYi
- Figure 9/9I/Vector+Vehicle/
- __MACOSX/Figure 9/9I/._Vector+Vehicle
- Figure 9/9I/Vector+ACLYi+Cholesterol/
- __MACOSX/Figure 9/9I/._Vector+ACLYi+Cholesterol
- Figure 9/9G/HE/
- __MACOSX/Figure 9/9G/._HE
- Figure 9/9G/.DS_Store
- __MACOSX/Figure 9/9G/._.DS_Store
- Figure 9/9G/BrdU/
- __MACOSX/Figure 9/9G/._BrdU
- Figure 9/9J/Vector+ACLYi/.DS_Store
- __MACOSX/Figure 9/9J/Vector+ACLYi/._.DS_Store
- Figure 9/9J/Vector+ACLYi/Cholesterol.jpg
- __MACOSX/Figure 9/9J/Vector+ACLYi/._Cholesterol.jpg
- Figure 9/9J/SLC13A2+Vehicle/.DS_Store
- __MACOSX/Figure 9/9J/SLC13A2+Vehicle/._.DS_Store
- Figure 9/9J/SLC13A2+Vehicle/Cholesterol.jpg
- __MACOSX/Figure 9/9J/SLC13A2+Vehicle/._Cholesterol.jpg
- Figure 9/9J/SLC13A2+ACLYi+Cholesterol/.DS_Store
- __MACOSX/Figure 9/9J/SLC13A2+ACLYi+Cholesterol/._.DS_Store
- Figure 9/9J/SLC13A2+ACLYi+Cholesterol/Cholesterol.jpg
- __MACOSX/Figure 9/9J/SLC13A2+ACLYi+Cholesterol/._Cholesterol.jpg
- Figure 9/9J/SLC13A2+ACLYi/.DS_Store
- __MACOSX/Figure 9/9J/SLC13A2+ACLYi/._.DS_Store
- Figure 9/9J/SLC13A2+ACLYi/Cholesterol.jpg
- __MACOSX/Figure 9/9J/SLC13A2+ACLYi/._Cholesterol.jpg
- Figure 9/9J/Vector+Vehicle/.DS_Store
- __MACOSX/Figure 9/9J/Vector+Vehicle/._.DS_Store
- Figure 9/9J/Vector+Vehicle/Cholesterol.jpg
- __MACOSX/Figure 9/9J/Vector+Vehicle/._Cholesterol.jpg
- Figure 9/9J/Vector+ACLYi+Cholesterol/.DS_Store
- __MACOSX/Figure 9/9J/Vector+ACLYi+Cholesterol/._.DS_Store
- Figure 9/9J/Vector+ACLYi+Cholesterol/Cholesterol.jpg
- __MACOSX/Figure 9/9J/Vector+ACLYi+Cholesterol/._Cholesterol.jpg
- Figure 9/9I/Vector+ACLYi/EdU.jpg
- __MACOSX/Figure 9/9I/Vector+ACLYi/._EdU.jpg
- Figure 9/9I/Vector+ACLYi/Merge.jpg
- __MACOSX/Figure 9/9I/Vector+ACLYi/._Merge.jpg
- Figure 9/9I/Vector+ACLYi/DAPI.jpg
- __MACOSX/Figure 9/9I/Vector+ACLYi/._DAPI.jpg
- Figure 9/9I/SLC13A2+Vehicle/EdU.jpg
- __MACOSX/Figure 9/9I/SLC13A2+Vehicle/._EdU.jpg
- Figure 9/9I/SLC13A2+Vehicle/.DS_Store
- __MACOSX/Figure 9/9I/SLC13A2+Vehicle/._.DS_Store
- Figure 9/9I/SLC13A2+Vehicle/Merge.jpg
- __MACOSX/Figure 9/9I/SLC13A2+Vehicle/._Merge.jpg
- Figure 9/9I/SLC13A2+Vehicle/DAPI.jpg
- __MACOSX/Figure 9/9I/SLC13A2+Vehicle/._DAPI.jpg
- Figure 9/9I/SLC13A2+ACLYi+Cholesterol/EdU.jpg
- __MACOSX/Figure 9/9I/SLC13A2+ACLYi+Cholesterol/._EdU.jpg
- Figure 9/9I/SLC13A2+ACLYi+Cholesterol/.DS_Store
- __MACOSX/Figure 9/9I/SLC13A2+ACLYi+Cholesterol/._.DS_Store
- Figure 9/9I/SLC13A2+ACLYi+Cholesterol/Merge.jpg
- __MACOSX/Figure 9/9I/SLC13A2+ACLYi+Cholesterol/._Merge.jpg
- Figure 9/9I/SLC13A2+ACLYi+Cholesterol/DAPI.jpg
- __MACOSX/Figure 9/9I/SLC13A2+ACLYi+Cholesterol/._DAPI.jpg
- Figure 9/9I/SLC13A2+ACLYi/EdU.jpg
- __MACOSX/Figure 9/9I/SLC13A2+ACLYi/._EdU.jpg
- Figure 9/9I/SLC13A2+ACLYi/.DS_Store
- __MACOSX/Figure 9/9I/SLC13A2+ACLYi/._.DS_Store
- Figure 9/9I/SLC13A2+ACLYi/Merge.jpg
- __MACOSX/Figure 9/9I/SLC13A2+ACLYi/._Merge.jpg
- Figure 9/9I/SLC13A2+ACLYi/DAPI.jpg
- __MACOSX/Figure 9/9I/SLC13A2+ACLYi/._DAPI.jpg
- Figure 9/9I/Vector+Vehicle/EdU.jpg
- __MACOSX/Figure 9/9I/Vector+Vehicle/._EdU.jpg
- Figure 9/9I/Vector+Vehicle/.DS_Store
- __MACOSX/Figure 9/9I/Vector+Vehicle/._.DS_Store
- Figure 9/9I/Vector+Vehicle/Merge.jpg
- __MACOSX/Figure 9/9I/Vector+Vehicle/._Merge.jpg
- Figure 9/9I/Vector+Vehicle/DAPI.jpg
- __MACOSX/Figure 9/9I/Vector+Vehicle/._DAPI.jpg
- Figure 9/9I/Vector+ACLYi+Cholesterol/EdU.jpg
- __MACOSX/Figure 9/9I/Vector+ACLYi+Cholesterol/._EdU.jpg
- Figure 9/9I/Vector+ACLYi+Cholesterol/Merge.jpg
- __MACOSX/Figure 9/9I/Vector+ACLYi+Cholesterol/._Merge.jpg
- Figure 9/9I/Vector+ACLYi+Cholesterol/DAPI.jpg
- __MACOSX/Figure 9/9I/Vector+ACLYi+Cholesterol/._DAPI.jpg
- Figure 9/9G/HE/SLC-ACLYi-1.jpg
- Figure 9/9G/HE/.DS_Store
- __MACOSX/Figure 9/9G/HE/._.DS_Store
- Figure 9/9G/HE/SLC-1.jpg
- Figure 9/9G/HE/GFP-ACLYi-1.jpg
- Figure 9/9G/HE/GFP-1.jpg
- Figure 9/9G/BrdU/.DS_Store
- __MACOSX/Figure 9/9G/BrdU/._.DS_Store
- Figure 9/9G/BrdU/SLC-1.jpg
- Figure 9/9G/BrdU/GFP+ACLYi-1.jpg
- Figure 9/9G/BrdU/SLC+ACLYi-1.jpg
- Figure 9/9G/BrdU/GFP-1.jpg
