# Supplementary material for: SLC13A2 promotes hepatocyte metabolic remodeling and liver regeneration by enhancing de novo cholesterol biosynthesis
Source: EMBO J. 2025 Jan 17;44(5):1442–63. doi: 10.1038/s44318-025-00362-y (PMC11876347; doi:10.1038/s44318-025-00362-y)
Supplement: Supplementary file 11 — Source data Fig. 9 [file 44318_2025_362_MOESM11_ESM.zip › Figure 9/9F.xlsx]

## Sheet: Sheet1
		CT	P0	SREBP2	LDLR	CDC45	MCM2			ΔCT	SREBP2	LDLR	CDC45	MCM2			ΔΔCT	SREBP2	LDLR	CDC45	MCM2			POWER	SREBP2	LDLR	CDC45	MCM2
		GFP	16.983	26.224	26.852	24.862	25.691			GFP	9.241	9.869	7.879	8.708			GFP	-0.0932	0.5018	-0.0788	-0.6122			GFP	1.06673	0.706225	1.05614	1.52859
			17.484	26.701	26.689	25.442	26.403				9.217	9.205	7.958	8.919				-0.1172	-0.1622	0.0002	-0.4012				1.08463	1.11899	0.999861	1.32061
			16.832	26.684	25.992	24.733	26.93				9.852	9.16	7.901	10.098				0.5178	-0.2072	-0.0568	0.7778				0.698436	1.15445	1.04016	0.583256
			17.311	26.815	27.005	25.164	26.779				9.504	9.694	7.853	9.468				0.1698	0.3268	-0.1048	0.1478				0.888966	0.797303	1.07535	0.902626
			16.922	25.779	25.83	25.12	26.33				8.857	8.908	8.198	9.408				-0.4772	-0.4592	0.2402	0.0878				1.39204	1.37478	0.846628	0.940957
		GFP+ACLYi	17.402	26.932	26.589	25.487	26.651			GFP+ACLYi	9.53	9.187	8.085	9.249			GFP+ACLYi	0.1958	-0.1802	0.1272	-0.0712			GFP+ACLYi	0.873089	1.13304	0.915607	1.05059
			17.425	26.004	26.636	25.167	26.207				8.579	9.211	7.742	8.782				-0.7552	-0.1562	-0.2158	-0.5382				1.68787	1.11435	1.16135	1.45216
			16.93	25.867	26.304	24.152	26.176				8.937	9.374	7.222	9.246				-0.3972	0.0068	-0.7358	-0.0742				1.31695	0.995298	1.66532	1.05278
			17.045	25.726	25.761	25.213	26.227				8.681	8.716	8.168	9.182				-0.6532	-0.6512	0.2102	-0.1382				1.57265	1.57047	0.864417	1.10053
		SLC OE	17.866	26.091	26.734	24.376	25.557			SLC OE	8.225	8.868	6.51	7.691			SLC OE	-1.1092	-0.4992	-1.4478	-1.6292			SLC OE	2.15726	1.41343	2.72792	3.09341
			17.583	26.386	26.529	24.332	25.481				8.803	8.946	6.749	7.898				-0.5312	-0.4212	-1.2088	-1.4222				1.44513	1.33904	2.31145	2.67994
			17.705	25.447	26.59	24.42	26.365				7.742	8.885	6.715	8.66				-1.5922	-0.4822	-1.2428	-0.6602				3.01509	1.39687	2.36657	1.5803
			17.524	26.019	26.73	23.698	24.699				8.495	9.206	6.174	7.175				-0.8392	-0.1612	-1.7838	-2.1452				1.78906	1.11822	3.44332	4.42354
			17.676	25.596	26.121	24.803	26.259				7.92	8.445	7.127	8.583				-1.4142	-0.9222	-0.8308	-0.7372				2.66512	1.895	1.77867	1.66694
			17.864	25.975	26.422	24.588	26.502				8.111	8.558	6.724	8.638				-1.2232	-0.8092	-1.2338	-0.6822				2.33464	1.75224	2.35186	1.60458
		SLC+ACLYi	16.75	26.038	27	23.885	26.851			SLC+ACLYi	9.288	10.25	7.135	10.101			SLC+ACLYi	-0.0462	0.8828	-0.8228	0.7808			SLC+ACLYi	1.03254	0.542314	1.76884	0.582044
			16.882	26.818	27.269	23.927	26.47				9.936	10.387	7.045	9.588				0.6018	1.0198	-0.9128	0.2678				0.658931	0.493185	1.8827	0.830585
			16.909	26.468	26.597	23.807	26.013				9.559	9.688	6.898	9.104				0.2248	0.3208	-1.0598	-0.2162				0.855714	0.800626	2.08464	1.16167
			16.689	26.77	27.622	25.325	29.594				10.081	10.933	8.636	12.905				0.7468	1.5658	0.6782	3.5848				0.595924	0.33779	0.624945	0.0833427
			16.503	26.091	26.58	23.887	30.616				9.588	10.077	7.384	14.113				0.2538	0.7098	-0.5738	4.7928				0.838684	0.611405	1.48844	0.0360764
											9.3342	9.3672	7.9578	9.3202
																									SREBP2	LDLR	CDC45	MCM2
																							MEAN	GFP	1.02616	1.03035	1.00363	1.05521
																								GFP+ACLYi	1.36264	1.20329	1.15167	1.16401
																								SLC	2.23438	1.4858	2.49663	2.50812
																								SLC+ACLYi	0.796359	0.557064	1.56991	0.538744
