# Supplementary material for: SLC13A2 promotes hepatocyte metabolic remodeling and liver regeneration by enhancing de novo cholesterol biosynthesis
Source: EMBO J. 2025 Jan 17;44(5):1442–63. doi: 10.1038/s44318-025-00362-y (PMC11876347; doi:10.1038/s44318-025-00362-y)
Supplement: Supplementary file 11 — Source data Fig. 9 [file 44318_2025_362_MOESM11_ESM.zip › Figure 9/9D.xlsx]

## Sheet: Sheet1
		Protein	Liver TG	Protein	Liver TG	Liver TG/Protein
	GFP	0.217	0.171	5.5693	0.881702	0.158315
		0.186	0.159	4.0195	0.738723	0.183785	0.183475
		0.262	0.223	7.81902	1.50128	0.192003
		0.301	0.234	9.76878	1.63234	0.167098
		0.239	0.218	6.66917	1.4417	0.216174
	GFP+ACLYi	0.196	0.158	4.51944	0.726809	0.160818
		0.199	0.159	4.66942	0.738723	0.158205	0.184361
		0.256	0.206	7.51906	1.29872	0.172724
		0.222	0.217	5.81927	1.42979	0.245699
	SLC	0.167	0.152	3.06962	0.655319	0.213486
		0.208	0.224	5.11936	1.51319	0.295582
		0.191	0.205	4.26947	1.28681	0.301398
		0.256	0.241	7.51906	1.71574	0.228186	0.243997
		0.215	0.189	5.46932	1.09617	0.200422
		0.237	0.221	6.56918	1.47745	0.224906
	SLC+ACLYi	0.227	0.203	6.06924	1.26298	0.208095
		0.214	0.207	5.41932	1.31064	0.241845
		0.239	0.169	6.66917	0.857872	0.128633	0.172618
		0.227	0.154	6.06924	0.679149	0.1119
		0.202	0.137	4.8194	0.476596	0.0988911
		Blank	0.097
		Standard	0.332
	0	0.05	0.1	0.2	0.3	0.4	0.5
	0.085	0.163	0.192	0.258	0.353	0.432	0.496
