# Supplementary material for: SLC13A2 promotes hepatocyte metabolic remodeling and liver regeneration by enhancing de novo cholesterol biosynthesis
Source: EMBO J. 2025 Jan 17;44(5):1442–63. doi: 10.1038/s44318-025-00362-y (PMC11876347; doi:10.1038/s44318-025-00362-y)
Supplement: Supplementary file 11 — Source data Fig. 9 [file 44318_2025_362_MOESM11_ESM.zip › Figure 9/9E.xlsx]

## Sheet: Sheet1
		Protein	Liver TC	Protein	Liver TC	Liver TC/Protein
	GFP	0.217	0.134	5.5693	2.27389	0.408289
		0.186	0.117	4.0195	1.80815	0.449845	0.408786
		0.262	0.174	7.81902	3.36974	0.430966
		0.301	0.181	9.76878	3.56151	0.364581
		0.239	0.146	6.66917	2.60264	0.39025
	GFP+ACLYi	0.196	0.121	4.51944	1.91774	0.424331
		0.199	0.124	4.66942	1.99992	0.428303	0.424595
		0.256	0.172	7.51906	3.31494	0.440872
		0.222	0.137	5.81927	2.35608	0.404875
	SLC	0.167	0.106	3.06962	1.50679	0.490873
		0.208	0.135	5.11936	2.30128	0.449526
		0.191	0.139	4.26947	2.41087	0.564677
		0.256	0.172	7.51906	3.31494	0.440872	0.472862
		0.215	0.144	5.46932	2.54785	0.465844
		0.237	0.153	6.56918	2.79442	0.425383
	SLC+ACLYi	0.227	0.142	6.06924	2.49306	0.410769
		0.214	0.133	5.41932	2.24649	0.414533
		0.239	0.149	6.66917	2.68483	0.402574	0.415304
		0.227	0.147	6.06924	2.63004	0.433339
		0.202	0.119	4.8194	1.86294	0.386551
		Blank	0.051
		Standard	0.316
	0	0.05	0.1	0.2	0.3	0.4	0.5
	0.085	0.163	0.192	0.258	0.353	0.432	0.496
