# Supplementary material for: SLC13A2 promotes hepatocyte metabolic remodeling and liver regeneration by enhancing de novo cholesterol biosynthesis
Source: EMBO J. 2025 Jan 17;44(5):1442–63. doi: 10.1038/s44318-025-00362-y (PMC11876347; doi:10.1038/s44318-025-00362-y)
Supplement: Supplementary file 11 — Source data Fig. 9 [file 44318_2025_362_MOESM11_ESM.zip › Figure 9/9B.xlsx]

## Sheet: Sheet1
		Body weight	Liver weight	Liver/Body	Mean
	GFP	19	0.494	0.026
		20.1	0.591	0.029403	0.0279108
		18.7	0.545	0.0291444
		18.8	0.52	0.0276596
		19.6	0.536	0.0273469
	GFP+ACLYi	21.6	0.613	0.0283796
		18	0.456	0.0253333	0.0290464
		18.6	0.569	0.0305914
		20.2	0.644	0.0318812
	SLC	17.3	0.537	0.0310405
		18.2	0.589	0.0323626
		18.2	0.566	0.0310989
		19.3	0.571	0.0295855	0.0300975
		18.8	0.528	0.0280851
		18.9	0.537	0.0284127
	SLC+ACLYi	19.1	0.529	0.0276963
		18.6	0.509	0.0273656
		18.4	0.522	0.0283696	0.0258668
		16.7	0.314	0.0188024
		20	0.542	0.0271
