# Supplementary material for: SLC13A2 promotes hepatocyte metabolic remodeling and liver regeneration by enhancing de novo cholesterol biosynthesis
Source: EMBO J. 2025 Jan 17;44(5):1442–63. doi: 10.1038/s44318-025-00362-y (PMC11876347; doi:10.1038/s44318-025-00362-y)
Supplement: Supplementary file 11 — Source data Fig. 9 [file 44318_2025_362_MOESM11_ESM.zip › Figure 9/9C.xlsx]

## Sheet: Sheet1
		Blood Glucose
	GFP	5.1
		4.7	5
		4.8
		5.2
		5.2
	GFP+ACLYi	6.1
		4.4	5.15
		4.3
		5.8
	SLC	5.4
		5.3
		6.3
		6.5	5.71667
		5.2
		5.6
	SLC+ACLYi	4.5
		4
		4.8	4.5
		4.7
		4.3
